# Supplementary material for: Single-cell and WGCNA uncover a prognostic model and potential oncogenes in colorectal cancer
Source: Biol Proced Online. 2022 Sep 19;24:13. doi: 10.1186/s12575-022-00175-x (PMC9484253; doi:10.1186/s12575-022-00175-x)
Supplement: Supplementary file 8 — Additional file 8: Supplementary Table S1. The results of the marker genes in each subgroup. [file 12575_2022_175_MOESM8_ESM.xls]

p_val	avg_logFC	pct.1	pct.2	p_val_adj	cluster	gene	pct.diff
0	1.58673137772544	0.665	0.287	0	0	PIGR	0.378
0	1.58164138544151	0.988	0.268	0	0	TSPAN8	0.72
0	1.54299780057216	0.964	0.25	0	0	KRT19	0.714
0	1.51004911719383	0.985	0.312	0	0	LGALS4	0.673
0	1.50070261745742	0.681	0.156	0	0	OLFM4	0.525
0	1.45234196579944	0.99	0.404	0	0	LGALS3	0.586
0	1.44404799936071	0.721	0.108	0	0	LEFTY1	0.613
0	1.40178699956816	0.504	0.112	0	0	PLA2G2A	0.392
0	1.34800558703082	0.983	0.302	0	0	CD24	0.681
0	1.34081648525768	0.95	0.206	0	0	GPX2	0.744
0	1.30506351438306	0.961	0.227	0	0	ATP1B1	0.734
0	1.30363703045376	0.876	0.233	0	0	CKB	0.643
0	1.30056869930443	0.993	0.295	0	0	EPCAM	0.698
0	1.28115652452252	0.992	0.333	0	0	KRT8	0.659
0	1.25615166325183	0.816	0.144	0	0	SELENBP1	0.672
0	1.23011595664028	0.981	0.257	0	0	CLDN3	0.724
0	1.2300298228494	0.867	0.28	0	0	C15orf48	0.587
0	1.22110760663762	0.802	0.156	0	0	LCN2	0.646
0	1.21234719092491	0.991	0.304	0	0	KRT18	0.687
0	1.18186857096232	0.766	0.188	0	0	ID1	0.578
0	1.09330312423345	0.986	0.288	0	0	ELF3	0.698
0	1.08804437049203	0.962	0.31	0	0	CD9	0.652
0	1.08238448171656	0.926	0.216	0	0	FAM3D	0.71
0	1.07449075804147	0.996	0.592	0	0	S100A10	0.404
0	1.07152200895551	0.992	0.476	0	0	TXN	0.516
0	1.06426864794433	0.931	0.178	0	0	KLF5	0.753
0	1.06273366374388	0.98	0.308	0	0	FXYD3	0.672
0	1.06267179154295	0.882	0.173	0	0	S100A14	0.709
0	1.04224102919606	0.576	0.226	0	0	FABP1	0.35
0	1.03036800954439	0.552	0.072	0	0	ADH1C	0.48
0	1.02062808332888	0.855	0.217	0	0	SPINK1	0.638
0	1.01688361446858	0.628	0.104	0	0	GDF15	0.524
0	1.00378420867362	0.274	0.045	0	0	MMP7	0.229
0	1.00261979820511	0.847	0.173	0	0	HES1	0.674
0	1.00247436289391	0.873	0.2	0	0	SLC12A2	0.673
0	0.989832171483553	0.979	0.28	0	0	AGR2	0.699
0	0.979493576800215	0.976	0.287	0	0	CLDN4	0.689
0	0.944919553307926	0.895	0.199	0	0	TSC22D1	0.696
0	0.937049152325939	0.708	0.114	0	0	SLPI	0.594
0	0.936057432638254	0.889	0.147	0	0	PPP1R1B	0.742
0	0.933241148334853	0.341	0.084	0	0	B3GNT7	0.257
0	0.93242328324353	0.984	0.332	0	0	SPINT2	0.652
0	0.913466872288836	0.572	0.167	0	0	MT1E	0.405
0	0.908682956737254	0.91	0.245	0	0	PERP	0.665
0	0.906157061281557	0.153	0.037	0	0	REG1A	0.116
0	0.902176975287287	0.984	0.569	0	0	PRDX5	0.415
0	0.897932385255811	0.843	0.174	0	0	AGR3	0.669
0	0.893700278615405	0.751	0.136	0	0	C10orf99	0.615
0	0.893476896568389	0.979	0.292	0	0	IFI27	0.687
0	0.892702187898889	0.411	0.11	0	0	CA2	0.301
0	0.886737425137093	0.887	0.179	0	0	MGST1	0.708
0	0.88075951567451	0.942	0.259	0	0	TMEM141	0.683
0	0.87589123114335	0.895	0.201	0	0	C19orf33	0.694
0	0.869136536299327	0.58	0.125	0	0	ASCL2	0.455
0	0.862277485443989	0.64	0.163	0	0	NUPR1	0.477
0	0.848522715108267	0.945	0.357	0	0	PHGR1	0.588
0	0.847048015230029	0.977	0.24	0	0	SMIM22	0.737
0	0.841938487648203	0.974	0.436	0	0	ANXA2	0.538
0	0.830487186481373	0.942	0.261	0	0	CYSTM1	0.681
0	0.828865299259593	0.864	0.138	0	0	GOLM1	0.726
0	0.820101075318418	0.875	0.185	0	0	CAMK2N1	0.69
0	0.804185030577903	0.995	0.661	0	0	PPDPF	0.334
0	0.803803054273284	0.948	0.376	0	0	PPA1	0.572
0	0.800979462262664	0.932	0.304	0	0	MLEC	0.628
0	0.800317748207839	0.4	0.103	0	0	SLC26A2	0.297
0	0.797510869318085	0.95	0.24	0	0	APP	0.71
0	0.797215864223739	0.836	0.175	0	0	SOX4	0.661
0	0.796764531556739	0.46	0.132	0	0	MT1G	0.328
0	0.79606810963315	0.916	0.203	0	0	TMEM54	0.713
0	0.795424091449584	0.869	0.233	0	0	ETHE1	0.636
0	0.794465738904373	0.863	0.154	0	0	CDX1	0.709
0	0.792557641390812	0.872	0.154	0	0	PRSS3	0.718
0	0.790138814033407	0.693	0.157	0	0	MUC12	0.536
0	0.788663813793372	0.947	0.24	0	0	CLDN7	0.707
0	0.781395935459393	0.999	0.795	0	0	S100A6	0.204
0	0.780137244359075	0.988	0.554	0	0	UQCRQ	0.434
0	0.779086414861582	0.97	0.466	0	0	COX5A	0.504
0	0.778232691775932	0.822	0.124	0	0	FAM84A	0.698
0	0.777900014301185	0.88	0.145	0	0	RAB25	0.735
0	0.757796760401271	0.976	0.534	0	0	ATP5MC3	0.442
0	0.749658982477692	0.821	0.15	0	0	CDX2	0.671
0	0.749602705973994	0.874	0.402	0	0	ITM2C	0.472
0	0.741777302716563	0.829	0.152	0	0	S100A16	0.677
0	0.740417020865288	0.873	0.173	0	0	CDH17	0.7
0	0.737599428702854	0.463	0.096	0	0	PRAC1	0.367
0	0.737575559232841	0.727	0.14	0	0	PHLDA2	0.587
0	0.737267937694562	0.992	0.664	0	0	COX5B	0.328
0	0.736501902773055	0.889	0.203	0	0	STARD10	0.686
0	0.733090356103029	0.999	0.968	0	0	MT-ND1	0.031
0	0.730410006073309	0.651	0.148	0	0	S100P	0.503
0	0.727188089770445	0.983	0.596	0	0	GSTP1	0.387
0	0.72522619788244	0.985	0.546	0	0	RAC1	0.439
0	0.723260972292427	0.982	0.42	0	0	DSTN	0.562
0	0.720968694647856	0.843	0.204	0	0	GOLIM4	0.639
0	0.719818886349357	0.847	0.15	0	0	DSP	0.697
0	0.719107236933859	0.948	0.472	0	0	CSTB	0.476
0	0.717142838965741	0.68	0.108	0	0	CCND1	0.572
0	0.712689191376454	0.974	0.52	0	0	SLC25A5	0.454
0	0.711479092750869	0.987	0.616	0	0	UQCRH	0.371
0	0.701227448268795	0.903	0.255	0	0	MPST	0.648
0	0.699019699527079	0.65	0.144	0	0	CES2	0.506
0	0.692199218133613	0.82	0.144	0	0	CXADR	0.676
0	0.690691469545121	0.864	0.159	0	0	DSG2	0.705
0	0.684987236327798	0.852	0.205	0	0	ALDH2	0.647
0	0.682110562551875	0.881	0.204	0	0	CEACAM5	0.677
0	0.681901605803146	0.891	0.214	0	0	LIMA1	0.677
0	0.681572665291255	0.871	0.217	0	0	LGALS3BP	0.654
0	0.681559577266341	0.942	0.371	0	0	ATP1A1	0.571
0	0.67734866957735	0.677	0.283	0	0	ID3	0.394
0	0.677109343314281	1	0.997	0	0	MT-CO3	0.003
0	0.675139489025433	0.952	0.32	0	0	MARCKSL1	0.632
0	0.673310645489015	0.998	0.887	0	0	GAPDH	0.111
0	0.67251604629398	0.823	0.228	0	0	IFITM3	0.595
0	0.671719310801474	0.791	0.168	0	0	ITGA6	0.623
0	0.670946343745053	0.954	0.545	0	0	LDHA	0.409
0	0.670818723089435	0.967	0.41	0	0	TSPO	0.557
0	0.670448693508756	0.966	0.448	0	0	SRI	0.518
0	0.669846871128536	0.728	0.117	0	0	GPRC5A	0.611
0	0.669605795304756	0.722	0.109	0	0	PDZK1IP1	0.613
0	0.667557142391658	0.966	0.48	0	0	ATP5F1B	0.486
0	0.661203479869938	0.833	0.16	0	0	CDC42EP5	0.673
0	0.658024545115754	0.704	0.134	0	0	NQO1	0.57
0	0.656150041571459	0.742	0.135	0	0	BACE2	0.607
0	0.652955556637891	0.926	0.33	0	0	CYC1	0.596
0	0.638268919606539	0.777	0.144	0	0	MAL2	0.633
0	0.636504876427516	0.867	0.199	0	0	MGST2	0.668
0	0.635880426604238	0.429	0.092	0	0	LGALS2	0.337
0	0.63449093714918	0.797	0.125	0	0	KRTCAP3	0.672
0	0.633840033473974	0.927	0.355	0	0	MGST3	0.572
0	0.62981217731359	0.719	0.129	0	0	SFN	0.59
0	0.625594932912078	0.777	0.13	0	0	PLPP2	0.647
0	0.623309614316044	0.74	0.101	0	0	CMBL	0.639
0	0.622629880238338	0.523	0.128	0	0	IGFBP2	0.395
0	0.621704936811098	0.975	0.565	0	0	S100A11	0.41
0	0.619464812686812	0.755	0.191	0	0	ETS2	0.564
0	0.617915880256571	0.64	0.135	0	0	VSIG2	0.505
0	0.612714273879606	0.704	0.122	0	0	QPRT	0.582
0	0.611624012632703	0.689	0.124	0	0	RNF43	0.565
0	0.611565873411861	0.931	0.478	0	0	CHCHD10	0.453
0	0.607632895764266	0.336	0.063	0	0	MT1M	0.273
0	0.606045330615582	0.667	0.098	0	0	FERMT1	0.569
0	0.603664596674949	0.988	0.624	0	0	ATP5MD	0.364
0	0.602692270591032	0.875	0.291	0	0	FAM162A	0.584
0	0.602415452795521	0.797	0.149	0	0	GPR160	0.648
0	0.599299051918837	0.998	0.849	0	0	COX4I1	0.149
0	0.598488194987164	0.351	0.063	0	0	DPEP1	0.288
0	0.598087722622602	0.825	0.164	0	0	SLC44A4	0.661
0	0.598042720350658	0.901	0.249	0	0	PDLIM1	0.652
0	0.594578493004096	0.993	0.711	0	0	COX7A2	0.282
0	0.59425859592338	0.9	0.207	0	0	ST14	0.693
0	0.593736165924845	1	0.996	0	0	MT-CO2	0.004
0	0.593228640550703	0.899	0.384	0	0	ATP5MC1	0.515
0	0.592848702762075	0.766	0.216	0	0	IER3	0.55
0	0.592768328972241	0.447	0.081	0	0	PCCA	0.366
0	0.592264878803669	0.855	0.229	0	0	BRI3	0.626
0	0.592098499288302	0.84	0.234	0	0	NANS	0.606
0	0.592010319865643	0.8	0.191	0	0	TMEM176B	0.609
0	0.591622644149515	0.618	0.128	0	0	FHL2	0.49
0	0.591189293332254	0.984	0.608	0	0	COX7B	0.376
0	0.590624998047636	0.777	0.12	0	0	TRIM2	0.657
0	0.589115057057282	0.93	0.319	0	0	MPC2	0.611
0	0.588585608508288	0.887	0.22	0	0	NBL1	0.667
0	0.583320266930923	0.871	0.211	0	0	PCBD1	0.66
0	0.579347661327783	0.526	0.098	0	0	HMGCS2	0.428
0	0.575877658938207	0.943	0.386	0	0	CLTA	0.557
0	0.575493647601405	0.99	0.694	0	0	COX6C	0.296
0	0.575347284227016	0.418	0.073	0	0	PCK1	0.345
0	0.57426954034833	0.988	0.641	0	0	COX6A1	0.347
0	0.570032094472805	0.895	0.29	0	0	TXNDC17	0.605
0	0.568718702079352	0.749	0.136	0	0	MISP	0.613
0	0.567188346260672	0.661	0.161	0	0	NPDC1	0.5
0	0.56497652880184	0.987	0.727	0	0	NEAT1	0.26
0	0.564383277410652	0.902	0.247	0	0	LMNA	0.655
0	0.563075029099993	0.812	0.234	0	0	RHOB	0.578
0	0.558262313356984	0.576	0.073	0	0	RNF186	0.503
0	0.556942057913467	0.924	0.362	0	0	MDH2	0.562
0	0.555526679382965	0.88	0.22	0	0	LSR	0.66
0	0.554111881928583	0.779	0.237	0	0	EGR1	0.542
0	0.551896615679878	0.846	0.177	0	0	SERINC2	0.669
0	0.54960807790085	0.983	0.6	0	0	COX8A	0.383
0	0.548931653810245	0.614	0.099	0	0	ANXA3	0.515
0	0.545521365010729	0.754	0.137	0	0	PPIC	0.617
0	0.544226651830534	0.945	0.445	0	0	NDUFB9	0.5
0	0.543525983905935	0.834	0.272	0	0	SERPINB6	0.562
0	0.543373169614911	0.434	0.088	0	0	SCD	0.346
0	0.54314713002805	0.458	0.082	0	0	TM4SF1	0.376
0	0.542954283347378	0.937	0.388	0	0	VDAC1	0.549
0	0.5425881258588	0.774	0.138	0	0	VIL1	0.636
0	0.535571837507365	0.713	0.111	0	0	TMEM45B	0.602
0	0.535475578822391	0.893	0.314	0	0	UQCRC1	0.579
0	0.534152037563597	0.996	0.917	0	0	RPLP0	0.079
0	0.533224267116041	0.972	0.545	0	0	SLC25A3	0.427
0	0.533150411760893	0.942	0.263	0	0	TPM1	0.679
0	0.531792792518515	0.44	0.085	0	0	TNFRSF12A	0.355
0	0.530492538143288	0.804	0.211	0	0	QTRT1	0.593
0	0.530167140746248	0.868	0.253	0	0	HEBP2	0.615
0	0.527945635762149	0.669	0.147	0	0	RCN1	0.522
0	0.526726726887028	0.943	0.406	0	0	NDUFC2	0.537
0	0.525876455281923	0.83	0.204	0	0	CYB5A	0.626
0	0.525810890025423	0.991	0.737	0	0	HINT1	0.254
0	0.525617157612804	0.716	0.099	0	0	LAD1	0.617
0	0.52454881919154	0.711	0.117	0	0	TMEM98	0.594
0	0.523662527358637	0.743	0.114	0	0	AP1M2	0.629
0	0.522920568458575	0.672	0.119	0	0	SOX9	0.553
0	0.522780362634948	0.25	0.04	0	0	PI3	0.21
0	0.522375005182117	0.904	0.268	0	0	CD151	0.636
0	0.517186036237213	0.648	0.118	0	0	TCEA3	0.53
0	0.515614557525564	0.917	0.361	0	0	ERGIC3	0.556
0	0.514283079024696	0.966	0.498	0	0	MINOS1	0.468
0	0.512295902967275	0.92	0.335	0	0	NDUFAB1	0.585
0	0.509220110501267	0.685	0.116	0	0	GAS6	0.569
0	0.509004557784118	0.888	0.303	0	0	TIMM13	0.585
0	0.507424480206698	0.444	0.098	0	0	CXCL3	0.346
0	0.505569720289385	0.782	0.244	0	0	IMPDH2	0.538
0	0.505503018349986	0.696	0.123	0	0	ATP8B1	0.573
0	0.503434127895501	0.9	0.364	0	0	KIF5B	0.536
0	0.502057996447022	0.976	0.526	0	0	ATP5PF	0.45
0	0.50200715853459	0.852	0.257	0	0	SUCLG1	0.595
0	0.501962710706235	0.949	0.536	0	0	ZFAS1	0.413
0	0.501570312664752	0.902	0.278	0	0	TM9SF3	0.624
0	0.50110965774114	0.979	0.669	0	0	NDUFA4	0.31
0	0.500702037022982	0.879	0.282	0	0	FAM177A1	0.597
0	0.50040011882913	0.907	0.314	0	0	CHMP4B	0.593
0	0.499288877235219	0.786	0.154	0	0	CDH1	0.632
0	0.497365856127756	0.965	0.493	0	0	HSPE1	0.472
0	0.496989565239427	0.894	0.358	0	0	SERPINB1	0.536
0	0.495776149491347	0.623	0.086	0	0	PRR15	0.537
0	0.49476453282382	0.73	0.128	0	0	DSC2	0.602
0	0.494189087598943	0.448	0.123	0	0	CEACAM6	0.325
0	0.493675101018152	0.779	0.169	0	0	MSRB2	0.61
0	0.491910563400991	0.909	0.361	0	0	UQCRFS1	0.548
0	0.491767757196642	0.431	0.099	0	0	TFF1	0.332
0	0.49013122897653	0.839	0.342	0	0	HSPB1	0.497
0	0.489857210062942	0.723	0.116	0	0	USH1C	0.607
0	0.489551430748728	0.774	0.145	0	0	ERBB3	0.629
0	0.488738449821714	1	0.995	0	0	MT-ND4	0.005
0	0.488306712131473	0.584	0.089	0	0	AKR1C3	0.495
0	0.488001152552077	0.662	0.094	0	0	PKP2	0.568
0	0.487186995124177	0.941	0.471	0	0	PEBP1	0.47
0	0.487166373894614	0.757	0.154	0	0	CTTN	0.603
0	0.486770180254309	0.707	0.127	0	0	PLBD1	0.58
0	0.48617966560905	0.918	0.384	0	0	HSPD1	0.534
0	0.4859578073849	0.746	0.143	0	0	TMC5	0.603
0	0.485739394807922	0.723	0.148	0	0	H1F0	0.575
0	0.484227620242117	0.991	0.728	0	0	COX6B1	0.263
0	0.483851952352368	0.943	0.438	0	0	ATP5F1C	0.505
0	0.482945196636693	0.27	0.058	0	0	CXCL1	0.212
0	0.48167355569469	0.574	0.086	0	0	MAOA	0.488
0	0.480399398170052	0.54	0.137	0	0	NDRG1	0.403
0	0.480310979344853	0.501	0.101	0	0	ADIRF	0.4
0	0.479890702338319	0.918	0.359	0	0	SLIRP	0.559
0	0.47960746009253	0.997	0.927	0	0	RPL7A	0.07
0	0.479200547373736	0.784	0.198	0	0	EBPL	0.586
0	0.478522646913232	1	0.99	0	0	MT-CYB	0.01
0	0.477123934956191	0.884	0.332	0	0	DNAJC15	0.552
0	0.477118320258847	0.764	0.14	0	0	PTPRF	0.624
0	0.476013706271626	0.846	0.237	0	0	ARPC1A	0.609
0	0.476009714345131	0.977	0.581	0	0	NDUFA1	0.396
0	0.47340189636203	0.709	0.128	0	0	STAP2	0.581
0	0.472224083904118	0.709	0.125	0	0	PON2	0.584
0	0.47202809731113	0.909	0.38	0	0	PRDX2	0.529
0	0.471401576902545	1	0.992	0	0	MT-ATP6	0.00800000000000001
0	0.470851450095254	0.728	0.139	0	0	RAB13	0.589
0	0.470734959858399	1	0.97	0	0	TMSB10	0.03
0	0.469784934812368	0.908	0.332	0	0	NDUFC1	0.576
0	0.46972094191847	0.734	0.138	0	0	NET1	0.596
0	0.469276471030192	1	0.993	0	0	MT-ND2	0.00700000000000001
0	0.468857722986389	0.885	0.282	0	0	H2AFJ	0.603
0	0.468602419371295	0.653	0.134	0	0	GGH	0.519
0	0.468087513233193	0.679	0.101	0	0	TSPAN6	0.578
0	0.468067095653203	0.938	0.412	0	0	VDAC2	0.526
0	0.466655038866081	0.71	0.122	0	0	ABCC3	0.588
0	0.465743190613392	0.828	0.201	0	0	TMEM106C	0.627
0	0.465118551710707	0.619	0.114	0	0	SLC40A1	0.505
0	0.464436790376227	0.966	0.54	0	0	NDUFB2	0.426
0	0.464371712758061	0.824	0.234	0	0	PSMB5	0.59
0	0.462101365128112	0.52	0.13	0	0	PRSS23	0.39
0	0.460877692041512	0.393	0.048	0	0	EDN1	0.345
0	0.460651524868465	0.988	0.791	0	0	SLC25A6	0.197
0	0.459622397156598	0.985	0.387	0	0	CST3	0.598
0	0.458851860615648	0.787	0.192	0	0	GMDS	0.595
0	0.458370848419118	0.586	0.095	0	0	HNF4A	0.491
0	0.458142809834255	0.585	0.065	0	0	CFTR	0.52
0	0.457937010479603	0.513	0.079	0	0	AXIN2	0.434
0	0.45761912516923	0.843	0.229	0	0	YBX3	0.614
0	0.456463297113768	0.269	0.036	0	0	NKD1	0.233
0	0.454878611185773	0.852	0.266	0	0	COA3	0.586
0	0.454398103137292	0.782	0.17	0	0	SPINT1	0.612
0	0.453869906399018	0.989	0.714	0	0	CHCHD2	0.275
0	0.453623664897774	0.562	0.09	0	0	PLCB4	0.472
0	0.453341104593611	0.965	0.554	0	0	UQCR10	0.411
0	0.452478626671937	0.43	0.11	0	0	KRT20	0.32
0	0.451988720691548	0.895	0.283	0	0	MARCKS	0.612
0	0.450518992708987	0.772	0.177	0	0	SH3YL1	0.595
0	0.449948922228184	0.961	0.595	0	0	ATP5F1D	0.366
0	0.449580501317558	0.93	0.398	0	0	ATP5PD	0.532
0	0.449402648710915	0.901	0.374	0	0	DDT	0.527
0	0.44910626520983	0.766	0.185	0	0	KLF3	0.581
0	0.448649947336555	0.959	0.526	0	0	DBI	0.433
0	0.44810254392928	0.647	0.11	0	0	ZNF703	0.537
0	0.447946234885381	0.617	0.127	0	0	ASS1	0.49
0	0.447151233372288	0.966	0.533	0	0	ATP5PO	0.433
0	0.44702981511693	0.78	0.194	0	0	PPP1R14B	0.586
0	0.446976389866854	0.697	0.131	0	0	PRSS8	0.566
0	0.445670840689413	0.783	0.196	0	0	MCRIP2	0.587
0	0.445154966627102	0.834	0.255	0	0	SUCLG2	0.579
0	0.445009780316996	0.832	0.227	0	0	EI24	0.605
0	0.444688630839902	0.782	0.188	0	0	AP1S1	0.594
0	0.444500985615807	0.802	0.21	0	0	SLC44A1	0.592
0	0.444405937118948	0.292	0.047	0	0	UGT2B17	0.245
0	0.444183701280727	0.67	0.108	0	0	ATP10B	0.562
0	0.442778243653901	0.756	0.191	0	0	TSPAN1	0.565
0	0.442257486380466	0.856	0.267	0	0	FCGRT	0.589
0	0.441933306637726	0.995	0.841	0	0	COX7C	0.154
0	0.440811469284854	0.762	0.187	0	0	TOB1	0.575
0	0.439625178009358	0.865	0.269	0	0	MRPL14	0.596
0	0.438694446145252	0.926	0.421	0	0	ATP5PB	0.505
0	0.438439226758856	0.654	0.123	0	0	TST	0.531
0	0.437099734540872	0.201	0.028	0	0	APCDD1	0.173
0	0.436820397071536	0.998	0.912	0	0	H3F3A	0.086
0	0.435844154274276	0.768	0.16	0	0	PAWR	0.608
0	0.435654507514844	0.464	0.143	0	0	TGFBI	0.321
0	0.434261765924062	0.836	0.267	0	0	BAG1	0.569
0	0.433884486466535	0.867	0.305	0	0	PHB	0.562
0	0.43222987587129	0.979	0.64	0	0	TPI1	0.339
0	0.431479238859697	0.955	0.452	0	0	NDUFB4	0.503
0	0.431237102280796	0.892	0.342	0	0	CLTB	0.55
0	0.430522714336188	0.649	0.139	0	0	TMEM176A	0.51
0	0.430325742749477	0.839	0.262	0	0	CISD3	0.577
0	0.428597452844535	0.804	0.227	0	0	MRPL12	0.577
0	0.428425864848888	0.589	0.101	0	0	EPHB2	0.488
0	0.426149241285637	0.631	0.096	0	0	PPP1R14D	0.535
0	0.424734664226345	0.953	0.488	0	0	ATP5IF1	0.465
0	0.424539082680472	0.949	0.528	0	0	CYCS	0.421
0	0.42428437701925	0.901	0.367	0	0	UQCRC2	0.534
0	0.42314610613377	0.841	0.259	0	0	DNPH1	0.582
0	0.423116025667013	0.651	0.109	0	0	HOXB7	0.542
0	0.423037520800993	0.79	0.225	0	0	ZKSCAN1	0.565
0	0.422807769479328	0.993	0.87	0	0	NACA	0.123
0	0.421681241063925	0.828	0.256	0	0	MRPS33	0.572
0	0.420684380576744	0.716	0.156	0	0	ASL	0.56
0	0.420336076997594	0.711	0.151	0	0	ABHD11	0.56
0	0.420327743484909	0.726	0.159	0	0	NAPRT	0.567
0	0.419749482966128	0.829	0.233	0	0	ANXA4	0.596
0	0.418040537256732	0.623	0.095	0	0	MUC3A	0.528
0	0.417134185821344	0.961	0.521	0	0	NDUFS5	0.44
0	0.416905474043505	0.969	0.566	0	0	ATP5MF	0.403
0	0.416778089924279	1	0.991	0	0	MT-ND3	0.00900000000000001
0	0.416635700936578	0.663	0.242	0	0	MT1X	0.421
0	0.416628948282518	0.721	0.146	0	0	MAPK13	0.575
0	0.415896197131281	0.754	0.178	0	0	RBM47	0.576
0	0.415522069580907	0.61	0.098	0	0	TRABD2A	0.512
0	0.415404345083341	0.929	0.39	0	0	KDELR2	0.539
0	0.415094680237711	0.843	0.256	0	0	IRF2BP2	0.587
0	0.414568278036066	0.257	0.045	0	0	CA9	0.212
0	0.414428463364679	0.929	0.432	0	0	ROMO1	0.497
0	0.413755057790553	0.892	0.302	0	0	RRBP1	0.59
0	0.412794370157294	0.698	0.13	0	0	PKP3	0.568
0	0.412592907585138	0.702	0.186	0	0	REPIN1	0.516
0	0.412219107057964	0.598	0.087	0	0	NFIB	0.511
0	0.412166131132017	0.721	0.166	0	0	GIPC1	0.555
0	0.412091586281141	0.757	0.174	0	0	PGRMC1	0.583
0	0.411533554360516	0.636	0.113	0	0	PRR15L	0.523
0	0.411528523446719	0.864	0.333	0	0	C1QBP	0.531
0	0.411389229752754	0.22	0.048	0	0	TACSTD2	0.172
0	0.411126100063848	0.783	0.227	0	0	CHP1	0.556
0	0.409435154119147	0.899	0.338	0	0	TPD52	0.561
0	0.409405337661885	0.592	0.125	0	0	MUC4	0.467
0	0.409261488127731	0.741	0.177	0	0	GFPT1	0.564
0	0.408587123879802	0.651	0.148	0	0	SLC39A4	0.503
0	0.4085161066418	0.665	0.178	0	0	MDK	0.487
0	0.408213784763314	0.864	0.292	0	0	ECHS1	0.572
0	0.406924128498917	0.634	0.128	0	0	AMN	0.506
0	0.406863623976057	0.851	0.29	0	0	NENF	0.561
0	0.406776200316625	0.989	0.702	0	0	ELOB	0.287
0	0.406291502883197	0.74	0.149	0	0	SMAGP	0.591
0	0.405685081809108	0.773	0.188	0	0	SPTBN1	0.585
0	0.405425243901427	0.827	0.257	0	0	STOML2	0.57
0	0.40530658437253	0.92	0.43	0	0	P4HB	0.49
0	0.402962872129741	0.956	0.473	0	0	SEM1	0.483
0	0.402701698932383	0.619	0.094	0	0	MYO10	0.525
0	0.402292751511895	0.751	0.193	0	0	SRPK1	0.558
0	0.402021640596091	0.75	0.164	0	0	CTNND1	0.586
0	0.400077521662687	0.676	0.119	0	0	AKAP1	0.557
0	0.398622728949214	0.611	0.097	0	0	TINAGL1	0.514
0	0.396236678985779	0.961	0.564	0	0	SOD1	0.397
0	0.395868631368392	0.464	0.06	0	0	SULT1B1	0.404
0	0.395835805308461	0.941	0.466	0	0	BSG	0.475
0	0.395082112732029	0.591	0.113	0	0	TRPM4	0.478
0	0.394841867881982	0.829	0.251	0	0	DMAC1	0.578
0	0.393558936558725	0.592	0.098	0	0	MACROD1	0.494
0	0.39173261100934	0.568	0.094	0	0	HOXB9	0.474
0	0.391618405825899	0.667	0.123	0	0	MGAT4B	0.544
0	0.391420691798797	0.504	0.1	0	0	PMEPA1	0.404
0	0.39113233140528	0.929	0.422	0	0	NDUFS6	0.507
0	0.389858565827166	0.702	0.139	0	0	JUP	0.563
0	0.38920934601462	0.753	0.168	0	0	SERINC5	0.585
0	0.38849498528098	0.946	0.438	0	0	YWHAE	0.508
0	0.388367503872102	1	0.972	0	0	FTH1	0.028
0	0.388213704248876	0.99	0.758	0	0	CLIC1	0.232
0	0.387336495118697	0.392	0.072	0	0	PRAP1	0.32
0	0.387172167910294	1	0.998	0	0	MT-CO1	0.002
0	0.386708148960721	0.677	0.143	0	0	EMP2	0.534
0	0.385809587013458	0.651	0.12	0	0	EHF	0.531
0	0.385490088618702	0.976	0.566	0	0	DYNLL1	0.41
0	0.385361589044032	0.566	0.093	0	0	SATB2	0.473
0	0.385190998931503	0.347	0.051	0	0	CLDN2	0.296
0	0.385085611258576	0.694	0.146	0	0	AC103702.2	0.548
0	0.38466341418199	0.849	0.286	0	0	KDELR1	0.563
0	0.384288806374863	0.608	0.105	0	0	ZG16B	0.503
0	0.384061280342529	0.991	0.768	0	0	PPIA	0.223
0	0.382210746408082	0.907	0.385	0	0	NDUFB3	0.522
0	0.382209168891957	0.928	0.466	0	0	NDUFB7	0.462
0	0.381618260078478	0.741	0.179	0	0	TAX1BP3	0.562
0	0.381516899722981	0.988	0.639	0	0	CD63	0.349
0	0.381343345494671	0.805	0.287	0	0	HMGA1	0.518
0	0.380024905755534	0.937	0.479	0	0	PRDX1	0.458
0	0.379667440438836	0.85	0.307	0	0	TKT	0.543
0	0.37941910946146	0.64	0.111	0	0	PPP1R16A	0.529
0	0.379147951295203	0.741	0.172	0	0	ACSL5	0.569
0	0.379051383599602	0.703	0.139	0	0	CTBP2	0.564
0	0.379035655118461	0.91	0.425	0	0	TUFM	0.485
0	0.378667274856598	0.802	0.232	0	0	TSPAN3	0.57
0	0.378274908469145	0.722	0.192	0	0	SQOR	0.53
0	0.377929677153418	0.712	0.184	0	0	TGIF1	0.528
0	0.377839990227283	0.412	0.054	0	0	CHP2	0.358
0	0.376854932080849	0.671	0.126	0	0	MYH14	0.545
0	0.375396758967083	0.923	0.471	0	0	PKM	0.452
0	0.374536590118963	0.602	0.181	0	0	ATF3	0.421
0	0.374373980932456	0.845	0.311	0	0	EIF6	0.534
0	0.373575809446806	0.688	0.157	0	0	ASPH	0.531
0	0.373393378880874	0.963	0.563	0	0	RPS27L	0.4
0	0.37329235091494	0.385	0.113	0	0	MT1F	0.272
0	0.373243680711132	0.683	0.157	0	0	IDH1	0.526
0	0.373136217678133	0.563	0.083	0	0	BCL2L15	0.48
0	0.372893383562428	0.79	0.223	0	0	MTCH2	0.567
0	0.372076090122453	0.963	0.544	0	0	POMP	0.419
0	0.371657605338098	0.773	0.225	0	0	HSD17B12	0.548
0	0.371348733101463	0.518	0.069	0	0	SLC39A5	0.449
0	0.370675339712398	0.386	0.075	0	0	MALL	0.311
0	0.370533788100732	0.66	0.139	0	0	ACOT13	0.521
0	0.369915753697297	0.751	0.206	0	0	MLXIP	0.545
0	0.368772537010023	0.647	0.144	0	0	AHCY	0.503
0	0.368122126936614	0.549	0.097	0	0	CA12	0.452
0	0.36637724585418	0.53	0.084	0	0	SNORC	0.446
0	0.366356076130778	0.734	0.17	0	0	LLGL2	0.564
0	0.36568441042226	0.712	0.157	0	0	GDE1	0.555
0	0.364961595787652	0.931	0.438	0	0	NDUFB10	0.493
0	0.364808801483684	0.598	0.097	0	0	IFT172	0.501
0	0.364369597060564	0.766	0.208	0	0	TMED3	0.558
0	0.362940477410018	0.486	0.109	0	0	CDCA7	0.377
0	0.362217049891914	0.89	0.329	0	0	ACTN4	0.561
0	0.361896751876438	0.782	0.221	0	0	RAB4A	0.561
0	0.361671904838847	0.593	0.088	0	0	POF1B	0.505
0	0.361242875356815	0.671	0.132	0	0	AFDN	0.539
0	0.361135852520684	0.789	0.238	0	0	QARS	0.551
0	0.360830783473956	0.569	0.083	0	0	C9orf152	0.486
0	0.360506206243134	0.631	0.106	0	0	BICDL2	0.525
0	0.360496570569819	0.563	0.089	0	0	STXBP6	0.474
0	0.359654780717969	0.577	0.15	0	0	MYC	0.427
0	0.359185200917173	0.594	0.115	0	0	SDC4	0.479
0	0.358654961238753	0.64	0.125	0	0	CERS6	0.515
0	0.35844745828193	0.946	0.444	0	0	GNG5	0.502
0	0.358437056364258	1	0.982	0	0	TPT1	0.018
0	0.35825133497131	0.81	0.252	0	0	PDCD5	0.558
0	0.357959763292139	0.757	0.197	0	0	DCTPP1	0.56
0	0.357697460429066	0.973	0.658	0	0	ATP5ME	0.315
0	0.357684582576346	0.973	0.663	0	0	HSP90AB1	0.31
0	0.357250874855087	0.971	0.63	0	0	TMEM59	0.341
0	0.357006616747217	0.59	0.088	0	0	TMC4	0.502
0	0.356077585020052	0.212	0.022	0	0	SPINK5	0.19
0	0.355415477431005	0.653	0.129	0	0	HNMT	0.524
0	0.354822731387865	0.745	0.202	0	0	PTTG1IP	0.543
0	0.354677247598616	0.688	0.155	0	0	CYP3A5	0.533
0	0.35434507142534	0.689	0.148	0	0	EPS8	0.541
0	0.353859062802508	1	0.978	0	0	RPL8	0.022
0	0.353446623163142	0.998	0.964	0	0	RPS24	0.034
0	0.353306873920888	0.518	0.084	0	0	TMPRSS4	0.434
0	0.35303649728812	0.999	0.985	0	0	RPS18	0.014
0	0.352935131881475	0.979	0.67	0	0	ATP5MPL	0.309
0	0.35292443474425	0.868	0.326	0	0	RAB11A	0.542
0	0.352767759591117	0.952	0.603	0	0	MIF	0.349
0	0.352475516939395	0.913	0.346	0	0	HSBP1	0.567
0	0.351473634671061	0.6	0.104	0	0	KCNN4	0.496
0	0.351347267802229	0.459	0.098	0	0	SOD3	0.361
0	0.35134170732941	0.544	0.071	0	0	SLC44A3	0.473
0	0.351115400448258	0.641	0.135	0	0	SDC1	0.506
0	0.350496422824216	0.554	0.091	0	0	EFNA1	0.463
5.61329571158401e-287	0.351539979919838	0.173	0.055	1.25737823939482e-282	0	ANPEP	0.118
0	2.006472814584	0.948	0.22	0	1	CCL5	0.728
0	1.68321085436475	0.917	0.248	0	1	TRAC	0.669
0	1.66686592905504	0.923	0.193	0	1	CD3D	0.73
0	1.64654891671953	0.794	0.255	0	1	RGS1	0.539
0	1.51837599098848	0.624	0.089	0	1	TRGC2	0.535
0	1.50147721343302	0.786	0.159	0	1	CD2	0.627
0	1.48699155871243	0.693	0.094	0	1	LINC01871	0.599
0	1.48686789006679	0.555	0.151	0	1	KLRB1	0.404
0	1.47227769806073	0.563	0.049	0	1	CD8A	0.514
0	1.40966013724088	0.331	0.072	0	1	CCL4L2	0.259
0	1.39461576388082	0.744	0.124	0	1	CD3G	0.62
0	1.3814806997059	0.778	0.186	0	1	GZMA	0.592
0	1.37957090615802	0.848	0.182	0	1	CD7	0.666
0	1.37374204810002	0.851	0.17	0	1	CD3E	0.681
0	1.36027334043976	0.76	0.21	0	1	TRBC2	0.55
0	1.31314835746248	0.573	0.138	0	1	ITGA1	0.435
0	1.28339984751957	0.468	0.043	0	1	CD8B	0.425
0	1.28243139620118	0.469	0.123	0	1	CCL4	0.346
0	1.27918114143992	0.845	0.304	0	1	CD69	0.541
0	1.27064366992808	0.843	0.516	0	1	ID2	0.327
0	1.26371653641625	0.566	0.138	0	1	TRBC1	0.428
0	1.26078703487296	0.965	0.533	0	1	IL32	0.432
0	1.25511148910068	0.664	0.129	0	1	HOPX	0.535
0	1.24104711279531	0.884	0.303	0	1	EVL	0.581
0	1.16589654042383	0.226	0.028	0	1	KLRC1	0.198
0	1.16289214480699	0.641	0.121	0	1	KLRD1	0.52
0	1.16069759128147	0.865	0.274	0	1	HCST	0.591
0	1.14916914566857	0.587	0.093	0	1	CD96	0.494
0	1.08746436221894	0.461	0.066	0	1	CD160	0.395
0	1.0850850338874	0.42	0.08	0	1	IL7R	0.34
0	1.05764867924533	0.701	0.192	0	1	LCK	0.509
0	1.0423724454316	0.439	0.145	0	1	TNFAIP3	0.294
0	1.03076984648053	0.511	0.095	0	1	JAML	0.416
0	1.02495514585474	0.717	0.466	0	1	CKLF	0.251
0	1.02208536250246	0.732	0.365	0	1	STK17B	0.367
0	1.01260002974541	0.437	0.056	0	1	GPR171	0.381
0	0.990976150695484	0.517	0.114	0	1	RUNX3	0.403
0	0.978698152654528	0.963	0.473	0	1	CD52	0.49
0	0.961983104491248	0.654	0.227	0	1	CLEC2D	0.427
0	0.935233094344537	0.268	0.042	0	1	KLRC2	0.226
0	0.926433887462154	0.694	0.257	0	1	ACAP1	0.437
0	0.899267410697403	0.413	0.109	0	1	RORA	0.304
0	0.896015403335397	0.903	0.404	0	1	PTPRC	0.499
0	0.881943591128583	0.389	0.189	0	1	DUSP2	0.2
0	0.877385021347435	0.644	0.221	0	1	ALOX5AP	0.423
0	0.873874209567187	0.426	0.104	0	1	PTPN22	0.322
0	0.865793522235048	0.554	0.182	0	1	CLEC2B	0.372
0	0.856274957586474	0.632	0.32	0	1	RARRES3	0.312
0	0.853582003585478	0.381	0.06	0	1	TMIGD2	0.321
0	0.833975950329098	0.779	0.667	0	1	SRSF7	0.112
0	0.831106087017147	0.595	0.254	0	1	CYTIP	0.341
0	0.82956945400173	0.617	0.195	0	1	FYB1	0.422
0	0.829395041211711	0.3	0.058	0	1	CCL3L1	0.242
0	0.827855239993603	0.559	0.132	0	1	CST7	0.427
0	0.821146056955188	0.463	0.1	0	1	GZMM	0.363
0	0.809612801657649	0.361	0.071	0	1	SYTL3	0.29
0	0.805310132276017	0.26	0.022	0	1	CXCR6	0.238
0	0.795051963551688	0.878	0.454	0	1	CORO1A	0.424
0	0.785535577893191	0.344	0.182	0	1	PTGER4	0.162
0	0.785092171545415	0.453	0.135	0	1	ABI3	0.318
0	0.78378237827154	0.456	0.146	0	1	FYN	0.31
0	0.780999293627833	0.942	0.834	0	1	BTG1	0.108
0	0.769994862295034	0.485	0.167	0	1	ITM2A	0.318
0	0.769969357026459	1	0.997	0	1	TMSB4X	0.003
0	0.769787345718914	0.698	0.163	0	1	NKG7	0.535
0	0.769578989081337	0.508	0.324	0	1	LEPROTL1	0.184
0	0.76907099630591	0.702	0.383	0	1	STK17A	0.319
0	0.76893580852042	0.409	0.102	0	1	PRKCH	0.307
0	0.75726094453584	0.472	0.164	0	1	SAMSN1	0.308
0	0.756315078186687	0.842	0.498	0	1	ARHGDIB	0.344
0	0.75287341029187	0.407	0.129	0	1	GPR65	0.278
0	0.746198406036837	0.277	0.042	0	1	XCL2	0.235
0	0.733779326777014	0.566	0.379	0	1	TSC22D3	0.187
0	0.729819824072602	0.581	0.433	0	1	OSTF1	0.148
0	0.722715494489488	0.443	0.164	0	1	PTPN7	0.279
0	0.720110115812202	0.58	0.334	0	1	IL2RG	0.246
0	0.719655859364276	0.347	0.17	0	1	LDLRAD4	0.177
0	0.711276356157249	0.827	0.727	0	1	SARAF	0.1
0	0.711204703853911	0.499	0.188	0	1	TBC1D10C	0.311
0	0.700484753139196	0.3	0.061	0	1	TRG-AS1	0.239
0	0.698524873705414	1	0.998	0	1	B2M	0.002
0	0.698051456553257	0.671	0.359	0	1	RAC2	0.312
0	0.693406397222857	0.617	0.501	0	1	DDX24	0.116
0	0.691151405781061	0.264	0.046	0	1	LAG3	0.218
0	0.686245177942507	0.686	0.341	0	1	LSP1	0.345
0	0.682312273142216	0.355	0.085	0	1	CTSW	0.27
0	0.674690234347342	0.465	0.149	0	1	GIMAP7	0.316
0	0.674466921474505	0.227	0.053	0	1	TRGC1	0.174
0	0.669580440937556	0.325	0.079	0	1	TIGIT	0.246
0	0.6624875950322	0.551	0.456	0	1	PPP2R5C	0.095
0	0.657142474466687	0.77	0.676	0	1	SEPT7	0.094
0	0.654681370017453	0.255	0.045	0	1	KIR2DL4	0.21
0	0.652441212584316	0.397	0.17	0	1	PIP4K2A	0.227
0	0.641576573046675	0.412	0.198	0	1	SEPT1	0.214
0	0.636224516488787	0.79	0.738	0	1	ZFP36L2	0.052
0	0.633356974224897	0.752	0.333	0	1	VIM	0.419
0	0.627785287439414	0.352	0.099	0	1	LAT	0.253
0	0.623489476217131	0.548	0.27	0	1	CD48	0.278
0	0.61466056525486	0.332	0.1	0	1	SPN	0.232
0	0.613693820731059	0.443	0.197	0	1	WIPF1	0.246
0	0.611364224173174	0.831	0.422	0	1	S100A4	0.409
0	0.610221228269375	0.323	0.116	0	1	STOM	0.207
0	0.609991086545154	0.269	0.053	0	1	GPR174	0.216
0	0.609131810215796	0.494	0.303	0	1	FNBP1	0.191
0	0.60531553836764	0.489	0.215	0	1	TRAF3IP3	0.274
0	0.605181306748274	0.567	0.261	0	1	LCP1	0.306
0	0.604189243909045	0.319	0.096	0	1	SKAP1	0.223
0	0.60412581815877	0.253	0.061	0	1	SH2D2A	0.192
0	0.601021655473839	0.279	0.069	0	1	PLEKHF1	0.21
0	0.600031667847145	0.245	0.041	0	1	FASLG	0.204
0	0.587149326489449	0.939	0.894	0	1	DDX5	0.0449999999999999
0	0.585234994979388	0.32	0.111	0	1	ARHGAP9	0.209
0	0.581330710058931	0.577	0.44	0	1	STK4	0.137
0	0.579977697092738	0.925	0.872	0	1	MYL12A	0.053
0	0.577903944429427	0.304	0.074	0	1	IL2RB	0.23
0	0.574761683583758	0.401	0.142	0	1	GIMAP4	0.259
0	0.572642813587185	0.425	0.128	0	1	CD247	0.297
0	0.567036647897327	0.361	0.143	0	1	APBB1IP	0.218
0	0.565833241187958	0.258	0.047	0	1	RGL4	0.211
0	0.565767221541266	0.239	0.044	0	1	GRAP2	0.195
0	0.559793295833075	0.309	0.13	0	1	SLFN5	0.179
0	0.557658063526388	0.923	0.868	0	1	HLA-E	0.055
0	0.556184694672876	0.231	0.046	0	1	SCML4	0.185
0	0.55562198786472	0.263	0.107	0	1	ENTPD1	0.156
0	0.551434763434284	0.467	0.222	0	1	IKZF1	0.245
0	0.545781585914174	0.356	0.164	0	1	EVI2A	0.192
0	0.545604096982686	0.24	0.052	0	1	TRAT1	0.188
0	0.543414305377705	0.605	0.319	0	1	GMFG	0.286
0	0.540896444600708	0.198	0.023	0	1	THEMIS	0.175
0	0.538348952222148	0.38	0.161	0	1	MYO1F	0.219
0	0.536160658942271	0.368	0.156	0	1	IKZF3	0.212
0	0.526634875988944	0.353	0.157	0	1	BIN2	0.196
0	0.525718257152921	0.288	0.094	0	1	RASAL3	0.194
0	0.524228415233078	0.379	0.175	0	1	ARHGAP30	0.204
0	0.521927347575149	0.433	0.217	0	1	GYPC	0.216
0	0.521235458631876	0.277	0.071	0	1	MATK	0.206
0	0.520760721480034	0.294	0.104	0	1	GZMB	0.19
0	0.515391514793088	0.225	0.045	0	1	CAMK4	0.18
0	0.514088959121358	0.997	0.985	0	1	ACTB	0.012
0	0.509860142274104	0.203	0.046	0	1	CD6	0.157
0	0.505996889187693	0.995	0.977	0	1	HLA-B	0.018
0	0.505815086343865	0.292	0.097	0	1	PYHIN1	0.195
0	0.503818960658966	0.276	0.09	0	1	LCP2	0.186
0	0.497926310100942	0.318	0.152	0	1	ARL4C	0.166
0	0.497394792371242	0.28	0.114	0	1	ITGB7	0.166
0	0.497109492341256	0.338	0.171	0	1	NR3C1	0.167
0	0.496874288142938	0.209	0.043	0	1	STAT4	0.166
0	0.495073670506891	0.376	0.101	0	1	PRF1	0.275
0	0.491586515848605	0.2	0.037	0	1	SIRPG	0.163
0	0.491581666940553	0.331	0.141	0	1	LBH	0.19
0	0.488827272561923	0.253	0.076	0	1	GIMAP1	0.177
0	0.487550832872937	0.372	0.194	0	1	PPP1R18	0.178
0	0.482417873976397	0.192	0.033	0	1	TNFSF14	0.159
0	0.480896258340408	0.842	0.796	0	1	SH3BGRL3	0.0459999999999999
0	0.477760860333404	0.241	0.062	0	1	ZAP70	0.179
0	0.47302848169965	0.297	0.133	0	1	RASSF5	0.164
0	0.472367421161892	0.973	0.935	0	1	HLA-C	0.0379999999999999
0	0.472210750067483	0.28	0.121	0	1	APOBEC3G	0.159
0	0.471128271198322	0.152	0.015	0	1	AC020571.1	0.137
0	0.470038977545583	0.163	0.021	0	1	CRTAM	0.142
0	0.468120845193061	0.199	0.048	0	1	ASB2	0.151
0	0.462008030678702	0.228	0.082	0	1	SPOCK2	0.146
0	0.45824754571031	0.172	0.028	0	1	TNIP3	0.144
0	0.456083876434329	0.86	0.383	0	1	SRGN	0.477
0	0.456058117725394	0.178	0.038	0	1	CXCR3	0.14
0	0.455401904169906	0.224	0.061	0	1	GIMAP6	0.163
0	0.454225734687733	0.757	0.763	0	1	SRSF5	-0.00600000000000001
0	0.453784854033447	0.383	0.203	0	1	HCLS1	0.18
0	0.450324651255408	0.183	0.032	0	1	SLA2	0.151
0	0.44711510136578	0.254	0.101	0	1	SLA	0.153
0	0.440394846912408	0.675	0.363	0	1	LAPTM5	0.312
0	0.433552039659128	0.872	0.838	0	1	ARPC2	0.034
0	0.433348809210499	0.298	0.122	0	1	DOK2	0.176
0	0.43272770726354	0.801	0.756	0	1	CALM1	0.045
0	0.424808337859496	0.223	0.081	0	1	CMTM3	0.142
0	0.419159279300333	0.846	0.797	0	1	ITM2B	0.0489999999999999
0	0.402889098117685	0.175	0.05	0	1	RASGRP1	0.125
0	0.393731105824127	0.95	0.917	0	1	PFN1	0.0329999999999999
0	0.374867222910147	0.98	0.965	0	1	EIF1	0.015
0	0.372325980955564	0.977	0.94	0	1	HLA-A	0.037
0	0.371448715677879	1	0.99	0	1	RPLP1	0.01
0	0.354648069292171	0.536	0.318	0	1	CD53	0.218
5.15541295168887e-304	0.594336173904521	0.4	0.252	1.15481250117831e-299	1	AAK1	0.148
9.96984132285341e-291	0.577795049490698	0.552	0.479	2.23324445631916e-286	1	MBNL1	0.0730000000000001
1.66738478504955e-290	0.578286371770059	0.357	0.211	3.734941918511e-286	1	CHST12	0.146
1.07897895724581e-288	0.610499288217425	0.445	0.311	2.41691286423061e-284	1	IDS	0.134
1.41647620340121e-288	0.444480908934519	0.689	0.659	3.17290669561871e-284	1	PNRC1	0.0299999999999999
1.70530651453336e-287	0.550483233302612	0.369	0.223	3.81988659255472e-283	1	RGS10	0.146
6.47535575329771e-286	0.621258487771247	0.35	0.213	1.45047968873869e-281	1	CLDND1	0.137
2.21388182342215e-284	0.591643578516523	0.482	0.367	4.95909528446561e-280	1	CELF2	0.115
3.06365998108662e-282	0.400681528782419	0.189	0.069	6.86259835763402e-278	1	DOCK10	0.12
8.25942613096704e-282	0.615175018073147	0.533	0.474	1.85011145333662e-277	1	PDCD4	0.0590000000000001
5.05402547864771e-281	0.426752841561848	0.304	0.149	1.13210170721709e-276	1	FMNL1	0.155
7.47658022699665e-281	0.42677926751327	0.219	0.087	1.67475397084725e-276	1	SIT1	0.132
1.60596325421538e-278	0.4146436571612	0.242	0.105	3.59735768944245e-274	1	RBMS1	0.137
2.26084452390042e-278	0.460008921801928	0.361	0.202	5.06429173353693e-274	1	MSN	0.159
9.80518145199244e-277	0.550901902730239	0.324	0.182	2.19636064524631e-272	1	PTPN4	0.142
8.3654701868487e-276	0.384975339891147	0.351	0.181	1.87386532185411e-271	1	RHOH	0.17
2.67498188156684e-275	0.457002048167776	0.253	0.114	5.99195941470973e-271	1	ITGA4	0.139
4.74179838800534e-275	0.367034319938617	0.191	0.07	1.0621628389132e-270	1	ITGAL	0.121
2.90615897952798e-272	0.395919592056534	0.254	0.112	6.50979611414268e-268	1	MYO1G	0.142
3.78232283711218e-272	0.362161285184362	0.175	0.061	8.47240315513127e-268	1	PSTPIP1	0.114
1.02560738188467e-271	0.506255475266456	0.311	0.166	2.29736053542165e-267	1	EMB	0.145
6.70272272316253e-271	0.38801971404381	0.221	0.09	1.50140988998841e-266	1	GNG2	0.131
7.74349527731038e-271	0.465850631072348	0.348	0.194	1.73454294211752e-266	1	DOCK8	0.154
6.67234258826169e-269	0.829942494476192	0.224	0.092	1.49460473977062e-264	1	TRDC	0.132
3.79753197303654e-266	0.454711029639945	0.219	0.093	8.50647161960186e-262	1	PTGER2	0.126
1.45881748378464e-265	0.380579129379644	0.182	0.066	3.2677511636776e-261	1	ANXA2R	0.116
6.40304179737048e-260	0.594555301663423	0.484	0.404	1.43428136261099e-255	1	PAXX	0.08
6.98941773243639e-259	0.455642585417842	0.417	0.26	1.56562957206575e-254	1	SEPT6	0.157
1.02638565364553e-258	0.45749251459426	0.576	0.469	2.29910386416598e-254	1	COTL1	0.107
3.14790758007835e-258	0.442566502777532	0.279	0.139	7.05131297937551e-254	1	CCDC69	0.14
4.17283573943999e-258	0.656795667810985	0.327	0.199	9.34715205634559e-254	1	LYAR	0.128
1.47246218998554e-257	0.453873609208977	0.416	0.264	3.2983153055676e-253	1	LY6E	0.152
1.07169856408871e-249	0.461510459959022	0.386	0.221	2.40060478355871e-245	1	ANXA1	0.165
4.60814841194715e-248	0.493580765254039	0.604	0.597	1.03222524427616e-243	1	ARF6	0.00700000000000001
1.05096704335322e-244	0.492329081660232	0.325	0.186	2.3541661771112e-240	1	AKNA	0.139
4.63679078688189e-244	0.487574589400616	0.579	0.534	1.03864113626154e-239	1	VAMP2	0.0449999999999999
6.7986106481911e-244	0.434171905995147	0.265	0.128	1.52288878519481e-239	1	AC114760.2	0.137
6.46306419796421e-233	0.517101350804545	0.316	0.187	1.44772638034398e-228	1	CYTOR	0.129
4.63972942709862e-230	0.532839252091916	0.196	0.087	1.03929939167009e-225	1	DUSP4	0.109
8.82207900658603e-228	0.466454339366927	0.593	0.554	1.97614569747527e-223	1	ARL6IP5	0.0389999999999999
2.44121672743597e-227	0.388242158184614	0.589	0.48	5.46832546945658e-223	1	CRIP1	0.109
1.2857827345537e-223	0.505257045749677	0.365	0.239	2.88015332540029e-219	1	SUN2	0.126
2.36182893411521e-223	0.382674885788395	0.278	0.143	5.29049681241808e-219	1	ARHGAP15	0.135
3.12802647838518e-222	0.481669434915901	0.221	0.107	7.00677931158281e-218	1	OXNAD1	0.114
1.14855917214803e-221	0.437168653602256	0.285	0.155	2.5727725456116e-217	1	ETS1	0.13
1.59786950837122e-221	0.476199878655113	0.564	0.513	3.57922769875152e-217	1	PSMB9	0.0509999999999999
3.03569853910017e-221	0.587276062405377	0.362	0.247	6.79996472758438e-217	1	RBL2	0.115
3.13677864690347e-221	0.363523199806962	0.709	0.739	7.02638416906378e-217	1	N4BP2L2	-0.03
1.60780512981059e-217	0.531883642450624	0.481	0.415	3.60148349077571e-213	1	BUB3	0.066
1.0748506737435e-209	0.463265700126256	0.227	0.115	2.40766550918544e-205	1	PITPNC1	0.112
5.95345389279318e-208	0.638313175291019	0.276	0.164	1.33357367198567e-203	1	SPRY1	0.112
4.30941549554912e-207	0.483726146788621	0.232	0.121	9.65309071003004e-203	1	TTC39C	0.111
4.81087470630522e-206	0.449859602554916	0.218	0.106	1.07763593421237e-201	1	BCL11B	0.112
1.12513994717192e-203	0.446717449125344	0.309	0.185	2.5203134816651e-199	1	RHOF	0.124
2.25592585511792e-203	0.361752525180402	0.27	0.141	5.05327391546413e-199	1	IL16	0.129
4.66527527672344e-203	0.410523351828034	0.625	0.636	1.04502166198605e-198	1	ACTR3	-0.011
3.44341102101469e-202	0.439565331517159	0.252	0.131	7.71324068707291e-198	1	PRMT9	0.121
4.08353952350121e-202	0.452780138834762	0.207	0.101	9.14712853264272e-198	1	DZIP3	0.106
2.00131429053436e-201	0.387730436649822	0.344	0.205	4.48294401079696e-197	1	GLIPR1	0.139
2.73434546939609e-199	0.381903606467696	0.335	0.198	6.12493385144725e-195	1	ANKRD44	0.137
3.99100250254039e-195	0.490123799332032	0.208	0.101	8.93984560569048e-191	1	TSPYL2	0.107
5.32265423018321e-192	0.355689837489931	0.188	0.084	1.19227454756104e-187	1	ST3GAL1	0.104
1.1152032073318e-189	0.479737578278263	0.29	0.177	2.49805518442324e-185	1	RAB27A	0.113
1.32171350451449e-187	0.358084224254426	0.452	0.314	2.96063825011245e-183	1	GPSM3	0.138
3.0699574888634e-187	0.420190653310043	0.219	0.112	6.87670477505401e-183	1	ARHGEF3	0.107
3.77504561884008e-186	0.468984809858353	0.396	0.28	8.45610218620179e-182	1	PTPN6	0.116
2.61229244922483e-185	0.407104274940784	0.578	0.562	5.85153508626361e-181	1	CD99	0.0159999999999999
9.97717294332172e-185	0.506552316353528	0.46	0.397	2.23488673930407e-180	1	CCDC85B	0.063
1.28835352552845e-181	0.409933138574889	0.624	0.662	2.88591189718372e-177	1	FUS	-0.038
3.88688714496546e-181	0.501766439812946	0.466	0.399	8.70662720472264e-177	1	RNF213	0.067
6.10446020349786e-179	0.355487307253738	0.221	0.112	1.36739908558352e-174	1	IL10RA	0.109
1.87293993961058e-176	0.543400774146299	0.403	0.295	4.19538546472771e-172	1	NR4A2	0.108
2.91432901785269e-176	0.48708692925332	0.527	0.529	6.52809699999003e-172	1	DRAP1	-0.002
1.85612352931326e-173	0.360758027836446	0.239	0.126	4.15771670566169e-169	1	TAGAP	0.113
1.85600069360591e-170	0.486345955934424	0.364	0.264	4.15744155367723e-166	1	AC245297.3	0.1
1.35500976695513e-168	0.39281066054752	0.192	0.096	3.03522187797949e-164	1	GPR82	0.096
1.3681908306028e-168	0.414164133506794	0.272	0.164	3.06474746055028e-164	1	PDLIM2	0.108
1.2618651633426e-167	0.407821590049815	0.781	0.794	2.82657796588743e-163	1	JUNB	-0.013
1.29229017590603e-167	0.463623211166575	0.195	0.095	2.89472999402951e-163	1	ZNF331	0.1
1.49792876428694e-167	0.549513552381051	0.477	0.444	3.35536043200274e-163	1	CDC42SE2	0.033
1.49018674267196e-166	0.785116324763363	0.381	0.306	3.33801830358518e-162	1	AC020916.1	0.075
2.92084886727971e-162	0.496543252536677	0.51	0.494	6.54270146270654e-158	1	ELF1	0.016
3.50840876641131e-162	0.376853244462265	0.327	0.21	7.85883563676133e-158	1	ANXA6	0.117
7.57786551604493e-160	0.447461773358586	0.422	0.342	1.69744187559406e-155	1	CTSC	0.08
2.43031185985243e-156	0.462982118830429	0.575	0.588	5.44389856606944e-152	1	MCL1	-0.013
1.2796328220696e-154	0.382632902607317	0.188	0.097	2.8663775214359e-150	1	INPP4A	0.091
1.56305830160404e-154	0.41424031364957	0.519	0.452	3.50125059559305e-150	1	IFITM2	0.067
1.27596249227347e-150	0.422785458372392	0.198	0.106	2.85815598269257e-146	1	PRDM1	0.092
1.32437343792068e-147	0.566734424805881	0.321	0.24	2.96659650094233e-143	1	ITGAE	0.081
3.6091443561307e-147	0.427010947067813	0.412	0.327	8.08448335773278e-143	1	ICAM3	0.085
2.72054547180325e-146	0.529332193696321	0.287	0.201	6.09402185683927e-142	1	GYG1	0.086
1.87327557589434e-145	0.39255114239594	0.196	0.106	4.19613729000332e-141	1	PARP8	0.09
2.27820893810765e-144	0.368442713685432	0.62	0.687	5.10318802136114e-140	1	SON	-0.0670000000000001
3.03157879142205e-144	0.46923187330571	0.346	0.253	6.79073649278539e-140	1	KIAA1551	0.093
4.56195190578437e-144	0.353730310995767	0.24	0.14	1.0218772268957e-139	1	LPXN	0.1
7.17722023470929e-144	0.446425181481341	0.534	0.528	1.60769733257488e-139	1	ANKRD12	0.00600000000000001
3.15196151440379e-143	0.461261399510905	0.514	0.508	7.06039379226449e-139	1	JAK1	0.00600000000000001
5.90618539169638e-140	0.586232484182606	0.352	0.283	1.32298552773999e-135	1	ODF2L	0.069
6.15649402279163e-139	0.417753811620744	0.636	0.654	1.37905466110532e-134	1	ZFP36	-0.018
4.8614152808594e-137	0.458956547486281	0.23	0.14	1.08895702291251e-132	1	AC016831.5	0.09
7.3003451867212e-137	0.354837531998189	0.203	0.113	1.63527732182555e-132	1	RAB8B	0.09
1.17882720577966e-136	0.460495573020139	0.273	0.177	2.64057294094644e-132	1	APOBEC3C	0.096
3.15796875806611e-135	0.45260098677201	0.354	0.272	7.07385001806808e-131	1	ARHGEF1	0.082
3.18307120836e-135	0.501037178727082	0.438	0.381	7.13007950672639e-131	1	IRF1	0.057
4.08688432684879e-135	0.445774597675696	0.518	0.529	9.15462089214129e-131	1	ABRACL	-0.011
1.73227218293853e-133	0.371004207443648	0.206	0.115	3.8802896897823e-129	1	CLIC3	0.091
4.41501351746732e-132	0.456286031039336	0.315	0.229	9.8896302791268e-128	1	DENND2D	0.086
4.31754013461273e-131	0.47100283826195	0.214	0.128	9.67128990153252e-127	1	AC058791.1	0.086
3.13229500192421e-127	0.417824692378284	0.334	0.247	7.01634080431023e-123	1	ARHGAP45	0.087
3.82457208307412e-127	0.389458382351601	0.293	0.2	8.56704146608602e-123	1	PSMB8-AS1	0.093
3.60262496918901e-126	0.350977849396593	0.188	0.104	8.06987993098338e-122	1	GIMAP2	0.084
6.15665873876069e-125	0.464692075355513	0.452	0.428	1.3790915574824e-120	1	CAPG	0.024
3.51921052870992e-123	0.356946863851093	0.154	0.078	7.88303158431022e-119	1	LINC00513	0.076
2.88149175831726e-122	0.462406684547131	0.234	0.151	6.45454153863066e-118	1	CBLB	0.083
6.71466876620843e-122	0.482882462087931	0.349	0.282	1.50408580363069e-117	1	FGFR1OP2	0.067
2.6212638370452e-120	0.509477765194256	0.255	0.172	5.87163099498125e-116	1	CREM	0.083
4.5003823116374e-116	0.45051740065776	0.441	0.406	1.00808563780678e-111	1	TERF2IP	0.035
1.20405556779298e-115	0.364397074245115	0.174	0.096	2.69708447185627e-111	1	SOCS1	0.078
3.54705593931865e-115	0.394961360586853	0.246	0.16	7.94540530407378e-111	1	PIM1	0.086
5.14540147470644e-110	0.557165290497229	0.324	0.262	1.15256993033424e-105	1	PIK3R1	0.062
9.68977668492605e-107	0.387201878872573	0.169	0.098	2.17050997742344e-102	1	SLF1	0.071
1.64688008509359e-106	0.459287061500698	0.246	0.173	3.68901139060963e-102	1	TSEN54	0.073
2.30562966703101e-106	0.494633737664119	0.418	0.402	5.16461045414946e-102	1	C9orf78	0.016
1.47089079114444e-105	0.392321814236328	0.302	0.226	3.29479537216355e-101	1	SNRPN	0.076
2.50134484810363e-104	0.445618741200766	0.293	0.222	5.60301245975213e-100	1	SYNRG	0.071
3.15425877686651e-99	0.530332041432698	0.238	0.17	7.06553966018098e-95	1	ANKRD28	0.068
6.08260990689498e-98	0.456408203683751	0.511	0.538	1.36250461914447e-93	1	DDX3X	-0.027
2.52257007062888e-97	0.408032968618569	0.65	0.669	5.65055695820869e-93	1	KLF6	-0.019
6.64614473148118e-97	0.40645555363317	0.491	0.505	1.48873641985178e-92	1	EID1	-0.014
4.60675211169398e-96	0.51489090357157	0.247	0.183	1.03191247301945e-91	1	MSH3	0.064
4.62285169922263e-91	0.468075910583987	0.297	0.24	1.03551878062587e-86	1	SSBP4	0.057
2.95019762677245e-89	0.41481150472978	0.346	0.289	6.60844268397029e-85	1	FKBP11	0.057
6.48465242670476e-87	0.422145488424014	0.522	0.554	1.45256214358187e-82	1	PPP1R15A	-0.032
1.22554209469396e-86	0.393693629482139	0.167	0.104	2.74521429211447e-82	1	PELO	0.063
1.4997777880839e-80	0.357483053408927	0.256	0.187	3.35950224530794e-76	1	PIK3IP1	0.069
2.06280012581377e-69	0.358149754720242	0.649	0.674	4.62067228182285e-65	1	DUSP1	-0.025
4.0475152325242e-68	0.517661074109107	0.307	0.264	9.06643412085421e-64	1	CITED2	0.043
5.08906075840784e-68	0.388205664329698	0.353	0.317	1.13994960988336e-63	1	MBP	0.036
3.73753158802431e-66	0.350735594981579	0.535	0.595	8.37207075717445e-62	1	RSRP1	-0.0599999999999999
2.6267755050518e-63	0.350580756497297	0.51	0.584	5.88397713131603e-59	1	PRRC2C	-0.074
9.03475032264505e-59	0.392177367814109	0.29	0.239	2.02378407227249e-54	1	C1orf56	0.051
2.58200986385762e-57	0.386832021596079	0.46	0.503	5.78370209504107e-53	1	PRPF38B	-0.043
2.9780328156858e-54	0.385867061724006	0.303	0.267	6.6707935071362e-50	1	BTN3A2	0.036
1.04000342044827e-50	0.431705977019814	0.377	0.384	2.32960766180412e-46	1	PCM1	-0.00700000000000001
6.62928987976233e-49	0.401002761319617	0.379	0.377	1.48496093306676e-44	1	CLK1	0.002
3.38580742738865e-46	0.378978618453415	0.41	0.443	7.58420863735058e-42	1	DHRS7	-0.033
8.24361935400021e-46	0.495982744231353	0.376	0.402	1.84657073529605e-41	1	G3BP2	-0.026
2.55248037801845e-45	0.446601001634317	0.368	0.368	5.71755604676132e-41	1	YPEL5	0
2.57779152228267e-45	0.391589189645617	0.378	0.384	5.77425300991318e-41	1	SYNE2	-0.00600000000000001
4.62391721839285e-45	0.360738735092478	0.445	0.495	1.03575745692e-40	1	RAP1A	-0.05
1.02872438352185e-43	0.377616156454669	0.26	0.228	2.30434261908894e-39	1	ABHD17A	0.032
3.12272308175342e-42	0.370668394901411	0.183	0.141	6.99489970312767e-38	1	TENT5C	0.042
3.21851400143662e-41	0.353180129903809	0.218	0.182	7.20947136321802e-37	1	LPIN2	0.036
1.46381544650977e-36	0.35181169095575	0.188	0.154	3.27894660018189e-32	1	STN1	0.034
2.1388668319094e-34	0.36260539577442	0.219	0.19	4.79106170347705e-30	1	TBCC	0.029
1.20126577378857e-33	0.367497228138509	0.374	0.394	2.6908353332864e-29	1	ROCK1	-0.02
5.30918696366142e-30	0.362189027086915	0.249	0.229	1.18925787986016e-25	1	CNOT6L	0.02
2.29904489188369e-29	0.402785486555268	0.228	0.207	5.14986055781947e-25	1	MGAT4A	0.021
1.03877210482281e-28	0.396916530513127	0.286	0.287	2.32684951480309e-24	1	HMOX2	-0.001
2.97490284420248e-28	0.371197468110158	0.222	0.202	6.66378237101355e-24	1	ASF1A	0.02
3.28578602266801e-23	0.358340770283203	0.238	0.226	7.36016069077635e-19	1	LINC00623	0.012
2.58246676740797e-22	0.368125866760821	0.358	0.39	5.78472555899385e-18	1	PSMA3-AS1	-0.032
6.34525065790948e-22	0.369561616693688	0.302	0.31	1.42133614737172e-17	1	PHYKPL	-0.00800000000000001
6.17587444424322e-21	0.37738412158873	0.294	0.308	1.38339587551048e-16	1	COMMD7	-0.014
2.30147000794419e-17	0.3571743133702	0.269	0.277	5.15529281779498e-13	1	COMMD8	-0.00800000000000001
9.5011858827913e-15	0.350514473007632	0.25	0.256	2.12826563774525e-10	1	PRKACB	-0.00600000000000001
1.93033308788517e-12	0.356158675977934	0.312	0.348	4.32394611686277e-08	1	NAP1L4	-0.036
0	1.64766587088171	0.779	0.072	0	2	VPREB3	0.707
0	1.62792051111473	0.899	0.091	0	2	MS4A1	0.808
0	1.59791141937869	0.999	0.619	0	2	CD74	0.38
0	1.58299544615448	0.786	0.07	0	2	BANK1	0.716
0	1.57664256365124	0.942	0.336	0	2	CXCR4	0.606
0	1.54862168009421	0.536	0.01	0	2	LINC01781	0.526
0	1.493782295319	0.996	0.378	0	2	HLA-DRA	0.618
0	1.47791656411978	0.929	0.259	0	2	LTB	0.67
0	1.4627005250554	0.878	0.127	0	2	CD79A	0.751
0	1.40186914891629	0.892	0.197	0	2	HLA-DQB1	0.695
0	1.27932069264277	0.664	0.137	0	2	GPR183	0.527
0	1.22490986300363	0.511	0.02	0	2	TNFRSF13B	0.491
0	1.20767574233399	0.954	0.32	0	2	HLA-DPB1	0.634
0	1.19691228620736	0.805	0.126	0	2	CD79B	0.679
0	1.17630221735522	0.618	0.074	0	2	MARCH1	0.544
0	1.16588611887135	0.697	0.358	0	2	SMIM14	0.339
0	1.1524102625533	0.735	0.115	0	2	HLA-DQA1	0.62
0	1.10283087254701	0.91	0.3	0	2	HLA-DPA1	0.61
0	1.10001771982603	0.536	0.09	0	2	ADAM28	0.446
0	1.06858281795454	0.962	0.377	0	2	HLA-DRB1	0.585
0	1.06680110571552	0.528	0.056	0	2	TNFRSF13C	0.472
0	1.06458891457901	0.883	0.347	0	2	CD37	0.536
0	1.06182497714162	0.505	0.073	0	2	TCF4	0.432
0	1.01357447379705	0.519	0.067	0	2	LY86	0.452
0	1.00933690671417	0.659	0.16	0	2	MEF2C	0.499
0	0.991640597478085	0.441	0.05	0	2	ARHGAP24	0.391
0	0.950617994264422	0.429	0.032	0	2	TLR10	0.397
0	0.933322530050985	0.527	0.147	0	2	ORAI2	0.38
0	0.92069492332168	0.524	0.115	0	2	POU2F2	0.409
0	0.91265633224406	0.422	0.039	0	2	FCRLA	0.383
0	0.886849930243207	0.409	0.053	0	2	CLECL1	0.356
0	0.882967217343029	0.406	0.042	0	2	GAPT	0.364
0	0.876284216347673	0.569	0.294	0	2	DRAM2	0.275
0	0.861559305357562	0.345	0.034	0	2	FCRL2	0.311
0	0.805654166544062	0.432	0.103	0	2	TMEM154	0.329
0	0.786423736772255	0.482	0.104	0	2	CD27	0.378
0	0.785262452611379	0.452	0.21	0	2	BCL11A	0.242
0	0.776565044170412	0.38	0.05	0	2	CD19	0.33
0	0.764643615751523	0.372	0.124	0	2	RALGPS2	0.248
0	0.763768966284578	0.523	0.217	0	2	SP110	0.306
0	0.762225145445815	0.678	0.277	0	2	EVI2B	0.401
0	0.761856680348209	0.424	0.139	0	2	SWAP70	0.285
0	0.753756008900954	0.463	0.156	0	2	IRF8	0.307
0	0.751670387105697	0.49	0.131	0	2	HLA-DMB	0.359
0	0.746884096926917	0.482	0.126	0	2	RIPOR2	0.356
0	0.746437673934359	0.365	0.104	0	2	LINC00926	0.261
0	0.733773294794186	0.332	0.035	0	2	BLK	0.297
0	0.728662230440246	0.586	0.243	0	2	HLA-DMA	0.343
0	0.723259104927512	0.295	0.018	0	2	AIM2	0.277
0	0.713763446668329	0.332	0.058	0	2	GNG7	0.274
0	0.712225505741713	0.373	0.07	0	2	LYL1	0.303
0	0.701831974007799	0.256	0.062	0	2	SSPN	0.194
0	0.672193683452602	0.347	0.052	0	2	CD22	0.295
0	0.670196654618856	0.362	0.086	0	2	FCMR	0.276
0	0.668146184096815	0.331	0.061	0	2	POU2AF1	0.27
0	0.667534371121677	0.355	0.085	0	2	BASP1	0.27
0	0.662173986132777	0.705	0.334	0	2	CD53	0.371
0	0.662005244694612	0.996	0.992	0	2	RPS27	0.004
0	0.660587201584612	0.839	0.682	0	2	TXNIP	0.157
0	0.658270980238949	0.295	0.081	0	2	CD83	0.214
0	0.653749069639154	0.718	0.392	0	2	TSC22D3	0.326
0	0.653561988002222	0.993	0.988	0	2	RPLP2	0.005
0	0.646578219322147	0.281	0.031	0	2	LINC02397	0.25
0	0.642359825303487	0.986	0.974	0	2	RPS8	0.012
0	0.638595264562344	0.295	0.046	0	2	CYSLTR1	0.249
0	0.631514771844676	0.295	0.076	0	2	LY9	0.219
0	0.629856875900274	0.985	0.978	0	2	RPL39	0.00700000000000001
0	0.623161240902023	0.378	0.112	0	2	PRKCB	0.266
0	0.598634206765031	0.298	0.062	0	2	CD40	0.236
0	0.590360381204502	0.292	0.053	0	2	HHEX	0.239
0	0.589843162451072	0.338	0.086	0	2	SP140	0.252
0	0.575759622532096	0.279	0.045	0	2	HLA-DOB	0.234
0	0.572963811556111	0.237	0.032	0	2	SCIMP	0.205
0	0.569866547733499	0.988	0.981	0	2	RPS28	0.00700000000000001
0	0.56690089324383	0.285	0.052	0	2	CCR6	0.233
0	0.566317070613024	0.769	0.397	0	2	LAPTM5	0.372
0	0.563078825733372	0.985	0.969	0	2	RPL23A	0.016
0	0.556794028968164	0.983	0.967	0	2	RPS25	0.016
0	0.555946680977274	0.992	0.989	0	2	RPL34	0.003
0	0.547517317694746	0.989	0.976	0	2	RPS15A	0.013
0	0.545190465790498	0.315	0.063	0	2	SPIB	0.252
0	0.544910838636501	0.93	0.852	0	2	RPL17	0.0780000000000001
0	0.539027122994955	0.992	0.984	0	2	RPL11	0.00800000000000001
0	0.534297355463748	0.987	0.966	0	2	RPS23	0.021
0	0.532991607417057	0.303	0.068	0	2	HVCN1	0.235
0	0.528681654140453	0.24	0.04	0	2	CD180	0.2
0	0.52843807817332	0.992	0.98	0	2	RPL32	0.012
0	0.527260012303674	0.991	0.982	0	2	RPL27A	0.00900000000000001
0	0.522897861612867	0.984	0.97	0	2	FAU	0.014
0	0.5200340169922	0.954	0.902	0	2	RPL36A	0.0519999999999999
0	0.507415366879072	0.991	0.985	0	2	RPS14	0.00600000000000001
0	0.504081196254007	0.996	0.991	0	2	RPL13A	0.005
0	0.495090358197012	0.193	0.018	0	2	CR1	0.175
0	0.493476280022527	0.993	0.985	0	2	RPL21	0.00800000000000001
0	0.486112240530003	0.988	0.985	0	2	RPS29	0.003
0	0.469860816450169	0.972	0.941	0	2	RPS10	0.031
0	0.469044804029272	0.969	0.537	0	2	CD52	0.432
0	0.468387335658939	0.97	0.958	0	2	RPL38	0.012
0	0.467776479245753	0.192	0.022	0	2	CXCR5	0.17
0	0.464143098920196	0.24	0.056	0	2	BTK	0.184
0	0.463129018360695	0.96	0.847	0	2	BTG1	0.113
0	0.462349865044202	0.183	0.027	0	2	TBC1D9	0.156
0	0.461896495183401	0.171	0.029	0	2	FAM30A	0.142
0	0.461794116687962	0.208	0.036	0	2	RIC3	0.172
0	0.459463401571357	0.221	0.044	0	2	FCGR2B	0.177
0	0.455844588868967	0.997	0.991	0	2	RPL10	0.00600000000000001
0	0.453294480667551	0.22	0.05	0	2	CHI3L2	0.17
0	0.445967199931243	0.172	0.023	0	2	CR2	0.149
0	0.44157368907956	0.173	0.023	0	2	CD1C	0.15
0	0.436468112118279	0.987	0.975	0	2	RPL19	0.012
0	0.433975911264565	0.966	0.93	0	2	RPS21	0.0359999999999999
0	0.428097732871661	0.982	0.964	0	2	RPL9	0.018
0	0.425871252872065	0.99	0.979	0	2	RPS27A	0.011
0	0.420653180260704	0.983	0.97	0	2	RPL35A	0.013
0	0.418762763990254	0.195	0.037	0	2	TMEM273	0.158
0	0.413280829147748	0.16	0.019	0	2	LINC01857	0.141
0	0.407695301326991	0.338	0.101	0	2	BCL2A1	0.237
0	0.407508447116245	0.176	0.022	0	2	PAX5	0.154
0	0.402716574745519	0.972	0.956	0	2	RPS20	0.016
0	0.400141437214838	0.162	0.025	0	2	FCRL3	0.137
0	0.399837326390543	0.207	0.041	0	2	CCR7	0.166
0	0.398410306203071	0.99	0.97	0	2	RPS4X	0.02
0	0.395794841668373	0.98	0.953	0	2	RPL14	0.027
0	0.395314093898731	0.976	0.952	0	2	RPS11	0.024
0	0.384682431692889	0.972	0.943	0	2	RPS5	0.029
0	0.383448833315943	0.994	0.976	0	2	RPL3	0.018
0	0.381128304331134	0.983	0.973	0	2	RPL26	0.01
0	0.379652126207722	0.996	0.996	0	2	RPL41	0
0	0.378269430179964	0.982	0.981	0	2	RPL36	0.001
0	0.376582168919742	0.983	0.965	0	2	RPS16	0.018
0	0.373825049275274	0.991	0.986	0	2	RPS15	0.005
0	0.372130900695173	0.983	0.965	0	2	RPL30	0.018
0	0.359226180637984	0.96	0.957	0	2	UBA52	0.003
0	0.35875665467224	0.999	0.988	0	2	EEF1A1	0.011
0	0.35742923201342	0.165	0.026	0	2	FAM129C	0.139
0	0.355203187538669	0.987	0.973	0	2	RPL18A	0.014
0	0.353574082117087	0.98	0.968	0	2	RPL31	0.012
3.57796273680507e-298	0.36599375420954	0.159	0.029	8.01463653044335e-294	2	AFF3	0.13
1.28966525165369e-295	0.463625519951232	0.921	0.84	2.88885016370427e-291	2	EEF1B2	0.0810000000000001
3.53323955405173e-293	0.767317331977163	0.528	0.322	7.91445660107587e-289	2	SMARCB1	0.206
8.88147548094972e-293	0.780309355383087	0.439	0.218	1.98945050773274e-288	2	CCDC50	0.221
1.63791321312851e-288	0.50007696729394	0.308	0.099	3.66892559740785e-284	2	RNASE6	0.209
5.0063478558476e-285	0.580713696166311	0.392	0.155	1.12142191970986e-280	2	PPM1K	0.237
2.38549630664992e-283	0.376207908626059	0.969	0.917	5.34351172689582e-279	2	RPSA	0.0519999999999999
7.22366559485192e-282	0.380013432498216	0.266	0.075	1.61810109324683e-277	2	CYBB	0.191
1.84362402669394e-278	0.583521164511276	0.529	0.263	4.12971781979443e-274	2	TNFAIP8	0.266
3.0204957956592e-278	0.368333609544576	0.964	0.924	6.76591058227661e-274	2	RPS17	0.0399999999999999
1.80239881729461e-270	0.520210679456067	0.81	0.679	4.03737335073993e-266	2	NAP1L1	0.131
3.34787981345737e-267	0.448576198140055	0.259	0.076	7.49925078214451e-263	2	TMEM156	0.183
5.71728530327501e-266	0.399364611818099	0.934	0.864	1.2806719079336e-261	2	EEF2	0.0700000000000001
4.23880191176293e-263	0.438003404464852	0.208	0.054	9.49491628234897e-259	2	CIITA	0.154
3.16085747767966e-262	0.590471603570502	0.298	0.11	7.08032075000244e-258	2	BLNK	0.188
1.04278797980291e-259	0.529773216603696	0.797	0.705	2.33584507475852e-255	2	PNISR	0.0920000000000001
2.37814016766901e-257	0.450641836933686	0.858	0.794	5.32703397557858e-253	2	TOMM7	0.0639999999999999
9.41246194689215e-254	0.672727083617215	0.347	0.15	2.10839147610384e-249	2	QRSL1	0.197
9.48824437933418e-248	0.45623167202804	0.444	0.192	2.12536674097086e-243	2	NCF1	0.252
1.68136011735682e-246	0.565565668241253	0.404	0.178	3.76624666287927e-242	2	INPP5D	0.226
2.57880498035702e-239	0.5818314525174	0.371	0.165	5.77652315599972e-235	2	PLEKHF2	0.206
3.6690773356253e-239	0.437211575366863	0.18	0.044	8.21873323180066e-235	2	HLA-DQA2	0.136
4.28655320041269e-239	0.515335643607773	0.587	0.322	9.60187916892442e-235	2	GPSM3	0.265
1.0848227041522e-237	0.435747735243379	0.846	0.775	2.43000285730094e-233	2	EIF4A2	0.071
3.76215783193825e-231	0.374424812849619	0.161	0.037	8.42723354354169e-227	2	FGD2	0.124
3.45833770244203e-229	0.465474749538065	0.593	0.318	7.74667645347015e-225	2	LIMD2	0.275
2.17088915579435e-227	0.626675634288788	0.432	0.206	4.86279170897935e-223	2	KLF2	0.226
1.46798082342342e-218	0.380306030468201	0.244	0.076	3.28827704446847e-214	2	RASGRP2	0.168
2.39303709633316e-206	0.51401429962472	0.337	0.138	5.36040309578628e-202	2	AC004687.1	0.199
1.94726751994989e-203	0.489849905296963	0.436	0.208	4.36187924468776e-199	2	ANKRD44	0.228
7.51976611905531e-197	0.421034791428649	0.775	0.656	1.68442761066839e-192	2	PNRC1	0.119
1.45113871673802e-196	0.456273346164384	0.669	0.428	3.25055072549315e-192	2	STK17A	0.241
1.73004116590291e-196	0.429200128353808	0.336	0.141	3.87529221162252e-192	2	RGS19	0.195
5.77412388479347e-196	0.484338202919777	0.193	0.061	1.29340375019374e-191	2	BHLHE41	0.132
2.53963859599742e-193	0.575419825692773	0.52	0.33	5.68879045503423e-189	2	REL	0.19
1.23365605540677e-190	0.403022324514671	0.566	0.305	2.76338956411117e-186	2	CD48	0.261
7.40540449557758e-190	0.42683806793769	0.223	0.077	1.65881060700938e-185	2	DAPP1	0.146
1.87377604745713e-184	0.464909937834805	0.608	0.398	4.19725834630397e-180	2	IFI16	0.21
6.58367294665364e-181	0.38752225547589	0.663	0.389	1.47474274005042e-176	2	CD69	0.274
1.57415016742299e-173	0.558833309780622	0.261	0.11	3.52609637502751e-169	2	METTL8	0.151
5.36370152552553e-166	0.568420649199259	0.3	0.148	1.20146914171772e-161	2	PKIG	0.152
5.38481684797947e-161	0.435907039734314	0.281	0.12	1.2061989739474e-156	2	ACP5	0.161
1.80473368090253e-160	0.362070854529201	0.839	0.74	4.04260344522167e-156	2	EIF3E	0.099
2.30303760571545e-159	0.37188603575521	0.29	0.121	5.1588042368026e-155	2	LAT2	0.169
3.97898631079771e-157	0.443443115902001	0.483	0.276	8.91292933618687e-153	2	SEPT6	0.207
3.73261124043772e-154	0.365889131579403	0.34	0.156	8.36104917858048e-150	2	ARHGAP15	0.184
2.68372536554064e-151	0.390264974510394	0.282	0.123	6.01154481881103e-147	2	BCAS4	0.159
1.24655521793564e-147	0.56892500939806	0.408	0.253	2.79228368817583e-143	2	MBD4	0.155
1.96981043781164e-145	0.356945772520585	0.21	0.075	4.41237538069808e-141	2	SELL	0.135
2.49050527452726e-142	0.55610177851558	0.509	0.39	5.57873181494107e-138	2	SYPL1	0.119
7.87205719125195e-141	0.57503888073951	0.311	0.168	1.76334081084044e-136	2	CD82	0.143
1.35833773911767e-138	0.492533368741666	0.215	0.091	3.04267653562359e-134	2	COBLL1	0.124
1.26057889650645e-137	0.604835918392581	0.472	0.304	2.82369672817445e-133	2	NR4A2	0.168
9.27727767030688e-132	0.43068089500338	0.656	0.554	2.07811019814874e-127	2	ARL6IP5	0.102
1.37833616809795e-130	0.358691143364407	0.39	0.201	3.08747301653941e-126	2	RHOH	0.189
1.27589711292228e-127	0.4025057326431	0.671	0.609	2.85800953294591e-123	2	SNX3	0.0620000000000001
1.98731547815205e-126	0.3569283548808	0.742	0.706	4.45158667106058e-122	2	ATP6V1G1	0.036
7.40372131463053e-126	0.509583543800189	0.44	0.302	1.65843357447724e-121	2	TMEM243	0.138
2.94073018420408e-123	0.465579800556898	0.377	0.207	6.58723561261714e-119	2	XIST	0.17
4.05715374992679e-116	0.650575925714829	0.384	0.227	9.08802439983601e-112	2	RGS2	0.157
6.91261336598796e-103	0.41275561619182	0.403	0.256	1.5484253939813e-98	2	ATM	0.147
2.79850120141959e-98	0.395813405147602	0.21	0.1	6.26864269117988e-94	2	MAP3K1	0.11
6.75043562688164e-98	0.389561518638543	0.381	0.238	1.51209758042149e-93	2	DCK	0.143
9.91189337656574e-97	0.515239173128334	0.367	0.255	2.22026411635073e-92	2	CTSH	0.112
1.57709378091226e-96	0.469322524015565	0.595	0.519	3.53269006924347e-92	2	HERPUD1	0.076
8.53444895123128e-95	0.352432626014284	0.222	0.108	1.91171656507581e-90	2	SCPEP1	0.114
1.16587320566959e-94	0.404998073644965	0.184	0.081	2.61155598069987e-90	2	NFKBID	0.103
3.45041778341562e-94	0.50183553185663	0.4	0.289	7.72893583485099e-90	2	SNX2	0.111
3.03832764339442e-93	0.493852840763782	0.397	0.286	6.80585392120349e-89	2	CNPY3	0.111
3.97602399941036e-93	0.390765490724335	0.615	0.581	8.90629375867921e-89	2	SMDT1	0.034
6.56834879498458e-93	0.364855947639555	0.729	0.665	1.47131013007655e-88	2	DUSP1	0.0639999999999999
1.83938860400377e-91	0.365171769954883	0.195	0.092	4.12023047296845e-87	2	RHBDF2	0.103
9.75291356107796e-91	0.45505202265224	0.283	0.168	2.18465263768146e-86	2	NCOA3	0.115
9.82867128564192e-90	0.445415885738314	0.295	0.176	2.20162236798379e-85	2	TRAF5	0.119
7.07879021849032e-89	0.43515753250238	0.243	0.132	1.58564900894183e-84	2	CEPT1	0.111
2.88245501533635e-88	0.508990107347768	0.421	0.315	6.45669923435341e-84	2	ZBTB20	0.106
1.76413874336142e-87	0.520890074304719	0.421	0.327	3.95167078512959e-83	2	ATP2B1	0.094
3.30935829859412e-85	0.454120951101773	0.266	0.153	7.41296258885083e-81	2	AL121944.1	0.113
5.5726706746935e-85	0.370206976911797	0.569	0.459	1.24827823113134e-80	2	STK4	0.11
2.84126192422278e-84	0.539659354912875	0.363	0.26	6.36442671025903e-80	2	ARID5B	0.103
9.73135411102774e-84	0.412844541287714	0.452	0.328	2.17982332087021e-79	2	IDS	0.124
2.59308039703701e-79	0.369806891255658	0.22	0.118	5.80850008936291e-75	2	HSH2D	0.102
2.62318408317029e-79	0.363204820669791	0.249	0.14	5.87593234630145e-75	2	GGA2	0.109
1.52128737187156e-78	0.397127272880359	0.198	0.103	3.40768371299229e-74	2	SESN3	0.095
4.74443161380833e-77	0.473704981509444	0.351	0.25	1.06275268149306e-72	2	STX7	0.101
1.46915573195417e-76	0.372268364713626	0.591	0.543	3.29090883957734e-72	2	RNASET2	0.0479999999999999
2.13531939161442e-72	0.501905638822904	0.362	0.272	4.78311543721631e-68	2	SEL1L3	0.09
3.01933045603761e-71	0.424902129684981	0.485	0.424	6.76330022152424e-67	2	EIF2S3	0.061
3.85708715652734e-65	0.425192062233806	0.485	0.434	8.63987523062123e-61	2	CMTM6	0.051
2.28907610672453e-63	0.599433392098006	0.248	0.158	5.12753047906294e-59	2	TCOF1	0.09
2.20146529531682e-62	0.491282043801815	0.378	0.301	4.93128226150968e-58	2	SKIL	0.077
3.66731328168648e-61	0.362114645506827	0.228	0.137	8.21478175097771e-57	2	ANKRD13A	0.091
5.24210891101753e-57	0.435946130763521	0.436	0.385	1.17423239606793e-52	2	EEF1G	0.051
2.06740579161357e-53	0.385901093842503	0.492	0.439	4.63098897321439e-49	2	TNRC6B	0.053
2.74627244355893e-52	0.404083665533977	0.289	0.204	6.15165027357201e-48	2	PRDM2	0.085
4.45030524622754e-51	0.405144428493618	0.232	0.156	9.96868375154968e-47	2	SYK	0.076
1.73697104388848e-49	0.380419305156704	0.377	0.302	3.8908151383102e-45	2	MYCBP2	0.075
1.66943897137308e-48	0.356127562455233	0.281	0.197	3.7395432958757e-44	2	TUT4	0.084
2.82737528650763e-41	0.389159662442533	0.252	0.182	6.33332064177708e-37	2	WASHC4	0.07
3.26872194510889e-38	0.374669198185579	0.338	0.277	7.32193715704392e-34	2	TRIM38	0.061
5.96526912069417e-35	0.355050491687396	0.449	0.438	1.33622028303549e-30	2	UBE2N	0.011
1.02124879124374e-26	0.40756485693136	0.311	0.277	2.28759729238598e-22	2	VOPP1	0.034
0	1.65996963625089	0.222	0.052	0	3	CA4	0.17
0	1.58528060880383	0.184	0.018	0	3	BEST4	0.166
0	1.56206439951589	0.177	0.011	0	3	OTOP2	0.166
0	1.1696810612948	0.173	0.019	0	3	PCSK1N	0.154
0	1.14895516104852	0.151	0.021	0	3	CA7	0.13
0	1.0317609518789	0.755	0.4	0	3	ELF3	0.355
0	0.92896784531521	0.157	0.026	0	3	CLCA4	0.131
0	0.872757911298723	0.999	0.998	0	3	MT-CO1	0.001
0	0.822373020627513	0.988	0.973	0	3	MT-ND1	0.015
0	0.814261420179339	0.999	0.998	0	3	MT-CO3	0.001
0	0.812402321945903	0.997	0.997	0	3	MT-CO2	0
0	0.803592804842423	0.994	0.993	0	3	MT-ATP6	0.001
0	0.744422256405406	0.993	0.993	0	3	MT-ND3	0
0	0.74350938138509	0.995	0.992	0	3	MT-CYB	0.003
0	0.721473190420499	0.969	0.92	0	3	MT-ND5	0.0489999999999999
0	0.720691755534334	0.998	0.996	0	3	MT-ND4	0.002
0	0.702731286349927	0.997	0.994	0	3	MT-ND2	0.003
2.69284993711177e-302	0.660432117721262	0.773	0.439	6.03198385913037e-298	3	KRT8	0.334
7.28489209143315e-293	0.792713977469554	0.701	0.401	1.63181582848102e-288	3	CLDN4	0.3
1.39118997098573e-272	0.804134152115848	0.765	0.583	3.11626553500803e-268	3	MT-ND4L	0.182
2.51329504049857e-257	0.90266322211416	0.205	0.051	5.6297808907168e-253	3	CEACAM7	0.154
3.45876416907144e-252	0.590588529957994	0.651	0.364	7.74763173872002e-248	3	SMIM22	0.287
5.47499637987818e-236	0.823049440368879	0.901	0.768	1.22639918909271e-231	3	NEAT1	0.133
2.54734645663969e-233	0.456504556523608	0.751	0.415	5.70605606287289e-229	3	KRT18	0.336
7.64539504263148e-229	0.546984455127135	0.7	0.406	1.71256848954945e-224	3	IFI27	0.294
1.88796754435173e-219	0.548228200190211	0.999	0.998	4.22904729934788e-215	3	MALAT1	0.001
3.53757341945194e-217	0.583193784839363	0.618	0.352	7.92416445957234e-213	3	ATP1B1	0.266
9.62122131488822e-217	1.28354369448086	0.681	0.456	2.15515357453496e-212	3	PHGR1	0.225
5.77732179682044e-216	2.86845439846893	0.211	0.064	1.29412008248778e-211	3	GUCA2B	0.147
1.75383814318901e-215	0.568389019314991	0.945	0.826	3.92859744074338e-211	3	S100A6	0.119
5.7405726093841e-211	0.838147381151195	0.552	0.321	1.28588826450204e-206	3	C19orf33	0.231
2.36670988906542e-209	0.495520616847796	0.166	0.041	5.30143015150655e-205	3	CDHR2	0.125
8.94922303176056e-205	0.70811139485275	0.55	0.32	2.00462595911437e-200	3	CEACAM5	0.23
1.06468950014985e-185	0.524641567518675	0.661	0.379	2.38490448033566e-181	3	CLDN3	0.282
1.23707863752872e-185	0.58413542761117	0.162	0.044	2.77105614806433e-181	3	MSLN	0.118
1.36083992675476e-185	0.721206650496435	0.679	0.421	3.04828143593066e-181	3	FXYD3	0.258
1.36761472505764e-185	0.773848486716816	0.418	0.226	3.06345698412911e-181	3	DST	0.192
1.90156154750069e-182	2.55449658449997	0.254	0.099	4.25949786640154e-178	3	GUCA2A	0.155
2.54359516119842e-176	0.801430114669985	0.36	0.173	5.69765316108447e-172	3	CEACAM6	0.187
1.15470254072911e-175	0.406386969597512	0.731	0.409	2.58653369123321e-171	3	EPCAM	0.322
1.34000454425342e-175	0.893457966167999	0.206	0.068	3.00161017912766e-171	3	LYPD8	0.138
1.33595870271768e-169	0.410734813409261	0.633	0.371	2.99254749408759e-165	3	KRT19	0.262
5.37938242308019e-165	1.3387303816217	0.165	0.049	1.20498166276996e-160	3	MT1H	0.116
3.92391493928458e-157	0.568161452038606	0.515	0.33	8.78956946399746e-153	3	ST14	0.185
2.85436292095799e-156	0.791112617685501	0.312	0.153	6.39377294294591e-152	3	CDHR5	0.159
1.21385773811559e-150	0.485038539868111	0.596	0.381	2.71904133337891e-146	3	TPM1	0.215
6.03688850220452e-148	0.530790833878922	0.482	0.297	1.35226302449381e-143	3	CDH17	0.185
8.87588107656072e-147	0.582681338576596	0.444	0.26	1.9881973611496e-142	3	MDK	0.184
6.44008539142007e-145	0.471650714026856	0.559	0.346	1.44257912767809e-140	3	PIGR	0.213
3.46483194002726e-144	0.72533184888057	0.287	0.134	7.76122354566106e-140	3	CEACAM1	0.153
3.63146683064571e-142	0.572191927157689	0.576	0.405	8.1344857006464e-138	3	RRBP1	0.171
1.02146537104964e-137	0.854269341041676	0.588	0.428	2.2880824311512e-133	3	HSPB1	0.16
1.72971925482207e-136	0.506622920491151	0.579	0.363	3.87457113080143e-132	3	CLDN7	0.216
4.77051903241366e-134	0.694926502099581	0.477	0.292	1.06859626326066e-129	3	HES1	0.185
1.61998722657006e-133	0.638884290133492	0.28	0.133	3.62877138751694e-129	3	TRIM31	0.147
2.63284098927991e-133	0.565216276335978	0.189	0.07	5.897563815987e-129	3	DMBT1	0.119
8.55394747744378e-132	0.721068816757902	0.443	0.282	1.91608423494741e-127	3	MUC13	0.161
2.26450741193748e-131	0.639277177209935	0.47	0.288	5.07249660273995e-127	3	ID1	0.182
7.11497917455967e-128	0.657882807586323	0.419	0.25	1.59375533510137e-123	3	MUC12	0.169
8.92796830582133e-128	0.421135147011773	0.16	0.056	1.99986490050398e-123	3	FRMD1	0.104
5.53551759354289e-127	0.375635966399514	0.838	0.659	1.23995594095361e-122	3	S100A10	0.179
9.7277543868345e-122	0.876990373554613	0.453	0.293	2.17901698265093e-117	3	SOX4	0.16
1.57270998781655e-118	1.60533723199184	0.335	0.186	3.52287037270907e-114	3	MT1G	0.149
4.49241594594501e-114	0.45449262247905	0.403	0.258	1.00630117189168e-109	3	ERBB3	0.145
7.33073229100958e-113	0.546406476133573	0.365	0.227	1.64208403318615e-108	3	ABCC3	0.138
2.58494604026297e-111	0.83056030086027	0.303	0.163	5.79027913018905e-107	3	KRT20	0.14
7.09395681287055e-110	0.548846326761873	0.542	0.383	1.589046326083e-105	3	CYSTM1	0.159
3.16363227042748e-109	0.503702124719394	0.449	0.29	7.08653628575756e-105	3	TSPAN1	0.159
1.40639717883428e-108	0.502079789217909	0.358	0.223	3.15032968058879e-104	3	MYH14	0.135
5.71423858911167e-107	0.938752505833403	0.437	0.284	1.27998944396101e-102	3	FABP1	0.153
6.22473380451413e-105	0.806357968960176	0.518	0.347	1.39434037221116e-100	3	CKB	0.171
6.57884566093135e-105	0.555595053964618	0.387	0.246	1.47366142804862e-100	3	MISP	0.141
2.70620878009206e-103	0.52468489539478	0.521	0.387	6.06190766740622e-99	3	MT-ND6	0.134
8.19431778866484e-101	0.47050713361478	0.441	0.283	1.83552718466092e-96	3	PRSS3	0.158
3.02929437500408e-97	0.398567294164007	0.161	0.065	6.78561940000915e-93	3	SCIN	0.096
1.9504963158066e-96	0.41415252895574	0.49	0.325	4.36911174740678e-92	3	STARD10	0.165
2.62455055341381e-96	0.683377861124878	0.389	0.236	5.87899323964693e-92	3	MT1E	0.153
7.05836079257509e-96	0.42282095361013	0.501	0.33	1.58107281753682e-91	3	TMEM54	0.171
1.55030035677172e-93	0.404738524724677	0.494	0.333	3.47267279916866e-89	3	LGALS3BP	0.161
2.81124285323757e-88	0.372756624111076	0.966	0.976	6.29718399125217e-84	3	TMSB10	-0.01
6.69688339439324e-86	0.409750854938687	0.477	0.339	1.50010188034409e-81	3	LSR	0.138
7.26319565860978e-84	0.463272017321494	0.373	0.252	1.62695582752859e-79	3	TMC5	0.121
9.85495269655603e-84	0.423190988822506	0.39	0.268	2.20750940402855e-79	3	MYO6	0.122
5.78674467062245e-83	0.44458340519255	0.398	0.277	1.29623080621943e-78	3	SPATS2L	0.121
8.91104822620906e-83	0.353689663217322	0.159	0.068	1.99607480267083e-78	3	MYO15B	0.091
9.21128484732502e-83	0.443952156794999	0.375	0.25	2.06332780580081e-78	3	CYP3A5	0.125
1.02716235293109e-82	0.603381588886629	0.253	0.143	2.30084367056564e-78	3	RND3	0.11
5.02952829176992e-80	0.498704898010083	0.35	0.228	1.12661433735646e-75	3	GPRC5A	0.122
2.55434532370795e-79	0.488789222099459	0.424	0.299	5.72173352510581e-75	3	SERINC2	0.125
3.05284762792823e-78	0.462797329945216	0.397	0.281	6.83837868655924e-74	3	SPINT1	0.116
2.67476681538362e-77	0.390910765615297	0.55	0.43	5.99147766645932e-73	3	ACTN4	0.12
3.5971927350746e-77	0.405638831877629	0.388	0.272	8.05771172656711e-73	3	LLGL2	0.116
6.66210957985844e-74	0.521204649533521	0.337	0.226	1.49231254588829e-69	3	RNF43	0.111
7.49355368271645e-74	0.366888315263357	0.448	0.31	1.67855602492848e-69	3	CAMK2N1	0.138
7.8420001742577e-74	0.707377814714748	0.306	0.2	1.75660803903373e-69	3	AOC1	0.106
2.2798405087852e-73	0.646064919902086	0.249	0.144	5.10684273967885e-69	3	SDCBP2	0.105
5.33335041371172e-71	0.478078334120467	0.335	0.224	1.19467049267143e-66	3	LMO7	0.111
2.32748313148735e-70	0.403613385966285	0.213	0.117	5.21356221453167e-66	3	MIR194-2HG	0.096
8.40033422450861e-70	0.37869756280695	0.441	0.32	1.88167486628993e-65	3	GOLIM4	0.121
9.86447651268921e-70	0.495882292573343	0.209	0.11	2.20964273884238e-65	3	MT1M	0.099
2.15853203795282e-67	0.698510406476612	0.312	0.213	4.83511176501431e-63	3	GPA33	0.099
6.90261665329835e-67	0.396800604222514	0.338	0.235	1.54618613033883e-62	3	HOOK2	0.103
1.21411693906187e-66	0.377612276107919	0.578	0.472	2.71962194349858e-62	3	SELENOW	0.106
6.00221512205324e-64	0.404777976252096	0.236	0.141	1.34449618733993e-59	3	LAMB3	0.095
4.07104963231705e-63	0.376829421856619	0.609	0.524	9.11915117639018e-59	3	AKAP9	0.085
3.00825650375226e-62	0.476153487568158	0.272	0.175	6.73849456840507e-58	3	EFNA1	0.097
3.73172413035126e-62	0.371598881045593	0.376	0.27	8.35906205198681e-58	3	CDH1	0.106
2.29345130372896e-61	0.357441646907862	0.3	0.202	5.13733092035286e-57	3	TCF7L2	0.098
5.13133072572228e-61	0.366572167288505	0.394	0.285	1.14941808256179e-56	3	SLC44A4	0.109
3.1894115619994e-60	0.360570298152781	0.387	0.278	7.14428189887866e-56	3	DSP	0.109
1.60655570790813e-59	0.391691362220276	0.445	0.327	3.59868478571421e-55	3	TSC22D1	0.118
1.65205400470346e-59	0.371764444125498	0.179	0.094	3.70060097053575e-55	3	SLC6A8	0.085
1.89274745263538e-56	0.39361675286839	0.333	0.242	4.23975429390326e-52	3	JUP	0.091
2.3388681456788e-56	0.503348492332582	0.46	0.374	5.23906464632051e-52	3	CFDP1	0.086
7.47247952642927e-56	0.370494019938048	0.262	0.162	1.67383541392016e-51	3	CA2	0.1
1.13346387103128e-55	0.408141185731216	0.188	0.105	2.53895907111007e-51	3	HES4	0.083
4.0234896020426e-55	1.04251830692832	0.427	0.334	9.01261670857543e-51	3	MT2A	0.093
6.57457550879631e-55	0.382062904378481	0.294	0.2	1.47270491397037e-50	3	LIPH	0.094
3.91761208116963e-54	0.404713041141653	0.279	0.189	8.77545106181998e-50	3	FLNB	0.09
3.64743913951389e-53	0.384759363964936	0.329	0.239	8.17026367251111e-49	3	DSC2	0.09
1.23871623482663e-52	0.377571052238797	0.366	0.269	2.77472436601165e-48	3	CXADR	0.097
2.16246744168874e-52	0.352752191401782	0.493	0.393	4.84392706938278e-48	3	H2AFJ	0.1
7.28436068958178e-49	0.467896386600412	0.531	0.458	1.63169679446632e-44	3	SQSTM1	0.073
2.35073759339941e-47	0.387376897476106	0.212	0.129	5.26565220921469e-43	3	PRAP1	0.083
5.87213274862745e-47	0.483083418563264	0.421	0.325	1.31535773569255e-42	3	SLC12A2	0.096
7.89707920554988e-47	0.360098980862759	0.332	0.247	1.76894574204317e-42	3	EPS8	0.085
1.5568177871417e-46	0.450355670718601	0.261	0.176	3.4872718431974e-42	3	VEGFA	0.085
8.62208063944669e-46	0.427366122060305	0.374	0.268	1.93134606323606e-41	3	SELENBP1	0.106
1.6872888019042e-44	0.372398424910864	0.37	0.284	3.7795269162654e-40	3	ITGA6	0.086
8.01876031060278e-39	0.532058796214868	0.628	0.543	1.79620230957502e-34	3	SRI	0.085
4.21753073432338e-34	0.403908415026252	0.393	0.319	9.44726884488437e-30	3	MT1X	0.074
2.15341791428227e-33	0.445524326589142	0.205	0.136	4.82365612799227e-29	3	PCK1	0.069
9.00052983651599e-27	0.495287145769914	0.251	0.192	2.01611868337958e-22	3	HIST1H1C	0.059
7.0092358817548e-23	0.402504568765119	0.27	0.212	1.57006883751308e-18	3	MUC4	0.058
2.85817991039848e-22	0.499963012312273	0.308	0.248	6.40232299929259e-18	3	HSPA1A	0.06
7.39272397878975e-22	0.387278203724809	0.308	0.25	1.6559701712489e-17	3	PHLDA2	0.058
6.20756578558575e-18	0.492446845630643	0.208	0.163	1.39049473597121e-13	3	MT1F	0.045
5.35438951588583e-10	0.356259084812189	0.22	0.191	1.19938325155843e-05	3	SLC20A1	0.029
0	1.53843612505971	0.8	0.225	0	4	OLFM4	0.575
0	1.30967763586135	0.906	0.449	0	4	HIST1H4C	0.457
0	1.30789631988701	0.988	0.549	0	4	TUBA1B	0.439
0	1.20765429997446	0.991	0.613	0	4	H2AFZ	0.378
0	1.09521756125474	0.954	0.376	0	4	TUBB4B	0.578
0	1.09259285824336	0.921	0.213	0	4	STMN1	0.708
0	1.0648660315513	0.992	0.55	0	4	TXN	0.442
0	1.03180829965572	0.968	0.458	0	4	HSPD1	0.51
0	1.02789972994566	0.821	0.248	0	4	LCN2	0.573
0	1.01480099761144	0.932	0.278	0	4	MGST1	0.654
0	1.00253498030453	0.703	0.134	0	4	PTTG1	0.569
0	0.996632368369758	0.983	0.38	0	4	AGR2	0.603
0	0.967546550471724	0.776	0.06	0	4	PCLAF	0.716
0	0.965756598368542	0.941	0.384	0	4	HMGB2	0.557
0	0.958074548746448	0.885	0.265	0	4	FABP5	0.62
0	0.956486684939951	0.985	0.56	0	4	HSPE1	0.425
0	0.956373932131402	0.97	0.392	0	4	MLEC	0.578
0	0.953856431710203	0.836	0.078	0	4	CENPW	0.758
0	0.900685899115109	0.546	0.024	0	4	UBE2C	0.522
0	0.888400760707026	0.964	0.313	0	4	GPX2	0.651
0	0.887367314265167	0.698	0.03	0	4	MKI67	0.668
0	0.882780505478857	0.987	0.652	0	4	GSTP1	0.335
0	0.877867127390354	0.986	0.597	0	4	ATP5MC3	0.389
0	0.867606919151404	0.852	0.212	0	4	CKS2	0.64
0	0.857626377876817	0.988	0.396	0	4	EPCAM	0.592
0	0.8545469999859	0.635	0.032	0	4	CENPF	0.603
0	0.847331162164188	0.986	0.404	0	4	KRT18	0.582
0	0.841116076739994	0.99	0.616	0	4	UQCRQ	0.374
0	0.837315659094449	0.657	0.177	0	4	IGFBP2	0.48
0	0.826968563020195	0.991	0.69	0	4	HMGN2	0.301
0	0.826957995708927	0.858	0.183	0	4	CKS1B	0.675
0	0.824760564963554	0.953	0.414	0	4	CYC1	0.539
0	0.823394328149905	0.738	0.337	0	4	PIGR	0.401
0	0.819542581200526	0.982	0.409	0	4	LGALS4	0.573
0	0.815364394736169	0.947	0.453	0	4	RANBP1	0.494
0	0.811530825082671	0.978	0.538	0	4	COX5A	0.44
0	0.808253587059826	0.868	0.195	0	4	GGH	0.673
0	0.807966837381848	0.942	0.303	0	4	SPINK1	0.639
0	0.805924899394788	0.98	0.603	0	4	RAN	0.377
0	0.805677055912346	0.999	0.868	0	4	HMGB1	0.131
0	0.805354333370335	0.975	0.586	0	4	SLC25A5	0.389
0	0.797705361456579	0.974	0.401	0	4	CD24	0.573
0	0.796363833097859	0.904	0.255	0	4	GGCT	0.649
0	0.794296248302187	0.952	0.455	0	4	ATP5MC1	0.497
0	0.789705883526435	0.914	0.362	0	4	C15orf48	0.552
0	0.782951949601486	0.952	0.357	0	4	TMEM141	0.595
0	0.765305783963149	0.99	0.669	0	4	UQCRH	0.321
0	0.763442184801086	0.981	0.587	0	4	DBI	0.394
0	0.760905511923507	0.933	0.293	0	4	SLC12A2	0.64
0	0.752507365739563	0.903	0.308	0	4	IFITM3	0.595
0	0.737447564614184	0.612	0.162	0	4	PLA2G2A	0.45
0	0.733831889521186	0.974	0.454	0	4	SNRPF	0.52
0	0.73367322465661	0.694	0.218	0	4	MT1E	0.476
0	0.730335549984935	0.892	0.297	0	4	CENPX	0.595
0	0.730045160388707	0.981	0.565	0	4	MINOS1	0.416
0	0.729280325058586	0.921	0.286	0	4	TMEM106C	0.635
0	0.728764774411952	0.932	0.4	0	4	IDH2	0.532
0	0.725669450126813	0.956	0.417	0	4	NDUFAB1	0.539
0	0.723572818370295	0.95	0.333	0	4	ATP1B1	0.617
0	0.721762694072586	0.956	0.458	0	4	PPA1	0.498
0	0.721549088122535	0.532	0.032	0	4	CCNB1	0.5
0	0.716684493010224	0.949	0.384	0	4	HNRNPAB	0.565
0	0.715550420933179	0.592	0.024	0	4	RRM2	0.568
0	0.71125410282026	0.849	0.255	0	4	TUBA1C	0.594
0	0.707624953296134	0.972	0.55	0	4	ATP5F1B	0.422
0	0.707304604752593	0.973	0.362	0	4	CLDN3	0.611
0	0.70497121568514	0.949	0.437	0	4	SLIRP	0.512
0	0.703671023212767	0.996	0.65	0	4	S100A10	0.346
0	0.703512148592693	0.971	0.373	0	4	TSPAN8	0.598
0	0.702858119674522	0.982	0.553	0	4	ATP5IF1	0.429
0	0.702361847869464	0.933	0.302	0	4	PCBD1	0.631
0	0.70141679363953	0.939	0.454	0	4	PRDX2	0.485
0	0.700274621392086	0.62	0.027	0	4	BIRC5	0.593
0	0.695922482761472	0.566	0.021	0	4	TOP2A	0.545
0	0.694081751861252	0.93	0.481	0	4	ARL6IP1	0.449
0	0.692466751211384	0.94	0.392	0	4	LSM4	0.548
0	0.691735721074531	0.799	0.222	0	4	NUPR1	0.577
0	0.689576548546576	0.785	0.181	0	4	PCNA	0.604
0	0.68925016779524	0.995	0.8	0	4	PPIA	0.195
0	0.687494231340627	0.98	0.489	0	4	LGALS3	0.491
0	0.686450334942982	0.98	0.568	0	4	SNRPG	0.412
0	0.686436008661699	0.955	0.404	0	4	CD9	0.551
0	0.68484631074019	0.708	0.041	0	4	TK1	0.667
0	0.684594795023514	0.998	0.903	0	4	GAPDH	0.095
0	0.680622619446532	0.913	0.252	0	4	PPP1R1B	0.661
0	0.680495597823121	0.899	0.267	0	4	AGR3	0.632
0	0.677570377689685	0.948	0.488	0	4	TUBB	0.46
0	0.674330220689354	0.7	0.049	0	4	TYMS	0.651
0	0.672092424942117	0.901	0.271	0	4	GMDS	0.63
0	0.670583863892667	0.951	0.406	0	4	MPC2	0.545
0	0.668097837716431	0.914	0.386	0	4	TIMM13	0.528
0	0.663551221457121	0.888	0.207	0	4	EMP2	0.681
0	0.663174570340434	0.979	0.426	0	4	SPINT2	0.553
0	0.66054667929083	0.908	0.324	0	4	CKB	0.584
0	0.657632104482636	0.806	0.14	0	4	HMGB3	0.666
0	0.657265251152896	0.986	0.655	0	4	COX8A	0.331
0	0.655598084701771	0.981	0.629	0	4	PRDX5	0.352
0	0.654789991528818	0.868	0.286	0	4	NME1	0.582
0	0.652048251297	0.992	0.676	0	4	ATP5MD	0.316
0	0.652028408183045	0.941	0.304	0	4	TMEM54	0.637
0	0.648348923781199	0.636	0.036	0	4	CDKN3	0.6
0	0.647689810355119	0.991	0.702	0	4	ATP5ME	0.289
0	0.646350792054866	0.977	0.502	0	4	DSTN	0.475
0	0.645360740683883	0.977	0.62	0	4	SOD1	0.357
0	0.644412645254759	0.937	0.313	0	4	NBL1	0.624
0	0.643993802093326	0.97	0.504	0	4	DEK	0.466
0	0.64181133124925	0.88	0.255	0	4	CDX1	0.625
0	0.639683399173634	0.524	0.143	0	4	ADH1C	0.381
0	0.637822565775455	0.979	0.689	0	4	TPI1	0.29
0	0.630450165214399	0.992	0.661	0	4	COX7B	0.331
0	0.628670310430119	0.979	0.576	0	4	MZT2B	0.403
0	0.627741501099249	0.908	0.293	0	4	MGST2	0.615
0	0.627558071159212	0.983	0.651	0	4	MIF	0.332
0	0.62737029024524	0.971	0.623	0	4	ENO1	0.348
0	0.626312526092697	0.991	0.753	0	4	CHCHD2	0.238
0	0.626047292291748	0.993	0.711	0	4	COX5B	0.282
0	0.625824788545126	0.951	0.466	0	4	VDAC1	0.485
0	0.620939047670527	0.938	0.42	0	4	SNRPD1	0.518
0	0.616044465309008	0.958	0.482	0	4	NDUFC2	0.476
0	0.615331813747664	0.963	0.514	0	4	ANXA2	0.449
0	0.612560112236097	0.8	0.12	0	4	DTYMK	0.68
0	0.611986511166064	0.944	0.342	0	4	CLDN7	0.602
0	0.609847057908049	0.953	0.415	0	4	PLP2	0.538
0	0.609476988700968	0.915	0.406	0	4	C1QBP	0.509
0	0.608693880558277	0.897	0.295	0	4	ALDH2	0.602
0	0.608629359230445	0.724	0.051	0	4	ZWINT	0.673
0	0.60502098307833	0.985	0.428	0	4	KRT8	0.557
0	0.602387124031815	0.769	0.127	0	4	WDR34	0.642
0	0.60141207347858	0.942	0.394	0	4	UQCRC1	0.548
0	0.601069092189923	0.779	0.14	0	4	GMNN	0.639
0	0.600406516100156	0.574	0.14	0	4	CXCL3	0.434
0	0.597985204782886	0.838	0.206	0	4	SFN	0.632
0	0.594945902748078	0.971	0.492	0	4	NDUFS6	0.479
0	0.594841278191337	0.966	0.588	0	4	CYCS	0.378
0	0.593900430453371	0.981	0.59	0	4	ATP5PF	0.391
0	0.593377615797587	0.943	0.374	0	4	TXNDC17	0.569
0	0.592112645464228	0.991	0.774	0	4	HINT1	0.217
0	0.591163927840719	0.911	0.287	0	4	KLF5	0.624
0	0.589898646037184	0.981	0.623	0	4	ATP5MF	0.358
0	0.589879771478599	0.76	0.213	0	4	NQO1	0.547
0	0.588245111330281	0.91	0.355	0	4	HMGA1	0.555
0	0.588174353836442	0.967	0.603	0	4	LDHA	0.364
0	0.587388768527203	0.954	0.428	0	4	H2AFV	0.526
0	0.583276665879575	0.517	0.018	0	4	CDC20	0.499
0	0.58266022646513	0.951	0.455	0	4	LSM5	0.496
0	0.579531975367785	0.696	0.063	0	4	MAD2L1	0.633
0	0.578983380340868	0.865	0.277	0	4	EBP	0.588
0	0.578839643061706	0.955	0.36	0	4	TPM1	0.595
0	0.576437284676593	0.991	0.802	0	4	HSP90AA1	0.189
0	0.575809566685103	0.883	0.333	0	4	FDPS	0.55
0	0.574628047255883	0.937	0.438	0	4	UQCRFS1	0.499
0	0.574399439309462	0.976	0.346	0	4	SMIM22	0.63
0	0.574348251115356	0.98	0.583	0	4	NDUFS5	0.397
0	0.573997132850451	0.729	0.085	0	4	DHFR	0.644
0	0.573566207124756	0.973	0.607	0	4	SLC25A3	0.366
0	0.573343062639202	0.909	0.326	0	4	PDCD5	0.583
0	0.572126312191332	0.958	0.483	0	4	SNRPE	0.475
0	0.57154460402689	0.91	0.383	0	4	PHB	0.527
0	0.570743754110958	0.985	0.707	0	4	HSP90AB1	0.278
0	0.568135249201119	0.995	0.839	0	4	YBX1	0.156
0	0.568129539102221	0.491	0.147	0	4	PRAC1	0.344
0	0.567795311481629	0.989	0.751	0	4	COX7A2	0.238
0	0.567176359479914	0.749	0.122	0	4	MCM7	0.627
0	0.56706352677993	0.919	0.371	0	4	ECHS1	0.548
0	0.565957286264393	0.958	0.482	0	4	NUCKS1	0.476
0	0.565160081921515	0.982	0.389	0	4	ELF3	0.593
0	0.564682270624491	0.94	0.442	0	4	MDH2	0.498
0	0.563498680659386	0.859	0.277	0	4	S100A14	0.582
0	0.56325939281276	0.874	0.306	0	4	MRPL12	0.568
0	0.559065591620294	0.893	0.329	0	4	CCT5	0.564
0	0.557426496765766	1	0.988	0	4	PTMA	0.012
0	0.557126922848296	0.956	0.46	0	4	LSM3	0.496
0	0.556311601410805	0.866	0.251	0	4	HDGF	0.615
0	0.554924402628792	0.719	0.197	0	4	LEFTY1	0.522
0	0.554653936440384	0.889	0.318	0	4	NANS	0.571
0	0.554484490339724	0.863	0.27	0	4	DCTPP1	0.593
0	0.553783375754083	0.846	0.219	0	4	KRTCAP3	0.627
0	0.552513367847501	0.69	0.058	0	4	UBE2T	0.632
0	0.552354729364747	0.991	0.736	0	4	COX6C	0.255
0	0.551654866475297	0.939	0.339	0	4	LMNA	0.6
0	0.551629884501086	0.951	0.485	0	4	PA2G4	0.466
0	0.551375985371164	0.968	0.537	0	4	PEBP1	0.431
0	0.551281202167155	0.875	0.273	0	4	PPP1R14B	0.602
0	0.549174611984035	0.91	0.397	0	4	JPT1	0.513
0	0.548886090826487	0.952	0.499	0	4	P4HB	0.453
0	0.548707299301121	0.716	0.275	0	4	ID1	0.441
0	0.543130813230238	0.962	0.495	0	4	AURKAIP1	0.467
0	0.542944617617482	0.867	0.247	0	4	S100A16	0.62
0	0.542718667962673	0.991	0.691	0	4	COX6A1	0.3
0	0.542454812264906	0.798	0.207	0	4	AHCY	0.591
0	0.542266991562356	0.964	0.466	0	4	MZT2A	0.498
0	0.540361790591627	0.977	0.61	0	4	RAC1	0.367
0	0.537812920775692	0.981	0.625	0	4	DYNLL1	0.356
0	0.535845862672145	0.842	0.271	0	4	HES1	0.571
0	0.535528721865336	0.82	0.191	0	4	SMC4	0.629
0	0.534711655770769	0.959	0.533	0	4	SNRPB	0.426
0	0.534643239593267	0.941	0.542	0	4	CHCHD10	0.399
0	0.533928857941457	0.93	0.318	0	4	FAM3D	0.612
0	0.533919692376409	0.959	0.544	0	4	PRDX1	0.415
0	0.533879222850516	0.916	0.449	0	4	DDT	0.467
0	0.533088834651134	0.958	0.51	0	4	ATP5F1C	0.448
0	0.532668450522551	0.76	0.227	0	4	NPDC1	0.533
0	0.531196041651984	0.973	0.663	0	4	PSMA7	0.31
0	0.528053388531935	0.905	0.309	0	4	EI24	0.596
0	0.527909304222446	0.497	0.024	0	4	CCNB2	0.473
0	0.527472111571144	0.65	0.123	0	4	UBE2S	0.527
0	0.526985248131074	0.873	0.294	0	4	GOLIM4	0.579
0	0.526724247814219	0.831	0.209	0	4	HADH	0.622
0	0.526141990322661	0.958	0.491	0	4	TSPO	0.467
0	0.525913758912571	0.87	0.316	0	4	IMPDH2	0.554
0	0.525014627782392	0.832	0.219	0	4	TOMM40	0.613
0	0.519553581872962	0.73	0.176	0	4	FERMT1	0.554
0	0.51916782843626	0.893	0.443	0	4	EIF5A	0.45
0	0.516721002079607	0.812	0.239	0	4	MDK	0.573
0	0.514160423795779	0.533	0.026	0	4	NUSAP1	0.507
0	0.512519977566433	0.933	0.358	0	4	CD151	0.575
0	0.511940003556276	0.663	0.22	0	4	S100P	0.443
0	0.510790727629441	0.853	0.267	0	4	SRPK1	0.586
0	0.509328651460469	0.94	0.354	0	4	KRT19	0.586
0	0.508697035376902	0.873	0.315	0	4	PSMB5	0.558
0	0.508174310891783	0.912	0.309	0	4	LGALS3BP	0.603
0	0.507914574670956	0.925	0.397	0	4	NHP2	0.528
0	0.507284802877035	0.95	0.517	0	4	NDUFB9	0.433
0	0.50703471540808	0.894	0.34	0	4	SUCLG1	0.554
0	0.505434414652213	0.354	0.07	0	4	CA9	0.284
0	0.503524471754654	0.854	0.253	0	4	NASP	0.601
0	0.50335442315851	0.879	0.27	0	4	RPA3	0.609
0	0.503274181834622	0.997	0.87	0	4	COX4I1	0.127
0	0.502793272606452	0.901	0.384	0	4	SIVA1	0.517
0	0.50152369680905	0.955	0.465	0	4	CLTA	0.49
0	0.50107672920629	0.979	0.6	0	4	NDUFB2	0.379
0	0.500706334371899	0.74	0.125	0	4	ASRGL1	0.615
0	0.500434355445563	0.929	0.415	0	4	TALDO1	0.514
0	0.499643637373819	0.918	0.381	0	4	TKT	0.537
0	0.498425927597446	0.959	0.511	0	4	YWHAE	0.448
0	0.49799475178748	0.529	0.02	0	4	TPX2	0.509
0	0.497615671002682	0.456	0.019	0	4	CDK1	0.437
0	0.49740263142679	0.731	0.102	0	4	CCDC34	0.629
0	0.496812166840804	0.884	0.3	0	4	PRDX4	0.584
0	0.496727406443446	0.959	0.457	0	4	NDUFB3	0.502
0	0.496474819104774	0.874	0.252	0	4	RAB25	0.622
0	0.495955836252305	0.89	0.34	0	4	DNPH1	0.55
0	0.495018466941839	0.893	0.323	0	4	ETHE1	0.57
0	0.493904394748442	0.882	0.333	0	4	CCT2	0.549
0	0.493768980167953	0.914	0.3	0	4	STARD10	0.614
0	0.491922436090342	0.847	0.306	0	4	PTMS	0.541
0	0.491043914857682	0.946	0.534	0	4	PKM	0.412
0	0.488531166034132	0.861	0.241	0	4	BOLA3	0.62
0	0.488408748405912	0.961	0.494	0	4	ANP32B	0.467
0	0.487581020870648	0.824	0.241	0	4	SELENBP1	0.583
0	0.487148672974906	0.836	0.267	0	4	ETS2	0.569
0	0.48705144385994	0.869	0.3	0	4	MRPL13	0.569
0	0.486494391252246	0.937	0.493	0	4	TUFM	0.444
0	0.486235323350821	0.999	0.998	0	4	MT-CO3	0.001
0	0.486071050896342	0.892	0.335	0	4	STOML2	0.557
0	0.484578094438718	0.871	0.3	0	4	MTCH2	0.571
0	0.483876438377072	0.894	0.384	0	4	CCT6A	0.51
0	0.48375745290929	0.74	0.225	0	4	C10orf99	0.515
0	0.48303486705452	0.741	0.105	0	4	SMC2	0.636
0	0.482978627810044	0.979	0.713	0	4	NDUFA4	0.266
0	0.482703348129622	0.797	0.222	0	4	PLPP2	0.575
0	0.482268627579269	0.681	0.147	0	4	HES6	0.534
0	0.482210358374467	0.824	0.225	0	4	FAM84A	0.599
0	0.480756580252058	0.608	0.037	0	4	GINS2	0.571
0	0.480651118447987	0.954	0.473	0	4	ATP5PD	0.481
0	0.479312963032105	0.866	0.292	0	4	CYB5A	0.574
0	0.478841984892858	0.978	0.59	0	4	HSP90B1	0.388
0	0.47756419608178	0.954	0.452	0	4	ATP1A1	0.502
0	0.477370294435632	0.77	0.169	0	4	PXMP2	0.601
0	0.476841209021583	0.798	0.208	0	4	POLD2	0.59
0	0.476453103552815	1	0.997	0	4	MT-CO2	0.003
0	0.475368814453171	0.947	0.492	0	4	ATP5PB	0.455
0	0.474731495831604	0.748	0.161	0	4	EPHB2	0.587
0	0.474274910116586	0.994	0.766	0	4	COX6B1	0.228
0	0.474041422236445	0.704	0.147	0	4	ACAT2	0.557
0	0.471651399358524	0.971	0.542	0	4	SEM1	0.429
0	0.471331748881114	0.783	0.215	0	4	EIF4EBP1	0.568
0	0.471297030002954	0.946	0.554	0	4	PSME2	0.392
0	0.470811705796576	0.847	0.365	0	4	DUT	0.482
0	0.470498377794231	0.643	0.05	0	4	CENPM	0.593
0	0.469398699455882	0.975	0.612	0	4	UQCR10	0.363
0	0.468393696892568	0.862	0.261	0	4	DSG2	0.601
0	0.465229014861638	0.964	0.608	0	4	SERBP1	0.356
0	0.464337274230487	0.969	0.595	0	4	ATP5PO	0.374
0	0.46414774665186	0.679	0.184	0	4	ASCL2	0.495
0	0.462963652606976	0.914	0.412	0	4	NDUFA6	0.502
0	0.462757369540466	0.927	0.43	0	4	MRPL51	0.497
0	0.462401636269958	0.756	0.162	0	4	CNN3	0.594
0	0.461384821380953	0.686	0.19	0	4	CCND1	0.496
0	0.45892813386784	0.864	0.314	0	4	TSTA3	0.55
0	0.458539343645772	0.998	0.972	0	4	MT-ND1	0.026
0	0.458216221026925	0.988	0.709	0	4	PPDPF	0.279
0	0.457943068692131	0.966	0.524	0	4	NDUFB4	0.442
0	0.457383260925594	0.818	0.256	0	4	ITGA6	0.562
0	0.457024859577258	0.93	0.438	0	4	MGST3	0.492
0	0.456253494943782	0.836	0.246	0	4	ISOC2	0.59
0	0.455899934567912	0.847	0.276	0	4	MCRIP2	0.571
0	0.454705264590239	1	0.974	0	4	TMSB10	0.026
0	0.454482420472095	0.837	0.232	0	4	MAL2	0.605
0	0.454204951489796	0.87	0.35	0	4	SERPINB6	0.52
0	0.453160736852087	0.806	0.21	0	4	PAFAH1B3	0.596
0	0.451757624926323	0.579	0.129	0	4	SCD	0.45
0	0.450638688777069	0.737	0.17	0	4	PAICS	0.567
0	0.449818897697055	0.836	0.246	0	4	CDX2	0.59
0	0.449685728673992	0.998	0.824	0	4	S100A6	0.174
0	0.449205542363863	0.939	0.446	0	4	H2AFY	0.493
0	0.448006249830164	0.694	0.168	0	4	ANXA3	0.526
0	0.447416549224339	0.825	0.226	0	4	VIL1	0.599
0	0.447286593583366	0.998	0.928	0	4	RPLP0	0.07
0	0.446273166338228	0.853	0.269	0	4	AP1S1	0.584
0	0.445508572365808	0.909	0.352	0	4	MRPL14	0.557
0	0.445223680540341	0.743	0.165	0	4	IMPA2	0.578
0	0.44418795936775	0.84	0.258	0	4	CISD1	0.582
0	0.444099694890927	0.972	0.604	0	4	POMP	0.368
0	0.443613007193194	0.95	0.49	0	4	EIF1AX	0.46
0	0.442885480195012	0.576	0.048	0	4	HELLS	0.528
0	0.442449457839513	0.781	0.22	0	4	CDK4	0.561
0	0.44136652186901	0.882	0.323	0	4	ARPC1A	0.559
0	0.440406218719756	0.932	0.343	0	4	APP	0.589
0	0.440353181092006	0.884	0.332	0	4	NDUFV1	0.552
0	0.440221570669991	0.828	0.27	0	4	GLRX5	0.558
0	0.439436995553612	0.94	0.413	0	4	NDUFC1	0.527
0	0.438130435472156	0.74	0.173	0	4	RHOBTB3	0.567
0	0.437708597066156	0.917	0.403	0	4	MRPS34	0.514
0	0.437540111446465	0.831	0.245	0	4	GOLM1	0.586
0	0.437382592930708	0.904	0.307	0	4	ST14	0.597
0	0.437289013704583	0.374	0.082	0	4	CXCL1	0.292
0	0.435134458153547	0.772	0.17	0	4	BRI3BP	0.602
0	0.434980821914147	0.985	0.637	0	4	NDUFA1	0.348
0	0.434172572335105	0.769	0.185	0	4	CKAP4	0.584
0	0.433175654577838	0.714	0.149	0	4	CDCA7	0.565
0	0.432431419662533	0.789	0.202	0	4	AP1M2	0.587
0	0.432093401287701	0.949	0.512	0	4	PDIA6	0.437
0	0.431853096537002	0.975	0.599	0	4	CALR	0.376
0	0.431819131411791	0.761	0.216	0	4	RCN1	0.545
0	0.430881111189359	0.714	0.096	0	4	LMNB1	0.618
0	0.428185186365594	0.909	0.373	0	4	TIMM8B	0.536
0	0.427884318899935	0.939	0.443	0	4	NDUFS8	0.496
0	0.427247475636907	0.808	0.252	0	4	RABL6	0.556
0	0.426959853488513	0.949	0.556	0	4	PRELID1	0.393
0	0.425517242223091	0.947	0.425	0	4	HSBP1	0.522
0	0.425142530330402	0.961	0.426	0	4	TFF3	0.535
0	0.423775360589457	0.796	0.247	0	4	LRRC59	0.549
0	0.423640952456489	0.832	0.253	0	4	PGRMC1	0.579
0	0.423174528067884	0.969	0.647	0	4	ATP5F1D	0.322
0	0.422955354256576	0.924	0.416	0	4	NDUFA12	0.508
0	0.42286784218593	0.882	0.386	0	4	EIF6	0.496
0	0.422653254303856	0.962	0.593	0	4	HNRNPA3	0.369
0	0.422097912321914	0.839	0.278	0	4	ZDHHC12	0.561
0	0.421782919643562	0.851	0.302	0	4	GLO1	0.549
0	0.420887598219813	0.782	0.22	0	4	BACE2	0.562
0	0.419347154545254	0.967	0.596	0	4	SET	0.371
0	0.419142836363104	0.425	0.014	0	4	HMMR	0.411
0	0.419013507420833	0.846	0.295	0	4	PPA2	0.551
0	0.41851298706674	0.997	0.937	0	4	RPL7A	0.0599999999999999
0	0.41792814904503	0.854	0.288	0	4	MRPL11	0.566
0	0.417684728120325	0.914	0.373	0	4	FAM162A	0.541
0	0.417500666725048	0.801	0.219	0	4	RAB13	0.582
0	0.417137422434074	0.891	0.344	0	4	NDUFB6	0.547
0	0.416423707450461	0.77	0.195	0	4	GCSH	0.575
0	0.416342315647211	0.937	0.438	0	4	AP2S1	0.499
0	0.415897684833054	0.572	0.128	0	4	TNFRSF12A	0.444
0	0.415556529765441	0.871	0.316	0	4	ANXA4	0.555
0	0.41509616956633	0.758	0.16	0	4	PGP	0.598
0	0.414007960531973	0.915	0.441	0	4	KIF5B	0.474
0	0.413034614261885	0.901	0.314	0	4	LSR	0.587
0	0.412655451064216	0.62	0.161	0	4	SQLE	0.459
0	0.412235933869216	0.781	0.219	0	4	EBNA1BP2	0.562
0	0.411757613398219	0.9	0.454	0	4	PGAM1	0.446
0	0.411615772488466	0.997	0.863	0	4	COX7C	0.134
0	0.411048444378899	0.867	0.332	0	4	ILF2	0.535
0	0.410722962099089	0.903	0.368	0	4	H2AFJ	0.535
0	0.409522946551413	0.843	0.32	0	4	SLC25A39	0.523
0	0.409488849418003	0.813	0.244	0	4	PDHA1	0.569
0	0.409063151035874	0.756	0.185	0	4	LAD1	0.571
0	0.408847941708954	0.774	0.191	0	4	MRPL37	0.583
0	0.408752265042757	0.885	0.417	0	4	NAA38	0.468
0	0.407611730382352	0.995	0.925	0	4	H3F3A	0.07
0	0.407428976464904	0.919	0.466	0	4	ANAPC11	0.453
0	0.407214814859938	0.903	0.367	0	4	NENF	0.536
0	0.407204100966243	0.898	0.311	0	4	LIMA1	0.587
0	0.406792304841453	0.552	0.102	0	4	KPNA2	0.45
0	0.406410049550305	0.473	0.086	0	4	CLDN2	0.387
0	0.406377974467474	0.965	0.391	0	4	IFI27	0.574
0	0.406308270610743	0.637	0.085	0	4	TMEM97	0.552
0	0.406295852265166	0.883	0.349	0	4	COA3	0.534
0	0.405597770353596	0.697	0.153	0	4	LAPTM4B	0.544
0	0.405408321287712	0.685	0.192	0	4	TCEA3	0.493
0	0.404718207566564	0.906	0.343	0	4	PDLIM1	0.563
0	0.40465939572829	0.88	0.367	0	4	TECR	0.513
0	0.404171794874218	0.894	0.378	0	4	PSMB2	0.516
0	0.404007783080925	0.91	0.341	0	4	PERP	0.569
0	0.403627569808555	0.911	0.41	0	4	DNAJC15	0.501
0	0.403323324268218	0.806	0.23	0	4	SMAGP	0.576
0	0.403232494534712	0.695	0.181	0	4	EPB41L2	0.514
0	0.402723129630646	0.839	0.257	0	4	CDC42EP5	0.582
0	0.402092970559549	0.882	0.343	0	4	CISD3	0.539
0	0.400224651920485	0.917	0.362	0	4	CAMTA1	0.555
0	0.400124742818473	0.479	0.012	0	4	PBK	0.467
0	0.399759645452551	0.87	0.316	0	4	YBX3	0.554
0	0.3989955085862	0.85	0.309	0	4	ADI1	0.541
0	0.398554168676139	0.801	0.277	0	4	FDFT1	0.524
0	0.398515546268175	0.906	0.411	0	4	ETFB	0.495
0	0.397251472279504	0.977	0.405	0	4	FXYD3	0.572
0	0.397028689500606	0.752	0.203	0	4	QPRT	0.549
0	0.396276244810542	0.87	0.332	0	4	DMAC1	0.538
0	0.394890499961107	0.401	0.012	0	4	ASPM	0.389
0	0.394036395441516	0.587	0.044	0	4	CENPN	0.543
0	0.392863745530548	0.829	0.28	0	4	EBPL	0.549
0	0.391689446245643	0.734	0.173	0	4	TRAP1	0.561
0	0.391208324610756	0.938	0.422	0	4	BANF1	0.516
0	0.391194779943279	0.942	0.466	0	4	KDELR2	0.476
0	0.390990227936652	0.326	0.077	0	4	L1TD1	0.249
0	0.389407728620032	0.985	0.714	0	4	HMGN1	0.271
0	0.389302203063231	0.839	0.283	0	4	GPI	0.556
0	0.389198023811558	0.734	0.175	0	4	PSMG1	0.559
0	0.388872102417186	0.839	0.301	0	4	HDAC2	0.538
0	0.388268022817664	0.756	0.201	0	4	SDC1	0.555
0	0.387938132645648	0.471	0.014	0	4	CCNA2	0.457
0	0.387485939474257	0.76	0.212	0	4	CHCHD3	0.548
0	0.387482874451489	0.737	0.224	0	4	PHLDA2	0.513
0	0.387227229412975	0.928	0.36	0	4	CYSTM1	0.568
0	0.387106831936715	0.994	0.848	0	4	ATP5MG	0.146
0	0.386501438479959	0.57	0.183	0	4	GDF15	0.387
0	0.38609136883022	0.96	0.387	0	4	CLDN4	0.573
0	0.385689080119704	0.724	0.189	0	4	HACD3	0.535
0	0.384461969603736	0.305	0.067	0	4	TACSTD2	0.238
0	0.38440782946144	0.901	0.371	0	4	GSTO1	0.53
0	0.384098479184091	0.87	0.32	0	4	NDUFS3	0.55
0	0.384061090367461	0.609	0.18	0	4	PRSS23	0.429
0	0.383975651994458	0.772	0.207	0	4	PKP3	0.565
0	0.383898403435357	0.956	0.508	0	4	NDUFB10	0.448
0	0.383089922801941	0.873	0.345	0	4	CACYBP	0.528
0	0.382605420777846	0.867	0.323	0	4	CARHSP1	0.544
0	0.381656534505533	0.952	0.411	0	4	MARCKSL1	0.541
0	0.381604017600609	0.76	0.216	0	4	FKBP4	0.544
0	0.381286023779995	0.855	0.336	0	4	CCT7	0.519
0	0.381276790084426	0.95	0.464	0	4	NDUFA2	0.486
0	0.381125147482328	0.86	0.291	0	4	MRPS16	0.569
0	0.380611431921992	0.885	0.39	0	4	RPN2	0.495
0	0.380597139493043	0.937	0.488	0	4	VDAC2	0.449
0	0.380460397807054	0.936	0.493	0	4	EIF2S2	0.443
0	0.379638037901923	0.884	0.365	0	4	KDELR1	0.519
0	0.378998732168004	0.954	0.572	0	4	PARK7	0.382
0	0.37891351407081	0.777	0.215	0	4	TRIM2	0.562
0	0.378732146246759	0.821	0.252	0	4	SSRP1	0.569
0	0.378486977849692	0.83	0.291	0	4	REXO2	0.539
0	0.377640987740173	0.953	0.502	0	4	ROMO1	0.451
0	0.376657311222687	0.951	0.522	0	4	LSM7	0.429
0	0.376441620084729	0.768	0.201	0	4	ECI1	0.567
0	0.376435726844637	0.896	0.351	0	4	COX20	0.545
0	0.376179201656191	0.866	0.388	0	4	RAB5IF	0.478
0	0.375079355281134	0.654	0.139	0	4	PYCR1	0.515
0	0.373416716424602	0.836	0.279	0	4	MLXIP	0.557
0	0.373132028181368	0.838	0.293	0	4	OLA1	0.545
0	0.372956647126824	0.964	0.515	0	4	GNG5	0.449
0	0.372715802460511	0.671	0.205	0	4	MYC	0.466
0	0.372256660905807	0.849	0.294	0	4	MRPL18	0.555
0	0.371883685897993	0.82	0.241	0	4	GPR160	0.579
0	0.371720349974542	0.874	0.35	0	4	MPST	0.524
0	0.370439553782111	0.667	0.12	0	4	MCM3	0.547
0	0.370408196122848	0.813	0.253	0	4	DSP	0.56
0	0.370203344749057	0.903	0.415	0	4	MYDGF	0.488
0	0.370180941322138	0.645	0.088	0	4	RRM1	0.557
0	0.369851494181705	0.884	0.335	0	4	MRPS33	0.549
0	0.369557090305937	0.955	0.552	0	4	SRP9	0.403
0	0.36955265534675	0.859	0.363	0	4	PSMA3	0.496
0	0.369282093213793	0.853	0.336	0	4	TCP1	0.517
0	0.368939393435034	0.844	0.294	0	4	MRPS12	0.55
0	0.368930361113074	0.789	0.241	0	4	CD320	0.548
0	0.368697044920483	0.79	0.24	0	4	PRKDC	0.55
0	0.368185954512269	0.941	0.44	0	4	CANX	0.501
0	0.368076492850564	0.873	0.352	0	4	PRDX3	0.521
0	0.3678058326441	0.837	0.298	0	4	MRPS15	0.539
0	0.3673868460436	0.875	0.327	0	4	NDUFA10	0.548
0	0.366772681959031	0.598	0.121	0	4	CKMT1A	0.477
0	0.366261503515722	0.959	0.535	0	4	TAGLN2	0.424
0	0.365800684333019	0.808	0.332	0	4	RAD21	0.476
0	0.365307492430627	0.909	0.418	0	4	TPD52	0.491
0	0.364908465786429	0.904	0.408	0	4	ELOC	0.496
0	0.364847870229434	0.594	0.181	0	4	TGFBI	0.413
0	0.364704727562836	0.548	0.027	0	4	CDT1	0.521
0	0.364028851267223	0.851	0.293	0	4	QTRT1	0.558
0	0.363827097767962	0.735	0.187	0	4	CENPV	0.548
0	0.363216464330488	0.313	0.076	0	4	MMP7	0.237
0	0.362935865773115	0.318	0.063	0	4	DMBT1	0.255
0	0.362833873596959	0.721	0.196	0	4	NME4	0.525
0	0.362321358222644	0.783	0.225	0	4	MAPK13	0.558
0	0.362222964354174	0.73	0.182	0	4	RUVBL2	0.548
0	0.361916829089625	0.92	0.455	0	4	NDUFV2	0.465
0	0.361166204611362	0.743	0.2	0	4	TMEM98	0.543
0	0.360970044515781	0.723	0.174	0	4	MRPL17	0.549
0	0.360640536481036	0.651	0.123	0	4	PLEK2	0.528
0	0.360613496842518	0.495	0.041	0	4	SAPCD2	0.454
0	0.359948747363548	0.836	0.265	0	4	TPRKB	0.571
0	0.359703877398879	0.863	0.317	0	4	SMS	0.546
0	0.359372993597983	0.837	0.258	0	4	SH3YL1	0.579
0	0.358305217731916	0.543	0.042	0	4	MCM4	0.501
0	0.358107147998166	0.851	0.291	0	4	TSPAN13	0.56
0	0.358051246634525	0.728	0.203	0	4	TFRC	0.525
0	0.357478548050681	0.797	0.259	0	4	MRPS35	0.538
0	0.357394223053978	0.54	0.049	0	4	ECT2	0.491
0	0.356562853485817	0.776	0.227	0	4	IDH1	0.549
0	0.356268097483487	0.548	0.06	0	4	ATAD2	0.488
0	0.356239153420017	0.786	0.272	0	4	CNIH4	0.514
0	0.356217578103408	0.901	0.434	0	4	EIF3I	0.467
0	0.35615069339459	0.901	0.386	0	4	ACP1	0.515
0	0.355554500737012	0.762	0.222	0	4	UCHL3	0.54
0	0.355108651444256	0.825	0.253	0	4	GFPT1	0.572
0	0.354885953534473	0.911	0.399	0	4	CHMP4B	0.512
0	0.354720658584055	0.615	0.054	0	4	CENPK	0.561
0	0.354598118329076	0.688	0.163	0	4	MACROD1	0.525
0	0.354313946575479	0.843	0.325	0	4	SYNCRIP	0.518
0	0.353980850434647	0.764	0.228	0	4	ASPH	0.536
0	0.353503387906787	0.899	0.397	0	4	VPS29	0.502
0	0.353251198087603	0.883	0.36	0	4	POLR2I	0.523
0	0.353074165219764	0.916	0.425	0	4	MRPL57	0.491
0	0.352986331411174	0.924	0.466	0	4	SSBP1	0.458
0	0.352621438163691	0.762	0.22	0	4	AC103702.2	0.542
0	0.351929983382374	0.732	0.146	0	4	SNRNP25	0.586
0	0.351769417658387	0.776	0.215	0	4	CTBP2	0.561
0	0.350935134911675	0.818	0.257	0	4	UQCC3	0.561
0	0.350132121259064	0.739	0.191	0	4	EHF	0.548
0	0.350072878846042	0.856	0.337	0	4	SUCLG2	0.519
1.7693747753865e-307	0.383892773796468	0.986	0.714	3.96339949686577e-303	4	ATP5MPL	0.272
7.14580705150611e-305	0.467481498937723	0.977	0.624	1.60066077953737e-300	4	S100A11	0.353
4.97036903647723e-297	0.372827082657191	0.939	0.569	1.1133626641709e-292	4	ERH	0.37
5.7145183884498e-297	0.522818734718399	0.937	0.542	1.28005211901275e-292	4	CSTB	0.395
2.171175522735e-296	0.399912234153481	0.432	0.146	4.8634331709264e-292	4	WFDC2	0.286
7.52499795841901e-293	0.382128166743528	0.966	0.626	1.68559954268586e-288	4	PTGES3	0.34
2.02491312186998e-292	0.369188446892291	0.955	0.562	4.53580539298875e-288	4	PSMB1	0.393
3.87180020657416e-290	0.351327419932622	0.999	0.996	8.67283246272611e-286	4	MT-ND4	0.003
2.90985774788008e-285	0.351021355227648	0.964	0.577	6.51808135525139e-281	4	NDUFB11	0.387
1.41210735913205e-284	0.365762471210359	0.978	0.625	3.1631204844558e-280	4	TMEM258	0.353
4.86887654625228e-284	0.381696260803739	0.93	0.517	1.09062834636051e-279	4	ATP5F1A	0.413
1.31924894915071e-277	0.353818962269305	0.946	0.534	2.95511764609759e-273	4	BSG	0.412
1.2265024790213e-266	0.362299234692706	0.995	0.883	2.74736555300771e-262	4	HNRNPA1	0.112
1.17186907241873e-252	0.372797375343181	0.973	0.62	2.62498672221796e-248	4	RPS27L	0.353
1.02068858674655e-251	0.358927957927558	0.99	0.743	2.28634243431228e-247	4	ELOB	0.247
6.0799218640139e-242	0.40125015860637	0.986	0.836	1.36190249753911e-237	4	NPM1	0.15
4.45057274056852e-237	0.370196163006428	0.998	0.993	9.96928293887348e-233	4	MT-ATP6	0.005
3.68262347877829e-232	0.351039901042952	0.961	0.639	8.24907659246336e-228	4	NCL	0.322
2.17841552832566e-128	0.727103463984312	0.17	0.053	4.87965078344949e-124	4	REG1A	0.117
0	3.94662314773008	0.743	0.072	0	5	S100A9	0.671
0	3.86570833049658	0.65	0.041	0	5	S100A8	0.609
0	3.2128114829906	0.96	0.264	0	5	LYZ	0.696
0	2.89670476695038	0.382	0.065	0	5	CXCL8	0.317
0	2.74460023502547	0.915	0.027	0	5	AIF1	0.888
0	2.71738416150491	0.973	0.111	0	5	TYROBP	0.862
0	2.66993736455136	0.709	0.01	0	5	FCN1	0.699
0	2.63204844457266	0.802	0.33	0	5	TIMP1	0.472
0	2.51765981734842	0.812	0.023	0	5	MNDA	0.789
0	2.41940881623184	0.949	0.107	0	5	FCER1G	0.842
0	2.38950038729515	0.436	0.024	0	5	IL1B	0.412
0	2.33755182393218	0.897	0.052	0	5	LST1	0.845
0	2.3290021908559	0.793	0.011	0	5	MS4A6A	0.782
0	2.29111902635127	0.319	0.014	0	5	C1QA	0.305
0	2.27022774246283	0.75	0.037	0	5	CD14	0.713
0	2.17476503890986	0.409	0.004	0	5	S100A12	0.405
0	2.15302057652143	0.263	0.011	0	5	C1QB	0.252
0	2.12488400544619	0.949	0.53	0	5	CTSS	0.419
0	2.1057979639922	0.587	0.014	0	5	VCAN	0.573
0	2.040197113702	0.963	0.476	0	5	CST3	0.487
0	1.99278016954677	0.968	0.389	0	5	HLA-DRA	0.579
0	1.96535507335041	0.918	0.389	0	5	HLA-DRB1	0.529
0	1.94175830566935	0.979	0.445	0	5	SRGN	0.534
0	1.90441783081492	0.882	0.264	0	5	TYMP	0.618
0	1.8942914162602	0.947	0.528	0	5	PSAP	0.419
0	1.88341334682281	0.933	0.475	0	5	S100A4	0.458
0	1.86075597994571	0.715	0.009	0	5	CSTA	0.706
0	1.84893870915503	0.736	0.268	0	5	NAMPT	0.468
0	1.84047179066757	0.931	0.298	0	5	LGALS1	0.633
0	1.83559638263232	0.253	0.006	0	5	C1QC	0.247
0	1.81468075798474	0.511	0.082	0	5	AC020656.1	0.429
0	1.81408349148431	0.998	0.952	0	5	FTL	0.046
0	1.76914835326027	0.641	0.272	0	5	SOD2	0.369
0	1.7580796788608	0.814	0.315	0	5	HLA-DPA1	0.499
0	1.74731186272975	0.83	0.338	0	5	HLA-DPB1	0.492
0	1.71658134702376	0.783	0.144	0	5	AP1S2	0.639
0	1.69120451714363	0.226	0.047	0	5	G0S2	0.179
0	1.66951823434753	0.763	0.046	0	5	FGL2	0.717
0	1.63055659513818	0.967	0.705	0	5	SAT1	0.262
0	1.61313196252002	0.726	0.05	0	5	CYBB	0.676
0	1.60533477158886	0.892	0.471	0	5	NPC2	0.421
0	1.60043535763703	0.637	0.013	0	5	CPVL	0.624
0	1.58031473133094	0.761	0.207	0	5	RGS2	0.554
0	1.57407350625382	0.942	0.383	0	5	VIM	0.559
0	1.53353218259728	0.57	0.118	0	5	PLAUR	0.452
0	1.51279506488972	0.718	0.424	0	5	NFKBIA	0.294
0	1.49129719761984	0.638	0.038	0	5	IFI30	0.6
0	1.4859148735124	0.722	0.331	0	5	CTSB	0.391
0	1.485832210539	0.512	0.095	0	5	BCL2A1	0.417
0	1.47958569153223	0.666	0.11	0	5	CD68	0.556
0	1.45881779487311	0.482	0.003	0	5	RETN	0.479
0	1.45470662779489	0.838	0.276	0	5	EMP3	0.562
0	1.45418725091154	0.611	0.004	0	5	CFP	0.607
0	1.45176012254041	0.626	0.013	0	5	MS4A7	0.613
0	1.42167860287909	0.246	0.017	0	5	IL1RN	0.229
0	1.41786563176733	0.272	0.059	0	5	CCL3	0.213
0	1.40779226817916	0.712	0.041	0	5	SPI1	0.671
0	1.38338958769598	0.296	0.013	0	5	PTGS2	0.283
0	1.3709258653481	0.84	0.422	0	5	GRN	0.418
0	1.37050391441704	0.254	0.061	0	5	EREG	0.193
0	1.35676825761324	0.677	0.055	0	5	C1orf162	0.622
0	1.35401287335109	0.999	0.976	0	5	FTH1	0.023
0	1.34522299191482	0.379	0.003	0	5	CLEC10A	0.376
0	1.34399282331821	0.758	0.364	0	5	CEBPB	0.394
0	1.33988175393138	0.809	0.22	0	5	ANXA1	0.589
0	1.3121461955854	0.745	0.126	0	5	ITGB2	0.619
0	1.30332275615741	0.576	0.006	0	5	IGSF6	0.57
0	1.29497355209869	0.523	0.006	0	5	CLEC12A	0.517
0	1.29012722242962	0.955	0.628	0	5	CD74	0.327
0	1.2869743439814	0.87	0.467	0	5	COTL1	0.403
0	1.26662900100996	0.49	0.139	0	5	HLA-DQA1	0.351
0	1.25078191112673	0.666	0.222	0	5	HLA-DQB1	0.444
0	1.24936151849729	0.586	0.008	0	5	CLEC7A	0.578
0	1.24148462374081	0.709	0.131	0	5	SAMHD1	0.578
0	1.2261776278251	0.604	0.033	0	5	TNFSF13B	0.571
0	1.19134568619541	0.715	0.24	0	5	HLA-DMA	0.475
0	1.18692424234299	0.691	0.106	0	5	ZEB2	0.585
0	1.16193917409714	0.96	0.626	0	5	S100A11	0.334
0	1.15620062192311	0.483	0.004	0	5	CD36	0.479
0	1.1187675743989	0.908	0.655	0	5	DUSP1	0.253
0	1.11754397494941	0.757	0.359	0	5	FCGRT	0.398
0	1.10454516993872	0.495	0.014	0	5	FCGR2A	0.481
0	1.10096993560969	0.628	0.27	0	5	CEBPD	0.358
0	1.09781273903493	0.67	0.228	0	5	RNF130	0.442
0	1.09373339871058	0.696	0.345	0	5	ASAH1	0.351
0	1.08708404672479	0.61	0.084	0	5	RNASE6	0.526
0	1.08108474887996	0.385	0.001	0	5	CD300E	0.384
0	1.08078384869959	0.55	0.019	0	5	MPEG1	0.531
0	1.08018672139385	0.739	0.321	0	5	ANXA5	0.418
0	1.06908026351335	0.574	0.054	0	5	LY96	0.52
0	1.04603322279875	0.912	0.752	0	5	FOS	0.16
0	1.03418626329725	0.324	0.062	0	5	CTSL	0.262
0	1.02899547171027	0.435	0.004	0	5	CSF3R	0.431
0	1.02637057782495	0.544	0.084	0	5	KCTD12	0.46
0	1.02464504810485	0.292	0.002	0	5	VSIG4	0.29
0	1.02455190292586	0.42	0.002	0	5	FPR1	0.418
0	1.01397546498738	0.979	0.765	0	5	NEAT1	0.214
0	1.01368714642267	0.493	0.007	0	5	NCF2	0.486
0	1.01142810189364	0.405	0.03	0	5	MAFB	0.375
0	1.00203056933376	0.592	0.314	0	5	GLUL	0.278
0	0.996426507248698	0.404	0.004	0	5	C5AR1	0.4
0	0.992270622389873	0.662	0.14	0	5	SERPINA1	0.522
0	0.988387866820225	0.362	0.009	0	5	SMIM25	0.353
0	0.979140398555434	0.756	0.468	0	5	CD44	0.288
0	0.97166045928231	0.739	0.38	0	5	PYCARD	0.359
0	0.971074273972867	0.795	0.448	0	5	SDCBP	0.347
0	0.959143475034104	0.524	0.088	0	5	PLEK	0.436
0	0.951191447580316	0.353	0.014	0	5	SLC11A1	0.339
0	0.948984549234731	0.497	0.023	0	5	CD86	0.474
0	0.942745272453027	0.484	0.158	0	5	SOCS3	0.326
0	0.934153156274211	0.662	0.282	0	5	CARD16	0.38
0	0.927758195388317	0.479	0.051	0	5	CD302	0.428
0	0.923212762930296	0.595	0.297	0	5	CTSZ	0.298
0	0.92016111466944	0.352	0.065	0	5	SGK1	0.287
0	0.909301719179199	0.592	0.307	0	5	BLVRB	0.285
0	0.908650658554273	0.796	0.502	0	5	TSPO	0.294
0	0.900203842802198	0.556	0.147	0	5	PTPRE	0.409
0	0.894081959135021	0.466	0.019	0	5	RAB31	0.447
0	0.892499612806166	0.586	0.173	0	5	VSIR	0.413
0	0.890493563098143	0.575	0.132	0	5	HLA-DMB	0.443
0	0.884798077235465	0.575	0.294	0	5	STXBP2	0.281
0	0.881134838968663	0.305	0.041	0	5	FCGR3A	0.264
0	0.880892330592823	0.412	0.003	0	5	CSF1R	0.409
0	0.879995138366143	0.695	0.204	0	5	GLIPR1	0.491
0	0.870562719670591	0.311	0.002	0	5	MS4A4A	0.309
0	0.860654797835238	0.753	0.45	0	5	AP2S1	0.303
0	0.858260618065468	0.466	0.01	0	5	HCK	0.456
0	0.856311787901038	0.529	0.186	0	5	GCA	0.343
0	0.852234890750519	0.736	0.435	0	5	GABARAP	0.301
0	0.851824269974845	0.714	0.377	0	5	APLP2	0.337
0	0.843312822538283	0.574	0.198	0	5	PPT1	0.376
0	0.842997877071864	0.433	0.128	0	5	LIPA	0.305
0	0.835477802587837	0.491	0.047	0	5	CCDC88A	0.444
0	0.83523481224718	0.968	0.895	0	5	CYBA	0.073
0	0.833269486808102	0.421	0.019	0	5	SLC7A7	0.402
0	0.83165872842238	0.424	0.165	0	5	DUSP6	0.259
0	0.826536971320512	0.433	0.099	0	5	NUP214	0.334
0	0.825897400960342	0.584	0.151	0	5	JAML	0.433
0	0.821396595517558	0.823	0.64	0	5	ZFP36	0.183
0	0.804671348049277	0.388	0.007	0	5	CLEC4A	0.381
0	0.804246573253319	0.565	0.171	0	5	TPP1	0.394
0	0.80277517152788	0.813	0.572	0	5	MCL1	0.241
0	0.795126877410183	0.438	0.05	0	5	CALHM6	0.388
0	0.793471192503597	0.402	0.063	0	5	PHACTR1	0.339
0	0.79061190741603	0.183	0.003	0	5	APOBEC3A	0.18
0	0.787552148577415	0.804	0.348	0	5	GMFG	0.456
0	0.78601945652565	0.318	0.001	0	5	CD163	0.317
0	0.785566553624334	0.288	0.001	0	5	CLEC4E	0.287
0	0.785466925878918	0.271	0.04	0	5	HLA-DQA2	0.231
0	0.784136945121354	0.565	0.184	0	5	TGFBI	0.381
0	0.783733324233545	0.215	0.006	0	5	CYP1B1	0.209
0	0.781714417157557	0.965	0.906	0	5	OAZ1	0.0589999999999999
0	0.772031532811905	0.473	0.106	0	5	DPYSL2	0.367
0	0.770387024549698	0.461	0.133	0	5	ATP6V1B2	0.328
0	0.766635486485527	0.558	0.228	0	5	IFNGR1	0.33
0	0.761921626408084	0.431	0.039	0	5	ADA2	0.392
0	0.761607396100571	0.745	0.467	0	5	ATP6V0B	0.278
0	0.757501759447645	0.422	0.033	0	5	FGR	0.389
0	0.756837624502468	0.378	0.004	0	5	PILRA	0.374
0	0.756359231702513	0.179	0.013	0	5	GPNMB	0.166
0	0.751392866504275	0.316	0.001	0	5	LILRA5	0.315
0	0.749360133566728	0.349	0.023	0	5	TNFAIP2	0.326
0	0.749150326050108	0.683	0.284	0	5	EVI2B	0.399
0	0.744277211449611	0.309	0.042	0	5	FCGR2B	0.267
0	0.740262778633362	0.418	0.142	0	5	LGALS2	0.276
0	0.740027873536958	0.268	0.002	0	5	TREM1	0.266
0	0.737403234542781	0.523	0.124	0	5	ARRB2	0.399
0	0.734644467353382	0.363	0.008	0	5	RGS18	0.355
0	0.734415343603699	0.546	0.246	0	5	CTSH	0.3
0	0.727093468692359	0.604	0.231	0	5	GNAI2	0.373
0	0.721852411755374	0.354	0.003	0	5	CSF2RA	0.351
0	0.721597197468506	0.348	0.002	0	5	LILRB2	0.346
0	0.713499493769499	0.503	0.138	0	5	TNFRSF1B	0.365
0	0.712114484915106	0.373	0.023	0	5	KYNU	0.35
0	0.711442323258695	0.38	0.035	0	5	OGFRL1	0.345
0	0.710373064857348	0.918	0.8	0	5	ITM2B	0.118
0	0.707038253075677	0.304	0.06	0	5	HMOX1	0.244
0	0.706320687812534	0.517	0.088	0	5	MARCH1	0.429
0	0.7045577911334	0.292	0.003	0	5	CD93	0.289
0	0.696853787944537	0.829	0.625	0	5	ARPC5	0.204
0	0.695526861090685	0.356	0.007	0	5	LRRC25	0.349
0	0.694926598219357	0.461	0.158	0	5	MFSD1	0.303
0	0.694301090158594	0.824	0.655	0	5	ARPC1B	0.169
0	0.693429199650789	0.319	0.01	0	5	ITGAM	0.309
0	0.692140859339782	0.225	0.001	0	5	MARCO	0.224
0	0.691120276028749	0.176	0.01	0	5	OSM	0.166
0	0.690465462637401	0.351	0.005	0	5	LILRB3	0.346
0	0.686858940452911	0.38	0.02	0	5	CD4	0.36
0	0.682666716515697	0.394	0.078	0	5	CD83	0.316
0	0.678486057790864	0.767	0.293	0	5	LCP1	0.474
0	0.677379799691805	0.8	0.581	0	5	FKBP1A	0.219
0	0.67564131298716	0.995	0.987	0	5	ACTB	0.00800000000000001
0	0.668925558887111	0.859	0.683	0	5	RHOA	0.176
0	0.66723143567213	0.299	0.002	0	5	TLR2	0.297
0	0.66600270116263	0.383	0.093	0	5	LPAR6	0.29
0	0.664467170761728	0.437	0.106	0	5	SNX10	0.331
0	0.664044290017771	0.305	0.011	0	5	ASGR1	0.294
0	0.660015281023754	0.485	0.076	0	5	LY86	0.409
0	0.658848909968242	0.396	0.04	0	5	QKI	0.356
0	0.658012940456927	0.355	0.066	0	5	C9orf72	0.289
0	0.657780463918461	0.243	0.001	0	5	FPR3	0.242
0	0.656428164062484	0.359	0.027	0	5	STX11	0.332
0	0.654187946249943	0.485	0.178	0	5	LYN	0.307
0	0.648347946880852	0.426	0.098	0	5	SCPEP1	0.328
0	0.648310968575923	0.464	0.165	0	5	NAGK	0.299
0	0.643440251463056	0.241	0.001	0	5	MSR1	0.24
0	0.641623424664425	0.601	0.172	0	5	MEF2C	0.429
0	0.636141526659589	0.992	0.975	0	5	TMSB10	0.017
0	0.628959912364175	0.577	0.263	0	5	RHOG	0.314
0	0.626368427850783	0.215	0.004	0	5	MRC1	0.211
0	0.61815104229735	0.345	0.052	0	5	PLXDC2	0.293
0	0.618141604769088	0.374	0.073	0	5	TBXAS1	0.301
0	0.610555673862814	0.359	0.075	0	5	CPPED1	0.284
0	0.609868993568425	0.294	0.015	0	5	CCR1	0.279
0	0.605061444912917	0.375	0.1	0	5	LYST	0.275
0	0.601463285546227	0.397	0.056	0	5	HACD4	0.341
0	0.599790377783227	0.227	0.004	0	5	NLRP3	0.223
0	0.597878440060456	0.293	0.021	0	5	C3AR1	0.272
0	0.594527280494264	0.367	0.035	0	5	THEMIS2	0.332
0	0.589063822485363	0.318	0.079	0	5	SLC43A2	0.239
0	0.587901513013251	0.828	0.399	0	5	LAPTM5	0.429
0	0.583847369289757	0.338	0.085	0	5	ATP2B1-AS1	0.253
0	0.578871472942448	0.178	0.008	0	5	FOLR2	0.17
0	0.576223047290854	0.27	0.011	0	5	IRAK3	0.259
0	0.573627260803484	0.469	0.146	0	5	FLNA	0.323
0	0.572169541733933	0.337	0.042	0	5	TIMP2	0.295
0	0.571424196481136	0.294	0.051	0	5	TLR4	0.243
0	0.566320071577587	0.152	0.003	0	5	THBD	0.149
0	0.560196478839136	0.254	0.001	0	5	P2RY13	0.253
0	0.559632967226693	0.237	0.038	0	5	ICAM1	0.199
0	0.559364983056196	0.298	0.025	0	5	SLC31A2	0.273
0	0.558772183708494	0.651	0.151	0	5	CFD	0.5
0	0.555765379463188	0.258	0.046	0	5	DMXL2	0.212
0	0.555757234424257	0.282	0.006	0	5	SLC8A1	0.276
0	0.551968605281313	0.285	0.008	0	5	ADAP2	0.277
0	0.551807333707428	0.172	0.025	0	5	CD1C	0.147
0	0.546401895808087	0.181	0.002	0	5	RBP7	0.179
0	0.54527529177432	0.387	0.135	0	5	PRCP	0.252
0	0.535418017199594	0.181	0.002	0	5	STAB1	0.179
0	0.531010392701846	0.307	0.041	0	5	PECAM1	0.266
0	0.530348750638403	0.221	0.001	0	5	FCGR1A	0.22
[truncated: 6,059 more rows]
