# Supplementary material for: Single-cell and WGCNA uncover a prognostic model and potential oncogenes in colorectal cancer
Source: Biol Proced Online. 2022 Sep 19;24:13. doi: 10.1186/s12575-022-00175-x (PMC9484253; doi:10.1186/s12575-022-00175-x)
Supplement: Supplementary file 9 — Additional file 9: Supplementary Table S2. The results of the 20-cluster enrichment analysis. [file 12575_2022_175_MOESM9_ESM.xls]

geneSet	description	link	size	overlap	expect	enrichmentRatio	pValue	FDR	overlapId	userId	DB	clust
hsa05016	Huntington disease	http://www.kegg.jp/kegg-bin/show_pathway?hsa05016+1211+1212+1327+1329+1337+1340+1345+1349+1350+1351+1537+27089+292+293+29796+4694+4697+4709+4710+4715+4716+4725+4726+5332+54205+6647+7384+7385+7386+7388+7416+7417+9377	147	33	5.41397364145153	6.0953381352541	0	0	1211;1212;1327;1329;1337;1340;1345;1349;1350;1351;1537;27089;292;293;29796;4694;4697;4709;4710;4715;4716;4725;4726;5332;54205;6647;7384;7385;7386;7388;7416;7417;9377	UQCRQ;COX5A;COX5B;SLC25A5;UQCRH;CYC1;COX4I1;COX7B;CLTA;COX6C;COX6A1;COX8A;NDUFB9;VDAC1;UQCRC1;NDUFA4;UQCRFS1;COX6B1;NDUFA1;VDAC2;SLC25A6;PLCB4;UQCR10;COX7C;NDUFB4;CLTB;CYCS;UQCRC2;NDUFS5;SOD1;NDUFS6;NDUFB3;NDUFB10	pathway_KEGG	0
hsa05012	Parkinson disease	http://www.kegg.jp/kegg-bin/show_pathway?hsa05012+1327+1329+1337+1340+1345+1349+1350+1351+1537+27089+292+293+29796+4694+4697+4709+4710+4715+4716+4725+4726+54205+7384+7385+7386+7388+7416+7417+9377	106	29	3.90395378227117	7.42836662967074	0	0	1327;1329;1337;1340;1345;1349;1350;1351;1537;27089;292;293;29796;4694;4697;4709;4710;4715;4716;4725;4726;54205;7384;7385;7386;7388;7416;7417;9377	UQCRQ;COX5A;COX5B;SLC25A5;UQCRH;CYC1;COX4I1;COX7B;COX6C;COX6A1;COX8A;NDUFB9;VDAC1;UQCRC1;NDUFA4;UQCRFS1;COX6B1;NDUFA1;VDAC2;SLC25A6;UQCR10;COX7C;NDUFB4;CYCS;UQCRC2;NDUFS5;NDUFS6;NDUFB3;NDUFB10	pathway_KEGG	0
hsa00190	Oxidative phosphorylation	http://www.kegg.jp/kegg-bin/show_pathway?hsa00190+1327+1329+1337+1340+1345+1349+1350+1351+1537+27089+29796+4694+4697+4709+4710+4715+4716+4725+4726+5464+7384+7385+7386+7388+9377	84	25	3.09369922368659	8.08094070961718	0	0	1327;1329;1337;1340;1345;1349;1350;1351;1537;27089;29796;4694;4697;4709;4710;4715;4716;4725;4726;5464;7384;7385;7386;7388;9377	PPA1;UQCRQ;COX5A;COX5B;UQCRH;CYC1;COX4I1;COX7B;COX6C;COX6A1;COX8A;NDUFB9;UQCRC1;NDUFA4;UQCRFS1;COX6B1;NDUFA1;UQCR10;COX7C;NDUFB4;UQCRC2;NDUFS5;NDUFS6;NDUFB3;NDUFB10	pathway_KEGG	0
hsa05010	Alzheimer disease	http://www.kegg.jp/kegg-bin/show_pathway?hsa05010+1327+1329+1337+1340+1345+1349+1350+1351+1537+25825+2597+27089+29796+351+4694+4697+4709+4710+4715+4716+4725+4726+5332+54205+7384+7385+7386+7388+9377	136	29	5.00884636215923	5.78975634371396	4.10782519111308e-15	3.06032976737924e-13	1327;1329;1337;1340;1345;1349;1350;1351;1537;25825;2597;27089;29796;351;4694;4697;4709;4710;4715;4716;4725;4726;5332;54205;7384;7385;7386;7388;9377	APP;UQCRQ;COX5A;COX5B;UQCRH;GAPDH;BACE2;CYC1;COX4I1;COX7B;COX6C;COX6A1;COX8A;NDUFB9;UQCRC1;NDUFA4;UQCRFS1;COX6B1;NDUFA1;PLCB4;UQCR10;COX7C;NDUFB4;CYCS;UQCRC2;NDUFS5;NDUFS6;NDUFB3;NDUFB10	pathway_KEGG	0
hsa04932	Non-alcoholic fatty liver disease (NAFLD)	http://www.kegg.jp/kegg-bin/show_pathway?hsa04932+1327+1329+1337+1340+1345+1349+1350+1351+1537+22877+27089+29796+4694+4697+4709+4710+4715+4716+4725+4726+54205+5879+7384+7385+7386+7388+9377	128	27	4.71420834085575	5.72736672794118	5.24025267623074e-14	3.12319059503352e-12	1327;1329;1337;1340;1345;1349;1350;1351;1537;22877;27089;29796;4694;4697;4709;4710;4715;4716;4725;4726;54205;5879;7384;7385;7386;7388;9377	UQCRQ;COX5A;COX5B;RAC1;UQCRH;CYC1;COX4I1;COX7B;COX6C;COX6A1;COX8A;NDUFB9;UQCRC1;NDUFA4;UQCRFS1;COX6B1;NDUFA1;UQCR10;COX7C;NDUFB4;CYCS;UQCRC2;NDUFS5;NDUFS6;NDUFB3;MLXIP;NDUFB10	pathway_KEGG	0
hsa04260	Cardiac muscle contraction	http://www.kegg.jp/kegg-bin/show_pathway?hsa04260+1327+1329+1337+1340+1345+1349+1350+1351+1537+27089+29796+476+481+7168+7384+7385+7386+7388+9377	63	19	2.32027441776494	8.18868658574541	3.66151553521377e-13	1.81855271582284e-11	1327;1329;1337;1340;1345;1349;1350;1351;1537;27089;29796;476;481;7168;7384;7385;7386;7388;9377	ATP1B1;UQCRQ;COX5A;COX5B;UQCRH;ATP1A1;CYC1;COX4I1;COX7B;COX6C;COX6A1;COX8A;UQCRC1;TPM1;UQCRFS1;COX6B1;UQCR10;COX7C;UQCRC2	pathway_KEGG	0
hsa04714	Thermogenesis	http://www.kegg.jp/kegg-bin/show_pathway?hsa04714+1327+1329+1337+1340+1345+1349+1350+1351+1537+27089+29796+4694+4697+4709+4710+4715+4716+4725+4726+5603+7384+7385+7386+7388+9377	163	25	6.00324968405849	4.1644111632383	7.36819827373836e-10	3.13674726510576e-08	1327;1329;1337;1340;1345;1349;1350;1351;1537;27089;29796;4694;4697;4709;4710;4715;4716;4725;4726;5603;7384;7385;7386;7388;9377	UQCRQ;COX5A;COX5B;UQCRH;CYC1;COX4I1;COX7B;COX6C;COX6A1;COX8A;NDUFB9;UQCRC1;NDUFA4;UQCRFS1;COX6B1;NDUFA1;UQCR10;COX7C;NDUFB4;UQCRC2;NDUFS5;MAPK13;NDUFS6;NDUFB3;NDUFB10	pathway_KEGG	0
hsa04972	Pancreatic secretion	http://www.kegg.jp/kegg-bin/show_pathway?hsa04972+1080+476+481+5320+5332+5646+5879+6558+760+8766	73	10	2.68857194439429	3.7194466827827	0.000300959956037072	0.0112107583623809	1080;476;481;5320;5332;5646;5879;6558;760;8766	PLA2G2A;ATP1B1;SLC12A2;CA2;PRSS3;RAC1;ATP1A1;CFTR;PLCB4;RAB11A	pathway_KEGG	0
hsa04978	Mineral absorption	http://www.kegg.jp/kegg-bin/show_pathway?hsa04978+2495+30061+4494+4495+476+481	31	6	1.141722332551	5.25521821631879	0.000789144566337274	0.0261294534187231	2495;30061;4494;4495;476;481	ATP1B1;MT1G;ATP1A1;SLC40A1;FTH1;MT1F	pathway_KEGG	0
hsa00640	Propanoate metabolism	http://www.kegg.jp/kegg-bin/show_pathway?hsa00640+1892+3939+5095+8801+8802	24	5	0.883914063910453	5.65665849673203	0.00154690340179542	0.0460977213735035	1892;3939;5095;8801;8802	LDHA;PCCA;SUCLG1;SUCLG2;ECHS1	pathway_KEGG	0
hsa05418	Fluid shear stress and atherosclerosis	http://www.kegg.jp/kegg-bin/show_pathway?hsa05418+1728+1906+2950+3326+4258+4259+445+5603+5879+6382+6385+7295	123	12	4.53005957754107	2.64897178383549	0.00177493905232362	0.0480847125084035	1728;1906;2950;3326;4258;4259;445;5603;5879;6382;6385;7295	TXN;GSTP1;RAC1;NQO1;MGST2;MGST3;EDN1;ASS1;MAPK13;SDC4;HSP90AB1;SDC1	pathway_KEGG	0
hsa04650	Natural killer cell mediated cytotoxicity	http://www.kegg.jp/kegg-bin/show_pathway?hsa04650+10870+2534+27040+3002+3105+3106+3107+3133+356+3683+3805+3821+3822+3824+3932+3937+5295+5551+5777+5880+7535+919+962	116	23	3.07853403141361	7.47108843537415	1.4210854715202e-14	4.2348347051302e-12	10870;2534;27040;3002;3105;3106;3107;3133;356;3683;3805;3821;3822;3824;3932;3937;5295;5551;5777;5880;7535;919;962	KLRC1;KLRD1;HCST;LCK;KLRC2;FYN;RAC2;KIR2DL4;LAT;CD48;FASLG;CD247;HLA-E;GZMB;HLA-B;LCP2;PRF1;ZAP70;HLA-C;HLA-A;ITGAL;PTPN6;PIK3R1	pathway_KEGG	1
hsa04660	T cell receptor signaling pathway	http://www.kegg.jp/kegg-bin/show_pathway?hsa04660+10125+2534+27040+3932+3937+5295+5777+5788+7535+868+915+916+917+919+925+926+9402	97	17	2.57429138833725	6.60375902938495	3.9095293669078e-10	5.82519875669263e-08	10125;2534;27040;3932;3937;5295;5777;5788;7535;868;915;916;917;919;925;926;9402	CD3D;CD8A;CD3G;CD3E;CD8B;LCK;PTPRC;FYN;LAT;CD247;GRAP2;LCP2;ZAP70;RASGRP1;PTPN6;CBLB;PIK3R1	pathway_KEGG	1
hsa05340	Primary immunodeficiency	http://www.kegg.jp/kegg-bin/show_pathway?hsa05340+3561+3575+3932+5788+7535+915+916+925+926	36	9	0.955407113197328	9.42006802721088	2.61231611453638e-07	2.59490067377281e-05	3561;3575;3932;5788;7535;915;916;925;926	CD3D;CD8A;CD3E;CD8B;IL7R;LCK;PTPRC;IL2RG;ZAP70	pathway_KEGG	1
hsa05163	Human cytomegalovirus infection	http://www.kegg.jp/kegg-bin/show_pathway?hsa05163+3105+3106+3107+3133+356+3587+3716+5295+54331+5567+567+5732+5880+6093+6349+6351+6352+801+9138+9560	208	20	5.52012998736234	3.6231030873888	4.37690327204088e-07	3.26079293767045e-05	3105;3106;3107;3133;356;3587;3716;5295;54331;5567;567;5732;5880;6093;6349;6351;6352;801;9138;9560	CCL5;CCL4L2;CCL4;CCL3L1;B2M;RAC2;FASLG;HLA-E;HLA-B;HLA-C;CALM1;HLA-A;GNG2;PTGER2;IL10RA;JAK1;ARHGEF1;PIK3R1;ROCK1;PRKACB	pathway_KEGG	1
hsa04514	Cell adhesion molecules (CAMs)	http://www.kegg.jp/kegg-bin/show_pathway?hsa04514+3105+3106+3107+3133+3385+3676+3683+3695+4267+5788+6693+914+923+925+926	122	15	3.23776855027983	4.63282034125125	5.99932649891777e-07	3.44186603941828e-05	3105;3106;3107;3133;3385;3676;3683;3695;4267;5788;6693;914;923;925;926	CD2;CD8A;CD8B;PTPRC;SPN;HLA-E;CD6;HLA-B;ITGB7;HLA-C;HLA-A;ITGA4;ITGAL;CD99;ICAM3	pathway_KEGG	1
hsa05332	Graft-versus-host disease	http://www.kegg.jp/kegg-bin/show_pathway?hsa05332+3002+3105+3106+3107+3133+356+3821+3824+5551	40	9	1.06156345910814	8.4780612244898	6.92993162298983e-07	3.44186603941828e-05	3002;3105;3106;3107;3133;356;3821;3824;5551	KLRC1;KLRD1;FASLG;HLA-E;GZMB;HLA-B;PRF1;HLA-C;HLA-A	pathway_KEGG	1
hsa04612	Antigen processing and presentation	http://www.kegg.jp/kegg-bin/show_pathway?hsa04612+3105+3106+3107+3133+3805+3821+3822+3824+567+925+926	70	11	1.85773605343925	5.92118561710398	1.78411461915218e-06	7.59523080724784e-05	3105;3106;3107;3133;3805;3821;3822;3824;567;925;926	CD8A;CD8B;KLRC1;KLRD1;KLRC2;B2M;KIR2DL4;HLA-E;HLA-B;HLA-C;HLA-A	pathway_KEGG	1
hsa04658	Th1 and Th2 cell differentiation	http://www.kegg.jp/kegg-bin/show_pathway?hsa04658+27040+3560+3561+3716+3932+6775+7535+864+915+916+917+919	87	12	2.30890052356021	5.19727891156463	2.49514854977484e-06	9.29442834791128e-05	27040;3560;3561;3716;3932;6775;7535;864;915;916;917;919	CD3D;CD3G;CD3E;LCK;RUNX3;IL2RG;LAT;IL2RB;CD247;STAT4;ZAP70;JAK1	pathway_KEGG	1
hsa04670	Leukocyte transendothelial migration	http://www.kegg.jp/kegg-bin/show_pathway?hsa04670+10627+3676+3683+399+4267+4478+5295+5880+5906+60+6093+83593	95	12	2.52121321538184	4.75961331901182	6.40599012702303e-06	0.00021210945087254	10627;3676;3683;399;4267;4478;5295;5880;5906;60;6093;83593	RAC2;MYL12A;ACTB;RASSF5;MSN;RHOH;ITGA4;ITGAL;CD99;PIK3R1;RAP1A;ROCK1	pathway_KEGG	1
hsa05416	Viral myocarditis	http://www.kegg.jp/kegg-bin/show_pathway?hsa05416+2534+3105+3106+3107+3133+3683+5551+5880+60	57	9	1.5127279292291	5.94951664876477	1.55171423092959e-05	0.000462410840817018	2534;3105;3106;3107;3133;3683;5551;5880;60	FYN;RAC2;HLA-E;ACTB;HLA-B;PRF1;HLA-C;HLA-A;ITGAL	pathway_KEGG	1
hsa05169	Epstein-Barr virus infection	http://www.kegg.jp/kegg-bin/show_pathway?hsa05169+3105+3106+3107+3133+3683+3716+5295+567+7128+7431+864+915+916+917+919+953	184	16	4.88319191189745	3.276545400769	2.45883474365716e-05	0.000666120685099848	3105;3106;3107;3133;3683;3716;5295;567;7128;7431;864;915;916;917;919;953	CD3D;CD3G;CD3E;TNFAIP3;RUNX3;B2M;VIM;CD247;HLA-E;ENTPD1;HLA-B;HLA-C;HLA-A;ITGAL;JAK1;PIK3R1	pathway_KEGG	1
hsa05170	Human immunodeficiency virus 1 infection	http://www.kegg.jp/kegg-bin/show_pathway?hsa05170+27350+3105+3106+3107+3133+356+5295+54331+567+5880+60489+801+915+916+917+919	187	16	4.96280917133056	3.22398050129143	3.00717303625131e-05	0.000746781304002408	27350;3105;3106;3107;3133;356;5295;54331;567;5880;60489;801;915;916;917;919	CD3D;CD3G;CD3E;B2M;RAC2;FASLG;CD247;HLA-E;HLA-B;HLA-C;APOBEC3G;CALM1;HLA-A;GNG2;APOBEC3C;PIK3R1	pathway_KEGG	1
hsa05330	Allograft rejection	http://www.kegg.jp/kegg-bin/show_pathway?hsa05330+3002+3105+3106+3107+3133+356+5551	36	7	0.955407113197328	7.32671957671958	3.51777621010463e-05	0.000806382546623984	3002;3105;3106;3107;3133;356;5551	FASLG;HLA-E;GZMB;HLA-B;PRF1;HLA-C;HLA-A	pathway_KEGG	1
hsa05162	Measles	http://www.kegg.jp/kegg-bin/show_pathway?hsa05162+2534+356+3560+3561+3716+4478+5295+7128+868+915+916+917	117	12	3.10507311789132	3.86464329321472	5.4373570480104e-05	0.00115738028593364	2534;356;3560;3561;3716;4478;5295;7128;868;915;916;917	CD3D;CD3G;CD3E;TNFAIP3;FYN;IL2RG;FASLG;IL2RB;MSN;JAK1;CBLB;PIK3R1	pathway_KEGG	1
hsa04810	Regulation of actin cytoskeleton	http://www.kegg.jp/kegg-bin/show_pathway?hsa04810+10109+10627+3672+3676+3682+3683+3695+4478+5216+5295+5305+5880+60+6093+7114+9138	199	16	5.28127820906301	3.02956961679144	6.44182343867428e-05	0.00121378363480057	10109;10627;3672;3676;3682;3683;3695;4478;5216;5295;5305;5880;60;6093;7114;9138	ITGA1;TMSB4X;RAC2;PIP4K2A;MYL12A;ACTB;ITGB7;ARPC2;PFN1;MSN;ITGA4;ITGAL;ITGAE;ARHGEF1;PIK3R1;ROCK1	pathway_KEGG	1
hsa05166	Human T-cell leukemia virus 1 infection	http://www.kegg.jp/kegg-bin/show_pathway?hsa05166+1390+2113+3105+3106+3107+3133+3560+3561+3683+3716+3932+5295+5567+7538+915+916+917+9184	243	18	6.44899801408196	2.79113126732174	6.51695911302319e-05	0.00121378363480057	1390;2113;3105;3106;3107;3133;3560;3561;3683;3716;3932;5295;5567;7538;915;916;917;9184	CD3D;CD3G;CD3E;LCK;IL2RG;IL2RB;HLA-E;HLA-B;HLA-C;HLA-A;ITGAL;ETS1;BUB3;JAK1;ZFP36;CREM;PIK3R1;PRKACB	pathway_KEGG	1
hsa04659	Th17 cell differentiation	http://www.kegg.jp/kegg-bin/show_pathway?hsa04659+27040+3560+3561+3716+3932+6095+7535+915+916+917+919	102	11	2.70698682072576	4.06355875683607	7.08669488480584e-05	0.00124225592686597	27040;3560;3561;3716;3932;6095;7535;915;916;917;919	CD3D;CD3G;CD3E;LCK;RORA;IL2RG;LAT;IL2RB;CD247;ZAP70;JAK1	pathway_KEGG	1
hsa04940	Type I diabetes mellitus	http://www.kegg.jp/kegg-bin/show_pathway?hsa04940+3002+3105+3106+3107+3133+356+5551	42	7	1.11464163206355	6.28004535147392	9.94917060106459e-05	0.00164714046617625	3002;3105;3106;3107;3133;356;5551	FASLG;HLA-E;GZMB;HLA-B;PRF1;HLA-C;HLA-A	pathway_KEGG	1
hsa05320	Autoimmune thyroid disease	http://www.kegg.jp/kegg-bin/show_pathway?hsa05320+3002+3105+3106+3107+3133+356+5551	43	7	1.14118071854125	6.13399778516058	0.000116226880893966	0.00182292686875799	3002;3105;3106;3107;3133;356;5551	FASLG;HLA-E;GZMB;HLA-B;PRF1;HLA-C;HLA-A	pathway_KEGG	1
hsa04640	Hematopoietic cell lineage	http://www.kegg.jp/kegg-bin/show_pathway?hsa04640+3575+3672+3676+914+915+916+917+924+925+926	93	10	2.46813504242643	4.05164216224124	0.000156405692795625	0.00233044482265481	3575;3672;3676;914;915;916;917;924;925;926	CD3D;CD2;CD8A;CD3G;CD7;CD3E;ITGA1;CD8B;IL7R;ITGA4	pathway_KEGG	1
hsa04611	Platelet activation	http://www.kegg.jp/kegg-bin/show_pathway?hsa04611+10125+10627+2534+3937+5295+54518+5567+5906+60+6093+9138	113	11	2.9989167719805	3.66799109024141	0.000180061820193922	0.00255516297227565	10125;10627;2534;3937;5295;54518;5567;5906;60;6093;9138	FYN;MYL12A;APBB1IP;ACTB;LCP2;RASGRP1;ARHGEF1;PIK3R1;RAP1A;ROCK1;PRKACB	pathway_KEGG	1
hsa04062	Chemokine signaling pathway	http://www.kegg.jp/kegg-bin/show_pathway?hsa04062+10663+2833+5295+54331+5567+5880+5906+6093+6349+6351+6352+6846+9560	183	13	4.85665282541975	2.67674064161184	0.00105303975817539	0.0142639021789212	10663;2833;5295;54331;5567;5880;5906;6093;6349;6351;6352;6846;9560	CCL5;CCL4L2;CCL4;CCL3L1;CXCR6;XCL2;RAC2;CXCR3;GNG2;PIK3R1;RAP1A;ROCK1;PRKACB	pathway_KEGG	1
hsa04014	Ras signaling pathway	http://www.kegg.jp/kegg-bin/show_pathway?hsa04014+10125+2113+27040+356+382+5295+54331+5567+5880+5906+6789+7535+801+83593	209	14	5.54666907384004	2.52403736614263	0.00120213725760343	0.0155755175115575	10125;2113;27040;356;382;5295;54331;5567;5880;5906;6789;7535;801;83593	RAC2;LAT;FASLG;STK4;ZAP70;RASSF5;CALM1;RASGRP1;GNG2;ARF6;ETS1;PIK3R1;RAP1A;PRKACB	pathway_KEGG	1
hsa04630	JAK-STAT signaling pathway	http://www.kegg.jp/kegg-bin/show_pathway?hsa04630+3560+3561+3575+3587+3716+4170+5292+5295+5777+6775+8651	142	11	3.76855027983391	2.9188943182907	0.00127750536253912	0.0158623582515274	3560;3561;3575;3587;3716;4170;5292;5295;5777;6775;8651	IL7R;IL2RG;IL2RB;STAT4;PTPN6;IL10RA;MCL1;JAK1;SOCS1;PIM1;PIK3R1	pathway_KEGG	1
hsa04218	Cellular senescence	http://www.kegg.jp/kegg-bin/show_pathway?hsa04218+2113+3105+3106+3107+3133+3805+5295+5934+678+801+83593	152	11	4.03394114461094	2.72686179735052	0.00221114888878504	0.0257004087823524	2113;3105;3106;3107;3133;3805;5295;5934;678;801;83593	KIR2DL4;ZFP36L2;HLA-E;HLA-B;RASSF5;HLA-C;CALM1;HLA-A;ETS1;RBL2;PIK3R1	pathway_KEGG	1
hsa04060	Cytokine-cytokine receptor interaction	http://www.kegg.jp/kegg-bin/show_pathway?hsa04060+10663+2833+356+3560+3561+3575+3587+3603+6349+6351+6352+6846+8740+9235+9560	248	15	6.58169344647048	2.2790487162607	0.002242317544769	0.0257004087823524	10663;2833;356;3560;3561;3575;3587;3603;6349;6351;6352;6846;8740;9235;9560	CCL5;CCL4L2;CCL4;IL32;IL7R;CCL3L1;CXCR6;XCL2;IL2RG;FASLG;IL2RB;TNFSF14;CXCR3;IL16;IL10RA	pathway_KEGG	1
hsa04380	Osteoclast differentiation	http://www.kegg.jp/kegg-bin/show_pathway?hsa04380+2534+3716+3726+3932+3937+5295+55423+814+8651	118	9	3.13161220436902	2.87391905914908	0.00390538088706915	0.0431038334943188	2534;3716;3726;3932;3937;5295;55423;814;8651	LCK;FYN;CAMK4;LCP2;SIRPG;JUNB;JAK1;SOCS1;PIK3R1	pathway_KEGG	1
hsa03010	Ribosome	http://www.kegg.jp/kegg-bin/show_pathway?hsa03010+2197+23521+25873+3921+6122+6133+6134+6135+6139+6142+6143+6144+6147+6154+6156+6157+6160+6161+6164+6165+6169+6170+6171+6173+6181+6191+6193+6202+6204+6205+6208+6209+6210+6217+6218+6224+6227+6228+6230+6232+6233+6234+6235+7311+9045	113	45	2.77450803394114	16.2190916189485	0	0	2197;23521;25873;3921;6122;6133;6134;6135;6139;6142;6143;6144;6147;6154;6156;6157;6160;6161;6164;6165;6169;6170;6171;6173;6181;6191;6193;6202;6204;6205;6208;6209;6210;6217;6218;6224;6227;6228;6230;6232;6233;6234;6235;7311;9045	RPS27;RPLP2;RPS8;RPL39;RPS28;RPL23A;RPS25;RPL34;RPS15A;RPL17;RPL11;RPS23;RPL32;RPL27A;FAU;RPL36A;RPS14;RPL13A;RPL21;RPS29;RPS10;RPL38;RPL10;RPL19;RPS21;RPL9;RPS27A;RPL35A;RPS20;RPS4X;RPL14;RPS11;RPS5;RPL3;RPL26;RPL41;RPL36;RPS16;RPS15;RPL30;UBA52;RPL18A;RPL31;RPSA;RPS17	pathway_KEGG	2
hsa04672	Intestinal immune network for IgA production	http://www.kegg.jp/kegg-bin/show_pathway?hsa04672+115650+23495+3108+3109+3112+3113+3115+3117+3118+3119+3122+3123+7852+958	46	14	1.12944574833002	12.3954603580563	1.81210602079318e-12	2.70003797098184e-10	115650;23495;3108;3109;3112;3113;3115;3117;3118;3119;3122;3123;7852;958	CXCR4;HLA-DRA;HLA-DQB1;TNFRSF13B;HLA-DPB1;HLA-DQA1;HLA-DPA1;HLA-DRB1;TNFRSF13C;HLA-DMB;HLA-DMA;CD40;HLA-DOB;HLA-DQA2	pathway_KEGG	2
hsa05310	Asthma	http://www.kegg.jp/kegg-bin/show_pathway?hsa05310+3108+3109+3112+3113+3115+3117+3118+3119+3122+3123+958	28	11	0.687488716374797	16.000262605042	1.9607204748695e-11	1.94764900503704e-09	3108;3109;3112;3113;3115;3117;3118;3119;3122;3123;958	HLA-DRA;HLA-DQB1;HLA-DPB1;HLA-DQA1;HLA-DPA1;HLA-DRB1;HLA-DMB;HLA-DMA;CD40;HLA-DOB;HLA-DQA2	pathway_KEGG	2
hsa05330	Allograft rejection	http://www.kegg.jp/kegg-bin/show_pathway?hsa05330+3108+3109+3112+3113+3115+3117+3118+3119+3122+3123+958	36	11	0.883914063910453	12.4446486928105	4.63916904891448e-10	3.27364103824834e-08	3108;3109;3112;3113;3115;3117;3118;3119;3122;3123;958	HLA-DRA;HLA-DQB1;HLA-DPB1;HLA-DQA1;HLA-DPA1;HLA-DRB1;HLA-DMB;HLA-DMA;CD40;HLA-DOB;HLA-DQA2	pathway_KEGG	2
hsa04640	Hematopoietic cell lineage	http://www.kegg.jp/kegg-bin/show_pathway?hsa04640+1378+1380+3108+3109+3112+3113+3115+3117+3118+3119+3122+3123+911+930+931+933	93	16	2.283444665102	7.00695762175838	5.49268630578581e-10	3.27364103824834e-08	1378;1380;3108;3109;3112;3113;3115;3117;3118;3119;3122;3123;911;930;931;933	MS4A1;HLA-DRA;HLA-DQB1;HLA-DPB1;HLA-DQA1;HLA-DPA1;HLA-DRB1;CD19;HLA-DMB;HLA-DMA;CD22;HLA-DOB;CR1;CR2;CD1C;HLA-DQA2	pathway_KEGG	2
hsa05140	Leishmaniasis	http://www.kegg.jp/kegg-bin/show_pathway?hsa05140+1378+1536+3108+3109+3112+3113+3115+3117+3118+3119+3122+3123+5579+653361	71	14	1.74327495937895	8.03086164043082	1.07869879695244e-09	5.35753735819711e-08	1378;1536;3108;3109;3112;3113;3115;3117;3118;3119;3122;3123;5579;653361	HLA-DRA;HLA-DQB1;HLA-DPB1;HLA-DQA1;HLA-DPA1;HLA-DRB1;HLA-DMB;HLA-DMA;PRKCB;HLA-DOB;CR1;CYBB;NCF1;HLA-DQA2	pathway_KEGG	2
hsa05320	Autoimmune thyroid disease	http://www.kegg.jp/kegg-bin/show_pathway?hsa05320+3108+3109+3112+3113+3115+3117+3118+3119+3122+3123+958	43	11	1.05578624300415	10.4187756497948	3.83555609495545e-09	1.63285102328103e-07	3108;3109;3112;3113;3115;3117;3118;3119;3122;3123;958	HLA-DRA;HLA-DQB1;HLA-DPB1;HLA-DQA1;HLA-DPA1;HLA-DRB1;HLA-DMB;HLA-DMA;CD40;HLA-DOB;HLA-DQA2	pathway_KEGG	2
hsa05332	Graft-versus-host disease	http://www.kegg.jp/kegg-bin/show_pathway?hsa05332+3108+3109+3112+3113+3115+3117+3118+3119+3122+3123	40	10	0.982126737678281	10.1819852941176	2.58803803943053e-08	9.64044169687872e-07	3108;3109;3112;3113;3115;3117;3118;3119;3122;3123	HLA-DRA;HLA-DQB1;HLA-DPB1;HLA-DQA1;HLA-DPA1;HLA-DRB1;HLA-DMB;HLA-DMA;HLA-DOB;HLA-DQA2	pathway_KEGG	2
hsa05323	Rheumatoid arthritis	http://www.kegg.jp/kegg-bin/show_pathway?hsa05323+3108+3109+3112+3113+3115+3117+3118+3119+3122+3123+4050+54+9550	77	13	1.89059397003069	6.87614591291062	3.18541859556376e-08	9.94011336463707e-07	3108;3109;3112;3113;3115;3117;3118;3119;3122;3123;4050;54;9550	HLA-DRA;LTB;HLA-DQB1;HLA-DPB1;HLA-DQA1;HLA-DPA1;HLA-DRB1;HLA-DMB;HLA-DMA;HLA-DOB;HLA-DQA2;ACP5;ATP6V1G1	pathway_KEGG	2
hsa05150	Staphylococcus aureus infection	http://www.kegg.jp/kegg-bin/show_pathway?hsa05150+2213+3108+3109+3112+3113+3115+3117+3118+3119+3122+3123	52	11	1.27676475898177	8.61552601809955	3.33560851162318e-08	9.94011336463707e-07	2213;3108;3109;3112;3113;3115;3117;3118;3119;3122;3123	HLA-DRA;HLA-DQB1;HLA-DPB1;HLA-DQA1;HLA-DPA1;HLA-DRB1;HLA-DMB;HLA-DMA;HLA-DOB;FCGR2B;HLA-DQA2	pathway_KEGG	2
hsa04940	Type I diabetes mellitus	http://www.kegg.jp/kegg-bin/show_pathway?hsa04940+3108+3109+3112+3113+3115+3117+3118+3119+3122+3123	42	10	1.0312330745622	9.69712885154062	4.30843782872614e-08	1.16719497541854e-06	3108;3109;3112;3113;3115;3117;3118;3119;3122;3123	HLA-DRA;HLA-DQB1;HLA-DPB1;HLA-DQA1;HLA-DPA1;HLA-DRB1;HLA-DMB;HLA-DMA;HLA-DOB;HLA-DQA2	pathway_KEGG	2
hsa04662	B cell receptor signaling pathway	http://www.kegg.jp/kegg-bin/show_pathway?hsa04662+1380+2213+27071+29760+3635+5579+6850+695+930+933+973+974	68	12	1.66961545405308	7.18728373702422	6.64223771540406e-08	1.64948903265868e-06	1380;2213;27071;29760;3635;5579;6850;695;930;933;973;974	CD79A;CD79B;CD19;CD22;PRKCB;BTK;FCGR2B;CR2;BLNK;INPP5D;DAPP1;SYK	pathway_KEGG	2
hsa05416	Viral myocarditis	http://www.kegg.jp/kegg-bin/show_pathway?hsa05416+3108+3109+3112+3113+3115+3117+3118+3119+3122+3123+958	57	11	1.39953060119155	7.85977812177503	9.1755340991817e-08	1.98079108060245e-06	3108;3109;3112;3113;3115;3117;3118;3119;3122;3123;958	HLA-DRA;HLA-DQB1;HLA-DPB1;HLA-DQA1;HLA-DPA1;HLA-DRB1;HLA-DMB;HLA-DMA;CD40;HLA-DOB;HLA-DQA2	pathway_KEGG	2
hsa04612	Antigen processing and presentation	http://www.kegg.jp/kegg-bin/show_pathway?hsa04612+3108+3109+3112+3113+3115+3117+3118+3119+3122+3123+4261+972	70	12	1.71872179093699	6.98193277310924	9.30572990887057e-08	1.98079108060245e-06	3108;3109;3112;3113;3115;3117;3118;3119;3122;3123;4261;972	CD74;HLA-DRA;HLA-DQB1;HLA-DPB1;HLA-DQA1;HLA-DPA1;HLA-DRB1;HLA-DMB;HLA-DMA;HLA-DOB;CIITA;HLA-DQA2	pathway_KEGG	2
hsa04145	Phagosome	http://www.kegg.jp/kegg-bin/show_pathway?hsa04145+1536+2213+3108+3109+3112+3113+3115+3117+3118+3119+3122+3123+653361+8417+9550	131	15	3.21646506589637	4.66350471486304	5.5297389733866e-07	1.09857480937947e-05	1536;2213;3108;3109;3112;3113;3115;3117;3118;3119;3122;3123;653361;8417;9550	HLA-DRA;HLA-DQB1;HLA-DPB1;HLA-DQA1;HLA-DPA1;HLA-DRB1;HLA-DMB;HLA-DMA;HLA-DOB;FCGR2B;CYBB;NCF1;HLA-DQA2;ATP6V1G1;STX7	pathway_KEGG	2
hsa05340	Primary immunodeficiency	http://www.kegg.jp/kegg-bin/show_pathway?hsa05340+115650+23495+29760+4261+695+930+958+973	36	8	0.883914063910453	9.05065359477124	1.82158111150521e-06	3.39269482017845e-05	115650;23495;29760;4261;695;930;958;973	CD79A;TNFRSF13B;TNFRSF13C;CD19;CD40;BTK;CIITA;BLNK	pathway_KEGG	2
hsa05169	Epstein-Barr virus infection	http://www.kegg.jp/kegg-bin/show_pathway?hsa05169+1380+29760+3108+3109+3112+3113+3115+3117+3118+3119+3122+3123+6850+695+7188+930+958	184	17	4.51778299332009	3.76290760869565	2.02120007875006e-06	3.43047860253224e-05	1380;29760;3108;3109;3112;3113;3115;3117;3118;3119;3122;3123;6850;695;7188;930;958	HLA-DRA;HLA-DQB1;HLA-DPB1;HLA-DQA1;HLA-DPA1;HLA-DRB1;CD19;HLA-DMB;HLA-DMA;CD40;HLA-DOB;BTK;CR2;BLNK;HLA-DQA2;TRAF5;SYK	pathway_KEGG	2
hsa05321	Inflammatory bowel disease (IBD)	http://www.kegg.jp/kegg-bin/show_pathway?hsa05321+3108+3109+3112+3113+3115+3117+3118+3119+3122+3123	62	10	1.52229644340134	6.56902277039848	2.07210116931478e-06	3.43047860253224e-05	3108;3109;3112;3113;3115;3117;3118;3119;3122;3123	HLA-DRA;HLA-DQB1;HLA-DPB1;HLA-DQA1;HLA-DPA1;HLA-DRB1;HLA-DMB;HLA-DMA;HLA-DOB;HLA-DQA2	pathway_KEGG	2
hsa05152	Tuberculosis	http://www.kegg.jp/kegg-bin/show_pathway?hsa05152+1378+2213+3108+3109+3112+3113+3115+3117+3118+3119+3122+3123+4261+6850+972	158	15	3.87940061382921	3.86657669396873	6.0496112384012e-06	9.48833762654504e-05	1378;2213;3108;3109;3112;3113;3115;3117;3118;3119;3122;3123;4261;6850;972	CD74;HLA-DRA;HLA-DQB1;HLA-DPB1;HLA-DQA1;HLA-DPA1;HLA-DRB1;HLA-DMB;HLA-DMA;HLA-DOB;CR1;FCGR2B;CIITA;HLA-DQA2;SYK	pathway_KEGG	2
hsa04514	Cell adhesion molecules (CAMs)	http://www.kegg.jp/kegg-bin/show_pathway?hsa04514+3108+3109+3112+3113+3115+3117+3118+3119+3122+3123+6402+933+958	122	13	2.99548654991876	4.33986258437801	7.41175606799871e-06	0.000110435165413181	3108;3109;3112;3113;3115;3117;3118;3119;3122;3123;6402;933;958	HLA-DRA;HLA-DQB1;HLA-DPB1;HLA-DQA1;HLA-DPA1;HLA-DRB1;HLA-DMB;HLA-DMA;CD22;CD40;HLA-DOB;HLA-DQA2;SELL	pathway_KEGG	2
hsa05145	Toxoplasmosis	http://www.kegg.jp/kegg-bin/show_pathway?hsa05145+3108+3109+3112+3113+3115+3117+3118+3119+3122+3123+4261+958	111	12	2.72540169705723	4.40302066772655	1.46017113433761e-05	0.000207205237158384	3108;3109;3112;3113;3115;3117;3118;3119;3122;3123;4261;958	HLA-DRA;HLA-DQB1;HLA-DPB1;HLA-DQA1;HLA-DPA1;HLA-DRB1;HLA-DMB;HLA-DMA;CD40;HLA-DOB;CIITA;HLA-DQA2	pathway_KEGG	2
hsa04658	Th1 and Th2 cell differentiation	http://www.kegg.jp/kegg-bin/show_pathway?hsa04658+3108+3109+3112+3113+3115+3117+3118+3119+3122+3123	87	10	2.13612565445026	4.68137254901961	4.57353913480008e-05	0.000619506664622919	3108;3109;3112;3113;3115;3117;3118;3119;3122;3123	HLA-DRA;HLA-DQB1;HLA-DPB1;HLA-DQA1;HLA-DPA1;HLA-DRB1;HLA-DMB;HLA-DMA;HLA-DOB;HLA-DQA2	pathway_KEGG	2
hsa04064	NF-kappa B signaling pathway	http://www.kegg.jp/kegg-bin/show_pathway?hsa04064+115650+29760+4050+472+5579+597+6850+695+7188+958	91	10	2.23433832821809	4.47559793148028	6.75856485932158e-05	0.000875674925251231	115650;29760;4050;472;5579;597;6850;695;7188;958	LTB;TNFRSF13C;PRKCB;CD40;BTK;BCL2A1;BLNK;ATM;TRAF5;SYK	pathway_KEGG	2
hsa05322	Systemic lupus erythematosus	http://www.kegg.jp/kegg-bin/show_pathway?hsa05322+3108+3109+3112+3113+3115+3117+3118+3119+3122+3123+958	117	11	2.87272070770897	3.82912267471091	0.000122824083595541	0.00152506570464463	3108;3109;3112;3113;3115;3117;3118;3119;3122;3123;958	HLA-DRA;HLA-DQB1;HLA-DPB1;HLA-DQA1;HLA-DPA1;HLA-DRB1;HLA-DMB;HLA-DMA;CD40;HLA-DOB;HLA-DQA2	pathway_KEGG	2
hsa04659	Th17 cell differentiation	http://www.kegg.jp/kegg-bin/show_pathway?hsa04659+3108+3109+3112+3113+3115+3117+3118+3119+3122+3123	102	10	2.50442318107962	3.9929354094579	0.000178072344154678	0.00212262234232377	3108;3109;3112;3113;3115;3117;3118;3119;3122;3123	HLA-DRA;HLA-DQB1;HLA-DPB1;HLA-DQA1;HLA-DPA1;HLA-DRB1;HLA-DMB;HLA-DMA;HLA-DOB;HLA-DQA2	pathway_KEGG	2
hsa05164	Influenza A	http://www.kegg.jp/kegg-bin/show_pathway?hsa05164+3108+3109+3112+3113+3115+3117+3118+3119+3122+3123+4261+5579	149	12	3.6584220978516	3.28010264508488	0.000264802356557015	0.00303504239438424	3108;3109;3112;3113;3115;3117;3118;3119;3122;3123;4261;5579	HLA-DRA;HLA-DQB1;HLA-DPB1;HLA-DQA1;HLA-DPA1;HLA-DRB1;HLA-DMB;HLA-DMA;PRKCB;HLA-DOB;CIITA;HLA-DQA2	pathway_KEGG	2
hsa05168	Herpes simplex infection	http://www.kegg.jp/kegg-bin/show_pathway?hsa05168+3108+3109+3112+3113+3115+3117+3118+3119+3122+3123+7188+972	157	12	3.85484744538725	3.1129636568003	0.000429548131977597	0.00474093864182681	3108;3109;3112;3113;3115;3117;3118;3119;3122;3123;7188;972	CD74;HLA-DRA;HLA-DQB1;HLA-DPB1;HLA-DQA1;HLA-DPA1;HLA-DRB1;HLA-DMB;HLA-DMA;HLA-DOB;HLA-DQA2;TRAF5	pathway_KEGG	2
hsa05166	Human T-cell leukemia virus 1 infection	http://www.kegg.jp/kegg-bin/show_pathway?hsa05166+115650+3108+3109+3112+3113+3115+3117+3118+3119+3122+3123+4214+472+958	243	14	5.96641993139556	2.34646574679254	0.00238246401644915	0.0253562241750659	115650;3108;3109;3112;3113;3115;3117;3118;3119;3122;3123;4214;472;958	HLA-DRA;HLA-DQB1;HLA-DPB1;HLA-DQA1;HLA-DPA1;HLA-DRB1;TNFRSF13C;HLA-DMB;HLA-DMA;CD40;HLA-DOB;HLA-DQA2;ATM;MAP3K1	pathway_KEGG	2
hsa04978	Mineral absorption	http://www.kegg.jp/kegg-bin/show_pathway?hsa04978+4494+4495+4496+4502+481	31	5	0.27423722693627	18.2323897300856	6.28531154700518e-06	0.00187302284100754	4494;4495;4496;4502;481	ATP1B1;MT1H;MT1G;MT2A;MT1F	pathway_KEGG	3
hsa05412	Arrhythmogenic right ventricular cardiomyopathy (ARVC)	http://www.kegg.jp/kegg-bin/show_pathway?hsa05412+1824+1832+3655+3728+6934	66	5	0.583859902509478	8.56369820655535	0.000262082468001523	0.039050287732227	1824;1832;3655;3728;6934	TCF7L2;DSP;JUP;DSC2;ITGA6	pathway_KEGG	3
hsa05016	Huntington disease	http://www.kegg.jp/kegg-bin/show_pathway?hsa05016+1175+1211+1327+1329+1337+1340+1345+1349+1350+1351+1537+27089+292+29796+3066+4694+4697+4700+4705+4709+4710+4712+4715+4716+4722+4723+4725+4726+4728+4729+54205+5438+6647+7384+7386+7388+7416+7417+9377	147	39	6.84708431124752	5.69585508622053	0	0	1175;1211;1327;1329;1337;1340;1345;1349;1350;1351;1537;27089;292;29796;3066;4694;4697;4700;4705;4709;4710;4712;4715;4716;4722;4723;4725;4726;4728;4729;54205;5438;6647;7384;7386;7388;7416;7417;9377	UQCRQ;CYC1;COX5A;SLC25A5;UQCRH;COX8A;SOD1;COX7B;COX5B;VDAC1;UQCRC1;NDUFS6;CYCS;UQCRFS1;NDUFS5;COX6C;COX6A1;NDUFB9;COX4I1;CLTA;NDUFB3;NDUFA4;COX6B1;UQCR10;NDUFA6;NDUFB4;NDUFV1;NDUFA1;NDUFS8;NDUFB6;AP2S1;COX7C;HDAC2;NDUFS3;NDUFB10;VDAC2;NDUFA10;NDUFV2;POLR2I	pathway_KEGG	4
hsa05012	Parkinson disease	http://www.kegg.jp/kegg-bin/show_pathway?hsa05012+11315+1327+1329+1337+1340+1345+1349+1350+1351+1537+27089+292+29796+4694+4697+4700+4705+4709+4710+4712+4715+4716+4722+4723+4725+4726+4728+4729+54205+7384+7386+7388+7416+7417+9377	106	35	4.93735331287236	7.08881819511482	0	0	11315;1327;1329;1337;1340;1345;1349;1350;1351;1537;27089;292;29796;4694;4697;4700;4705;4709;4710;4712;4715;4716;4722;4723;4725;4726;4728;4729;54205;7384;7386;7388;7416;7417;9377	UQCRQ;CYC1;COX5A;SLC25A5;UQCRH;COX8A;COX7B;COX5B;VDAC1;UQCRC1;NDUFS6;CYCS;UQCRFS1;NDUFS5;COX6C;COX6A1;NDUFB9;COX4I1;NDUFB3;NDUFA4;COX6B1;UQCR10;NDUFA6;NDUFB4;NDUFV1;NDUFA1;NDUFS8;NDUFB6;COX7C;NDUFS3;NDUFB10;VDAC2;PARK7;NDUFA10;NDUFV2	pathway_KEGG	4
hsa00190	Oxidative phosphorylation	http://www.kegg.jp/kegg-bin/show_pathway?hsa00190+1327+1329+1337+1340+1345+1349+1350+1351+1537+27089+29796+4694+4697+4700+4705+4709+4710+4712+4715+4716+4722+4723+4725+4726+4728+4729+5464+7384+7386+7388+9377	84	31	3.91261960642715	7.92308047249908	0	0	1327;1329;1337;1340;1345;1349;1350;1351;1537;27089;29796;4694;4697;4700;4705;4709;4710;4712;4715;4716;4722;4723;4725;4726;4728;4729;5464;7384;7386;7388;9377	UQCRQ;CYC1;COX5A;UQCRH;PPA1;COX8A;COX7B;COX5B;UQCRC1;NDUFS6;UQCRFS1;NDUFS5;COX6C;COX6A1;NDUFB9;COX4I1;NDUFB3;NDUFA4;COX6B1;UQCR10;NDUFA6;NDUFB4;NDUFV1;NDUFA1;NDUFS8;NDUFB6;COX7C;NDUFS3;NDUFB10;NDUFA10;NDUFV2	pathway_KEGG	4
hsa05010	Alzheimer disease	http://www.kegg.jp/kegg-bin/show_pathway?hsa05010+1327+1329+1337+1340+1345+1349+1350+1351+1537+25825+2597+27089+29796+351+4694+4697+4700+4705+4709+4710+4712+4715+4716+4722+4723+4725+4726+4728+4729+54205+7384+7386+7388+9377	136	34	6.33471745802491	5.3672480620155	1.11022302462516e-16	6.61692922676593e-15	1327;1329;1337;1340;1345;1349;1350;1351;1537;25825;2597;27089;29796;351;4694;4697;4700;4705;4709;4710;4712;4715;4716;4722;4723;4725;4726;4728;4729;54205;7384;7386;7388;9377	UQCRQ;CYC1;COX5A;UQCRH;GAPDH;COX8A;COX7B;COX5B;UQCRC1;NDUFS6;CYCS;UQCRFS1;NDUFS5;COX6C;COX6A1;NDUFB9;COX4I1;NDUFB3;NDUFA4;COX6B1;UQCR10;NDUFA6;NDUFB4;APP;NDUFV1;NDUFA1;NDUFS8;BACE2;NDUFB6;COX7C;NDUFS3;NDUFB10;NDUFA10;NDUFV2	pathway_KEGG	4
hsa04932	Non-alcoholic fatty liver disease (NAFLD)	http://www.kegg.jp/kegg-bin/show_pathway?hsa04932+1327+1329+1337+1340+1345+1349+1350+1351+1537+22877+27089+29796+4694+4697+4700+4705+4709+4710+4712+4715+4716+4722+4723+4725+4726+4728+4729+54205+5879+7384+7386+7388+9377	128	33	5.96208701931757	5.53497456395349	1.11022302462516e-16	6.61692922676593e-15	1327;1329;1337;1340;1345;1349;1350;1351;1537;22877;27089;29796;4694;4697;4700;4705;4709;4710;4712;4715;4716;4722;4723;4725;4726;4728;4729;54205;5879;7384;7386;7388;9377	UQCRQ;CYC1;COX5A;UQCRH;COX8A;COX7B;COX5B;UQCRC1;NDUFS6;CYCS;UQCRFS1;NDUFS5;COX6C;COX6A1;RAC1;NDUFB9;COX4I1;NDUFB3;NDUFA4;COX6B1;UQCR10;NDUFA6;NDUFB4;NDUFV1;NDUFA1;NDUFS8;NDUFB6;COX7C;NDUFS3;NDUFB10;MLXIP;NDUFA10;NDUFV2	pathway_KEGG	4
hsa04714	Thermogenesis	http://www.kegg.jp/kegg-bin/show_pathway?hsa04714+1327+1329+1337+1340+1345+1349+1350+1351+1537+27089+29796+4694+4697+4700+4705+4709+4710+4712+4715+4716+4722+4723+4725+4726+4728+4729+5603+7384+7386+7388+9377	163	31	7.59234518866221	4.0830598753983	8.26161361544564e-12	4.10326809567133e-10	1327;1329;1337;1340;1345;1349;1350;1351;1537;27089;29796;4694;4697;4700;4705;4709;4710;4712;4715;4716;4722;4723;4725;4726;4728;4729;5603;7384;7386;7388;9377	UQCRQ;CYC1;COX5A;UQCRH;COX8A;COX7B;COX5B;UQCRC1;NDUFS6;UQCRFS1;NDUFS5;COX6C;COX6A1;NDUFB9;COX4I1;NDUFB3;NDUFA4;COX6B1;UQCR10;NDUFA6;NDUFB4;NDUFV1;NDUFA1;NDUFS8;NDUFB6;COX7C;NDUFS3;NDUFB10;NDUFA10;MAPK13;NDUFV2	pathway_KEGG	4
hsa04260	Cardiac muscle contraction	http://www.kegg.jp/kegg-bin/show_pathway?hsa04260+1327+1329+1337+1340+1345+1349+1350+1351+1537+27089+29796+476+481+7168+7384+7386+7388+9377	63	18	2.93446470482036	6.13399778516058	2.32384111953365e-10	9.89292362315755e-09	1327;1329;1337;1340;1345;1349;1350;1351;1537;27089;29796;476;481;7168;7384;7386;7388;9377	UQCRQ;CYC1;COX5A;UQCRH;ATP1B1;COX8A;COX7B;COX5B;UQCRC1;TPM1;UQCRFS1;COX6C;COX6A1;COX4I1;ATP1A1;COX6B1;UQCR10;COX7C	pathway_KEGG	4
hsa04110	Cell cycle	http://www.kegg.jp/kegg-bin/show_pathway?hsa04110+1019+2810+3066+4085+4172+4173+4176+4609+5111+51529+5591+5885+595+7531+890+891+9133+9232+983+991	115	20	5.35656255641813	3.73373778227165	2.40453535194085e-07	8.95689418597967e-06	1019;2810;3066;4085;4172;4173;4176;4609;5111;51529;5591;5885;595;7531;890;891;9133;9232;983;991	PTTG1;CCNB1;PCNA;SFN;CDC20;MAD2L1;MCM7;CCNB2;YWHAE;CDK1;CCND1;CDK4;ANAPC11;HDAC2;CCNA2;MYC;MCM3;PRKDC;RAD21;MCM4	pathway_KEGG	4
hsa00983	Drug metabolism	http://www.kegg.jp/kegg-bin/show_pathway?hsa00983+1854+2950+3615+4258+4259+4830+4833+6240+6241+7083+9446	39	11	1.81657338869832	6.05535678791493	9.49095578350878e-07	3.14256091498402e-05	1854;2950;3615;4258;4259;4830;4833;6240;6241;7083;9446	GSTP1;RRM2;TK1;NME1;MGST2;IMPDH2;DUT;MGST3;GSTO1;RRM1;NME4	pathway_KEGG	4
hsa01200	Carbon metabolism	http://www.kegg.jp/kegg-bin/show_pathway?hsa01200+1892+2023+2597+2653+2821+3417+3418+39+4191+5160+5223+6888+7086+7167+8801+8802	92	16	4.2852500451345	3.73373778227165	4.00781422371654e-06	0.000119432863866753	1892;2023;2597;2653;2821;3417;3418;39;4191;5160;5223;6888;7086;7167;8801;8802	IDH2;GAPDH;TPI1;ENO1;ECHS1;MDH2;SUCLG1;TALDO1;TKT;ACAT2;GCSH;PGAM1;PDHA1;GPI;IDH1;SUCLG2	pathway_KEGG	4
hsa00480	Glutathione metabolism	http://www.kegg.jp/kegg-bin/show_pathway?hsa00480+2950+3417+3418+4258+4259+6240+6241+6611+9446	34	9	1.58367936450623	5.68296853625171	1.68821012083153e-05	0.000457351469097998	2950;3417;3418;4258;4259;6240;6241;6611;9446	GSTP1;IDH2;RRM2;MGST2;MGST3;GSTO1;RRM1;SMS;IDH1	pathway_KEGG	4
hsa04723	Retrograde endocannabinoid signaling	http://www.kegg.jp/kegg-bin/show_pathway?hsa04723+2787+4694+4697+4700+4705+4709+4710+4712+4715+4716+4722+4723+4725+4726+4728+4729+5603	125	17	5.82235060480231	2.91978294573643	5.77968817137009e-05	0.00143528922922357	2787;4694;4697;4700;4705;4709;4710;4712;4715;4716;4722;4723;4725;4726;4728;4729;5603	NDUFS6;NDUFS5;NDUFB9;NDUFB3;NDUFA4;NDUFA6;NDUFB4;NDUFV1;NDUFA1;NDUFS8;NDUFB6;NDUFS3;NDUFB10;GNG5;NDUFA10;MAPK13;NDUFV2	pathway_KEGG	4
hsa00240	Pyrimidine metabolism	http://www.kegg.jp/kegg-bin/show_pathway?hsa00240+1841+1854+4830+4833+5425+5438+6240+6241+7083+7298+79077	75	11	3.49341036288139	3.14878552971576	0.000623372209615281	0.0140526513223369	1841;1854;4830;4833;5425;5438;6240;6241;7083;7298;79077	RRM2;TK1;TYMS;NME1;DTYMK;DCTPP1;POLD2;DUT;RRM1;NME4;POLR2I	pathway_KEGG	4
hsa03030	DNA replication	http://www.kegg.jp/kegg-bin/show_pathway?hsa03030+4172+4173+4176+5111+5425+6119+6742	33	7	1.53710055966781	4.55402865867982	0.000660191672861465	0.0140526513223369	4172;4173;4176;5111;5425;6119;6742	PCNA;MCM7;RPA3;POLD2;MCM3;MCM4;SSBP1	pathway_KEGG	4
hsa04115	p53 signaling pathway	http://www.kegg.jp/kegg-bin/show_pathway?hsa04115+1019+10572+2810+54205+595+6241+891+9133+9538+983	66	10	3.07420111933562	3.25287761334273	0.000845626961532231	0.016799788969107	1019;10572;2810;54205;595;6241;891;9133;9538;983	CCNB1;RRM2;SFN;CYCS;EI24;CCNB2;SIVA1;CDK1;CCND1;CDK4	pathway_KEGG	4
hsa00010	Glycolysis / Gluconeogenesis	http://www.kegg.jp/kegg-bin/show_pathway?hsa00010+2023+217+2597+2821+3939+5160+5223+7167	45	8	2.09604621772883	3.8167097329888	0.000954303339594675	0.0176758329716711	2023;217;2597;2821;3939;5160;5223;7167	GAPDH;TPI1;ENO1;ALDH2;LDHA;PGAM1;PDHA1;GPI	pathway_KEGG	4
hsa00020	Citrate cycle (TCA cycle)	http://www.kegg.jp/kegg-bin/show_pathway?hsa00020+3417+3418+4191+5160+8801+8802	26	6	1.21104892579888	4.95438282647585	0.00100835288764567	0.0176758329716711	3417;3418;4191;5160;8801;8802	IDH2;MDH2;SUCLG1;PDHA1;IDH1;SUCLG2	pathway_KEGG	4
hsa00620	Pyruvate metabolism	http://www.kegg.jp/kegg-bin/show_pathway?hsa00620+217+2739+39+3939+4191+5160	28	6	1.30420653547572	4.60049833887043	0.00152564857093607	0.025257959674386	217;2739;39;3939;4191;5160	ALDH2;LDHA;MDH2;ACAT2;GLO1;PDHA1	pathway_KEGG	4
hsa03050	Proteasome	http://www.kegg.jp/kegg-bin/show_pathway?hsa03050+51371+5684+5688+5689+5690+5693+5721	42	7	1.95630980321358	3.578165374677	0.00291411919487428	0.045705658951186	51371;5684;5688;5689;5690;5693;5721	PSMA7;PSMB5;PSME2;POMP;PSMB2;PSMA3;PSMB1	pathway_KEGG	4
hsa04145	Phagosome	http://www.kegg.jp/kegg-bin/show_pathway?hsa04145+10376+1520+1535+1536+2209+2212+2213+2214+3108+3109+3113+3115+3117+3118+3119+3122+3123+3684+3689+3920+4360+4481+4688+4689+60+653361+7057+7097+7099+7846+7879+8992+9114+929+9296+948	131	36	7.00054161400975	5.14245925314628	0	0	10376;1520;1535;1536;2209;2212;2213;2214;3108;3109;3113;3115;3117;3118;3119;3122;3123;3684;3689;3920;4360;4481;4688;4689;60;653361;7057;7097;7099;7846;7879;8992;9114;929;9296;948	CD14;CTSS;HLA-DRA;HLA-DRB1;HLA-DPA1;HLA-DPB1;CYBB;ITGB2;HLA-DQA1;HLA-DQB1;HLA-DMA;CD36;FCGR2A;NCF2;HLA-DMB;FCGR3A;CYBA;HLA-DQA2;FCGR2B;ITGAM;ACTB;TLR2;MSR1;MRC1;TLR4;FCGR1A;NCF4;NCF1;TUBA1A;ATP6V1F;ATP6V0E1;ATP6V0D1;LAMP2;THBS1;RAB7A;TUBA1B	pathway_KEGG	5
hsa05140	Leishmaniasis	http://www.kegg.jp/kegg-bin/show_pathway?hsa05140+1535+1536+2209+2212+2214+2353+3108+3109+3113+3115+3117+3118+3119+3122+3123+3459+3460+3553+3684+3689+4688+4689+4792+5743+653361+7040+7097+7099	71	28	3.79418667629536	7.37971069661211	0	0	1535;1536;2209;2212;2214;2353;3108;3109;3113;3115;3117;3118;3119;3122;3123;3459;3460;3553;3684;3689;4688;4689;4792;5743;653361;7040;7097;7099	IL1B;HLA-DRA;HLA-DRB1;HLA-DPA1;HLA-DPB1;CYBB;NFKBIA;PTGS2;ITGB2;HLA-DQA1;HLA-DQB1;HLA-DMA;FCGR2A;FOS;NCF2;HLA-DMB;FCGR3A;CYBA;HLA-DQA2;IFNGR1;ITGAM;TLR2;TLR4;FCGR1A;NCF4;NCF1;TGFB1;IFNGR2	pathway_KEGG	5
hsa05150	Staphylococcus aureus infection	http://www.kegg.jp/kegg-bin/show_pathway?hsa05150+1675+2209+2212+2213+2214+2357+3108+3109+3113+3115+3117+3118+3119+3122+3123+3383+3684+3689+5724+712+713+714+719+728	52	24	2.77884094601914	8.63669438669439	0	0	1675;2209;2212;2213;2214;2357;3108;3109;3113;3115;3117;3118;3119;3122;3123;3383;3684;3689;5724;712;713;714;719;728	C1QA;C1QB;HLA-DRA;HLA-DRB1;C1QC;HLA-DPA1;HLA-DPB1;ITGB2;HLA-DQA1;HLA-DQB1;HLA-DMA;FCGR2A;FPR1;C5AR1;HLA-DMB;FCGR3A;HLA-DQA2;FCGR2B;ITGAM;C3AR1;ICAM1;CFD;FCGR1A;PTAFR	pathway_KEGG	5
hsa05152	Tuberculosis	http://www.kegg.jp/kegg-bin/show_pathway?hsa05152+1051+1509+1520+2207+2209+2212+2213+2214+3108+3109+3113+3115+3117+3118+3119+3122+3123+3459+3460+3553+3587+3684+3687+3689+387+3920+4046+4360+637+7040+7097+7099+7879+805+9114+929+972	158	37	8.44340133598122	4.38212025316456	4.9960036108132e-15	3.72202269005584e-13	1051;1509;1520;2207;2209;2212;2213;2214;3108;3109;3113;3115;3117;3118;3119;3122;3123;3459;3460;3553;3587;3684;3687;3689;387;3920;4046;4360;637;7040;7097;7099;7879;805;9114;929;972	FCER1G;IL1B;CD14;CTSS;HLA-DRA;HLA-DRB1;HLA-DPA1;HLA-DPB1;CEBPB;ITGB2;CD74;HLA-DQA1;HLA-DQB1;HLA-DMA;FCGR2A;HLA-DMB;FCGR3A;HLA-DQA2;IFNGR1;FCGR2B;ITGAM;RHOA;TLR2;MRC1;TLR4;FCGR1A;ITGAX;CALM2;IL10RA;TGFB1;IFNGR2;LSP1;CTSD;ATP6V0D1;LAMP2;BID;RAB7A	pathway_KEGG	5
hsa05323	Rheumatoid arthritis	http://www.kegg.jp/kegg-bin/show_pathway?hsa05323+10673+2353+3108+3109+3113+3115+3117+3118+3119+3122+3123+3383+3553+3689+54+6348+6349+7040+7097+7099+7422+8992+9114+9296+942	77	25	4.1148221700668	6.0755967005967	5.44009282066327e-14	3.24229532111531e-12	10673;2353;3108;3109;3113;3115;3117;3118;3119;3122;3123;3383;3553;3689;54;6348;6349;7040;7097;7099;7422;8992;9114;9296;942	IL1B;HLA-DRA;HLA-DRB1;HLA-DPA1;HLA-DPB1;CCL3;ITGB2;HLA-DQA1;HLA-DQB1;TNFSF13B;HLA-DMA;FOS;CD86;HLA-DMB;HLA-DQA2;TLR2;TLR4;ICAM1;TGFB1;ATP6V1F;ATP6V0E1;ATP6V0D1;CCL3L1;ACP5;VEGFA	pathway_KEGG	5
hsa04640	Hematopoietic cell lineage	http://www.kegg.jp/kegg-bin/show_pathway?hsa04640+1436+1438+1441+1604+2209+3108+3109+3113+3115+3117+3118+3119+3122+3123+3553+3570+3684+911+912+920+929+945+948+960	93	24	4.9698501534573	4.82911944202267	4.50333104140554e-11	2.23665441723142e-09	1436;1438;1441;1604;2209;3108;3109;3113;3115;3117;3118;3119;3122;3123;3553;3570;3684;911;912;920;929;945;948;960	IL1B;CD14;HLA-DRA;HLA-DRB1;HLA-DPA1;HLA-DPB1;HLA-DQA1;HLA-DQB1;HLA-DMA;CD36;CSF3R;CD44;HLA-DMB;CSF1R;HLA-DQA2;CSF2RA;ITGAM;CD4;CD1C;FCGR1A;CD1D;CD33;IL6R;CD55	pathway_KEGG	5
hsa04380	Osteoclast differentiation	http://www.kegg.jp/kegg-bin/show_pathway?hsa04380+10288+11006+126014+140885+1436+1535+2209+2212+2213+2214+2353+2355+2885+3459+3460+3553+3726+3937+4688+4689+4792+54+653361+6688+7040+7305+9021	118	27	6.30583137750496	4.28175103069171	5.45996581280406e-11	2.3243854460223e-09	10288;11006;126014;140885;1436;1535;2209;2212;2213;2214;2353;2355;2885;3459;3460;3553;3726;3937;4688;4689;4792;54;653361;6688;7040;7305;9021	TYROBP;IL1B;NFKBIA;SPI1;FCGR2A;FOS;NCF2;SOCS3;FCGR3A;CSF1R;CYBA;IFNGR1;FCGR2B;LILRB2;FCGR1A;LILRB4;SIRPA;OSCAR;NCF4;NCF1;LCP2;TGFB1;IFNGR2;JUNB;GRB2;FOSL2;ACP5	pathway_KEGG	5
hsa05132	Salmonella infection	http://www.kegg.jp/kegg-bin/show_pathway?hsa05132+10092+10094+10095+10109+2316+2353+29108+2920+3459+3460+3553+391+5216+60+6348+6349+7099+7879+834+929+9560+998	82	22	4.38201841487633	5.0205174686882	1.31449073847989e-10	4.89647800083759e-09	10092;10094;10095;10109;2316;2353;29108;2920;3459;3460;3553;391;5216;60;6348;6349;7099;7879;834;929;9560;998	IL1B;CD14;CCL3;FOS;PYCARD;IFNGR1;ARPC5;ARPC1B;ACTB;RHOG;FLNA;TLR4;ARPC3;CASP1;PFN1;IFNGR2;ARPC2;CDC42;CCL3L1;RAB7A;CXCL2;CCL4L2	pathway_KEGG	5
hsa04142	Lysosome	http://www.kegg.jp/kegg-bin/show_pathway?hsa04142+10577+1075+1200+1508+1509+1512+1520+2799+3074+3920+427+4668+54+5476+5538+5641+5660+7805+8905+9114+9516	88	21	4.70265390864777	4.46556357493858	3.65628305409871e-09	1.21063594457935e-07	10577;1075;1200;1508;1509;1512;1520;2799;3074;3920;427;4668;54;5476;5538;5641;5660;7805;8905;9114;9516	CTSS;PSAP;AP1S2;NPC2;CTSB;ASAH1;PPT1;TPP1;CTSH;LAPTM5;NAGA;GNS;CTSD;ATP6V0D1;CTSC;LAMP2;HEXB;ACP5;LITAF;CTSA;LGMN	pathway_KEGG	5
hsa04659	Th17 cell differentiation	http://www.kegg.jp/kegg-bin/show_pathway?hsa04659+196+2353+3091+3108+3109+3113+3115+3117+3118+3119+3122+3123+3320+3459+3460+3553+3570+4792+6256+7040+920	102	21	5.45080339411446	3.85264308426073	6.01085807794277e-08	1.79123570722695e-06	196;2353;3091;3108;3109;3113;3115;3117;3118;3119;3122;3123;3320;3459;3460;3553;3570;4792;6256;7040;920	IL1B;HLA-DRA;HLA-DRB1;HLA-DPA1;HLA-DPB1;NFKBIA;HLA-DQA1;HLA-DQB1;HLA-DMA;FOS;HLA-DMB;HLA-DQA2;IFNGR1;CD4;IL6R;TGFB1;IFNGR2;AHR;HIF1A;RXRA;HSP90AA1	pathway_KEGG	5
hsa05321	Inflammatory bowel disease (IBD)	http://www.kegg.jp/kegg-bin/show_pathway?hsa05321+3108+3109+3113+3115+3117+3118+3119+3122+3123+3459+3460+3553+4094+7040+7097+7099	62	16	3.3132334356382	4.82911944202267	8.63729933131552e-08	2.33992290975639e-06	3108;3109;3113;3115;3117;3118;3119;3122;3123;3459;3460;3553;4094;7040;7097;7099	IL1B;HLA-DRA;HLA-DRB1;HLA-DPA1;HLA-DPB1;HLA-DQA1;HLA-DQB1;HLA-DMA;HLA-DMB;HLA-DQA2;IFNGR1;TLR2;TLR4;TGFB1;IFNGR2;MAF	pathway_KEGG	5
hsa05416	Viral myocarditis	http://www.kegg.jp/kegg-bin/show_pathway?hsa05416+1604+3108+3109+3113+3115+3117+3118+3119+3122+3123+3383+3689+60+637+942	57	15	3.04603719082867	4.92443100995733	1.6694774584991e-07	4.14586902193944e-06	1604;3108;3109;3113;3115;3117;3118;3119;3122;3123;3383;3689;60;637;942	HLA-DRA;HLA-DRB1;HLA-DPA1;HLA-DPB1;ITGB2;HLA-DQA1;HLA-DQB1;HLA-DMA;CD86;HLA-DMB;HLA-DQA2;ACTB;ICAM1;CD55;BID	pathway_KEGG	5
hsa05145	Toxoplasmosis	http://www.kegg.jp/kegg-bin/show_pathway?hsa05145+10105+23643+240+2771+3108+3109+3113+3115+3117+3118+3119+3122+3123+3303+3459+3460+3587+4792+7040+7097+7099	111	21	5.93175663477162	3.54026661796932	2.76855467107318e-07	6.34637916907543e-06	10105;23643;240;2771;3108;3109;3113;3115;3117;3118;3119;3122;3123;3303;3459;3460;3587;4792;7040;7097;7099	HLA-DRA;HLA-DRB1;HLA-DPA1;HLA-DPB1;NFKBIA;HLA-DQA1;HLA-DQB1;HLA-DMA;LY96;HLA-DMB;HLA-DQA2;IFNGR1;GNAI2;TLR2;TLR4;IL10RA;ALOX5;TGFB1;IFNGR2;HSPA1A;PPIF	pathway_KEGG	5
hsa04612	Antigen processing and presentation	http://www.kegg.jp/kegg-bin/show_pathway?hsa04612+1508+1520+3108+3109+3113+3115+3117+3118+3119+3122+3123+3303+3320+5641+920+972	70	16	3.74074742733345	4.27722007722008	5.30316293767541e-07	1.12881611101948e-05	1508;1520;3108;3109;3113;3115;3117;3118;3119;3122;3123;3303;3320;5641;920;972	CTSS;HLA-DRA;HLA-DRB1;HLA-DPA1;HLA-DPB1;CTSB;CD74;HLA-DQA1;HLA-DQB1;HLA-DMA;HLA-DMB;HLA-DQA2;CD4;HSPA1A;HSP90AA1;LGMN	pathway_KEGG	5
hsa05164	Influenza A	http://www.kegg.jp/kegg-bin/show_pathway?hsa05164+10625+114548+29108+3108+3109+3113+3115+3117+3118+3119+3122+3123+3303+3337+3383+3459+3460+3553+4792+60+7099+834+8743+9021	149	24	7.96244809532407	3.01414837656448	8.73242081311787e-07	1.68988512118662e-05	10625;114548;29108;3108;3109;3113;3115;3117;3118;3119;3122;3123;3303;3337;3383;3459;3460;3553;4792;60;7099;834;8743;9021	IL1B;HLA-DRA;HLA-DRB1;HLA-DPA1;HLA-DPB1;NFKBIA;HLA-DQA1;HLA-DQB1;HLA-DMA;PYCARD;SOCS3;HLA-DMB;HLA-DQA2;IFNGR1;ACTB;NLRP3;TLR4;ICAM1;CASP1;IFNGR2;HSPA1A;TNFSF10;IVNS1ABP;DNAJB1	pathway_KEGG	5
hsa05310	Asthma	http://www.kegg.jp/kegg-bin/show_pathway?hsa05310+2207+3108+3109+3113+3115+3117+3118+3119+3122+3123	28	10	1.49629897093338	6.68315637065637	9.07320870435768e-07	1.68988512118662e-05	2207;3108;3109;3113;3115;3117;3118;3119;3122;3123	FCER1G;HLA-DRA;HLA-DRB1;HLA-DPA1;HLA-DPB1;HLA-DQA1;HLA-DQB1;HLA-DMA;HLA-DMB;HLA-DQA2	pathway_KEGG	5
hsa05133	Pertussis	http://www.kegg.jp/kegg-bin/show_pathway?hsa05133+114548+2353+23643+2771+29108+3553+3684+3689+387+7099+712+713+714+805+834+929	73	16	3.90106517421917	4.10144390966309	9.73744356924655e-07	1.7069165786091e-05	114548;2353;23643;2771;29108;3553;3684;3689;387;7099;712;713;714;805;834;929	IL1B;C1QA;CD14;C1QB;C1QC;ITGB2;LY96;FOS;PYCARD;GNAI2;ITGAM;RHOA;NLRP3;TLR4;CASP1;CALM2	pathway_KEGG	5
hsa05130	Pathogenic Escherichia coli infection	http://www.kegg.jp/kegg-bin/show_pathway?hsa05130+10092+10094+10095+10109+10376+23643+3059+387+60+7099+7846+929+998	51	13	2.72540169705723	4.76993905670376	1.68908817488322e-06	2.79637931175112e-05	10092;10094;10095;10109;10376;23643;3059;387;60;7099;7846;929;998	CD14;LY96;ARPC5;ARPC1B;ACTB;RHOA;TLR4;ARPC3;HCLS1;TUBA1A;ARPC2;CDC42;TUBA1B	pathway_KEGG	5
hsa04658	Th1 and Th2 cell differentiation	http://www.kegg.jp/kegg-bin/show_pathway?hsa04658+2353+3108+3109+3113+3115+3117+3118+3119+3122+3123+3459+3460+3516+4094+4792+4853+920	87	17	4.64921465968586	3.65653153153153	2.44994934517351e-06	3.84255213085108e-05	2353;3108;3109;3113;3115;3117;3118;3119;3122;3123;3459;3460;3516;4094;4792;4853;920	HLA-DRA;HLA-DRB1;HLA-DPA1;HLA-DPB1;NFKBIA;HLA-DQA1;HLA-DQB1;HLA-DMA;FOS;HLA-DMB;HLA-DQA2;IFNGR1;CD4;RBPJ;IFNGR2;MAF;NOTCH2	pathway_KEGG	5
hsa04610	Complement and coagulation cascades	http://www.kegg.jp/kegg-bin/show_pathway?hsa04610+11326+1604+1675+2+2162+3684+3687+3689+5265+5329+7056+712+713+714+719+728	79	16	4.22170066799061	3.78994184057475	2.9727403902946e-06	4.42938318153896e-05	11326;1604;1675;2;2162;3684;3687;3689;5265;5329;7056;712;713;714;719;728	C1QA;C1QB;C1QC;PLAUR;ITGB2;VSIG4;C5AR1;SERPINA1;ITGAM;C3AR1;THBD;CFD;ITGAX;F13A1;A2M;CD55	pathway_KEGG	5
hsa04672	Intestinal immune network for IgA production	http://www.kegg.jp/kegg-bin/show_pathway?hsa04672+10673+3108+3109+3113+3115+3117+3118+3119+3122+3123+7040+942	46	12	2.4582054522477	4.88160987074031	3.2792383013458e-06	4.65339530381451e-05	10673;3108;3109;3113;3115;3117;3118;3119;3122;3123;7040;942	HLA-DRA;HLA-DRB1;HLA-DPA1;HLA-DPB1;HLA-DQA1;HLA-DQB1;TNFSF13B;HLA-DMA;CD86;HLA-DMB;HLA-DQA2;TGFB1	pathway_KEGG	5
hsa05332	Graft-versus-host disease	http://www.kegg.jp/kegg-bin/show_pathway?hsa05332+3108+3109+3113+3115+3117+3118+3119+3122+3123+3553+942	40	11	2.13756995847626	5.1460304054054	4.84300307324048e-06	6.56006779920756e-05	3108;3109;3113;3115;3117;3118;3119;3122;3123;3553;942	IL1B;HLA-DRA;HLA-DRB1;HLA-DPA1;HLA-DPB1;HLA-DQA1;HLA-DQB1;HLA-DMA;CD86;HLA-DMB;HLA-DQA2	pathway_KEGG	5
hsa04940	Type I diabetes mellitus	http://www.kegg.jp/kegg-bin/show_pathway?hsa04940+3108+3109+3113+3115+3117+3118+3119+3122+3123+3553+942	42	11	2.24444845640007	4.90098133848134	8.14503423995916e-06	0.000105531313195993	3108;3109;3113;3115;3117;3118;3119;3122;3123;3553;942	IL1B;HLA-DRA;HLA-DRB1;HLA-DPA1;HLA-DPB1;HLA-DQA1;HLA-DQB1;HLA-DMA;CD86;HLA-DMB;HLA-DQA2	pathway_KEGG	5
hsa05322	Systemic lupus erythematosus	http://www.kegg.jp/kegg-bin/show_pathway?hsa05322+2209+2212+2214+3020+3021+3108+3109+3113+3115+3117+3118+3119+3122+3123+712+713+714+942+9555	117	19	6.25239212854306	3.03883691383691	1.10778915231036e-05	0.000137550486411869	2209;2212;2214;3020;3021;3108;3109;3113;3115;3117;3118;3119;3122;3123;712;713;714;942;9555	C1QA;C1QB;HLA-DRA;HLA-DRB1;C1QC;HLA-DPA1;HLA-DPB1;HLA-DQA1;HLA-DQB1;HLA-DMA;FCGR2A;CD86;HLA-DMB;FCGR3A;HLA-DQA2;FCGR1A;H2AFY;H3F3B;H3F3A	pathway_KEGG	5
hsa05330	Allograft rejection	http://www.kegg.jp/kegg-bin/show_pathway?hsa05330+3108+3109+3113+3115+3117+3118+3119+3122+3123+942	36	10	1.92381296262863	5.19801051051051	1.19829684335215e-05	0.000142836983727577	3108;3109;3113;3115;3117;3118;3119;3122;3123;942	HLA-DRA;HLA-DRB1;HLA-DPA1;HLA-DPB1;HLA-DQA1;HLA-DQB1;HLA-DMA;CD86;HLA-DMB;HLA-DQA2	pathway_KEGG	5
hsa05134	Legionellosis	http://www.kegg.jp/kegg-bin/show_pathway?hsa05134+29108+2920+3303+3553+3684+3689+4671+4792+7097+7099+834+929	53	12	2.83228019498104	4.23686894441611	1.60356346787793e-05	0.000183793043626009	29108;2920;3303;3553;3684;3689;4671;4792;7097;7099;834;929	IL1B;CD14;NFKBIA;ITGB2;PYCARD;ITGAM;TLR2;TLR4;NAIP;CASP1;HSPA1A;CXCL2	pathway_KEGG	5
hsa04666	Fc gamma R-mediated phagocytosis	http://www.kegg.jp/kegg-bin/show_pathway?hsa04666+10092+10094+10095+10109+1794+2209+2212+2213+2214+3055+4067+4082+5058+653361+998	82	15	4.38201841487633	3.42308009228741	2.23301294342004e-05	0.000237751934257469	10092;10094;10095;10109;1794;2209;2212;2213;2214;3055;4067;4082;5058;653361;998	FCGR2A;FCGR3A;HCK;FCGR2B;ARPC5;ARPC1B;LYN;FCGR1A;DOCK2;ARPC3;NCF1;ARPC2;CDC42;MARCKS;PAK1	pathway_KEGG	5
hsa04216	Ferroptosis	http://www.kegg.jp/kegg-bin/show_pathway?hsa04216+1536+2495+2512+2879+3162+5093+5621+6303+8031	31	9	1.6566167178191	5.4327593722755	2.23590779048211e-05	0.000237751934257469	1536;2495;2512;2879;3162;5093;5621;6303;8031	FTL;SAT1;CYBB;FTH1;HMOX1;PCBP1;GPX4;PRNP;NCOA4	pathway_KEGG	5
hsa05418	Fluid shear stress and atherosclerosis	http://www.kegg.jp/kegg-bin/show_pathway?hsa05418+10365+1535+1843+2353+3162+3320+3383+3553+387+4208+4688+4780+5175+60+653361+7056+7422+805+9446	123	19	6.5730276223145	2.89060096682048	2.31369331995523e-05	0.000237751934257469	10365;1535;1843;2353;3162;3320;3383;3553;387;4208;4688;4780;5175;60;653361;7056;7422;805;9446	IL1B;DUSP1;FOS;NCF2;CYBA;HMOX1;ACTB;RHOA;MEF2C;THBD;ICAM1;PECAM1;KLF2;NCF1;CALM2;GSTO1;NFE2L2;HSP90AA1;VEGFA	pathway_KEGG	5
hsa05320	Autoimmune thyroid disease	http://www.kegg.jp/kegg-bin/show_pathway?hsa05320+3108+3109+3113+3115+3117+3118+3119+3122+3123+942	43	10	2.29788770536198	4.35182275298554	6.47081760594137e-05	0.000642767882190176	3108;3109;3113;3115;3117;3118;3119;3122;3123;942	HLA-DRA;HLA-DRB1;HLA-DPA1;HLA-DPB1;HLA-DQA1;HLA-DQB1;HLA-DMA;CD86;HLA-DMB;HLA-DQA2	pathway_KEGG	5
hsa05144	Malaria	http://www.kegg.jp/kegg-bin/show_pathway?hsa05144+3383+3553+3689+4035+5175+7040+7057+7097+7099+948	45	10	2.40476620328579	4.15840840840841	9.78755636955597e-05	0.000940868321976671	3383;3553;3689;4035;5175;7040;7057;7097;7099;948	IL1B;ITGB2;CD36;TLR2;TLR4;ICAM1;PECAM1;TGFB1;LRP1;THBS1	pathway_KEGG	5
hsa04978	Mineral absorption	http://www.kegg.jp/kegg-bin/show_pathway?hsa04978+2495+2512+3162+4502+475+483+490+6546	31	8	1.6566167178191	4.82911944202267	0.00016212810471028	0.00150981797511448	2495;2512;3162;4502;475;483;490;6546	FTL;FTH1;HMOX1;SLC8A1;ATP2B1;ATP1B3;MT2A;ATOX1	pathway_KEGG	5
hsa04621	NOD-like receptor signaling pathway	http://www.kegg.jp/kegg-bin/show_pathway?hsa04621+10135+10628+11337+114548+114769+1508+1535+1536+2633+29108+2920+3320+3553+387+4671+4792+7099+7128+834	142	19	7.58837335259072	2.50383041492196	0.000172072096181752	0.00155386317158067	10135;10628;11337;114548;114769;1508;1535;1536;2633;29108;2920;3320;3553;387;4671;4792;7099;7128;834	IL1B;NAMPT;CYBB;NFKBIA;CTSB;PYCARD;CARD16;GABARAP;CYBA;RHOA;NLRP3;TLR4;NAIP;CASP1;TXNIP;CXCL2;GBP1;TNFAIP3;HSP90AA1	pathway_KEGG	5
hsa04514	Cell adhesion molecules (CAMs)	http://www.kegg.jp/kegg-bin/show_pathway?hsa04514+1462+3108+3109+3113+3115+3117+3118+3119+3122+3123+3383+3684+3689+5175+6402+920+942	122	17	6.51958837335259	2.60752658396101	0.000230691776083702	0.00200641093285537	1462;3108;3109;3113;3115;3117;3118;3119;3122;3123;3383;3684;3689;5175;6402;920;942	VCAN;HLA-DRA;HLA-DRB1;HLA-DPA1;HLA-DPB1;ITGB2;HLA-DQA1;HLA-DQB1;HLA-DMA;CD86;HLA-DMB;HLA-DQA2;ITGAM;CD4;ICAM1;PECAM1;SELL	pathway_KEGG	5
hsa05131	Shigellosis	http://www.kegg.jp/kegg-bin/show_pathway?hsa05131+10092+10094+10095+10109+3059+391+4792+5216+60+960+998	59	11	3.15291568875248	3.48883417315621	0.000235652290771604	0.00200641093285537	10092;10094;10095;10109;3059;391;4792;5216;60;960;998	NFKBIA;CD44;ARPC5;ARPC1B;ACTB;RHOG;ARPC3;PFN1;HCLS1;ARPC2;CDC42	pathway_KEGG	5
hsa05142	Chagas disease (American trypanosomiasis)	http://www.kegg.jp/kegg-bin/show_pathway?hsa05142+2353+2771+2776+3459+3460+3553+4792+6348+6349+7040+7097+7099+712+713+714	101	15	5.39736414515255	2.77913433235215	0.000264933575087944	0.00219306126045021	2353;2771;2776;3459;3460;3553;4792;6348;6349;7040;7097;7099;712;713;714	IL1B;C1QA;C1QB;C1QC;NFKBIA;CCL3;FOS;IFNGR1;GNAI2;TLR2;TLR4;TGFB1;IFNGR2;CCL3L1;GNAQ	pathway_KEGG	5
hsa04064	NF-kappa B signaling pathway	http://www.kegg.jp/kegg-bin/show_pathway?hsa04064+10673+23643+2920+3383+3553+4067+4616+4792+5743+597+7099+7128+929+9560	91	14	4.86297165553349	2.87889812889813	0.000291074409634939	0.00234432902895167	10673;23643;2920;3383;3553;4067;4616;4792;5743;597;7099;7128;929;9560	IL1B;CD14;NFKBIA;BCL2A1;PTGS2;TNFSF13B;LY96;LYN;TLR4;ICAM1;GADD45B;CXCL2;TNFAIP3;CCL4L2	pathway_KEGG	5
hsa04670	Leukocyte transendothelial migration	http://www.kegg.jp/kegg-bin/show_pathway?hsa04670+1535+1536+2771+3383+3684+3689+387+4478+4688+4689+5175+60+653361+998	95	14	5.07672865138112	2.7576813655761	0.000459048854668964	0.00359990943924609	1535;1536;2771;3383;3684;3689;387;4478;4688;4689;5175;60;653361;998	CYBB;ITGB2;NCF2;CYBA;GNAI2;ITGAM;ACTB;RHOA;ICAM1;PECAM1;MSN;NCF4;NCF1;CDC42	pathway_KEGG	5
hsa05168	Herpes simplex infection	http://www.kegg.jp/kegg-bin/show_pathway?hsa05168+2353+29992+3108+3109+3113+3115+3117+3118+3119+3122+3123+3459+3460+3553+4792+5199+7097+9021+972	157	19	8.38996208701932	2.26461094852815	0.000632390142707662	0.00483210929556111	2353;29992;3108;3109;3113;3115;3117;3118;3119;3122;3123;3459;3460;3553;4792;5199;7097;9021;972	IL1B;HLA-DRA;HLA-DRB1;HLA-DPA1;HLA-DPB1;NFKBIA;CFP;CD74;HLA-DQA1;HLA-DQB1;HLA-DMA;FOS;SOCS3;HLA-DMB;HLA-DQA2;IFNGR1;PILRA;TLR2;IFNGR2	pathway_KEGG	5
hsa05167	Kaposi sarcoma-associated herpesvirus infection	http://www.kegg.jp/kegg-bin/show_pathway?hsa05167+1026+11337+1230+2353+2920+3055+3091+3383+3459+4067+4792+5743+5925+59345+637+64422+7422+7538+805+942	170	20	9.0846723235241	2.20151033386328	0.000660394801024422	0.00491994126763194	1026;11337;1230;2353;2920;3055;3091;3383;3459;4067;4792;5743;5925;59345;637;64422;7422;7538;805;942	NFKBIA;PTGS2;FOS;CD86;HCK;GABARAP;ZFP36;IFNGR1;LYN;CCR1;ICAM1;GNB4;CALM2;ATG3;HIF1A;BID;RB1;CXCL2;CDKN1A;VEGFA	pathway_KEGG	5
hsa05169	Epstein-Barr virus infection	http://www.kegg.jp/kegg-bin/show_pathway?hsa05169+1026+3108+3109+3113+3115+3117+3118+3119+3122+3123+3383+3516+4067+4616+4792+5925+637+7097+7128+7431+960	184	21	9.83282180899079	2.13570431844888	0.000729322103017127	0.00530092650485619	1026;3108;3109;3113;3115;3117;3118;3119;3122;3123;3383;3516;4067;4616;4792;5925;637;7097;7128;7431;960	HLA-DRA;HLA-DRB1;HLA-DPA1;HLA-DPB1;VIM;NFKBIA;HLA-DQA1;HLA-DQB1;HLA-DMA;CD44;HLA-DMB;HLA-DQA2;TLR2;LYN;ICAM1;RBPJ;GADD45B;BID;RB1;CDKN1A;TNFAIP3	pathway_KEGG	5
hsa04217	Necroptosis	http://www.kegg.jp/kegg-bin/show_pathway?hsa04217+114548+1536+2495+2512+2752+29108+3320+3459+3460+3553+57132+637+7099+7128+834+8743+9555	137	17	7.32117710778119	2.32203097257842	0.000912691487235828	0.00647576340943516	114548;1536;2495;2512;2752;29108;3320;3459;3460;3553;57132;637;7099;7128;834;8743;9555	IL1B;FTL;CYBB;FTH1;GLUL;PYCARD;IFNGR1;NLRP3;TLR4;H2AFY;CASP1;IFNGR2;CHMP1B;BID;TNFAIP3;TNFSF10;HSP90AA1	pathway_KEGG	5
hsa04062	Chemokine signaling pathway	http://www.kegg.jp/kegg-bin/show_pathway?hsa04062+1230+1794+2268+2771+2885+2920+3055+387+4067+409+4792+5058+58191+59345+6348+6349+653361+729230+9560+998	183	20	9.77938256002889	2.04511888938118	0.00166593319133057	0.0115453044422444	1230;1794;2268;2771;2885;2920;3055;387;4067;409;4792;5058;58191;59345;6348;6349;653361;729230;9560;998	NFKBIA;CCL3;HCK;FGR;ARRB2;GNAI2;RHOA;LYN;CCR1;GNB4;CCR2;DOCK2;NCF1;CXCL16;CDC42;GRB2;CCL3L1;CXCL2;PAK1;CCL4L2	pathway_KEGG	5
hsa05020	Prion diseases	http://www.kegg.jp/kegg-bin/show_pathway?hsa05020+1958+3303+3553+5621+712+713+714	35	7	1.87037371366673	3.74256756756757	0.00213569601169228	0.014330555429667	1958;3303;3553;5621;712;713;714	IL1B;C1QA;C1QB;C1QC;HSPA1A;PRNP;EGR1	pathway_KEGG	5
hsa04928	Parathyroid hormone synthesis, secretion and action	http://www.kegg.jp/kegg-bin/show_pathway?hsa04928+1026+1839+1958+2353+2771+2776+387+409+4208+4929+6256+9586+9935	99	13	5.29048564722874	2.45724133224133	0.00216401004810407	0.014330555429667	1026;1839;1958;2353;2771;2776;387;409;4208;4929;6256;9586;9935	FOS;MAFB;ARRB2;GNAI2;RHOA;MEF2C;CREB5;HBEGF;NR4A2;RXRA;CDKN1A;GNAQ;EGR1	pathway_KEGG	5
hsa04210	Apoptosis	http://www.kegg.jp/kegg-bin/show_pathway?hsa04210+10376+1075+1508+1509+1512+1520+2353+4170+4616+4792+597+60+637+7846+8743	127	15	6.78678461816212	2.21017769738242	0.00295429170788175	0.0191386723684513	10376;1075;1508;1509;1512;1520;2353;4170;4616;4792;597;60;637;7846;8743	CTSS;NFKBIA;CTSB;BCL2A1;FOS;MCL1;CTSH;ACTB;GADD45B;TUBA1A;CTSD;CTSC;BID;TUBA1B;TNFSF10	pathway_KEGG	5
hsa04060	Cytokine-cytokine receptor interaction	http://www.kegg.jp/kegg-bin/show_pathway?hsa04060+10673+1230+1436+1438+1441+23765+2920+3459+3460+3553+3557+3570+3587+3597+5008+58191+6348+6349+7040+7133+729230+8743+920+9560	248	24	13.2529337425528	1.8109197907585	0.00314504701217722	0.0199409363750811	10673;1230;1436;1438;1441;23765;2920;3459;3460;3553;3557;3570;3587;3597;5008;58191;6348;6349;7040;7133;729230;8743;920;9560	IL1B;IL1RN;CCL3;TNFSF13B;CSF3R;CSF1R;IFNGR1;CSF2RA;TNFRSF1B;OSM;CD4;CCR1;IL6R;CCR2;IL10RA;TGFB1;IFNGR2;IL17RA;CXCL16;IL13RA1;CCL3L1;CXCL2;TNFSF10;CCL4L2	pathway_KEGG	5
hsa05146	Amoebiasis	http://www.kegg.jp/kegg-bin/show_pathway?hsa05146+1992+2776+3553+3684+3689+5272+7040+7097+7099+7879+912+929	92	12	4.9164109044954	2.44080493537015	0.00335635340966411	0.0208373607516647	1992;2776;3553;3684;3689;5272;7040;7097;7099;7879;912;929	IL1B;CD14;ITGB2;ITGAM;TLR2;TLR4;CD1D;TGFB1;SERPINB9;SERPINB1;RAB7A;GNAQ	pathway_KEGG	5
hsa05205	Proteoglycans in cancer	http://www.kegg.jp/kegg-bin/show_pathway?hsa05205+1026+1839+2316+2885+3059+3091+387+4478+5058+5329+60+7040+7057+7097+7099+7422+8826+960+998	183	19	9.77938256002889	1.94286294491213	0.00387447813674147	0.0235631527499787	1026;1839;2316;2885;3059;3091;387;4478;5058;5329;60;7040;7057;7097;7099;7422;8826;960;998	PLAUR;CD44;ACTB;RHOA;TLR2;FLNA;TLR4;MSN;HCLS1;TGFB1;HBEGF;IQGAP1;CDC42;HIF1A;GRB2;THBS1;CDKN1A;PAK1;VEGFA	pathway_KEGG	5
hsa04066	HIF-1 signaling pathway	http://www.kegg.jp/kegg-bin/show_pathway?hsa04066+1026+1536+3091+3162+3459+3460+3570+5209+5230+7076+7099+7422	95	12	5.07672865138112	2.36372688477952	0.00438257492824856	0.0261201465723614	1026;1536;3091;3162;3459;3460;3570;5209;5230;7076;7099;7422	TIMP1;CYBB;IFNGR1;HMOX1;TLR4;IL6R;IFNGR2;PFKFB3;PGK1;HIF1A;CDKN1A;VEGFA	pathway_KEGG	5
hsa04657	IL-17 signaling pathway	http://www.kegg.jp/kegg-bin/show_pathway?hsa04657+1051+2353+23765+2920+3320+3553+4792+5743+6279+6280+7128	84	11	4.48889691280014	2.45049066924067	0.00475679090607395	0.0277945821570595	1051;2353;23765;2920;3320;3553;4792;5743;6279;6280;7128	S100A9;S100A8;IL1B;NFKBIA;PTGS2;CEBPB;FOS;IL17RA;CXCL2;TNFAIP3;HSP90AA1	pathway_KEGG	5
hsa05202	Transcriptional misregulation in cancer	http://www.kegg.jp/kegg-bin/show_pathway?hsa05202+1026+1051+1436+1848+2209+3020+3021+3684+4005+4094+4208+4616+597+6256+64332+6688+929+942	174	18	9.29842931937173	1.93581081081081	0.00507591945277808	0.0290889230178436	1026;1051;1436;1848;2209;3020;3021;3684;4005;4094;4208;4616;597;6256;64332;6688;929;942	CD14;BCL2A1;SPI1;CEBPB;CD86;CSF1R;DUSP6;ITGAM;MEF2C;FCGR1A;LMO2;NFKBIZ;GADD45B;H3F3B;H3F3A;MAF;RXRA;CDKN1A	pathway_KEGG	5
hsa00030	Pentose phosphate pathway	http://www.kegg.jp/kegg-bin/show_pathway?hsa00030+2203+25796+5226+6888+7086	23	5	1.22910272612385	4.06800822561692	0.00639379947200813	0.0359500423143099	2203;25796;5226;6888;7086	TKT;TALDO1;PGLS;PGD;FBP1	pathway_KEGG	5
hsa05163	Human cytomegalovirus infection	http://www.kegg.jp/kegg-bin/show_pathway?hsa05163+1026+1230+2771+2776+2885+3553+3570+3587+387+4792+5743+5925+59345+6348+6349+637+7422+805+9560+9586	208	20	11.1153637840765	1.79931133056133	0.00730143361527258	0.0402930966176153	1026;1230;2771;2776;2885;3553;3570;3587;387;4792;5743;5925;59345;6348;6349;637;7422;805;9560;9586	IL1B;NFKBIA;CCL3;PTGS2;GNAI2;RHOA;CCR1;GNB4;IL6R;CREB5;CALM2;IL10RA;BID;GRB2;RB1;CCL3L1;CDKN1A;GNAQ;CCL4L2;VEGFA	pathway_KEGG	5
hsa04520	Adherens junction	http://www.kegg.jp/kegg-bin/show_pathway?hsa04520+1500+3643+4008+5595+5792+6934+81+999	65	8	1.12655714027803	7.10128205128205	1.36003866126888e-05	0.00405291521058126	1500;3643;4008;5595;5792;6934;81;999	INSR;CDH1;PTPRF;CTNND1;TCF7L2;MAPK3;ACTN4;LMO7	pathway_KEGG	6
hsa04960	Aldosterone-regulated sodium reabsorption	http://www.kegg.jp/kegg-bin/show_pathway?hsa04960+23327+3643+5595+6337+9351	33	5	0.571944394294999	8.74210858585859	0.000227603613486282	0.0339129384094561	23327;3643;5595;6337;9351	SCNN1A;NEDD4L;INSR;SLC9A3R2;MAPK3	pathway_KEGG	6
hsa05216	Thyroid cancer	http://www.kegg.jp/kegg-bin/show_pathway?hsa05216+1026+10912+5595+6934+999	37	5	0.641270987542878	7.79701576576577	0.000395746408911046	0.0393108099518306	1026;10912;5595;6934;999	CDH1;TCF7L2;MAPK3;GADD45G;CDKN1A	pathway_KEGG	6
hsa03010	Ribosome	http://www.kegg.jp/kegg-bin/show_pathway?hsa03010+11224+2197+23521+3921+4736+6122+6124+6125+6129+6132+6133+6134+6135+6136+6137+6138+6139+6141+6142+6143+6144+6146+6147+6154+6155+6156+6159+6161+6164+6165+6167+6169+6170+6171+6173+6181+6191+6193+6194+6202+6203+6204+6205+6206+6207+6209+6210+6218+6223+6227+6228+6230+6232+6233+6234+6235+7311+9349	113	58	3.01931756634772	19.2096388423822	0	0	11224;2197;23521;3921;4736;6122;6124;6125;6129;6132;6133;6134;6135;6136;6137;6138;6139;6141;6142;6143;6144;6146;6147;6154;6155;6156;6159;6161;6164;6165;6167;6169;6170;6171;6173;6181;6191;6193;6194;6202;6203;6204;6205;6206;6207;6209;6210;6218;6223;6227;6228;6230;6232;6233;6234;6235;7311;9349	RPL18A;RPS27;RPS5;RPS17;RPL21;RPS8;RPL17;RPL34;RPL32;RPL13;RPS23;FAU;RPL39;RPL10;RPSA;RPS10;RPL11;RPS27A;RPS19;RPL23A;RPL12;RPL13A;RPS11;RPL15;RPL26;RPL19;RPL35;RPL18;RPS9;RPLP2;RPS25;RPL10A;RPL9;RPL8;RPL29;RPS15A;RPS15;RPL35A;RPS6;RPL3;RPS29;RPL41;RPS28;RPL37;RPS21;RPS13;RPS4X;RPL30;RPS12;RPL7;RPL27;UBA52;RPL23;RPL5;RPL22;RPL38;RPL36A;RPL4	pathway_KEGG	7
hsa05310	Asthma	http://www.kegg.jp/kegg-bin/show_pathway?hsa05310+3108+3109+3111+3112+3113+3115+3117+3118+3119+3122+3123+958	28	12	0.748149485466691	16.0395752895753	1.78546066820218e-12	2.66033639562124e-10	3108;3109;3111;3112;3113;3115;3117;3118;3119;3122;3123;958	HLA-DRA;HLA-DQB1;HLA-DPB1;HLA-DRB1;HLA-DPA1;HLA-DQA1;HLA-DMA;HLA-DMB;HLA-DOB;CD40;HLA-DOA;HLA-DQA2	pathway_KEGG	7
hsa04672	Intestinal immune network for IgA production	http://www.kegg.jp/kegg-bin/show_pathway?hsa04672+115650+3108+3109+3111+3112+3113+3115+3117+3118+3119+3122+3123+7852+958	46	14	1.22910272612385	11.3904230317274	5.87074833191537e-12	5.8316100097026e-10	115650;3108;3109;3111;3112;3113;3115;3117;3118;3119;3122;3123;7852;958	HLA-DRA;HLA-DQB1;HLA-DPB1;CXCR4;HLA-DRB1;HLA-DPA1;HLA-DQA1;HLA-DMA;HLA-DMB;TNFRSF13C;HLA-DOB;CD40;HLA-DOA;HLA-DQA2	pathway_KEGG	7
hsa04640	Hematopoietic cell lineage	http://www.kegg.jp/kegg-bin/show_pathway?hsa04640+1380+1604+2208+3108+3109+3111+3112+3113+3115+3117+3118+3119+3122+3123+3566+930+931+933	93	18	2.48492507672865	7.243679163034	2.24780194457708e-11	1.67461244870992e-09	1380;1604;2208;3108;3109;3111;3112;3113;3115;3117;3118;3119;3122;3123;3566;930;931;933	MS4A1;HLA-DRA;HLA-DQB1;HLA-DPB1;HLA-DRB1;HLA-DPA1;HLA-DQA1;FCER2;HLA-DMA;CD22;HLA-DMB;CD19;HLA-DOB;CR2;HLA-DOA;HLA-DQA2;IL4R;CD55	pathway_KEGG	7
hsa05330	Allograft rejection	http://www.kegg.jp/kegg-bin/show_pathway?hsa05330+3108+3109+3111+3112+3113+3115+3117+3118+3119+3122+3123+958	36	12	0.961906481314317	12.4752252252252	6.11215522638986e-11	3.64284451492836e-09	3108;3109;3111;3112;3113;3115;3117;3118;3119;3122;3123;958	HLA-DRA;HLA-DQB1;HLA-DPB1;HLA-DRB1;HLA-DPA1;HLA-DQA1;HLA-DMA;HLA-DMB;HLA-DOB;CD40;HLA-DOA;HLA-DQA2	pathway_KEGG	7
hsa04662	B cell receptor signaling pathway	http://www.kegg.jp/kegg-bin/show_pathway?hsa04662+1380+2213+27071+2885+29760+3635+4067+5579+5777+695+930+933+971+973+974	68	15	1.81693446470482	8.25566375198728	1.63111746331879e-10	8.10121673448331e-09	1380;2213;27071;2885;29760;3635;4067;5579;5777;695;930;933;971;973;974	CD79B;CD79A;CD22;CD72;CD19;BTK;CR2;PRKCB;FCGR2B;BLNK;DAPP1;INPP5D;PTPN6;LYN;GRB2	pathway_KEGG	7
hsa05320	Autoimmune thyroid disease	http://www.kegg.jp/kegg-bin/show_pathway?hsa05320+3108+3109+3111+3112+3113+3115+3117+3118+3119+3122+3123+958	43	12	1.14894385268099	10.4443746071653	6.37674357761853e-10	2.71467083732903e-08	3108;3109;3111;3112;3113;3115;3117;3118;3119;3122;3123;958	HLA-DRA;HLA-DQB1;HLA-DPB1;HLA-DRB1;HLA-DPA1;HLA-DQA1;HLA-DMA;HLA-DMB;HLA-DOB;CD40;HLA-DOA;HLA-DQA2	pathway_KEGG	7
hsa05416	Viral myocarditis	http://www.kegg.jp/kegg-bin/show_pathway?hsa05416+1604+3108+3109+3111+3112+3113+3115+3117+3118+3119+3122+3123+958	57	13	1.52301859541433	8.53568041725936	1.85893811455173e-09	6.92454447670521e-08	1604;3108;3109;3111;3112;3113;3115;3117;3118;3119;3122;3123;958	HLA-DRA;HLA-DQB1;HLA-DPB1;HLA-DRB1;HLA-DPA1;HLA-DQA1;HLA-DMA;HLA-DMB;HLA-DOB;CD40;HLA-DOA;HLA-DQA2;CD55	pathway_KEGG	7
hsa05140	Leishmaniasis	http://www.kegg.jp/kegg-bin/show_pathway?hsa05140+3108+3109+3111+3112+3113+3115+3117+3118+3119+3122+3123+5579+5777+653361	71	14	1.89709333814768	7.37971069661211	3.31869987046929e-09	1.09885840155539e-07	3108;3109;3111;3112;3113;3115;3117;3118;3119;3122;3123;5579;5777;653361	HLA-DRA;HLA-DQB1;HLA-DPB1;HLA-DRB1;HLA-DPA1;HLA-DQA1;HLA-DMA;HLA-DMB;NCF1;HLA-DOB;HLA-DOA;HLA-DQA2;PRKCB;PTPN6	pathway_KEGG	7
hsa05332	Graft-versus-host disease	http://www.kegg.jp/kegg-bin/show_pathway?hsa05332+3108+3109+3111+3112+3113+3115+3117+3118+3119+3122+3123	40	11	1.06878497923813	10.2920608108108	4.06102051986323e-09	1.21018411491924e-07	3108;3109;3111;3112;3113;3115;3117;3118;3119;3122;3123	HLA-DRA;HLA-DQB1;HLA-DPB1;HLA-DRB1;HLA-DPA1;HLA-DQA1;HLA-DMA;HLA-DMB;HLA-DOB;HLA-DOA;HLA-DQA2	pathway_KEGG	7
hsa05150	Staphylococcus aureus infection	http://www.kegg.jp/kegg-bin/show_pathway?hsa05150+2213+3108+3109+3111+3112+3113+3115+3117+3118+3119+3122+3123	52	12	1.38942047300957	8.63669438669439	6.97601221233413e-09	1.78345950082222e-07	2213;3108;3109;3111;3112;3113;3115;3117;3118;3119;3122;3123	HLA-DRA;HLA-DQB1;HLA-DPB1;HLA-DRB1;HLA-DPA1;HLA-DQA1;HLA-DMA;HLA-DMB;HLA-DOB;HLA-DOA;HLA-DQA2;FCGR2B	pathway_KEGG	7
hsa04940	Type I diabetes mellitus	http://www.kegg.jp/kegg-bin/show_pathway?hsa04940+3108+3109+3111+3112+3113+3115+3117+3118+3119+3122+3123	42	11	1.12222422820004	9.80196267696268	7.18171611069351e-09	1.78345950082222e-07	3108;3109;3111;3112;3113;3115;3117;3118;3119;3122;3123	HLA-DRA;HLA-DQB1;HLA-DPB1;HLA-DRB1;HLA-DPA1;HLA-DQA1;HLA-DMA;HLA-DMB;HLA-DOB;HLA-DOA;HLA-DQA2	pathway_KEGG	7
hsa04612	Antigen processing and presentation	http://www.kegg.jp/kegg-bin/show_pathway?hsa04612+3108+3109+3111+3112+3113+3115+3117+3118+3119+3122+3123+4261+972	70	13	1.87037371366673	6.95048262548263	2.6728350754901e-08	6.12696040381576e-07	3108;3109;3111;3112;3113;3115;3117;3118;3119;3122;3123;4261;972	CD74;HLA-DRA;HLA-DQB1;HLA-DPB1;HLA-DRB1;HLA-DPA1;HLA-DQA1;HLA-DMA;HLA-DMB;HLA-DOB;CIITA;HLA-DOA;HLA-DQA2	pathway_KEGG	7
hsa05321	Inflammatory bowel disease (IBD)	http://www.kegg.jp/kegg-bin/show_pathway?hsa05321+3108+3109+3111+3112+3113+3115+3117+3118+3119+3122+3123+3566	62	12	1.6566167178191	7.243679163034	5.80177446085628e-08	1.23494913523941e-06	3108;3109;3111;3112;3113;3115;3117;3118;3119;3122;3123;3566	HLA-DRA;HLA-DQB1;HLA-DPB1;HLA-DRB1;HLA-DPA1;HLA-DQA1;HLA-DMA;HLA-DMB;HLA-DOB;HLA-DOA;HLA-DQA2;IL4R	pathway_KEGG	7
hsa05323	Rheumatoid arthritis	http://www.kegg.jp/kegg-bin/show_pathway?hsa05323+3108+3109+3111+3112+3113+3115+3117+3118+3119+3122+3123+4050+9550	77	13	2.0574110850334	6.31862056862057	8.80832705663082e-08	1.74992097525066e-06	3108;3109;3111;3112;3113;3115;3117;3118;3119;3122;3123;4050;9550	HLA-DRA;HLA-DQB1;HLA-DPB1;HLA-DRB1;HLA-DPA1;HLA-DQA1;HLA-DMA;HLA-DMB;LTB;HLA-DOB;HLA-DOA;HLA-DQA2;ATP6V1G1	pathway_KEGG	7
hsa04145	Phagosome	http://www.kegg.jp/kegg-bin/show_pathway?hsa04145+11151+2213+3108+3109+3111+3112+3113+3115+3117+3118+3119+3122+3123+653361+8417+9550	131	16	3.50027080700487	4.57107489168558	2.97261130710602e-07	5.53648855948496e-06	11151;2213;3108;3109;3111;3112;3113;3115;3117;3118;3119;3122;3123;653361;8417;9550	HLA-DRA;HLA-DQB1;HLA-DPB1;HLA-DRB1;HLA-DPA1;HLA-DQA1;HLA-DMA;HLA-DMB;NCF1;HLA-DOB;HLA-DOA;HLA-DQA2;STX7;CORO1A;FCGR2B;ATP6V1G1	pathway_KEGG	7
hsa04514	Cell adhesion molecules (CAMs)	http://www.kegg.jp/kegg-bin/show_pathway?hsa04514+3108+3109+3111+3112+3113+3115+3117+3118+3119+3122+3123+3385+6402+933+958	122	15	3.2597941866763	4.60151750110766	6.55334036592237e-07	1.14876201708521e-05	3108;3109;3111;3112;3113;3115;3117;3118;3119;3122;3123;3385;6402;933;958	HLA-DRA;HLA-DQB1;HLA-DPB1;HLA-DRB1;HLA-DPA1;HLA-DQA1;SELL;HLA-DMA;CD22;HLA-DMB;HLA-DOB;CD40;HLA-DOA;HLA-DQA2;ICAM3	pathway_KEGG	7
hsa05145	Toxoplasmosis	http://www.kegg.jp/kegg-bin/show_pathway?hsa05145+3108+3109+3111+3112+3113+3115+3117+3118+3119+3122+3123+330+4261+958	111	14	2.96587831738581	4.72035549062576	1.15549242973856e-06	1.91298191145606e-05	3108;3109;3111;3112;3113;3115;3117;3118;3119;3122;3123;330;4261;958	HLA-DRA;HLA-DQB1;HLA-DPB1;HLA-DRB1;HLA-DPA1;HLA-DQA1;HLA-DMA;HLA-DMB;BIRC3;HLA-DOB;CD40;CIITA;HLA-DOA;HLA-DQA2	pathway_KEGG	7
hsa05169	Epstein-Barr virus infection	http://www.kegg.jp/kegg-bin/show_pathway?hsa05169+1380+2208+29760+3108+3109+3111+3112+3113+3115+3117+3118+3119+3122+3123+4067+695+930+958	184	18	4.9164109044954	3.66120740305523	1.49447244046641e-06	2.34396203820521e-05	1380;2208;29760;3108;3109;3111;3112;3113;3115;3117;3118;3119;3122;3123;4067;695;930;958	HLA-DRA;HLA-DQB1;HLA-DPB1;HLA-DRB1;HLA-DPA1;HLA-DQA1;FCER2;HLA-DMA;HLA-DMB;CD19;HLA-DOB;BTK;CD40;CR2;HLA-DOA;HLA-DQA2;BLNK;LYN	pathway_KEGG	7
hsa04658	Th1 and Th2 cell differentiation	http://www.kegg.jp/kegg-bin/show_pathway?hsa04658+3108+3109+3111+3112+3113+3115+3117+3118+3119+3122+3123+3566	87	12	2.32460732984293	5.16216216216216	2.68092066335601e-06	3.99457178840046e-05	3108;3109;3111;3112;3113;3115;3117;3118;3119;3122;3123;3566	HLA-DRA;HLA-DQB1;HLA-DPB1;HLA-DRB1;HLA-DPA1;HLA-DQA1;HLA-DMA;HLA-DMB;HLA-DOB;HLA-DOA;HLA-DQA2;IL4R	pathway_KEGG	7
hsa04659	Th17 cell differentiation	http://www.kegg.jp/kegg-bin/show_pathway?hsa04659+3108+3109+3111+3112+3113+3115+3117+3118+3119+3122+3123+3566	102	12	2.72540169705723	4.40302066772655	1.44642378507864e-05	0.000205254422834969	3108;3109;3111;3112;3113;3115;3117;3118;3119;3122;3123;3566	HLA-DRA;HLA-DQB1;HLA-DPB1;HLA-DRB1;HLA-DPA1;HLA-DQA1;HLA-DMA;HLA-DMB;HLA-DOB;HLA-DOA;HLA-DQA2;IL4R	pathway_KEGG	7
hsa05152	Tuberculosis	http://www.kegg.jp/kegg-bin/show_pathway?hsa05152+11151+2213+3108+3109+3111+3112+3113+3115+3117+3118+3119+3122+3123+4261+972	158	15	4.22170066799061	3.55307047553883	1.70962573815547e-05	0.000231576577259241	11151;2213;3108;3109;3111;3112;3113;3115;3117;3118;3119;3122;3123;4261;972	CD74;HLA-DRA;HLA-DQB1;HLA-DPB1;HLA-DRB1;HLA-DPA1;HLA-DQA1;HLA-DMA;HLA-DMB;HLA-DOB;CIITA;HLA-DOA;HLA-DQA2;CORO1A;FCGR2B	pathway_KEGG	7
hsa05340	Primary immunodeficiency	http://www.kegg.jp/kegg-bin/show_pathway?hsa05340+115650+29760+4261+695+930+958+973	36	7	0.961906481314317	7.27721471471471	3.67528602744915e-05	0.000476189233121673	115650;29760;4261;695;930;958;973	CD79A;TNFRSF13C;CD19;BTK;CD40;CIITA;BLNK	pathway_KEGG	7
hsa05322	Systemic lupus erythematosus	http://www.kegg.jp/kegg-bin/show_pathway?hsa05322+3108+3109+3111+3112+3113+3115+3117+3118+3119+3122+3123+958	117	12	3.12619606427153	3.83853083853084	5.8128088812115e-05	0.000721757102750427	3108;3109;3111;3112;3113;3115;3117;3118;3119;3122;3123;958	HLA-DRA;HLA-DQB1;HLA-DPB1;HLA-DRB1;HLA-DPA1;HLA-DQA1;HLA-DMA;HLA-DMB;HLA-DOB;CD40;HLA-DOA;HLA-DQA2	pathway_KEGG	7
hsa05168	Herpes simplex infection	http://www.kegg.jp/kegg-bin/show_pathway?hsa05168+1936+3108+3109+3111+3112+3113+3115+3117+3118+3119+3122+3123+6672+972	157	14	4.19498104350966	3.33732139783095	6.65502851455724e-05	0.000793279398935223	1936;3108;3109;3111;3112;3113;3115;3117;3118;3119;3122;3123;6672;972	CD74;HLA-DRA;HLA-DQB1;HLA-DPB1;HLA-DRB1;HLA-DPA1;HLA-DQA1;HLA-DMA;HLA-DMB;HLA-DOB;HLA-DOA;EEF1D;HLA-DQA2;SP100	pathway_KEGG	7
hsa05164	Influenza A	http://www.kegg.jp/kegg-bin/show_pathway?hsa05164+3108+3109+3111+3112+3113+3115+3117+3118+3119+3122+3123+4261+5579	149	13	3.98122404766203	3.26532740794486	0.000152894351319155	0.00175240448819647	3108;3109;3111;3112;3113;3115;3117;3118;3119;3122;3123;4261;5579	HLA-DRA;HLA-DQB1;HLA-DPB1;HLA-DRB1;HLA-DPA1;HLA-DQA1;HLA-DMA;HLA-DMB;HLA-DOB;CIITA;HLA-DOA;HLA-DQA2;PRKCB	pathway_KEGG	7
hsa04064	NF-kappa B signaling pathway	http://www.kegg.jp/kegg-bin/show_pathway?hsa04064+115650+142+29760+330+4050+4067+5579+695+958	91	9	2.43148582776674	3.70144045144045	0.000659421551427952	0.00727806008613073	115650;142;29760;330;4050;4067;5579;695;958	LTB;TNFRSF13C;BIRC3;BTK;CD40;PRKCB;BLNK;LYN;PARP1	pathway_KEGG	7
hsa03010	Ribosome	http://www.kegg.jp/kegg-bin/show_pathway?hsa03010+6122+6133+6134+6137+6139+6144+6161+6164+6165+6169+6170+6191+6202+6210+6230+6232+6233+6234+6235	113	19	1.8564722874165	10.2344646503939	8.88178419700125e-15	2.64677169070637e-12	6122;6133;6134;6137;6139;6144;6161;6164;6165;6169;6170;6191;6202;6210;6230;6232;6233;6234;6235	RPS27;RPL34;RPS15A;RPS29;RPL21;RPL32;RPS27A;RPS25;RPL10;RPL39;RPS28;RPL13;RPS4X;RPL35A;RPS8;RPL3;RPL9;RPL38;RPL17	pathway_KEGG	8
hsa04660	T cell receptor signaling pathway	http://www.kegg.jp/kegg-bin/show_pathway?hsa04660+1493+2534+27040+29851+3702+3932+5788+915+916+917+920+940+959	97	13	1.59360895468496	8.15758468335788	4.01504707259193e-09	5.98242013816197e-07	1493;2534;27040;29851;3702;3932;5788;915;916;917;920;940;959	CD40LG;PTPRC;LAT;ICOS;CD3D;CD3E;CTLA4;CD28;CD4;LCK;CD3G;ITK;FYN	pathway_KEGG	8
hsa05340	Primary immunodeficiency	http://www.kegg.jp/kegg-bin/show_pathway?hsa05340+29851+3575+3932+5788+915+916+920+959	36	8	0.591442498645965	13.5262515262515	8.07641686861871e-08	8.02257408949458e-06	29851;3575;3932;5788;915;916;920;959	IL7R;CD40LG;PTPRC;ICOS;CD3D;CD3E;CD4;LCK	pathway_KEGG	8
hsa04659	Th17 cell differentiation	http://www.kegg.jp/kegg-bin/show_pathway?hsa04659+2625+27040+3572+3932+6095+915+916+917+920	102	9	1.67575374616357	5.37071751777634	3.82610160403196e-05	0.00285044569500381	2625;27040;3572;3932;6095;915;916;917;920	LAT;CD3D;CD3E;CD4;LCK;CD3G;RORA;GATA3;IL6ST	pathway_KEGG	8
hsa04658	Th1 and Th2 cell differentiation	http://www.kegg.jp/kegg-bin/show_pathway?hsa04658+2625+27040+3932+4094+915+916+917+920	87	8	1.42931937172775	5.5970695970696	7.86859209556123e-05	0.00468968088895449	2625;27040;3932;4094;915;916;917;920	LAT;MAF;CD3D;CD3E;CD4;LCK;CD3G;GATA3	pathway_KEGG	8
hsa04060	Cytokine-cytokine receptor interaction	http://www.kegg.jp/kegg-bin/show_pathway?hsa04060+1236+3572+3575+3603+4050+7293+7852+8718+920+9235+939+959	248	12	4.07438165733887	2.94523218716767	0.000669630603649329	0.0302296466663289	1236;3572;3575;3603;4050;7293;7852;8718;920;9235;939;959	IL7R;TNFRSF4;CD40LG;LTB;CD27;CCR7;CD4;IL32;CXCR4;TNFRSF25;IL16;IL6ST	pathway_KEGG	8
hsa04640	Hematopoietic cell lineage	http://www.kegg.jp/kegg-bin/show_pathway?hsa04640+3575+914+915+916+917+920+960	93	7	1.52789312150208	4.58147229114971	0.000770402657944036	0.0302296466663289	3575;914;915;916;917;920;960	IL7R;CD2;CD3D;CD3E;CD4;CD3G;CD44	pathway_KEGG	8
hsa04514	Cell adhesion molecules (CAMs)	http://www.kegg.jp/kegg-bin/show_pathway?hsa04514+1493+29851+5788+914+920+923+940+959	122	8	2.00433291207799	3.9913529093857	0.000811534138693393	0.0302296466663289	1493;29851;5788;914;920;923;940;959	CD40LG;CD2;PTPRC;ICOS;CTLA4;CD28;CD6;CD4	pathway_KEGG	8
hsa04650	Natural killer cell mediated cytotoxicity	http://www.kegg.jp/kegg-bin/show_pathway?hsa04650+10870+2214+2534+259197+27040+3002+3105+3106+3107+3133+3384+3458+3683+3689+3821+3824+3932+4068+5551+5579+5880+7305+7535+919+962	116	25	2.91099476439791	8.58812949640288	0	0	10870;2214;2534;259197;27040;3002;3105;3106;3107;3133;3384;3458;3683;3689;3821;3824;3932;4068;5551;5579;5880;7305;7535;919;962	PRF1;GZMB;FCGR3A;KLRD1;ITGB2;HCST;CD247;TYROBP;SH2D1A;HLA-B;HLA-E;HLA-C;HLA-A;LAT;ZAP70;LCK;RAC2;ITGAL;CD48;NCR3;IFNG;FYN;KLRC1;ICAM2;PRKCB	pathway_KEGG	9
hsa04514	Cell adhesion molecules (CAMs)	http://www.kegg.jp/kegg-bin/show_pathway?hsa04514+3105+3106+3107+3133+3134+3384+3385+3676+3683+3688+3689+3695+4267+5788+6404+6693+914+925+926	122	19	3.06156345910814	6.20597947871211	1.04813491219602e-10	1.56172101917207e-08	3105;3106;3107;3133;3134;3384;3385;3676;3683;3688;3689;3695;4267;5788;6404;6693;914;925;926	ITGB2;PTPRC;SPN;HLA-B;HLA-E;HLA-C;HLA-A;CD2;ITGAL;SELPLG;ITGB7;CD99;CD8A;CD8B;HLA-F;ITGA4;ICAM2;ICAM3;ITGB1	pathway_KEGG	9
hsa05416	Viral myocarditis	http://www.kegg.jp/kegg-bin/show_pathway?hsa05416+2534+3105+3106+3107+3133+3134+3683+3689+5551+5880+60+841	57	12	1.43040259974725	8.38924649753881	1.04313878646067e-08	9.27605075418114e-07	2534;3105;3106;3107;3133;3134;3683;3689;5551;5880;60;841	PRF1;ITGB2;HLA-B;HLA-E;HLA-C;HLA-A;ACTB;RAC2;ITGAL;FYN;HLA-F;CASP8	pathway_KEGG	9
hsa04612	Antigen processing and presentation	http://www.kegg.jp/kegg-bin/show_pathway?hsa04612+3105+3106+3107+3133+3134+3458+3821+3824+567+5720+6890+925+926	70	13	1.75663477161943	7.40051387461459	1.2451074837827e-08	9.27605075418114e-07	3105;3106;3107;3133;3134;3458;3821;3824;567;5720;6890;925;926	KLRD1;B2M;HLA-B;HLA-E;HLA-C;HLA-A;IFNG;CD8A;CD8B;HLA-F;KLRC1;PSME1;TAP1	pathway_KEGG	9
hsa05332	Graft-versus-host disease	http://www.kegg.jp/kegg-bin/show_pathway?hsa05332+3002+3105+3106+3107+3133+3134+3458+3821+3824+5551	40	10	1.00379129806824	9.96223021582734	3.19475678134395e-08	1.904075041681e-06	3002;3105;3106;3107;3133;3134;3458;3821;3824;5551	PRF1;GZMB;KLRD1;HLA-B;HLA-E;HLA-C;HLA-A;IFNG;HLA-F;KLRC1	pathway_KEGG	9
hsa04670	Leukocyte transendothelial migration	http://www.kegg.jp/kegg-bin/show_pathway?hsa04670+10627+1535+3676+3683+3688+3689+4267+4478+5579+5880+5908+60+83593+998	95	14	2.38400433291208	5.87247254827717	7.3285746027274e-08	3.49803545288526e-06	10627;1535;3676;3683;3688;3689;4267;4478;5579;5880;5908;60;83593;998	ITGB2;MYL12A;ACTB;CYBA;RAP1B;RAC2;ITGAL;MSN;CD99;RASSF5;ITGA4;PRKCB;ITGB1;CDC42	pathway_KEGG	9
hsa04810	Regulation of actin cytoskeleton	http://www.kegg.jp/kegg-bin/show_pathway?hsa04810+10109+10627+10788+2149+3676+3683+3688+3689+3695+4478+4659+5216+5305+5499+5880+60+7114+81873+9138+998	199	20	4.99386170788951	4.00491666967933	8.21686180207948e-08	3.49803545288526e-06	10109;10627;10788;2149;3676;3683;3688;3689;3695;4478;4659;5216;5305;5499;5880;60;7114;81873;9138;998	ITGB2;MYL12A;PFN1;ACTB;TMSB4X;F2R;RAC2;ITGAL;ARPC2;PIP4K2A;MSN;ITGB7;ARPC5L;PPP1CA;ARHGEF1;ITGA4;ITGB1;CDC42;IQGAP2;PPP1R12A	pathway_KEGG	9
hsa05163	Human cytomegalovirus infection	http://www.kegg.jp/kegg-bin/show_pathway?hsa05163+3105+3106+3107+3133+3134+3587+3716+54331+5579+567+5732+5880+6348+6351+6352+6890+801+841+9138+9560	208	20	5.21971474995487	3.83162700608744	1.71887468702892e-07	6.40280820918271e-06	3105;3106;3107;3133;3134;3587;3716;54331;5579;567;5732;5880;6348;6351;6352;6890;801;841;9138;9560	CCL4;CCL5;B2M;HLA-B;HLA-E;HLA-C;HLA-A;GNG2;CCL3;RAC2;CALM1;CCL4L2;PTGER2;IL10RA;HLA-F;ARHGEF1;PRKCB;CASP8;JAK1;TAP1	pathway_KEGG	9
hsa05170	Human immunodeficiency virus 1 infection	http://www.kegg.jp/kegg-bin/show_pathway?hsa05170+25939+27350+3105+3106+3107+3133+3134+472+54331+5579+567+5880+60489+6890+801+841+916+919	187	18	4.69272431846904	3.83572500288539	7.43301185490708e-07	2.46115281418034e-05	25939;27350;3105;3106;3107;3133;3134;472;54331;5579;567;5880;60489;6890;801;841;916;919	APOBEC3G;CD247;B2M;HLA-B;HLA-E;HLA-C;HLA-A;GNG2;RAC2;CD3E;CALM1;ATM;HLA-F;APOBEC3C;PRKCB;SAMHD1;CASP8;TAP1	pathway_KEGG	9
hsa05330	Allograft rejection	http://www.kegg.jp/kegg-bin/show_pathway?hsa05330+3002+3105+3106+3107+3133+3134+3458+5551	36	8	0.903412168261419	8.85531574740208	2.14933432896025e-06	5.82274209118322e-05	3002;3105;3106;3107;3133;3134;3458;5551	PRF1;GZMB;HLA-B;HLA-E;HLA-C;HLA-A;IFNG;HLA-F	pathway_KEGG	9
hsa05340	Primary immunodeficiency	http://www.kegg.jp/kegg-bin/show_pathway?hsa05340+3561+3932+5788+6890+7535+916+925+926	36	8	0.903412168261419	8.85531574740208	2.14933432896025e-06	5.82274209118322e-05	3561;3932;5788;6890;7535;916;925;926	PTPRC;ZAP70;LCK;CD3E;IL2RG;CD8A;CD8B;TAP1	pathway_KEGG	9
hsa04660	T cell receptor signaling pathway	http://www.kegg.jp/kegg-bin/show_pathway?hsa04660+2534+27040+3458+3932+5788+7535+916+919+925+926+9402+998	97	12	2.43419389781549	4.92976340577023	4.4538865782151e-06	0.000110604850025675	2534;27040;3458;3932;5788;7535;916;919;925;926;9402;998	CD247;PTPRC;LAT;ZAP70;LCK;CD3E;IFNG;GRAP2;FYN;CD8A;CD8B;CDC42	pathway_KEGG	9
hsa04940	Type I diabetes mellitus	http://www.kegg.jp/kegg-bin/show_pathway?hsa04940+3002+3105+3106+3107+3133+3134+3458+5551	42	8	1.05398086297166	7.59027064063035	7.38226241081552e-06	0.000169224169109463	3002;3105;3106;3107;3133;3134;3458;5551	PRF1;GZMB;HLA-B;HLA-E;HLA-C;HLA-A;IFNG;HLA-F	pathway_KEGG	9
hsa05132	Salmonella infection	http://www.kegg.jp/kegg-bin/show_pathway?hsa05132+10109+2316+3458+5216+60+6348+6351+81873+9560+998	82	10	2.0577721610399	4.85962449552553	3.28177107982164e-05	0.000698548415562034	10109;2316;3458;5216;60;6348;6351;81873;9560;998	CCL4;FLNA;PFN1;ACTB;CCL3;ARPC2;CCL4L2;IFNG;ARPC5L;CDC42	pathway_KEGG	9
hsa04659	Th17 cell differentiation	http://www.kegg.jp/kegg-bin/show_pathway?hsa04659+27040+3458+3560+3561+3716+3932+6095+7040+7535+916+919	102	11	2.55966781007402	4.2974326421216	4.2304313887076e-05	0.000840445702556577	27040;3458;3560;3561;3716;3932;6095;7040;7535;916;919	CD247;LAT;ZAP70;LCK;RORA;CD3E;IL2RG;IFNG;IL2RB;TGFB1;JAK1	pathway_KEGG	9
hsa04658	Th1 and Th2 cell differentiation	http://www.kegg.jp/kegg-bin/show_pathway?hsa04658+27040+3458+3560+3561+3716+3932+6775+7535+916+919	87	10	2.18324607329843	4.58033573141487	5.51536579664891e-05	0.00102723687962586	27040;3458;3560;3561;3716;3932;6775;7535;916;919	CD247;LAT;ZAP70;LCK;CD3E;IL2RG;IFNG;IL2RB;STAT4;JAK1	pathway_KEGG	9
hsa05140	Leishmaniasis	http://www.kegg.jp/kegg-bin/show_pathway?hsa05140+1535+2214+3458+3676+3688+3689+3716+5579+7040	71	9	1.78172955407113	5.05127165872935	6.04949074216599e-05	0.00106044014186204	1535;2214;3458;3676;3688;3689;3716;5579;7040	FCGR3A;ITGB2;CYBA;IFNG;TGFB1;ITGA4;PRKCB;ITGB1;JAK1	pathway_KEGG	9
hsa05320	Autoimmune thyroid disease	http://www.kegg.jp/kegg-bin/show_pathway?hsa05320+3002+3105+3106+3107+3133+3134+5551	43	7	1.07907564542336	6.48703362891083	8.15662361783875e-05	0.00129612037922071	3002;3105;3106;3107;3133;3134;5551	PRF1;GZMB;HLA-B;HLA-E;HLA-C;HLA-A;HLA-F	pathway_KEGG	9
hsa04144	Endocytosis	http://www.kegg.jp/kegg-bin/show_pathway?hsa04144+10109+116984+27128+3105+3106+3107+3133+3134+3560+3561+382+7456+81873+9267+9744+998	215	16	5.39537822711681	2.96550108750209	8.26385476684344e-05	0.00129612037922071	10109;116984;27128;3105;3106;3107;3133;3134;3560;3561;382;7456;81873;9267;9744;998	HLA-B;HLA-E;HLA-C;HLA-A;ARPC2;IL2RG;IL2RB;CYTH4;ACAP1;ARPC5L;HLA-F;WIPF1;CDC42;CYTH1;ARF6;ARAP2	pathway_KEGG	9
hsa04145	Phagosome	http://www.kegg.jp/kegg-bin/show_pathway?hsa04145+11151+1535+2214+3105+3106+3107+3133+3134+3688+3689+60+6890	131	12	3.2874165011735	3.65028282717338	9.55242294402581e-05	0.00142331101865985	11151;1535;2214;3105;3106;3107;3133;3134;3688;3689;60;6890	FCGR3A;ITGB2;CORO1A;HLA-B;HLA-E;HLA-C;HLA-A;ACTB;CYBA;HLA-F;ITGB1;TAP1	pathway_KEGG	9
hsa04015	Rap1 signaling pathway	http://www.kegg.jp/kegg-bin/show_pathway?hsa04015+10235+2149+27040+3683+3688+3689+5216+5579+5880+5908+60+801+83593+8631+998	196	15	4.91857736053439	3.04966231096755	0.000101861765254729	0.00144546695456711	10235;2149;27040;3683;3688;3689;5216;5579;5880;5908;60;801;83593;8631;998	ITGB2;PFN1;LAT;ACTB;RAP1B;F2R;RAC2;CALM1;ITGAL;RASGRP2;RASSF5;SKAP1;PRKCB;ITGB1;CDC42	pathway_KEGG	9
hsa04611	Platelet activation	http://www.kegg.jp/kegg-bin/show_pathway?hsa04611+10235+10627+2149+2534+3688+4659+5499+5908+60+83706+9138	113	11	2.83571041704279	3.87909849111861	0.000109066210884468	0.00147735140198051	10235;10627;2149;2534;3688;4659;5499;5908;60;83706;9138	MYL12A;ACTB;RAP1B;F2R;FYN;RASGRP2;PPP1CA;ARHGEF1;ITGB1;FERMT3;PPP1R12A	pathway_KEGG	9
hsa04666	Fc gamma R-mediated phagocytosis	http://www.kegg.jp/kegg-bin/show_pathway?hsa04666+10109+2214+27040+382+5579+5788+5880+81873+998	82	9	2.0577721610399	4.37366204597298	0.000188404351688209	0.00244106507839506	10109;2214;27040;382;5579;5788;5880;81873;998	FCGR3A;PTPRC;LAT;RAC2;ARPC2;ARPC5L;PRKCB;CDC42;ARF6	pathway_KEGG	9
hsa05130	Pathogenic Escherichia coli infection	http://www.kegg.jp/kegg-bin/show_pathway?hsa05130+10109+2534+3059+3688+60+81873+998	51	7	1.27983390503701	5.46945972633658	0.000247883387022085	0.00307788538885756	10109;2534;3059;3688;60;81873;998	ACTB;ARPC2;FYN;ARPC5L;HCLS1;ITGB1;CDC42	pathway_KEGG	9
hsa04510	Focal adhesion	http://www.kegg.jp/kegg-bin/show_pathway?hsa04510+10627+2316+2534+3676+3688+3695+4659+5499+5579+5880+5908+60+896+998	190	14	4.76800866582416	2.93623627413858	0.000261309463220227	0.00311480880158511	10627;2316;2534;3676;3688;3695;4659;5499;5579;5880;5908;60;896;998	FLNA;MYL12A;ACTB;CCND3;RAP1B;RAC2;ITGB7;FYN;PPP1CA;ITGA4;PRKCB;ITGB1;CDC42;PPP1R12A	pathway_KEGG	9
hsa05166	Human T-cell leukemia virus 1 infection	http://www.kegg.jp/kegg-bin/show_pathway?hsa05166+3105+3106+3107+3133+3134+3560+3561+3683+3689+3716+3932+472+7040+7494+896+916	243	16	6.09803213576458	2.6237972584895	0.000343246224658866	0.00393412980570547	3105;3106;3107;3133;3134;3560;3561;3683;3689;3716;3932;472;7040;7494;896;916	ITGB2;HLA-B;HLA-E;HLA-C;HLA-A;LCK;CCND3;CD3E;ITGAL;IL2RG;IL2RB;TGFB1;ATM;HLA-F;XBP1;JAK1	pathway_KEGG	9
hsa04218	Cellular senescence	http://www.kegg.jp/kegg-bin/show_pathway?hsa04218+3105+3106+3107+3133+3134+472+5499+5934+7040+801+83593+896	152	12	3.81440693265932	3.14596743657705	0.000390180178572064	0.00430643308201759	3105;3106;3107;3133;3134;472;5499;5934;7040;801;83593;896	HLA-B;HLA-E;HLA-C;HLA-A;CCND3;CALM1;TGFB1;ATM;HLA-F;RASSF5;PPP1CA;RBL2	pathway_KEGG	9
hsa05131	Shigellosis	http://www.kegg.jp/kegg-bin/show_pathway?hsa05131+10109+3059+3688+5216+60+81873+998	59	7	1.48059216465066	4.72783806852823	0.000618054724402128	0.00657786813827979	10109;3059;3688;5216;60;81873;998	PFN1;ACTB;ARPC2;ARPC5L;HCLS1;ITGB1;CDC42	pathway_KEGG	9
hsa05169	Epstein-Barr virus infection	http://www.kegg.jp/kegg-bin/show_pathway?hsa05169+3105+3106+3107+3133+3134+3683+3716+567+6890+841+896+916+919	184	13	4.61743997111392	2.81541288708164	0.000653421751270367	0.00671447178891618	3105;3106;3107;3133;3134;3683;3716;567;6890;841;896;916;919	CD247;B2M;HLA-B;HLA-E;HLA-C;HLA-A;CCND3;CD3E;ITGAL;HLA-F;CASP8;JAK1;TAP1	pathway_KEGG	9
hsa05144	Malaria	http://www.kegg.jp/kegg-bin/show_pathway?hsa05144+2995+3458+3683+3689+3820+7040	45	6	1.12926521032677	5.31318944844125	0.000815701249677003	0.00810263241345823	2995;3458;3683;3689;3820;7040	ITGB2;KLRB1;ITGAL;IFNG;TGFB1;GYPC	pathway_KEGG	9
hsa05165	Human papillomavirus infection	http://www.kegg.jp/kegg-bin/show_pathway?hsa05165+3105+3106+3107+3133+3134+3659+3676+3688+3695+3716+472+5527+5934+841+896+9368+998	302	17	7.57862430041524	2.2431511744247	0.00134287676376188	0.0129089443742271	3105;3106;3107;3133;3134;3659;3676;3688;3695;3716;472;5527;5934;841;896;9368;998	HLA-B;HLA-E;HLA-C;HLA-A;CCND3;PPP2R5C;ITGB7;ATM;HLA-F;IRF1;SLC9A3R1;ITGA4;ITGB1;CDC42;RBL2;CASP8;JAK1	pathway_KEGG	9
hsa05168	Herpes simplex infection	http://www.kegg.jp/kegg-bin/show_pathway?hsa05168+3105+3106+3107+3133+3134+3458+3716+5499+6352+6890+841	157	11	3.93988084491786	2.79196260825734	0.00183050406852314	0.0170465691381218	3105;3106;3107;3133;3134;3458;3716;5499;6352;6890;841	CCL5;HLA-B;HLA-E;HLA-C;HLA-A;IFNG;HLA-F;PPP1CA;CASP8;JAK1;TAP1	pathway_KEGG	9
hsa04064	NF-kappa B signaling pathway	http://www.kegg.jp/kegg-bin/show_pathway?hsa04064+27040+3932+472+5579+6351+7535+8837+9560	91	8	2.28362520310525	3.50320183413709	0.0018903961793808	0.0170708503471357	27040;3932;472;5579;6351;7535;8837;9560	CCL4;LAT;ZAP70;LCK;CCL4L2;ATM;PRKCB;CFLAR	pathway_KEGG	9
hsa04062	Chemokine signaling pathway	http://www.kegg.jp/kegg-bin/show_pathway?hsa04062+10235+2268+54331+5579+5880+5908+6348+6351+6352+6846+9560+998	183	12	4.59234518866221	2.61304399103668	0.00201133071874993	0.0171250444053565	10235;2268;54331;5579;5880;5908;6348;6351;6352;6846;9560;998	CCL4;CCL5;FGR;GNG2;CCL3;RAP1B;XCL2;RAC2;CCL4L2;RASGRP2;PRKCB;CDC42	pathway_KEGG	9
hsa05205	Proteoglycans in cancer	http://www.kegg.jp/kegg-bin/show_pathway?hsa05205+1655+2316+3059+3688+4478+4659+5499+5579+60+7040+9138+998	183	12	4.59234518866221	2.61304399103668	0.00201133071874993	0.0171250444053565	1655;2316;3059;3688;4478;4659;5499;5579;60;7040;9138;998	FLNA;ACTB;DDX5;TGFB1;MSN;PPP1CA;ARHGEF1;PRKCB;HCLS1;ITGB1;CDC42;PPP1R12A	pathway_KEGG	9
hsa04014	Ras signaling pathway	http://www.kegg.jp/kegg-bin/show_pathway?hsa04014+10235+11186+27040+382+54331+5579+5880+5908+6789+7535+801+83593+998	209	13	5.24480953240657	2.47864101063647	0.0021102826958852	0.0174684512048275	10235;11186;27040;382;54331;5579;5880;5908;6789;7535;801;83593;998	LAT;ZAP70;GNG2;RAP1B;RAC2;CALM1;RASGRP2;RASSF5;PRKCB;STK4;CDC42;RASSF1;ARF6	pathway_KEGG	9
hsa05162	Measles	http://www.kegg.jp/kegg-bin/show_pathway?hsa05162+2534+3458+3560+3561+3716+4068+4478+896+916	117	9	2.93608954684961	3.06530160486995	0.00252883744039145	0.0203673934388284	2534;3458;3560;3561;3716;4068;4478;896;916	SH2D1A;CCND3;CD3E;IL2RG;IFNG;IL2RB;MSN;FYN;JAK1	pathway_KEGG	9
hsa05142	Chagas disease (American trypanosomiasis)	http://www.kegg.jp/kegg-bin/show_pathway?hsa05142+3458+6348+6352+7040+841+8837+916+919	101	8	2.53457302762231	3.15635016739084	0.00364474434482376	0.0285824688094074	3458;6348;6352;7040;841;8837;916;919	CD247;CCL5;CCL3;CD3E;IFNG;TGFB1;CASP8;CFLAR	pathway_KEGG	9
hsa05200	Pathways in cancer	http://www.kegg.jp/kegg-bin/show_pathway?hsa05200+10235+11186+2149+3458+3560+3561+3688+3716+5292+54331+5579+5732+5880+6775+6789+7040+801+83593+841+896+9138+998	487	22	12.2211590539809	1.80015658930761	0.00453452392796239	0.0346484136034049	10235;11186;2149;3458;3560;3561;3688;3716;5292;54331;5579;5732;5880;6775;6789;7040;801;83593;841;896;9138;998	GNG2;CCND3;F2R;RAC2;CALM1;PTGER2;PIM1;IL2RG;IFNG;IL2RB;STAT4;TGFB1;RASGRP2;RASSF5;ARHGEF1;PRKCB;STK4;ITGB1;CDC42;RASSF1;CASP8;JAK1	pathway_KEGG	9
hsa05152	Tuberculosis	http://www.kegg.jp/kegg-bin/show_pathway?hsa05152+11151+2214+3458+3587+3689+3716+4046+7040+801+841	158	10	3.96497562736956	2.52208359894363	0.00607357515827855	0.0452481349291752	11151;2214;3458;3587;3689;3716;4046;7040;801;841	FCGR3A;ITGB2;CORO1A;CALM1;LSP1;IFNG;TGFB1;IL10RA;CASP8;JAK1	pathway_KEGG	9
hsa04650	Natural killer cell mediated cytotoxicity	http://www.kegg.jp/kegg-bin/show_pathway?hsa04650+10870+117157+2207+2534+3002+3106+3107+3133+356+3805+3821+3822+3824+3932+3937+51744+5295+5551+5578+5777+5880+7305+7535+919	116	24	2.89005235602094	8.30434782608696	2.22044604925031e-16	6.61692922676593e-14	10870;117157;2207;2534;3002;3106;3107;3133;356;3805;3821;3822;3824;3932;3937;51744;5295;5551;5578;5777;5880;7305;7535;919	CD247;FCER1G;KIR2DL4;KLRC2;KLRD1;HCST;LCK;RAC2;FYN;FASLG;PRF1;SH2D1B;GZMB;TYROBP;HLA-B;CD244;PTPN6;LCP2;HLA-C;ZAP70;PIK3R1;HLA-E;KLRC1;PRKCA	pathway_KEGG	10
hsa04611	Platelet activation	http://www.kegg.jp/kegg-bin/show_pathway?hsa04611+10627+2207+2534+3937+5295+54518+5499+5567+60+6093+7094+71+7408+9138	113	14	2.81530962267557	4.97281005514942	6.11250659643403e-07	9.10763482868671e-05	10627;2207;2534;3937;5295;54518;5499;5567;60;6093;7094;71;7408;9138	FCER1G;FYN;ACTB;LCP2;ACTG1;APBB1IP;MYL12A;PIK3R1;PPP1CA;TLN1;ARHGEF1;ROCK1;VASP;PRKACB	pathway_KEGG	10
hsa04670	Leukocyte transendothelial migration	http://www.kegg.jp/kegg-bin/show_pathway?hsa04670+10627+4267+4478+5295+5578+5880+60+6093+71+7294+7408+83593	95	12	2.36685322260336	5.0700228832952	3.3033413013861e-06	0.000271237039303577	10627;4267;4478;5295;5578;5880;60;6093;71;7294;7408;83593	RAC2;TXK;ACTB;ACTG1;CD99;MYL12A;PIK3R1;MSN;RASSF5;ROCK1;VASP;PRKCA	pathway_KEGG	10
hsa04660	T cell receptor signaling pathway	http://www.kegg.jp/kegg-bin/show_pathway?hsa04660+2534+3932+3937+5295+5777+5788+7535+868+915+916+917+919	97	12	2.41668171150027	4.96548632900045	4.1284984533263e-06	0.000271237039303577	2534;3932;3937;5295;5777;5788;7535;868;915;916;917;919	CD247;CD3D;CD3E;LCK;CD3G;FYN;PTPRC;PTPN6;LCP2;ZAP70;PIK3R1;CBLB	pathway_KEGG	10
hsa05332	Graft-versus-host disease	http://www.kegg.jp/kegg-bin/show_pathway?hsa05332+3002+3106+3107+3133+356+3821+3824+5551	40	8	0.996569777938256	8.02753623188406	4.75420869583409e-06	0.000271237039303577	3002;3106;3107;3133;356;3821;3824;5551	KLRD1;FASLG;PRF1;GZMB;HLA-B;HLA-C;HLA-E;KLRC1	pathway_KEGG	10
hsa05162	Measles	http://www.kegg.jp/kegg-bin/show_pathway?hsa05162+2534+356+3560+3561+3716+4478+5295+7128+868+894+915+916+917	117	13	2.9149666004694	4.4597423510467	5.4611484423539e-06	0.000271237039303577	2534;356;3560;3561;3716;4478;5295;7128;868;894;915;916;917	IL2RB;CD3D;CD3E;CD3G;FYN;FASLG;IL2RG;CCND2;JAK1;PIK3R1;MSN;TNFAIP3;CBLB	pathway_KEGG	10
hsa04810	Regulation of actin cytoskeleton	http://www.kegg.jp/kegg-bin/show_pathway?hsa04810+10095+10109+10627+3672+3682+3695+4478+5216+5295+5305+5499+5880+60+6093+71+7114+9138	199	17	4.95793464524282	3.42884713422183	7.25731807782459e-06	0.000308954398170247	10095;10109;10627;3672;3682;3695;4478;5216;5295;5305;5499;5880;60;6093;71;7114;9138	ITGA1;RAC2;TMSB4X;ACTB;ARPC2;ITGB7;PFN1;ACTG1;PIP4K2A;ITGAE;MYL12A;PIK3R1;ARPC1B;MSN;PPP1CA;ARHGEF1;ROCK1	pathway_KEGG	10
hsa05166	Human T-cell leukemia virus 1 infection	http://www.kegg.jp/kegg-bin/show_pathway?hsa05166+1390+3106+3107+3133+3560+3561+3716+3932+5295+5567+7040+7094+7538+894+915+916+917+9184	243	18	6.05416140097491	2.97316156736447	2.76929980300711e-05	0.00103156417662015	1390;3106;3107;3133;3560;3561;3716;3932;5295;5567;7040;7094;7538;894;915;916;917;9184	IL2RB;CD3D;CD3E;LCK;CD3G;HLA-B;HLA-C;IL2RG;CCND2;ZFP36;JAK1;PIK3R1;HLA-E;BUB3;TGFB1;TLN1;CREM;PRKACB	pathway_KEGG	10
hsa05130	Pathogenic Escherichia coli infection	http://www.kegg.jp/kegg-bin/show_pathway?hsa05130+10095+10109+2534+3059+5578+60+6093+71	51	8	1.27062646687128	6.29610684853652	3.12399804531793e-05	0.00103439046389416	10095;10109;2534;3059;5578;60;6093;71	FYN;ACTB;ARPC2;ACTG1;HCLS1;ARPC1B;ROCK1;PRKCA	pathway_KEGG	10
hsa05205	Proteoglycans in cancer	http://www.kegg.jp/kegg-bin/show_pathway?hsa05205+27250+3059+356+4478+5295+5499+5567+5578+5777+60+6093+7040+71+9138+967	183	15	4.55930673406752	3.28997386552625	4.24530368674514e-05	0.00118846202677257	27250;3059;356;4478;5295;5499;5567;5578;5777;60;6093;7040;71;9138;967	FASLG;ACTB;PTPN6;ACTG1;HCLS1;CD63;PIK3R1;MSN;PPP1CA;TGFB1;PDCD4;ARHGEF1;ROCK1;PRKACB;PRKCA	pathway_KEGG	10
hsa05163	Human cytomegalovirus infection	http://www.kegg.jp/kegg-bin/show_pathway?hsa05163+11214+3106+3107+3133+356+3716+5295+5567+5578+567+5732+5880+6093+6349+6352+9138	208	16	5.18216284527893	3.08751393534002	5.0735101539634e-05	0.00118846202677257	11214;3106;3107;3133;356;3716;5295;5567;5578;567;5732;5880;6093;6349;6352;9138	CCL5;RAC2;FASLG;HLA-B;CCL3L1;PTGER2;B2M;HLA-C;JAK1;PIK3R1;HLA-E;ARHGEF1;AKAP13;ROCK1;PRKACB;PRKCA	pathway_KEGG	10
hsa04612	Antigen processing and presentation	http://www.kegg.jp/kegg-bin/show_pathway?hsa04612+3106+3107+3133+3309+3805+3821+3822+3824+567	70	9	1.74399711139195	5.16055900621118	5.09778571848862e-05	0.00118846202677257	3106;3107;3133;3309;3805;3821;3822;3824;567	KIR2DL4;KLRC2;KLRD1;HLA-B;B2M;HLA-C;HLA-E;KLRC1;HSPA5	pathway_KEGG	10
hsa04658	Th1 and Th2 cell differentiation	http://www.kegg.jp/kegg-bin/show_pathway?hsa04658+3560+3561+3716+3932+7535+864+915+916+917+919	87	10	2.16753926701571	4.61352657004831	5.18456588860516e-05	0.00118846202677257	3560;3561;3716;3932;7535;864;915;916;917;919	CD247;IL2RB;CD3D;CD3E;RUNX3;LCK;CD3G;IL2RG;ZAP70;JAK1	pathway_KEGG	10
hsa05416	Viral myocarditis	http://www.kegg.jp/kegg-bin/show_pathway?hsa05416+2534+3106+3107+3133+5551+5880+60+71	57	8	1.42011193356201	5.63335875921688	7.14765611291579e-05	0.00152142965832065	2534;3106;3107;3133;5551;5880;60;71	RAC2;FYN;ACTB;PRF1;HLA-B;ACTG1;HLA-C;HLA-E	pathway_KEGG	10
hsa05131	Shigellosis	http://www.kegg.jp/kegg-bin/show_pathway?hsa05131+10095+10109+10459+3059+5216+60+6093+71	59	8	1.46994042245893	5.44239744534512	9.19784859729766e-05	0.0018273059213298	10095;10109;10459;3059;5216;60;6093;71	ACTB;ARPC2;PFN1;ACTG1;HCLS1;ARPC1B;MAD2L2;ROCK1	pathway_KEGG	10
hsa05169	Epstein-Barr virus infection	http://www.kegg.jp/kegg-bin/show_pathway?hsa05169+3106+3107+3133+3716+5295+567+7128+864+894+915+916+917+919+953	184	14	4.58422097851598	3.05395400126024	0.000172787401926278	0.00312602695080982	3106;3107;3133;3716;5295;567;7128;864;894;915;916;917;919;953	CD247;CD3D;CD3E;RUNX3;ENTPD1;CD3G;HLA-B;B2M;HLA-C;CCND2;JAK1;PIK3R1;HLA-E;TNFAIP3	pathway_KEGG	10
hsa04666	Fc gamma R-mediated phagocytosis	http://www.kegg.jp/kegg-bin/show_pathway?hsa04666+10095+10109+274+382+5295+5578+5788+5880+7408	82	9	2.04296804477342	4.40535524920467	0.000178330396522708	0.00312602695080982	10095;10109;274;382;5295;5578;5788;5880;7408	RAC2;ARPC2;PTPRC;PIK3R1;ARPC1B;ARF6;BIN1;VASP;PRKCA	pathway_KEGG	10
hsa04659	Th17 cell differentiation	http://www.kegg.jp/kegg-bin/show_pathway?hsa04659+3560+3561+3716+3932+7040+7535+915+916+917+919	102	10	2.54125293374255	3.93506678033532	0.000200872822933906	0.00320288154491174	3560;3561;3716;3932;7040;7535;915;916;917;919	CD247;IL2RB;CD3D;CD3E;LCK;CD3G;IL2RG;ZAP70;JAK1;TGFB1	pathway_KEGG	10
hsa05170	Human immunodeficiency virus 1 infection	http://www.kegg.jp/kegg-bin/show_pathway?hsa05170+27350+3106+3107+3133+356+5295+5578+567+5880+60489+915+916+917+919	187	14	4.65896371186135	3.00496008680152	0.000204960141542032	0.00320288154491174	27350;3106;3107;3133;356;5295;5578;567;5880;60489;915;916;917;919	CD247;CD3D;CD3E;CD3G;RAC2;FASLG;HLA-B;B2M;HLA-C;APOBEC3G;PIK3R1;HLA-E;APOBEC3C;PRKCA	pathway_KEGG	10
hsa05330	Allograft rejection	http://www.kegg.jp/kegg-bin/show_pathway?hsa05330+3002+3106+3107+3133+356+5551	36	6	0.89691280014443	6.68961352657005	0.000225706417594451	0.00320288154491174	3002;3106;3107;3133;356;5551	FASLG;PRF1;GZMB;HLA-B;HLA-C;HLA-E	pathway_KEGG	10
hsa05340	Primary immunodeficiency	http://www.kegg.jp/kegg-bin/show_pathway?hsa05340+3561+3932+5788+7535+915+916	36	6	0.89691280014443	6.68961352657005	0.000225706417594451	0.00320288154491174	3561;3932;5788;7535;915;916	CD3D;CD3E;LCK;PTPRC;IL2RG;ZAP70	pathway_KEGG	10
hsa04510	Focal adhesion	http://www.kegg.jp/kegg-bin/show_pathway?hsa04510+10627+2534+3672+3695+5295+5499+5578+5880+60+6093+7094+71+7408+894	190	14	4.73370644520672	2.95751334858886	0.000242183052937661	0.0032804795352465	10627;2534;3672;3695;5295;5499;5578;5880;60;6093;7094;71;7408;894	ITGA1;RAC2;FYN;ACTB;ITGB7;ACTG1;CCND2;MYL12A;PIK3R1;PPP1CA;TLN1;ROCK1;VASP;PRKCA	pathway_KEGG	10
hsa04144	Endocytosis	http://www.kegg.jp/kegg-bin/show_pathway?hsa04144+10095+10109+23550+27128+274+2870+3106+3107+3133+3560+3561+382+7456+868+9744	215	15	5.35656255641813	2.80030333670374	0.000263160102819682	0.00340963959305501	10095;10109;23550;27128;274;2870;3106;3107;3133;3560;3561;382;7456;868;9744	IL2RB;ACAP1;ARPC2;HLA-B;HLA-C;IL2RG;HLA-E;ARPC1B;WIPF1;ARF6;CYTH4;PSD4;CBLB;GRK6;BIN1	pathway_KEGG	10
hsa05100	Bacterial invasion of epithelial cells	http://www.kegg.jp/kegg-bin/show_pathway?hsa05100+10095+10109+10459+1731+3059+5295+60+71	71	8	1.7689113558404	4.52255562359665	0.000343212618465261	0.00426155667927699	10095;10109;10459;1731;3059;5295;60;71	ACTB;ARPC2;ACTG1;HCLS1;SEPT1;PIK3R1;ARPC1B;MAD2L2	pathway_KEGG	10
hsa04940	Type I diabetes mellitus	http://www.kegg.jp/kegg-bin/show_pathway?hsa04940+3002+3106+3107+3133+356+5551	42	6	1.04639826683517	5.73395445134576	0.000537679400887114	0.0064091384585744	3002;3106;3107;3133;356;5551	FASLG;PRF1;GZMB;HLA-B;HLA-C;HLA-E	pathway_KEGG	10
hsa05320	Autoimmune thyroid disease	http://www.kegg.jp/kegg-bin/show_pathway?hsa05320+3002+3106+3107+3133+356+5551	43	6	1.07131251128363	5.60060667340748	0.00061223728964932	0.00701718124290374	3002;3106;3107;3133;356;5551	FASLG;PRF1;GZMB;HLA-B;HLA-C;HLA-E	pathway_KEGG	10
hsa04380	Osteoclast differentiation	http://www.kegg.jp/kegg-bin/show_pathway?hsa04380+2534+3716+3932+3937+5295+54+55423+7040+7305+8651	118	10	2.93988084491786	3.4014984033407	0.000655055464043208	0.00722987141795837	2534;3716;3932;3937;5295;54;55423;7040;7305;8651	LCK;FYN;SIRPG;TYROBP;LCP2;ACP5;JAK1;PIK3R1;SOCS1;TGFB1	pathway_KEGG	10
hsa04664	Fc epsilon RI signaling pathway	http://www.kegg.jp/kegg-bin/show_pathway?hsa04664+2207+241+2534+3937+5295+5578+5880	62	7	1.5446831558043	4.53167367928939	0.000801779658344715	0.0085332263638116	2207;241;2534;3937;5295;5578;5880	FCER1G;RAC2;ALOX5AP;FYN;LCP2;PIK3R1;PRKCA	pathway_KEGG	10
hsa05142	Chagas disease (American trypanosomiasis)	http://www.kegg.jp/kegg-bin/show_pathway?hsa05142+356+5295+6349+6352+7040+915+916+917+919	101	9	2.5163386892941	3.57662505380973	0.000851753289084933	0.00875249931542449	356;5295;6349;6352;7040;915;916;917;919	CCL5;CD247;CD3D;CD3E;CD3G;FASLG;CCL3L1;PIK3R1;TGFB1	pathway_KEGG	10
hsa04530	Tight junction	http://www.kegg.jp/kegg-bin/show_pathway?hsa04530+10096+10627+3059+4478+51762+5567+60+6093+71+7408	142	10	3.53782271168081	2.82659726474791	0.00268958059969537	0.0267165006236407	10096;10627;3059;4478;51762;5567;60;6093;71;7408	ACTB;ACTG1;HCLS1;ACTR3;MYL12A;MSN;RAB8B;ROCK1;VASP;PRKACB	pathway_KEGG	10
hsa04015	Rap1 signaling pathway	http://www.kegg.jp/kegg-bin/show_pathway?hsa04015+3937+5216+5295+54518+5578+5880+60+7094+71+7408+83593+8631	196	12	4.88319191189745	2.45740905057675	0.00335202023639214	0.0322226461433825	3937;5216;5295;54518;5578;5880;60;7094;71;7408;83593;8631	RAC2;ACTB;SKAP1;LCP2;PFN1;ACTG1;APBB1IP;PIK3R1;RASSF5;TLN1;VASP;PRKCA	pathway_KEGG	10
hsa05132	Salmonella infection	http://www.kegg.jp/kegg-bin/show_pathway?hsa05132+10095+10109+5216+60+6093+6349+71	82	7	2.04296804477342	3.42638741604807	0.00410279916152789	0.0382073171917285	10095;10109;5216;60;6093;6349;71	ACTB;ARPC2;CCL3L1;PFN1;ACTG1;ARPC1B;ROCK1	pathway_KEGG	10
hsa05414	Dilated cardiomyopathy (DCM)	http://www.kegg.jp/kegg-bin/show_pathway?hsa05414+153+3672+3695+5567+60+7040+71	83	7	2.06788228922188	3.38510563995111	0.00438949028862023	0.0385410680453422	153;3672;3695;5567;60;7040;71	ITGA1;ACTB;ADRB1;ITGB7;ACTG1;TGFB1;PRKACB	pathway_KEGG	10
hsa04218	Cellular senescence	http://www.kegg.jp/kegg-bin/show_pathway?hsa04218+3106+3107+3133+3805+5295+5499+678+7040+83593+894	152	10	3.78696515616537	2.64063691838291	0.00439730306557595	0.0385410680453422	3106;3107;3133;3805;5295;5499;678;7040;83593;894	KIR2DL4;HLA-B;HLA-C;CCND2;PIK3R1;HLA-E;PPP1CA;RASSF5;TGFB1;ZFP36L2	pathway_KEGG	10
hsa04141	Protein processing in endoplasmic reticulum	http://www.kegg.jp/kegg-bin/show_pathway?hsa04141+10130+10952+23471+27248+3309+3998+51465+5611+6400+6747+6748+7184+7494+81567+91319+9601+9709	147	17	0.955407113197328	17.7934618291761	0	0	10130;10952;23471;27248;3309;3998;51465;5611;6400;6747;6748;7184;7494;81567;91319;9601;9709	DERL3;SSR4;XBP1;HERPUD1;HSP90B1;UBE2J1;SSR3;PDIA4;TXNDC5;ERLEC1;DNAJC3;SEL1L;TRAM1;LMAN1;SEC61B;PDIA6;HSPA5	pathway_KEGG	11
hsa03060	Protein export	http://www.kegg.jp/kegg-bin/show_pathway?hsa03060+10952+28972+3309+60559+90701+9789	20	6	0.129987362339773	46.1583333333333	1.76812564589568e-09	2.63450721238456e-07	10952;28972;3309;60559;90701;9789	SEC11C;SPCS2;SPCS3;SPCS1;SEC61B;HSPA5	pathway_KEGG	11
hsa04662	B cell receptor signaling pathway	http://www.kegg.jp/kegg-bin/show_pathway?hsa04662+118788+1380+25780+27071+2885+29760+4067+4772+5336+5579+5604+5777+5880+6850+695+930+933+971+973+974+975	68	21	3.67069868207258	5.72098170371828	2.22473151012537e-11	5.42710609785502e-09	118788;1380;25780;27071;2885;29760;4067;4772;5336;5579;5604;5777;5880;6850;695;930;933;971;973;974;975	CD79B;CD79A;CD22;CD19;RASGRP3;PLCG2;CD72;CR2;BTK;NFATC1;BLNK;DAPP1;PIK3AP1;LYN;SYK;RAC2;PRKCB;GRB2;CD81;MAP2K1;PTPN6	pathway_KEGG	12
hsa04110	Cell cycle	http://www.kegg.jp/kegg-bin/show_pathway?hsa04110+1031+10971+1875+3065+4085+4172+4174+4176+472+5111+5885+7027+7465+7529+7531+7533+8243+890+891+896+9126+9133+9184+9232+983+991+9978	115	27	6.20779924174039	4.34936745673986	3.64235308580874e-11	5.42710609785502e-09	1031;10971;1875;3065;4085;4172;4174;4176;472;5111;5885;7027;7465;7529;7531;7533;8243;890;891;896;9126;9133;9184;9232;983;991;9978	CDK1;E2F5;CCNA2;PTTG1;MCM5;CDKN2C;MAD2L1;CCNB2;CCNB1;TFDP1;CDC20;SMC1A;YWHAB;MCM7;SMC3;RAD21;RBX1;MCM3;PCNA;HDAC1;WEE1;ATM;YWHAQ;BUB3;YWHAE;YWHAH;CCND3	pathway_KEGG	12
hsa05130	Pathogenic Escherichia coli infection	http://www.kegg.jp/kegg-bin/show_pathway?hsa05130+10092+10093+10094+10095+10109+10376+10971+203068+3059+387+4691+60+71+7430+7454	51	15	2.75302401155443	5.44855400354122	3.70399797500198e-08	3.67930465516864e-06	10092;10093;10094;10095;10109;10376;10971;203068;3059;387;4691;60;71;7430;7454	ACTB;ARPC2;ACTG1;ARPC1B;ARPC5;ARPC3;EZR;HCLS1;RHOA;WAS;TUBB;ARPC4;NCL;YWHAQ;TUBA1B	pathway_KEGG	12
hsa04672	Intestinal immune network for IgA production	http://www.kegg.jp/kegg-bin/show_pathway?hsa04672+115650+3108+3109+3111+3112+3113+3115+3117+3119+3122+3123+57379+608+958	46	14	2.48311969669615	5.63806892540352	6.59667376279316e-08	4.9145219532809e-06	115650;3108;3109;3111;3112;3113;3115;3117;3119;3122;3123;57379;608;958	HLA-DMA;HLA-DRA;HLA-DRB1;HLA-DMB;HLA-DQB1;HLA-DQA1;AICDA;CD40;HLA-DPB1;HLA-DPA1;TNFRSF13C;HLA-DOB;HLA-DOA;TNFRSF17	pathway_KEGG	12
hsa05310	Asthma	http://www.kegg.jp/kegg-bin/show_pathway?hsa05310+3108+3109+3111+3112+3113+3115+3117+3119+3122+3123+958	28	11	1.51146416320635	7.27771141901577	8.89876400345102e-08	5.30366334605681e-06	3108;3109;3111;3112;3113;3115;3117;3119;3122;3123;958	HLA-DMA;HLA-DRA;HLA-DRB1;HLA-DMB;HLA-DQB1;HLA-DQA1;CD40;HLA-DPB1;HLA-DPA1;HLA-DOB;HLA-DOA	pathway_KEGG	12
hsa05140	Leishmaniasis	http://www.kegg.jp/kegg-bin/show_pathway?hsa05140+1535+3108+3109+3111+3112+3113+3115+3117+3119+3122+3123+3716+4689+5579+5777+65108+653361	71	17	3.83264127098754	4.43558340006595	1.298703448116e-07	6.4502271256428e-06	1535;3108;3109;3111;3112;3113;3115;3117;3119;3122;3123;3716;4689;5579;5777;65108;653361	MARCKSL1;HLA-DMA;HLA-DRA;HLA-DRB1;HLA-DMB;HLA-DQB1;HLA-DQA1;HLA-DPB1;HLA-DPA1;NCF1;HLA-DOB;HLA-DOA;NCF4;PRKCB;PTPN6;CYBA;JAK1	pathway_KEGG	12
hsa04114	Oocyte meiosis	http://www.kegg.jp/kegg-bin/show_pathway?hsa04114+10734+10971+4085+5499+5501+5515+5604+7529+7531+7533+805+808+8243+891+9126+9133+9232+983+991+9978	101	20	5.45206716013721	3.6683333885228	2.90941122971233e-07	1.23857792350611e-05	10734;10971;4085;5499;5501;5515;5604;7529;7531;7533;805;808;8243;891;9126;9133;9232;983;991;9978	CDK1;STAG3;PTTG1;PPP1CC;PPP2CA;MAD2L1;PPP1CA;CCNB2;CCNB1;CDC20;SMC1A;YWHAB;MAP2K1;CALM2;SMC3;RBX1;YWHAQ;YWHAE;YWHAH;CALM3	pathway_KEGG	12
hsa04666	Fc gamma R-mediated phagocytosis	http://www.kegg.jp/kegg-bin/show_pathway?hsa04666+10092+10093+10094+10095+10109+1072+4067+5336+5579+5580+5604+5788+5880+65108+653361+6850+7454	82	17	4.42643076367575	3.84056611469125	1.18007859906122e-06	4.07883534917867e-05	10092;10093;10094;10095;10109;1072;4067;5336;5579;5580;5604;5788;5880;65108;653361;6850;7454	MARCKSL1;ARPC2;NCF1;PLCG2;ARPC1B;ARPC5;ARPC3;CFL1;PTPRC;LYN;SYK;RAC2;PRKCB;WAS;MAP2K1;ARPC4;PRKCD	pathway_KEGG	12
hsa05416	Viral myocarditis	http://www.kegg.jp/kegg-bin/show_pathway?hsa05416+3108+3109+3111+3112+3113+3115+3117+3119+3122+3123+5880+60+71+958	57	14	3.07690918938437	4.55002053629056	1.23186302491973e-06	4.07883534917867e-05	3108;3109;3111;3112;3113;3115;3117;3119;3122;3123;5880;60;71;958	HLA-DMA;HLA-DRA;HLA-DRB1;HLA-DMB;HLA-DQB1;HLA-DQA1;CD40;ACTB;HLA-DPB1;HLA-DPA1;HLA-DOB;ACTG1;HLA-DOA;RAC2	pathway_KEGG	12
hsa05330	Allograft rejection	http://www.kegg.jp/kegg-bin/show_pathway?hsa05330+3108+3109+3111+3112+3113+3115+3117+3119+3122+3123+958	36	11	1.9433110669796	5.66044221479004	1.68610156814353e-06	5.02458267306771e-05	3108;3109;3111;3112;3113;3115;3117;3119;3122;3123;958	HLA-DMA;HLA-DRA;HLA-DRB1;HLA-DMB;HLA-DQB1;HLA-DQA1;CD40;HLA-DPB1;HLA-DPA1;HLA-DOB;HLA-DOA	pathway_KEGG	12
hsa05166	Human T-cell leukemia virus 1 infection	http://www.kegg.jp/kegg-bin/show_pathway?hsa05166+1031+115650+22800+292+3108+3109+3111+3112+3113+3115+3117+3119+3122+3123+3716+4049+4085+4605+472+4772+5111+57804+5901+5902+6688+896+9133+9184+9232+958+991	243	31	13.1173497021123	2.36328227149483	5.08596755022239e-06	0.000136941245987806	1031;115650;22800;292;3108;3109;3111;3112;3113;3115;3117;3119;3122;3123;3716;4049;4085;4605;472;4772;5111;57804;5901;5902;6688;896;9133;9184;9232;958;991	HLA-DMA;HLA-DRA;HLA-DRB1;HLA-DMB;HLA-DQB1;HLA-DQA1;CD40;HLA-DPB1;HLA-DPA1;TNFRSF13C;HLA-DOB;SPI1;LTA;MYBL2;POLD4;NFATC1;RRAS2;PTTG1;CDKN2C;HLA-DOA;SLC25A5;MAD2L1;CCNB2;RAN;CDC20;RANBP1;PCNA;ATM;JAK1;BUB3;CCND3	pathway_KEGG	12
hsa03030	DNA replication	http://www.kegg.jp/kegg-bin/show_pathway?hsa03030+2237+4172+4174+4176+5111+57804+5981+5983+6117+6119	33	10	1.78136847806463	5.61366170061822	5.51441259011298e-06	0.000136941245987806	2237;4172;4174;4176;5111;57804;5981;5983;6117;6119	POLD4;MCM5;RFC1;RFC3;FEN1;RPA3;RPA1;MCM7;MCM3;PCNA	pathway_KEGG	12
hsa04640	Hematopoietic cell lineage	http://www.kegg.jp/kegg-bin/show_pathway?hsa04640+1380+3108+3109+3111+3112+3113+3115+3117+3119+3122+3123+3566+4311+930+931+933+952	93	17	5.02022025636396	3.38630560650196	7.29850170011481e-06	0.00016730411589494	1380;3108;3109;3111;3112;3113;3115;3117;3119;3122;3123;3566;4311;930;931;933;952	MS4A1;CD22;HLA-DMA;HLA-DRA;HLA-DRB1;HLA-DMB;HLA-DQB1;HLA-DQA1;CD19;HLA-DPB1;HLA-DPA1;CD38;HLA-DOB;CR2;MME;HLA-DOA;IL4R	pathway_KEGG	12
hsa04940	Type I diabetes mellitus	http://www.kegg.jp/kegg-bin/show_pathway?hsa04940+3108+3109+3111+3112+3113+3115+3117+3119+3122+3123+4049	42	11	2.26719624480953	4.85180761267718	8.97288938495056e-06	0.000190994359765376	3108;3109;3111;3112;3113;3115;3117;3119;3122;3123;4049	HLA-DMA;HLA-DRA;HLA-DRB1;HLA-DMB;HLA-DQB1;HLA-DQA1;HLA-DPB1;HLA-DPA1;HLA-DOB;LTA;HLA-DOA	pathway_KEGG	12
hsa05320	Autoimmune thyroid disease	http://www.kegg.jp/kegg-bin/show_pathway?hsa05320+3108+3109+3111+3112+3113+3115+3117+3119+3122+3123+958	43	11	2.32117710778119	4.73897487749864	1.14855379970136e-05	0.000214352801740703	3108;3109;3111;3112;3113;3115;3117;3119;3122;3123;958	HLA-DMA;HLA-DRA;HLA-DRB1;HLA-DMB;HLA-DQB1;HLA-DQA1;CD40;HLA-DPB1;HLA-DPA1;HLA-DOB;HLA-DOA	pathway_KEGG	12
hsa03040	Spliceosome	http://www.kegg.jp/kegg-bin/show_pathway?hsa03040+11157+220988+23658+27258+27316+3178+3183+3190+4670+51690+6434+6628+6632+6633+6634+6637+84991+9939	106	18	5.72197147499549	3.1457689152521	1.15088752612458e-05	0.000214352801740703	11157;220988;23658;27258;27316;3178;3183;3190;4670;51690;6434;6628;6632;6633;6634;6637;84991;9939	HNRNPA1;HNRNPC;HNRNPK;SNRPD1;HNRNPA3;LSM6;HNRNPM;RBMX;SNRPD2;TRA2B;SNRPG;RBM17;SNRPB;RBM8A;LSM7;SNRPD3;LSM3;LSM5	pathway_KEGG	12
hsa05322	Systemic lupus erythematosus	http://www.kegg.jp/kegg-bin/show_pathway?hsa05322+3014+3015+3020+3108+3109+3111+3112+3113+3115+3117+3119+3122+3123+6628+6632+6634+8364+9555+958	117	19	6.3157609676837	3.00834691135694	1.28054468403471e-05	0.000224471950495497	3014;3015;3020;3108;3109;3111;3112;3113;3115;3117;3119;3122;3123;6628;6632;6634;8364;9555;958	HLA-DMA;HLA-DRA;HLA-DRB1;HLA-DMB;HLA-DQB1;HLA-DQA1;CD40;HLA-DPB1;HLA-DPA1;HLA-DOB;H3F3A;HLA-DOA;H2AFZ;SNRPD1;HIST1H4C;H2AFX;SNRPB;H2AFY;SNRPD3	pathway_KEGG	12
hsa04145	Phagosome	http://www.kegg.jp/kegg-bin/show_pathway?hsa04145+10376+11151+1535+203068+3108+3109+3111+3112+3113+3115+3117+3119+3122+3123+4689+60+653361+71+8417+9550	131	20	7.07149304928687	2.82825704000613	1.94961709221175e-05	0.000322769940821724	10376;11151;1535;203068;3108;3109;3111;3112;3113;3115;3117;3119;3122;3123;4689;60;653361;71;8417;9550	HLA-DMA;HLA-DRA;HLA-DRB1;HLA-DMB;CORO1A;HLA-DQB1;HLA-DQA1;ACTB;HLA-DPB1;HLA-DPA1;NCF1;HLA-DOB;STX7;ACTG1;HLA-DOA;NCF4;TUBB;CYBA;ATP6V1G1;TUBA1B	pathway_KEGG	12
hsa05332	Graft-versus-host disease	http://www.kegg.jp/kegg-bin/show_pathway?hsa05332+3108+3109+3111+3112+3113+3115+3117+3119+3122+3123	40	10	2.15923451886622	4.63127090301003	3.60121733278262e-05	0.000564822507983801	3108;3109;3111;3112;3113;3115;3117;3119;3122;3123	HLA-DMA;HLA-DRA;HLA-DRB1;HLA-DMB;HLA-DQB1;HLA-DQA1;HLA-DPB1;HLA-DPA1;HLA-DOB;HLA-DOA	pathway_KEGG	12
hsa04064	NF-kappa B signaling pathway	http://www.kegg.jp/kegg-bin/show_pathway?hsa04064+115650+142+29760+330+4049+4050+4067+472+5336+5579+597+6850+695+7329+958	91	15	4.91225853042065	3.05358521077585	8.89785975344282e-05	0.00125640748442769	115650;142;29760;330;4049;4050;4067;472;5336;5579;597;6850;695;7329;958	PARP1;LTB;CD40;TNFRSF13C;PLCG2;BTK;LTA;BLNK;BIRC3;LYN;SYK;PRKCB;BCL2A1;ATM;UBE2I	pathway_KEGG	12
hsa05340	Primary immunodeficiency	http://www.kegg.jp/kegg-bin/show_pathway?hsa05340+100+115650+29760+57379+5788+695+930+958+973	36	9	1.9433110669796	4.63127090301003	8.90995329601019e-05	0.00125640748442769	100;115650;29760;57379;5788;695;930;958;973	CD79A;AICDA;CD40;CD19;TNFRSF13C;ADA;BTK;BLNK;PTPRC	pathway_KEGG	12
hsa05321	Inflammatory bowel disease (IBD)	http://www.kegg.jp/kegg-bin/show_pathway?hsa05321+3108+3109+3111+3112+3113+3115+3117+3119+3122+3123+3566+4772	62	12	3.34681350424264	3.58550005394325	9.27549149577489e-05	0.00125640748442769	3108;3109;3111;3112;3113;3115;3117;3119;3122;3123;3566;4772	HLA-DMA;HLA-DRA;HLA-DRB1;HLA-DMB;HLA-DQB1;HLA-DQA1;HLA-DPB1;HLA-DPA1;HLA-DOB;NFATC1;HLA-DOA;IL4R	pathway_KEGG	12
hsa03430	Mismatch repair	http://www.kegg.jp/kegg-bin/show_pathway?hsa03430+2956+5111+57804+5981+5983+6117+6119	23	7	1.24155984834808	5.63806892540352	0.000144240062049716	0.00186884949960067	2956;5111;57804;5981;5983;6117;6119	POLD4;RFC1;RFC3;RPA3;RPA1;MSH6;PCNA	pathway_KEGG	12
hsa03410	Base excision repair	http://www.kegg.jp/kegg-bin/show_pathway?hsa03410+142+2237+3146+4968+5111+57804+79661+8930	32	8	1.72738761509298	4.63127090301003	0.000221166903514813	0.00274615571864227	142;2237;3146;4968;5111;57804;79661;8930	PARP1;NEIL1;MBD4;HMGB1;OGG1;POLD4;FEN1;PCNA	pathway_KEGG	12
hsa05131	Shigellosis	http://www.kegg.jp/kegg-bin/show_pathway?hsa05131+10092+10093+10094+10095+10109+3059+5216+60+71+7322+7454	59	11	3.18487091532768	3.45382914800748	0.000257374204953531	0.00306790052304609	10092;10093;10094;10095;10109;3059;5216;60;71;7322;7454	ACTB;ARPC2;ACTG1;PFN1;ARPC1B;ARPC5;ARPC3;HCLS1;WAS;UBE2D2;ARPC4	pathway_KEGG	12
hsa04612	Antigen processing and presentation	http://www.kegg.jp/kegg-bin/show_pathway?hsa04612+3108+3109+3111+3112+3113+3115+3117+3119+3122+3123+3308+972	70	12	3.77866040801589	3.17572861920688	0.000309686001700449	0.00354947801948976	3108;3109;3111;3112;3113;3115;3117;3119;3122;3123;3308;972	CD74;HLA-DMA;HLA-DRA;HLA-DRB1;HLA-DMB;HLA-DQB1;HLA-DQA1;HLA-DPB1;HLA-DPA1;HLA-DOB;HLA-DOA;HSPA4	pathway_KEGG	12
hsa05169	Epstein-Barr virus infection	http://www.kegg.jp/kegg-bin/show_pathway?hsa05169+1380+29760+3065+3108+3109+3111+3112+3113+3115+3117+3119+3122+3123+3716+4067+5336+6850+695+890+896+930+958	184	22	9.93247878678462	2.21495564926567	0.00032684447629161	0.00360739459018147	1380;29760;3065;3108;3109;3111;3112;3113;3115;3117;3119;3122;3123;3716;4067;5336;6850;695;890;896;930;958	HLA-DMA;HLA-DRA;HLA-DRB1;HLA-DMB;HLA-DQB1;HLA-DQA1;CD40;CD19;HLA-DPB1;HLA-DPA1;HLA-DOB;PLCG2;CR2;BTK;CCNA2;BLNK;HLA-DOA;LYN;SYK;HDAC1;JAK1;CCND3	pathway_KEGG	12
hsa05150	Staphylococcus aureus infection	http://www.kegg.jp/kegg-bin/show_pathway?hsa05150+3108+3109+3111+3112+3113+3115+3117+3119+3122+3123	52	10	2.80700487452609	3.56251607923849	0.000377223713133645	0.00401473808977951	3108;3109;3111;3112;3113;3115;3117;3119;3122;3123	HLA-DMA;HLA-DRA;HLA-DRB1;HLA-DMB;HLA-DQB1;HLA-DQA1;HLA-DPB1;HLA-DPA1;HLA-DOB;HLA-DOA	pathway_KEGG	12
hsa04120	Ubiquitin mediated proteolysis	http://www.kegg.jp/kegg-bin/show_pathway?hsa04120+11065+27338+330+51366+51465+672+7319+7322+7323+7324+7326+7329+7334+84447+8452+991+9978	130	17	7.01751218631522	2.42251093388217	0.00055726244351384	0.0057263520057629	11065;27338;330;51366;51465;672;7319;7322;7323;7324;7326;7329;7334;84447;8452;991;9978	UBE2J1;UBE2C;BRCA1;BIRC3;UBE2N;SYVN1;UBE2G1;CDC20;UBE2D2;UBE2E1;RBX1;UBE2A;UBE2D3;CUL3;UBE2I;UBR5;UBE2S	pathway_KEGG	12
hsa04658	Th1 and Th2 cell differentiation	http://www.kegg.jp/kegg-bin/show_pathway?hsa04658+3108+3109+3111+3112+3113+3115+3117+3119+3122+3123+3566+3716+4772	87	13	4.69633507853403	2.76811594202899	0.000700904411906289	0.00677240744417138	3108;3109;3111;3112;3113;3115;3117;3119;3122;3123;3566;3716;4772	HLA-DMA;HLA-DRA;HLA-DRB1;HLA-DMB;HLA-DQB1;HLA-DQA1;HLA-DPB1;HLA-DPA1;HLA-DOB;NFATC1;HLA-DOA;IL4R;JAK1	pathway_KEGG	12
hsa04115	p53 signaling pathway	http://www.kegg.jp/kegg-bin/show_pathway?hsa04115+3732+4194+472+51512+5366+6241+891+896+901+9133+983	66	11	3.56273695612927	3.08751393534002	0.000704512183789641	0.00677240744417138	3732;4194;472;51512;5366;6241;891;896;901;9133;983	CDK1;GTSE1;RRM2;PMAIP1;CCNG2;CCNB2;CCNB1;CD82;MDM4;ATM;CCND3	pathway_KEGG	12
hsa05323	Rheumatoid arthritis	http://www.kegg.jp/kegg-bin/show_pathway?hsa05323+3108+3109+3111+3112+3113+3115+3117+3119+3122+3123+4050+9550	77	12	4.15652644881748	2.8870260174608	0.000761857784203346	0.00709480061539366	3108;3109;3111;3112;3113;3115;3117;3119;3122;3123;4050;9550	HLA-DMA;LTB;HLA-DRA;HLA-DRB1;HLA-DMB;HLA-DQB1;HLA-DQA1;HLA-DPB1;HLA-DPA1;HLA-DOB;HLA-DOA;ATP6V1G1	pathway_KEGG	12
hsa04659	Th17 cell differentiation	http://www.kegg.jp/kegg-bin/show_pathway?hsa04659+3091+3108+3109+3111+3112+3113+3115+3117+3119+3122+3123+3566+3716+4772	102	14	5.50604802310886	2.5426585349859	0.00105092289815822	0.00949015223185306	3091;3108;3109;3111;3112;3113;3115;3117;3119;3122;3123;3566;3716;4772	HLA-DMA;HLA-DRA;HLA-DRB1;HLA-DMB;HLA-DQB1;HLA-DQA1;HLA-DPB1;HLA-DPA1;HLA-DOB;NFATC1;HLA-DOA;IL4R;JAK1;HIF1A	pathway_KEGG	12
hsa05203	Viral carcinogenesis	http://www.kegg.jp/kegg-bin/show_pathway?hsa05203+10971+2885+2961+3065+3190+3716+387+4067+51564+5366+5902+5966+6850+7529+7531+7533+8364+890+896+983+991	190	21	10.2563639646146	2.04750924133075	0.00126160658978725	0.0110576106987235	10971;2885;2961;3065;3190;3716;387;4067;51564;5366;5902;5966;6850;7529;7531;7533;8364;890;896;983;991	CDK1;CCNA2;PMAIP1;LYN;SYK;RHOA;REL;HNRNPK;GRB2;CDC20;YWHAB;HDAC7;RANBP1;HIST1H4C;HDAC1;YWHAQ;JAK1;YWHAE;YWHAH;GTF2E2;CCND3	pathway_KEGG	12
hsa05100	Bacterial invasion of epithelial cells	http://www.kegg.jp/kegg-bin/show_pathway?hsa05100+10092+10093+10094+10095+10109+23157+3059+387+60+71+7454	71	11	3.83264127098754	2.87008337651326	0.00132005324743523	0.0112393105067342	10092;10093;10094;10095;10109;23157;3059;387;60;71;7454	ACTB;ARPC2;ACTG1;ARPC1B;ARPC5;ARPC3;HCLS1;SEPT6;RHOA;WAS;ARPC4	pathway_KEGG	12
hsa05168	Herpes simplex infection	http://www.kegg.jp/kegg-bin/show_pathway?hsa05168+3108+3109+3111+3112+3113+3115+3117+3119+3122+3123+3150+3190+3716+4049+5499+5501+972+983	157	18	8.47499548654992	2.12389493641224	0.00184039137233871	0.0152343508043593	3108;3109;3111;3112;3113;3115;3117;3119;3122;3123;3150;3190;3716;4049;5499;5501;972;983	CD74;HMGN1;HLA-DMA;HLA-DRA;HLA-DRB1;HLA-DMB;HLA-DQB1;HLA-DQA1;HLA-DPB1;HLA-DPA1;CDK1;HLA-DOB;LTA;HLA-DOA;PPP1CC;HNRNPK;PPP1CA;JAK1	pathway_KEGG	12
hsa05152	Tuberculosis	http://www.kegg.jp/kegg-bin/show_pathway?hsa05152+11151+3108+3109+3111+3112+3113+3115+3117+3119+3122+3123+3716+387+4046+6850+805+808+972	158	18	8.52897634952157	2.11045256339698	0.00197743484668433	0.0159263671435657	11151;3108;3109;3111;3112;3113;3115;3117;3119;3122;3123;3716;387;4046;6850;805;808;972	CD74;HLA-DMA;HLA-DRA;HLA-DRB1;HLA-DMB;CORO1A;HLA-DQB1;HLA-DQA1;HLA-DPB1;HLA-DPA1;HLA-DOB;HLA-DOA;SYK;RHOA;LSP1;CALM2;JAK1;CALM3	pathway_KEGG	12
hsa05164	Influenza A	http://www.kegg.jp/kegg-bin/show_pathway?hsa05164+3108+3109+3111+3112+3113+3115+3117+3119+3122+3123+3716+3838+4599+5579+5604+60+71	149	17	8.04314858277667	2.11360014365559	0.00257727239559824	0.0202112414181125	3108;3109;3111;3112;3113;3115;3117;3119;3122;3123;3716;3838;4599;5579;5604;60;71	HLA-DMA;HLA-DRA;HLA-DRB1;HLA-DMB;HLA-DQB1;HLA-DQA1;ACTB;HLA-DPB1;HLA-DPA1;HLA-DOB;ACTG1;HLA-DOA;PRKCB;KPNA2;MAP2K1;MX1;JAK1	pathway_KEGG	12
hsa04218	Cellular senescence	http://www.kegg.jp/kegg-bin/show_pathway?hsa04218+1875+22800+292+4605+472+4772+5499+5501+5604+5928+805+808+890+891+896+9133+983	152	17	8.20509117169164	2.07188435134659	0.00318383962559343	0.0243278002160729	1875;22800;292;4605;472;4772;5499;5501;5604;5928;805;808;890;891;896;9133;983	CDK1;E2F5;MYBL2;CCNA2;NFATC1;RRAS2;PPP1CC;SLC25A5;RBBP4;PPP1CA;CCNB2;CCNB1;MAP2K1;CALM2;ATM;CCND3;CALM3	pathway_KEGG	12
hsa04670	Leukocyte transendothelial migration	http://www.kegg.jp/kegg-bin/show_pathway?hsa04670+1535+387+399+4689+5336+5579+5880+5908+60+653361+71+7430	95	12	5.12818198230728	2.34001056152086	0.00475150973070626	0.0353987474937616	1535;387;399;4689;5336;5579;5880;5908;60;653361;71;7430	ACTB;NCF1;RHOH;PLCG2;ACTG1;EZR;NCF4;RAC2;PRKCB;RHOA;RAP1B;CYBA	pathway_KEGG	12
hsa05145	Toxoplasmosis	http://www.kegg.jp/kegg-bin/show_pathway?hsa05145+3108+3109+3111+3112+3113+3115+3117+3119+3122+3123+330+3716+958	111	13	5.99187578985376	2.16960438699569	0.00642898313331053	0.0467277310665009	3108;3109;3111;3112;3113;3115;3117;3119;3122;3123;330;3716;958	HLA-DMA;HLA-DRA;HLA-DRB1;HLA-DMB;HLA-DQB1;HLA-DQA1;CD40;HLA-DPB1;HLA-DPA1;HLA-DOB;HLA-DOA;BIRC3;JAK1	pathway_KEGG	12
hsa04530	Tight junction	http://www.kegg.jp/kegg-bin/show_pathway?hsa04530+100506658+103910+10627+1364+1365+1366+2017+2064+23327+27134+3993+4627+4637+50848+5516+57530+5879+7082+7430+79784+81+84790+8976+92359+9368	142	25	5.92200758259614	4.22154136942869	5.16251486004649e-10	1.53842942829385e-07	100506658;103910;10627;1364;1365;1366;2017;2064;23327;27134;3993;4627;4637;50848;5516;57530;5879;7082;7430;79784;81;84790;8976;92359;9368	CLDN4;CLDN7;CLDN3;MYL6;TJP3;MYH14;CGN;MYL12B;SLC9A3R1;F11R;ACTN4;EZR;PPP2CB;CTTN;TUBA1C;LLGL2;MYL12A;NEDD4L;WASL;RAC1;TJP1;ERBB2;CRB3;OCLN;MYH9	pathway_KEGG	13
hsa04978	Mineral absorption	http://www.kegg.jp/kegg-bin/show_pathway?hsa04978+140803+1811+2495+30061+4495+4496+4502+481+483+6550	31	10	1.29283264127099	7.73495321882419	2.68809556724925e-07	4.00526239520138e-05	140803;1811;2495;30061;4495;4496;4502;481;483;6550	SLC26A3;TRPM6;FTH1;ATP1B3;ATP1B1;SLC40A1;SLC9A3;MT1H;MT2A;MT1G	pathway_KEGG	13
hsa04520	Adherens junction	http://www.kegg.jp/kegg-bin/show_pathway?hsa04520+1495+1500+2064+3643+4008+5595+5792+5879+6934+7082+81+8976+999	65	13	2.71077811879401	4.795670995671	1.96188172463252e-06	0.000194880251313497	1495;1500;2064;3643;4008;5595;5792;5879;6934;7082;81;8976;999	LMO7;TCF7L2;CDH1;MAPK3;CTNND1;CTNNA1;ACTN4;WASL;PTPRF;RAC1;TJP1;ERBB2;INSR	pathway_KEGG	13
hsa04960	Aldosterone-regulated sodium reabsorption	http://www.kegg.jp/kegg-bin/show_pathway?hsa04960+23327+2810+3643+481+483+5595+6337+6338+6446	33	9	1.37624119877234	6.53955135773318	5.24356688258454e-06	0.000390645732752548	23327;2810;3643;481;483;5595;6337;6338;6446	SCNN1B;SFN;ATP1B3;SGK1;ATP1B1;SCNN1A;MAPK3;NEDD4L;INSR	pathway_KEGG	13
hsa04217	Necroptosis	http://www.kegg.jp/kegg-bin/show_pathway?hsa04217+128866+148022+2495+25978+27243+292+3459+3460+51510+5834+6609+7132+7417+824+8334+8743+8878	137	17	5.71348618884275	2.97541631118273	4.66083908451376e-05	0.0027778600943702	128866;148022;2495;25978;27243;292;3459;3460;51510;5834;6609;7132;7417;824;8334;8743;8878	FTH1;HIST1H2AC;CHMP4B;TNFSF10;CHMP2A;SMPD1;SQSTM1;TNFRSF1A;CHMP2B;TICAM1;IFNGR2;CAPN2;PYGB;IFNGR1;CHMP5;SLC25A5;VDAC2	pathway_KEGG	13
hsa04964	Proximal tubule bicarbonate reclamation	http://www.kegg.jp/kegg-bin/show_pathway?hsa04964+481+483+6550+760+762+8671	19	6	0.792381296262863	7.57211209842789	8.46772573011023e-05	0.00420563711262141	481;483;6550;760;762;8671	CA4;CA2;SLC4A4;ATP1B3;ATP1B1;SLC9A3	pathway_KEGG	13
hsa04670	Leukocyte transendothelial migration	http://www.kegg.jp/kegg-bin/show_pathway?hsa04670+100506658+103910+10627+1364+1365+1366+1495+1500+50848+5879+7430+81	95	12	3.96190648131432	3.02884483937116	0.000526077235712963	0.0198752112009218	100506658;103910;10627;1364;1365;1366;1495;1500;50848;5879;7430;81	CLDN4;CLDN7;CLDN3;MYL12B;CTNND1;F11R;CTNNA1;ACTN4;EZR;MYL12A;RAC1;OCLN	pathway_KEGG	13
hsa05132	Salmonella infection	http://www.kegg.jp/kegg-bin/show_pathway?hsa05132+2317+3459+3460+3606+4627+5595+5879+7082+79784+83547+8976	82	11	3.41975085755552	3.21660859465738	0.000533562716803271	0.0198752112009218	2317;3459;3460;3606;4627;5595;5879;7082;79784;83547;8976	MYH14;RILP;MAPK3;IFNGR2;IL18;IFNGR1;WASL;RAC1;FLNB;TJP1;MYH9	pathway_KEGG	13
hsa04142	Lysosome	http://www.kegg.jp/kegg-bin/show_pathway?hsa04142+1212+1509+2517+410+5476+5641+6609+8763+950+9516+967	88	11	3.66997653005958	2.99729437229437	0.000978475074474017	0.0323983969103619	1212;1509;2517;410;5476;5641;6609;8763;950;9516;967	CTSD;CTSA;CLTB;SMPD1;CD63;FUCA1;ARSA;LITAF;CD164;SCARB2;LGMN	pathway_KEGG	13
hsa04216	Ferroptosis	http://www.kegg.jp/kegg-bin/show_pathway?hsa04216+2495+30061+6303+6520+7417+81631	31	6	1.29283264127099	4.64097193129451	0.00150900598683168	0.0449683784075841	2495;30061;6303;6520;7417;81631	FTH1;SLC40A1;SAT1;MAP1LC3B;VDAC2;SLC3A2	pathway_KEGG	13
hsa04976	Bile secretion	http://www.kegg.jp/kegg-bin/show_pathway?hsa04976+481+483+5243+6550+760+8671+8714+9429	55	8	2.29373533128724	3.48776072412436	0.00180765366269275	0.0489709810438582	481;483;5243;6550;760;8671;8714;9429	CA2;ABCG2;SLC4A4;ATP1B3;ABCB1;ATP1B1;SLC9A3;ABCC3	pathway_KEGG	13
hsa04510	Focal adhesion	http://www.kegg.jp/kegg-bin/show_pathway?hsa04510+10398+1277+1278+1282+1284+1291+1292+1293+1956+22801+2316+2335+3479+3611+3685+3688+3693+387+3908+3910+3912+3913+3915+4660+5156+5159+55742+5602+7057+7058+7059+7148+7414+7791+857	190	35	10.1534573027622	3.44710170697013	4.93476370877488e-11	1.47055958521491e-08	10398;1277;1278;1282;1284;1291;1292;1293;1956;22801;2316;2335;3479;3611;3685;3688;3693;387;3908;3910;3912;3913;3915;4660;5156;5159;55742;5602;7057;7058;7059;7148;7414;7791;857	COL1A2;COL1A1;COL6A2;TNXB;FN1;COL6A1;COL6A3;MYL9;PDGFRA;LAMA4;CAV1;LAMB2;LAMC1;PDGFRB;IGF1;THBS3;THBS2;COL4A1;ITGA11;LAMA2;MAPK10;COL4A2;ITGB5;FLNA;THBS1;ITGB1;RHOA;PPP1R12B;ITGAV;EGFR;ILK;VCL;ZYX;LAMB1;PARVA	pathway_KEGG	14
hsa04512	ECM-receptor interaction	http://www.kegg.jp/kegg-bin/show_pathway?hsa04512+1277+1278+1282+1284+1291+1292+1293+22801+2335+3339+3685+3688+3693+3908+3910+3912+3913+3915+7057+7058+7059+7148	81	22	4.32857916591442	5.0824991658325	1.00998875929292e-10	1.50488325134646e-08	1277;1278;1282;1284;1291;1292;1293;22801;2335;3339;3685;3688;3693;3908;3910;3912;3913;3915;7057;7058;7059;7148	COL1A2;COL1A1;COL6A2;TNXB;FN1;COL6A1;COL6A3;LAMA4;LAMB2;LAMC1;THBS3;THBS2;COL4A1;ITGA11;LAMA2;HSPG2;COL4A2;ITGB5;THBS1;ITGB1;ITGAV;LAMB1	pathway_KEGG	14
hsa04610	Complement and coagulation cascades	http://www.kegg.jp/kegg-bin/show_pathway?hsa04610+10544+1191+1604+1675+2+2152+2159+3075+5327+5627+623+624+7035+710+715+716+717+718+966	79	19	4.22170066799061	4.50055593568252	1.81444883562421e-08	1.80235251005338e-06	10544;1191;1604;1675;2;2152;2159;3075;5327;5627;623;624;7035;710;715;716;717;718;966	CFD;C1R;CLU;C1S;SERPING1;C3;CFH;TFPI;F10;PROCR;A2M;PLAT;PROS1;BDKRB1;BDKRB2;CD55;CD59;C2;F3	pathway_KEGG	14
hsa05205	Proteoglycans in cancer	http://www.kegg.jp/kegg-bin/show_pathway?hsa05205+117581+1634+1956+2017+2260+2316+2335+2719+287+3316+3339+3479+3685+3688+3693+387+4060+4313+4609+4660+5727+5962+6237+6383+7057+7078+7482+857+967	183	29	9.77938256002889	2.96542238960272	8.59818631848697e-08	6.40564880727279e-06	117581;1634;1956;2017;2260;2316;2335;2719;287;3316;3339;3479;3685;3688;3693;387;4060;4313;4609;4660;5727;5962;6237;6383;7057;7078;7482;857;967	DCN;LUM;TIMP3;FN1;MMP2;SDC2;FGFR1;WNT2B;CAV1;IGF1;TWIST2;ANK2;HSPB2;HSPG2;CD63;ITGB5;GPC3;FLNA;THBS1;ITGB1;PTCH1;RRAS;RDX;RHOA;PPP1R12B;ITGAV;EGFR;CTTN;MYC	pathway_KEGG	14
hsa04974	Protein digestion and absorption	http://www.kegg.jp/kegg-bin/show_pathway?hsa04974+1277+1278+1281+1282+1284+1289+1290+1291+1292+1293+2006+5547+7373+80781	65	14	3.47355118252392	4.03045738045738	5.86088277376717e-06	0.000349308613316524	1277;1278;1281;1282;1284;1289;1290;1291;1292;1293;2006;5547;7373;80781	COL1A2;COL3A1;COL1A1;COL6A2;COL6A1;COL6A3;COL14A1;COL5A1;COL5A2;ELN;COL4A1;COL4A2;COL18A1;PRCP	pathway_KEGG	14
hsa04145	Phagosome	http://www.kegg.jp/kegg-bin/show_pathway?hsa04145+10376+1778+1781+203068+3685+3688+3693+3916+3920+7057+7058+7059+715+718+7280+7846+7879+8411+84617+9902	131	20	7.00054161400975	2.85692180730349	1.68053337110674e-05	0.000834664907649681	10376;1778;1781;203068;3685;3688;3693;3916;3920;7057;7058;7059;715;718;7280;7846;7879;8411;84617;9902	C1R;C3;MRC2;TUBB6;THBS3;THBS2;TUBA1A;ITGB5;THBS1;TUBA1B;ITGB1;TUBB;TUBB2A;LAMP1;LAMP2;ITGAV;EEA1;RAB7A;DYNC1I2;DYNC1H1	pathway_KEGG	14
hsa04151	PI3K-Akt signaling pathway	http://www.kegg.jp/kegg-bin/show_pathway?hsa04151+1277+1278+1282+1284+1291+1292+1293+1435+1956+2252+2260+22801+2335+2791+3164+3479+3685+3688+3693+3908+3910+3912+3913+3915+4254+4609+4803+5156+5159+7057+7058+7059+7148+7184+7533+9586	333	36	17.7952699043149	2.02300949598247	3.04321027595478e-05	0.00129553808890646	1277;1278;1282;1284;1291;1292;1293;1435;1956;2252;2260;22801;2335;2791;3164;3479;3685;3688;3693;3908;3910;3912;3913;3915;4254;4609;4803;5156;5159;7057;7058;7059;7148;7184;7533;9586	COL1A2;COL1A1;COL6A2;TNXB;FN1;COL6A1;COL6A3;FGFR1;FGF7;PDGFRA;GNG11;CREB5;LAMA4;LAMB2;LAMC1;PDGFRB;IGF1;THBS3;THBS2;COL4A1;ITGA11;LAMA2;NGF;CSF1;COL4A2;ITGB5;KITLG;THBS1;ITGB1;ITGAV;EGFR;YWHAH;HSP90B1;LAMB1;NR4A1;MYC	pathway_KEGG	14
hsa05410	Hypertrophic cardiomyopathy (HCM)	http://www.kegg.jp/kegg-bin/show_pathway?hsa05410+1636+22801+3479+3685+3688+3693+3908+4000+6442+6443+6445+7168+7169+7171	77	14	4.1148221700668	3.40233415233415	4.50856012237377e-05	0.00167943864558423	1636;22801;3479;3685;3688;3693;3908;4000;6442;6443;6445;7168;7169;7171	TPM2;IGF1;ITGA11;LAMA2;SGCG;SGCA;LMNA;ITGB5;TPM1;ITGB1;SGCB;ACE;TPM4;ITGAV	pathway_KEGG	14
hsa04142	Lysosome	http://www.kegg.jp/kegg-bin/show_pathway?hsa04142+10577+1176+1212+1508+1513+3073+3074+3916+3920+5476+5660+8722+950+967+9741	88	15	4.70265390864777	3.18968826781327	5.31056260953955e-05	0.00175838628626976	10577;1176;1212;1508;1513;3073;3074;3916;3920;5476;5660;8722;950;967;9741	CTSK;CTSF;CD63;LAPTM4A;PSAP;NPC2;LAMP1;LAMP2;HEXB;SCARB2;AP3S1;CLTB;HEXA;CTSA;CTSB	pathway_KEGG	14
hsa05146	Amoebiasis	http://www.kegg.jp/kegg-bin/show_pathway?hsa05146+1277+1278+1281+1282+1284+23236+2335+3315+3908+3910+3912+3913+3915+7414+7879	92	15	4.9164109044954	3.05100616921269	9.02871102115288e-05	0.00269055588430356	1277;1278;1281;1282;1284;23236;2335;3315;3908;3910;3912;3913;3915;7414;7879	COL1A2;COL3A1;COL1A1;FN1;LAMA4;LAMB2;LAMC1;COL4A1;LAMA2;COL4A2;HSPB1;PLCB1;VCL;RAB7A;LAMB1	pathway_KEGG	14
hsa00980	Metabolism of xenobiotics by cytochrome P450	http://www.kegg.jp/kegg-bin/show_pathway?hsa00980+128+1645+2947+3290+4259+873+874	24	7	1.28254197508576	5.45791103603604	0.000182470126690149	0.00494328161396948	128;1645;2947;3290;4259;873;874	AKR1C1;HSD11B1;CBR3;GSTM3;MGST3;CBR1;ADH5	pathway_KEGG	14
hsa05100	Bacterial invasion of epithelial cells	http://www.kegg.jp/kegg-bin/show_pathway?hsa05100+10163+1212+1759+2017+2335+3611+3688+387+4735+7414+79658+857	71	12	3.79418667629536	3.1627331556909	0.000323556968546912	0.0078133599248144	10163;1212;1759;2017;2335;3611;3688;387;4735;7414;79658;857	FN1;CAV1;DNM1;ARHGAP10;ITGB1;RHOA;ILK;VCL;CTTN;SEPT2;WASF2;CLTB	pathway_KEGG	14
hsa04810	Regulation of actin cytoskeleton	http://www.kegg.jp/kegg-bin/show_pathway?hsa04810+10163+10398+1073+10787+1956+2252+2260+22801+2335+2934+3685+3688+3693+387+4660+5156+5159+5962+623+6237+624+6387+7414	199	23	10.6344105434194	2.16279030286568	0.000340851271887876	0.0078133599248144	10163;10398;1073;10787;1956;2252;2260;22801;2335;2934;3685;3688;3693;387;4660;5156;5159;5962;623;6237;624;6387;7414	GSN;FN1;CXCL12;FGFR1;MYL9;FGF7;PDGFRA;PDGFRB;ITGA11;BDKRB1;BDKRB2;ITGB5;CFL2;ITGB1;RRAS;RDX;RHOA;PPP1R12B;ITGAV;EGFR;VCL;WASF2;NCKAP1	pathway_KEGG	14
hsa05414	Dilated cardiomyopathy (DCM)	http://www.kegg.jp/kegg-bin/show_pathway?hsa05414+22801+3479+3685+3688+3693+3908+4000+6442+6443+6445+7168+7169+7171	83	13	4.43545766383824	2.93092640833605	0.000399318769731649	0.00849978524143082	22801;3479;3685;3688;3693;3908;4000;6442;6443;6445;7168;7169;7171	TPM2;IGF1;ITGA11;LAMA2;SGCG;SGCA;LMNA;ITGB5;TPM1;ITGB1;SGCB;TPM4;ITGAV	pathway_KEGG	14
hsa05130	Pathogenic Escherichia coli infection	http://www.kegg.jp/kegg-bin/show_pathway?hsa05130+10376+2017+203068+25+3688+387+7280+7846+84617	51	9	2.72540169705723	3.30226550079491	0.0013123342509257	0.0260717071183905	10376;2017;203068;25;3688;387;7280;7846;84617	TUBB6;TUBA1A;TUBA1B;ITGB1;TUBB;TUBB2A;RHOA;ABL1;CTTN	pathway_KEGG	14
hsa05418	Fluid shear stress and atherosclerosis	http://www.kegg.jp/kegg-bin/show_pathway?hsa05418+10365+2947+3685+387+4259+4313+4780+5327+5602+6383+652+7132+7184+857+8878	123	15	6.5730276223145	2.28205339485827	0.00215345795561239	0.0401081544232808	10365;2947;3685;387;4259;4313;4780;5327;5602;6383;652;7132;7184;857;8878	MMP2;SDC2;PLAT;CAV1;MAPK10;GSTM3;KLF2;BMP4;RHOA;TNFRSF1A;NFE2L2;MGST3;ITGAV;HSP90B1;SQSTM1	pathway_KEGG	14
hsa05412	Arrhythmogenic right ventricular cardiomyopathy (ARVC)	http://www.kegg.jp/kegg-bin/show_pathway?hsa05412+22801+2697+3685+3688+3693+3908+4000+6442+6443+6445	66	10	3.52699043148583	2.83527846027846	0.00239013995943615	0.0418977475242338	22801;2697;3685;3688;3693;3908;4000;6442;6443;6445	GJA1;ITGA11;LAMA2;SGCG;SGCA;LMNA;ITGB5;ITGB1;SGCB;ITGAV	pathway_KEGG	14
hsa05165	Human papillomavirus infection	http://www.kegg.jp/kegg-bin/show_pathway?hsa05165+1277+1278+1282+1284+1291+1292+1293+1956+22801+2335+3516+3685+3688+3693+3908+3910+3912+3913+3915+51564+5159+7057+7058+7059+7132+7148+7482+9586	302	28	16.1386531864958	1.73496509754788	0.00274079919021997	0.0453754532603083	1277;1278;1282;1284;1291;1292;1293;1956;22801;2335;3516;3685;3688;3693;3908;3910;3912;3913;3915;51564;5159;7057;7058;7059;7132;7148;7482;9586	COL1A2;COL1A1;COL6A2;TNXB;FN1;COL6A1;COL6A3;CREB5;LAMA4;WNT2B;LAMB2;LAMC1;PDGFRB;THBS3;THBS2;COL4A1;ITGA11;LAMA2;COL4A2;ITGB5;THBS1;ITGB1;TNFRSF1A;HDAC7;RBPJ;ITGAV;EGFR;LAMB1	pathway_KEGG	14
hsa05016	Huntington disease	http://www.kegg.jp/kegg-bin/show_pathway?hsa05016+10975+1211+1212+1329+1337+1340+1345+1349+1350+1351+1537+27089+292+29796+4694+4697+4700+4710+4712+4715+4725+4726+4729+54205+6391+6647+7381+7385+7388+7416+7417+9377	147	32	5.2282000361076	6.12065333747712	0	0	10975;1211;1212;1329;1337;1340;1345;1349;1350;1351;1537;27089;292;29796;4694;4697;4700;4710;4712;4715;4725;4726;4729;54205;6391;6647;7381;7385;7388;7416;7417;9377	SLC25A5;VDAC1;SOD1;COX7B;COX6C;UQCRQ;UQCRB;COX8A;UQCRH;COX6B1;NDUFA4;COX5B;CLTA;CYCS;COX6A1;UQCR10;COX5A;UQCR11;COX7C;CYC1;VDAC2;NDUFS5;CLTB;NDUFA6;UQCRC2;SDHC;NDUFA1;NDUFB4;NDUFV2;NDUFB9;NDUFB6;NDUFS6	pathway_KEGG	15
hsa05012	Parkinson disease	http://www.kegg.jp/kegg-bin/show_pathway?hsa05012+10975+1329+1337+1340+1345+1349+1350+1351+1537+27089+292+29796+4694+4697+4700+4710+4712+4715+4725+4726+4729+54205+6391+7381+7385+7388+7416+7417+9377	106	29	3.7699945838599	7.69231874341538	0	0	10975;1329;1337;1340;1345;1349;1350;1351;1537;27089;292;29796;4694;4697;4700;4710;4712;4715;4725;4726;4729;54205;6391;7381;7385;7388;7416;7417;9377	SLC25A5;VDAC1;COX7B;COX6C;UQCRQ;UQCRB;COX8A;UQCRH;COX6B1;NDUFA4;COX5B;CYCS;COX6A1;UQCR10;COX5A;UQCR11;COX7C;CYC1;VDAC2;NDUFS5;NDUFA6;UQCRC2;SDHC;NDUFA1;NDUFB4;NDUFV2;NDUFB9;NDUFB6;NDUFS6	pathway_KEGG	15
hsa00190	Oxidative phosphorylation	http://www.kegg.jp/kegg-bin/show_pathway?hsa00190+10975+1329+1337+1340+1345+1349+1350+1351+1537+27089+29796+4694+4697+4700+4710+4712+4715+4725+4726+4729+5464+6391+7381+7385+7388+9377	84	26	2.98754287777577	8.70280396422528	0	0	10975;1329;1337;1340;1345;1349;1350;1351;1537;27089;29796;4694;4697;4700;4710;4712;4715;4725;4726;4729;5464;6391;7381;7385;7388;9377	PPA1;COX7B;COX6C;UQCRQ;UQCRB;COX8A;UQCRH;COX6B1;NDUFA4;COX5B;COX6A1;UQCR10;COX5A;UQCR11;COX7C;CYC1;NDUFS5;NDUFA6;UQCRC2;SDHC;NDUFA1;NDUFB4;NDUFV2;NDUFB9;NDUFB6;NDUFS6	pathway_KEGG	15
hsa05010	Alzheimer disease	http://www.kegg.jp/kegg-bin/show_pathway?hsa05010+10975+1329+1337+1340+1345+1349+1350+1351+1537+2597+27089+29796+4694+4697+4700+4710+4712+4715+4725+4726+4729+54205+6391+7381+7385+7388+801+805+9377	136	29	4.83697418306553	5.99548372648552	1.55431223447522e-15	1.15796261468404e-13	10975;1329;1337;1340;1345;1349;1350;1351;1537;2597;27089;29796;4694;4697;4700;4710;4712;4715;4725;4726;4729;54205;6391;7381;7385;7388;801;805;9377	GAPDH;COX7B;COX6C;UQCRQ;UQCRB;COX8A;UQCRH;COX6B1;NDUFA4;COX5B;CYCS;COX6A1;UQCR10;COX5A;UQCR11;COX7C;CALM2;CYC1;CALM1;NDUFS5;NDUFA6;UQCRC2;SDHC;NDUFA1;NDUFB4;NDUFV2;NDUFB9;NDUFB6;NDUFS6	pathway_KEGG	15
hsa04932	Non-alcoholic fatty liver disease (NAFLD)	http://www.kegg.jp/kegg-bin/show_pathway?hsa04932+10975+1329+1337+1340+1345+1349+1350+1351+1537+27089+29796+4694+4697+4700+4710+4712+4715+4725+4726+4729+54205+5879+6391+7381+7385+7388+9377	128	27	4.55244628994403	5.93087722081218	2.17603712826531e-14	1.29691812844612e-12	10975;1329;1337;1340;1345;1349;1350;1351;1537;27089;29796;4694;4697;4700;4710;4712;4715;4725;4726;4729;54205;5879;6391;7381;7385;7388;9377	COX7B;COX6C;UQCRQ;UQCRB;COX8A;UQCRH;COX6B1;NDUFA4;COX5B;CYCS;COX6A1;RAC1;UQCR10;COX5A;UQCR11;COX7C;CYC1;NDUFS5;NDUFA6;UQCRC2;SDHC;NDUFA1;NDUFB4;NDUFV2;NDUFB9;NDUFB6;NDUFS6	pathway_KEGG	15
hsa04714	Thermogenesis	http://www.kegg.jp/kegg-bin/show_pathway?hsa04714+10975+1329+1337+1340+1345+1349+1350+1351+1537+27089+29796+4694+4697+4700+4710+4712+4715+4725+4726+4729+5603+6009+6194+6391+7381+7385+7388+9377	163	28	5.7972558223506	4.82987138363801	1.56008539420327e-12	7.74842412454291e-11	10975;1329;1337;1340;1345;1349;1350;1351;1537;27089;29796;4694;4697;4700;4710;4712;4715;4725;4726;4729;5603;6009;6194;6391;7381;7385;7388;9377	COX7B;COX6C;UQCRQ;UQCRB;COX8A;UQCRH;COX6B1;NDUFA4;COX5B;COX6A1;UQCR10;COX5A;UQCR11;COX7C;CYC1;NDUFS5;NDUFA6;UQCRC2;SDHC;NDUFA1;RHEB;NDUFB4;RPS6;NDUFV2;NDUFB9;NDUFB6;NDUFS6;MAPK13	pathway_KEGG	15
hsa04260	Cardiac muscle contraction	http://www.kegg.jp/kegg-bin/show_pathway?hsa04260+10975+1329+1337+1340+1345+1349+1350+1351+1537+27089+29796+481+7168+7381+7385+7388+9377	63	17	2.24065715833183	7.58705986624768	2.81609180419196e-11	1.19885051092743e-09	10975;1329;1337;1340;1345;1349;1350;1351;1537;27089;29796;481;7168;7381;7385;7388;9377	COX7B;COX6C;UQCRQ;UQCRB;COX8A;UQCRH;COX6B1;COX5B;COX6A1;TPM1;UQCR10;COX5A;UQCR11;COX7C;CYC1;ATP1B1;UQCRC2	pathway_KEGG	15
hsa00480	Glutathione metabolism	http://www.kegg.jp/kegg-bin/show_pathway?hsa00480+2879+290+2947+2948+2950+3417+3418+4258+4259+51056+6241+6611	34	12	1.20924354576638	9.92355927142431	8.09966871351264e-10	3.01712659578346e-08	2879;290;2947;2948;2950;3417;3418;4258;4259;51056;6241;6611	GSTP1;ANPEP;RRM2;GSTM3;GPX4;IDH2;GSTM4;MGST3;SMS;MGST2;IDH1;LAP3	pathway_KEGG	15
hsa01200	Carbon metabolism	http://www.kegg.jp/kegg-bin/show_pathway?hsa01200+1892+2023+2597+3417+3418+39+4190+4191+5223+5230+6391+6888+7086+7167	92	14	3.27207077089727	4.27863606267932	3.56807069568088e-06	0.000118142785256989	1892;2023;2597;3417;3418;39;4190;4191;5223;5230;6391;6888;7086;7167	GAPDH;TPI1;ENO1;PGAM1;PGK1;TKT;IDH2;MDH2;ECHS1;SDHC;TALDO1;IDH1;ACAT2;MDH1	pathway_KEGG	15
hsa00983	Drug metabolism	http://www.kegg.jp/kegg-bin/show_pathway?hsa00983+2947+2948+2950+4258+4259+4830+51727+6241+7083	39	9	1.38707347896732	6.48848106208512	6.36689990096695e-06	0.000189733617048815	2947;2948;2950;4258;4259;4830;51727;6241;7083	GSTP1;RRM2;GSTM3;TK1;CMPK1;NME1;GSTM4;MGST3;MGST2	pathway_KEGG	15
hsa01230	Biosynthesis of amino acids	http://www.kegg.jp/kegg-bin/show_pathway?hsa01230+2023+2597+3417+3418+445+5223+5230+6888+7086+7167	59	10	2.09839321177108	4.7655510625484	3.53663330403542e-05	0.00095810611327505	2023;2597;3417;3418;445;5223;5230;6888;7086;7167	GAPDH;TPI1;ENO1;PGAM1;PGK1;TKT;IDH2;ASS1;TALDO1;IDH1	pathway_KEGG	15
hsa03050	Proteasome	http://www.kegg.jp/kegg-bin/show_pathway?hsa03050+51371+5682+5683+5684+5685+5688+5693+5721	42	8	1.49377143888789	5.35557167029248	9.25606452880645e-05	0.00229858935798694	51371;5682;5683;5684;5685;5688;5693;5721	POMP;PSME2;PSMA7;PSMB5;PSMA4;PSMA1;PSMA3;PSMA2	pathway_KEGG	15
hsa05418	Fluid shear stress and atherosclerosis	http://www.kegg.jp/kegg-bin/show_pathway?hsa05418+1728+2947+2948+2950+3320+3326+4258+4259+445+5603+5879+7295+801+805	123	14	4.37461635674309	3.20028063224795	0.000103284973881568	0.00236760940128517	1728;2947;2948;2950;3320;3326;4258;4259;445;5603;5879;7295;801;805	TXN;GSTP1;GSTM3;NQO1;RAC1;HSP90AB1;CALM2;HSP90AA1;GSTM4;CALM1;MGST3;ASS1;MGST2;MAPK13	pathway_KEGG	15
hsa00620	Pyruvate metabolism	http://www.kegg.jp/kegg-bin/show_pathway?hsa00620+217+2739+39+3939+4190+4191	28	6	0.995847625925257	6.02501812907904	0.000366963219346705	0.00753790045534405	217;2739;39;3939;4190;4191	LDHA;GLO1;MDH2;ALDH2;ACAT2;MDH1	pathway_KEGG	15
hsa05130	Pathogenic Escherichia coli infection	http://www.kegg.jp/kegg-bin/show_pathway?hsa05130+10094+10376+10552+10971+2017+203068+3875+84790	51	8	1.81386531864958	4.41047078729969	0.000379424519564298	0.00753790045534405	10094;10376;10552;10971;2017;203068;3875;84790	KRT18;TUBA1C;ARPC3;TUBA1B;ARPC1A;TUBB;YWHAQ;CTTN	pathway_KEGG	15
hsa00982	Drug metabolism	http://www.kegg.jp/kegg-bin/show_pathway?hsa00982+2947+2948+2950+4258+4259	20	5	0.711319732803755	7.02918781725888	0.000542056406822256	0.0100958005770645	2947;2948;2950;4258;4259	GSTP1;GSTM3;GSTM4;MGST3;MGST2	pathway_KEGG	15
hsa00010	Glycolysis / Gluconeogenesis	http://www.kegg.jp/kegg-bin/show_pathway?hsa00010+2023+217+2597+3939+5223+5230+7167	45	7	1.60046939880845	4.37371686407219	0.000930826718661737	0.0163168448330116	2023;217;2597;3939;5223;5230;7167	GAPDH;TPI1;LDHA;ENO1;PGAM1;PGK1;ALDH2	pathway_KEGG	15
hsa01524	Platinum drug resistance	http://www.kegg.jp/kegg-bin/show_pathway?hsa01524+1029+2947+2948+2950+332+4258+4259+54205	61	8	2.16952518505145	3.68744278938171	0.00129450639230311	0.0207568003935621	1029;2947;2948;2950;332;4258;4259;54205	GSTP1;GSTM3;CDKN2A;CYCS;BIRC5;GSTM4;MGST3;MGST2	pathway_KEGG	15
hsa00980	Metabolism of xenobiotics by cytochrome P450	http://www.kegg.jp/kegg-bin/show_pathway?hsa00980+2947+2948+2950+4258+4259	24	5	0.853583679364506	5.8576565143824	0.00132342015932108	0.0207568003935621	2947;2948;2950;4258;4259	GSTP1;GSTM3;GSTM4;MGST3;MGST2	pathway_KEGG	15
hsa00020	Citrate cycle (TCA cycle)	http://www.kegg.jp/kegg-bin/show_pathway?hsa00020+3417+3418+4190+4191+6391	26	5	0.924715652644882	5.4070675517376	0.00193311385902484	0.0274318061899715	3417;3418;4190;4191;6391	IDH2;MDH2;SDHC;IDH1;MDH1	pathway_KEGG	15
hsa05204	Chemical carcinogenesis	http://www.kegg.jp/kegg-bin/show_pathway?hsa05204+2947+2948+2950+4258+4259	26	5	0.924715652644882	5.4070675517376	0.00193311385902484	0.0274318061899715	2947;2948;2950;4258;4259	GSTP1;GSTM3;GSTM4;MGST3;MGST2	pathway_KEGG	15
hsa04115	p53 signaling pathway	http://www.kegg.jp/kegg-bin/show_pathway?hsa04115+1029+2810+54205+595+6241+891+900+983	66	8	2.34735511825239	3.4080910629134	0.00216949736191219	0.0293868279022651	1029;2810;54205;595;6241;891;900;983	RRM2;CDKN2A;CYCS;CDK1;CCNB1;CCND1;CCNG1;SFN	pathway_KEGG	15
hsa04110	Cell cycle	http://www.kegg.jp/kegg-bin/show_pathway?hsa04110+1029+10971+2810+4085+51529+595+6500+7531+891+9232+983	115	11	4.09008846362159	2.68942838225557	0.00243623657073655	0.0315651520904127	1029;10971;2810;4085;51529;595;6500;7531;891;9232;983	CDKN2A;SKP1;CDK1;CCNB1;YWHAE;CCND1;MAD2L1;YWHAQ;ANAPC11;PTTG1;SFN	pathway_KEGG	15
hsa04114	Oocyte meiosis	http://www.kegg.jp/kegg-bin/show_pathway?hsa04114+10971+4085+51529+6500+7531+801+805+891+9232+983	101	10	3.59216465065896	2.78383675931045	0.00295522021503503	0.0366939843366849	10971;4085;51529;6500;7531;801;805;891;9232;983	SKP1;CDK1;CCNB1;YWHAE;CALM2;MAD2L1;CALM1;YWHAQ;ANAPC11;PTTG1	pathway_KEGG	15
hsa05010	Alzheimer disease	http://www.kegg.jp/kegg-bin/show_pathway?hsa05010+1329+1337+1345+1351+351+3709+4694+4697+4702+4709+4710+4726+489+51079+5330+5530+56901+57142+805	136	19	4.27225130890052	4.44730392156863	3.26391660365744e-08	9.72647147889916e-06	1329;1337;1345;1351;351;3709;4694;4697;4702;4709;4710;4726;489;51079;5330;5530;56901;57142;805	NDUFA4L2;ATP2A3;CALM2;RTN4;ITPR2;APP;COX6C;NDUFB4;PLCB2;COX6A1;COX5B;NDUFA1;NDUFA8;COX8A;NDUFA4;NDUFA13;NDUFS6;NDUFB3;PPP3CA	pathway_KEGG	16
hsa05130	Pathogenic Escherichia coli infection	http://www.kegg.jp/kegg-bin/show_pathway?hsa05130+2017+347733+3688+3875+7846+8440+8976+9076+9181+929+999	51	11	1.6020942408377	6.86601307189542	3.42523454266441e-07	5.10359946856997e-05	2017;347733;3688;3875;7846;8440;8976;9076;9181;929;999	TUBB2B;KRT18;TUBA1A;CLDN1;CD14;NCK2;ITGB1;WASL;CTTN;ARHGEF2;CDH1	pathway_KEGG	16
hsa00190	Oxidative phosphorylation	http://www.kegg.jp/kegg-bin/show_pathway?hsa00190+10063+1329+1337+1345+1351+4694+4697+4702+4709+4710+4726+51079+56901	84	13	2.63874345549738	4.9265873015873	1.65768446880321e-06	0.000164663323901119	10063;1329;1337;1345;1351;4694;4697;4702;4709;4710;4726;51079;56901	NDUFA4L2;COX6C;NDUFB4;COX6A1;COX5B;NDUFA1;NDUFA8;COX8A;COX17;NDUFA4;NDUFA13;NDUFS6;NDUFB3	pathway_KEGG	16
hsa05012	Parkinson disease	http://www.kegg.jp/kegg-bin/show_pathway?hsa05012+1329+1337+1345+1351+2771+4694+4697+4702+4709+4710+4726+51079+56901+65018	106	14	3.32984293193717	4.20440251572327	4.5848652303615e-06	0.000341572459661932	1329;1337;1345;1351;2771;4694;4697;4702;4709;4710;4726;51079;56901;65018	NDUFA4L2;COX6C;NDUFB4;COX6A1;COX5B;NDUFA1;NDUFA8;PINK1;GNAI2;COX8A;NDUFA4;NDUFA13;NDUFS6;NDUFB3	pathway_KEGG	16
hsa04714	Thermogenesis	http://www.kegg.jp/kegg-bin/show_pathway?hsa04714+10063+1329+1337+1345+1351+2182+4694+4697+4702+4709+4710+4726+51079+56901+6597+6599	163	16	5.12041884816754	3.12474437627812	4.45276158644869e-05	0.0024607529933928	10063;1329;1337;1345;1351;2182;4694;4697;4702;4709;4710;4726;51079;56901;6597;6599	NDUFA4L2;ACSL4;COX6C;NDUFB4;COX6A1;COX5B;NDUFA1;NDUFA8;COX8A;COX17;NDUFA4;NDUFA13;SMARCA4;NDUFS6;NDUFB3;SMARCC1	pathway_KEGG	16
hsa05016	Huntington disease	http://www.kegg.jp/kegg-bin/show_pathway?hsa05016+1329+1337+1345+1351+3065+3066+4694+4697+4702+4709+4710+4726+51079+5330+56901	147	15	4.61780104712042	3.24829931972789	4.95453622830766e-05	0.0024607529933928	1329;1337;1345;1351;3065;3066;4694;4697;4702;4709;4710;4726;51079;5330;56901	NDUFA4L2;COX6C;NDUFB4;PLCB2;COX6A1;COX5B;NDUFA1;NDUFA8;COX8A;NDUFA4;HDAC1;NDUFA13;NDUFS6;NDUFB3;HDAC2	pathway_KEGG	16
hsa04530	Tight junction	http://www.kegg.jp/kegg-bin/show_pathway?hsa04530+2017+3688+3725+4637+50848+5872+595+7846+79784+861+87+8976+9076+9181	142	14	4.46073298429319	3.13849765258216	0.000129446956289359	0.00490910067271927	2017;3688;3725;4637;50848;5872;595;7846;79784;861;87;8976;9076;9181	TUBA1A;CLDN1;JUN;RUNX1;MYL6;ITGB1;WASL;CCND1;F11R;CTTN;ARHGEF2;MYH14;RAB13;ACTN1	pathway_KEGG	16
hsa04723	Retrograde endocannabinoid signaling	http://www.kegg.jp/kegg-bin/show_pathway?hsa04723+2771+2782+3709+4694+4697+4702+4709+4710+4726+51079+51764+5330+56901	125	13	3.92670157068063	3.31066666666667	0.000131787937522665	0.00490910067271927	2771;2782;3709;4694;4697;4702;4709;4710;4726;51079;51764;5330;56901	GNG13;NDUFA4L2;ITPR2;NDUFB4;PLCB2;NDUFA1;NDUFA8;GNAI2;NDUFA4;NDUFA13;GNB1;NDUFS6;NDUFB3	pathway_KEGG	16
hsa04932	Non-alcoholic fatty liver disease (NAFLD)	http://www.kegg.jp/kegg-bin/show_pathway?hsa04932+1329+1337+1345+1351+3725+4694+4697+4702+4709+4710+4726+51079+56901	128	13	4.02094240837696	3.23307291666667	0.000167837643247459	0.00555729085419365	1329;1337;1345;1351;3725;4694;4697;4702;4709;4710;4726;51079;56901	NDUFA4L2;JUN;COX6C;NDUFB4;COX6A1;COX5B;NDUFA1;NDUFA8;COX8A;NDUFA4;NDUFA13;NDUFS6;NDUFB3	pathway_KEGG	16
hsa00982	Drug metabolism	http://www.kegg.jp/kegg-bin/show_pathway?hsa00982+128+27306+2950+4258+4259	20	5	0.628272251308901	7.95833333333333	0.000305097365738471	0.00909190149900645	128;27306;2950;4258;4259	HPGDS;GSTP1;MGST2;MGST3;ADH5	pathway_KEGG	16
hsa00980	Metabolism of xenobiotics by cytochrome P450	http://www.kegg.jp/kegg-bin/show_pathway?hsa00980+128+27306+2950+4258+4259	24	5	0.753926701570681	6.63194444444445	0.000755288343261329	0.020461447844716	128;27306;2950;4258;4259	HPGDS;GSTP1;MGST2;MGST3;ADH5	pathway_KEGG	16
hsa05204	Chemical carcinogenesis	http://www.kegg.jp/kegg-bin/show_pathway?hsa05204+128+27306+2950+4258+4259	26	5	0.816753926701571	6.12179487179487	0.00111087887085959	0.0275868252930131	128;27306;2950;4258;4259	HPGDS;GSTP1;MGST2;MGST3;ADH5	pathway_KEGG	16
hsa05225	Hepatocellular carcinoma	http://www.kegg.jp/kegg-bin/show_pathway?hsa05225+1647+1728+23401+2950+324+4041+4258+4259+5336+595+6597+6599	146	12	4.58638743455497	2.61643835616438	0.0019935234838464	0.0456976921681714	1647;1728;23401;2950;324;4041;4258;4259;5336;595;6597;6599	PLCG2;NQO1;FRAT2;GSTP1;CCND1;GADD45A;MGST2;APC;MGST3;SMARCA4;LRP5;SMARCC1	pathway_KEGG	16
hsa04060	Cytokine-cytokine receptor interaction	http://www.kegg.jp/kegg-bin/show_pathway?hsa04060+10673+1235+1437+1439+149233+3561+3566+3575+3976+4050+6375+7040+7293+7852+8600+8718+8784+8809+9173	248	19	5.19371727748691	3.65826612903226	6.91206015313028e-07	0.000205979392563282	10673;1235;1437;1439;149233;3561;3566;3575;3976;4050;6375;7040;7293;7852;8600;8718;8784;8809;9173	CSF2;IL1RL1;TNFSF11;IL23R;LIF;TNFRSF4;TNFRSF18;TNFRSF25;TNFSF13B;IL7R;CSF2RB;LTB;IL18R1;XCL1;CXCR4;IL4R;IL2RG;TGFB1;CCR6	pathway_KEGG	17
hsa04380	Osteoclast differentiation	http://www.kegg.jp/kegg-bin/show_pathway?hsa04380+2353+2354+3726+3937+4689+4792+695+7040+7305+8600+8651	118	11	2.47120418848168	4.45127118644068	3.06557438749522e-05	0.00276413389587997	2353;2354;3726;3937;4689;4792;695;7040;7305;8600;8651	TNFSF11;TYROBP;NFKBIA;JUNB;FOS;FOSB;NCF4;BTK;LCP2;TGFB1;SOCS1	pathway_KEGG	17
hsa04664	Fc epsilon RI signaling pathway	http://www.kegg.jp/kegg-bin/show_pathway?hsa04664+1437+2206+2207+240+241+3937+5880+695	62	8	1.29842931937173	6.16129032258065	3.82362082429477e-05	0.00276413389587997	1437;2206;2207;240;241;3937;5880;695	MS4A2;CSF2;FCER1G;ALOX5AP;BTK;LCP2;ALOX5;RAC2	pathway_KEGG	17
hsa05321	Inflammatory bowel disease (IBD)	http://www.kegg.jp/kegg-bin/show_pathway?hsa05321+149233+2625+3561+3566+6095+6097+7040+8809	62	8	1.29842931937173	6.16129032258065	3.82362082429477e-05	0.00276413389587997	149233;2625;3561;3566;6095;6097;7040;8809	IL23R;IL18R1;RORC;GATA3;IL4R;RORA;IL2RG;TGFB1	pathway_KEGG	17
hsa04659	Th17 cell differentiation	http://www.kegg.jp/kegg-bin/show_pathway?hsa04659+149233+196+2353+2625+3561+3566+4792+6095+6097+7040	102	10	2.13612565445026	4.68137254901961	4.63780855013418e-05	0.00276413389587997	149233;196;2353;2625;3561;3566;4792;6095;6097;7040	IL23R;NFKBIA;FOS;AHR;RORC;GATA3;IL4R;RORA;IL2RG;TGFB1	pathway_KEGG	17
hsa04668	TNF signaling pathway	http://www.kegg.jp/kegg-bin/show_pathway?hsa04668+1326+1437+2353+330+3726+3976+4792+5743+7128+8809	108	10	2.26178010471204	4.4212962962963	7.58739339024039e-05	0.0037684053838194	1326;1437;2353;330;3726;3976;4792;5743;7128;8809	CSF2;LIF;NFKBIA;TNFAIP3;JUNB;FOS;PTGS2;BIRC3;IL18R1;MAP3K8	pathway_KEGG	17
hsa04064	NF-kappa B signaling pathway	http://www.kegg.jp/kegg-bin/show_pathway?hsa04064+10673+330+4050+4792+5743+597+695+7128+8600	91	9	1.90575916230366	4.72252747252747	0.000105498046481967	0.00449120255023229	10673;330;4050;4792;5743;597;695;7128;8600	TNFSF11;NFKBIA;TNFSF13B;TNFAIP3;PTGS2;LTB;BIRC3;BTK;BCL2A1	pathway_KEGG	17
hsa05202	Transcriptional misregulation in cancer	http://www.kegg.jp/kegg-bin/show_pathway?hsa05202+1437+1655+1848+3021+330+3398+4066+5327+597+64332+7704	174	11	3.64397905759162	3.01867816091954	0.000960306974215897	0.0357714347895421	1437;1655;1848;3021;330;3398;4066;5327;597;64332;7704	CSF2;PLAT;H3F3B;ZBTB16;BIRC3;ID2;DDX5;NFKBIZ;LYL1;BCL2A1;DUSP6	pathway_KEGG	17
hsa05418	Fluid shear stress and atherosclerosis	http://www.kegg.jp/kegg-bin/show_pathway?hsa05418+10000+1003+10365+1499+1843+1906+3383+3554+3791+4205+4258+4313+5155+5175+5327+5879+6347+659+6613+7056+7132+7412+801+8503+857+858+9446	123	27	6.46199675031594	4.17827508171989	1.02098107745974e-10	2.02544865324228e-08	10000;1003;10365;1499;1843;1906;3383;3554;3791;4205;4258;4313;5155;5175;5327;5879;6347;659;6613;7056;7132;7412;801;8503;857;858;9446	CAV1;CAV2;THBD;CDH5;KDR;PECAM1;VCAM1;IL1R1;PDGFB;PLAT;MMP2;CCL2;BMPR2;ICAM1;KLF2;MGST2;AKT3;MEF2A;PIK3R3;EDN1;CALM1;RAC1;GSTO1;SUMO2;TNFRSF1A;CTNNB1;DUSP1	pathway_KEGG	18
hsa04510	Focal adhesion	http://www.kegg.jp/kegg-bin/show_pathway?hsa04510+10000+103910+10398+1282+1284+1292+1499+2316+2317+2318+2321+2324+2335+3678+3688+3691+3791+3910+3912+3913+3915+5155+5595+5879+6464+7057+7148+7424+7450+80310+8503+857+858+87	190	34	9.98194619967503	3.40614939410382	1.35936151224314e-10	2.02544865324228e-08	10000;103910;10398;1282;1284;1292;1499;2316;2317;2318;2321;2324;2335;3678;3688;3691;3791;3910;3912;3913;3915;5155;5595;5879;6464;7057;7148;7424;7450;80310;8503;857;858;87	CAV1;VWF;CAV2;COL4A1;FLT1;FLT4;VEGFC;KDR;ITGA5;LAMA4;FN1;TNXB;PDGFB;FLNC;COL4A2;LAMB2;COL6A2;PDGFD;MYL9;AKT3;ACTN1;LAMC1;ITGB1;PIK3R3;MAPK3;SHC1;FLNB;MYL12B;RAC1;FLNA;LAMB1;ITGB4;CTNNB1;THBS1	pathway_KEGG	18
hsa04670	Leukocyte transendothelial migration	http://www.kegg.jp/kegg-bin/show_pathway?hsa04670+1003+103910+10398+1495+1499+2771+3383+3688+4267+4313+4478+5175+58494+5879+6387+7122+7412+8503+87+90952	95	20	4.99097309983752	4.00723458129861	6.37696874195015e-08	6.33445561700382e-06	1003;103910;10398;1495;1499;2771;3383;3688;4267;4313;4478;5175;58494;5879;6387;7122;7412;8503;87;90952	CLDN5;JAM2;CDH5;PECAM1;VCAM1;ESAM;MMP2;CXCL12;ICAM1;MYL9;GNAI2;ACTN1;ITGB1;MSN;PIK3R3;CD99;MYL12B;RAC1;CTNNA1;CTNNB1	pathway_KEGG	18
hsa05205	Proteoglycans in cancer	http://www.kegg.jp/kegg-bin/show_pathway?hsa05205+10000+1026+1499+2260+2316+2317+2318+2335+3339+3678+3688+3708+3709+3791+4313+4478+5595+5879+5962+6774+7057+7078+8322+8323+8503+857+858+967	183	28	9.61419028705543	2.91236174487822	2.1703635333381e-07	1.61692083233689e-05	10000;1026;1499;2260;2316;2317;2318;2335;3339;3678;3688;3708;3709;3791;4313;4478;5595;5879;5962;6774;7057;7078;8322;8323;8503;857;858;967	CAV1;TIMP3;CAV2;KDR;ITGA5;FZD4;FN1;FLNC;HSPG2;MMP2;FGFR1;RDX;AKT3;ITGB1;ITPR1;MSN;FZD6;PIK3R3;CD63;MAPK3;FLNB;ITPR2;RAC1;FLNA;CTNNB1;CDKN1A;THBS1;STAT3	pathway_KEGG	18
hsa05200	Pathways in cancer	http://www.kegg.jp/kegg-bin/show_pathway?hsa05200+10000+1026+1282+1284+1495+1499+182+196883+2034+2122+2149+2260+2308+2324+2335+23462+25780+2771+2778+2791+3280+3563+3572+3688+3714+3910+3912+3913+3915+4040+4258+4313+4616+4792+4855+5155+5371+54567+5595+55970+5879+59345+6387+6774+7048+7424+801+8322+8323+8503+862+9446	487	52	25.5853042065355	2.03241671782496	3.37821709051056e-07	2.01341738594429e-05	10000;1026;1282;1284;1495;1499;182;196883;2034;2122;2149;2260;2308;2324;2335;23462;25780;2771;2778;2791;3280;3563;3572;3688;3714;3910;3912;3913;3915;4040;4258;4313;4616;4792;4855;5155;5371;54567;5595;55970;5879;59345;6387;6774;7048;7424;801;8322;8323;8503;862;9446	GNG11;COL4A1;ADCY4;FLT4;VEGFC;RUNX1T1;LAMA4;FZD4;FN1;NOTCH4;PDGFB;COL4A2;EPAS1;LAMB2;MMP2;CXCL12;FGFR1;IL6ST;IL3RA;GNB4;HEY1;MGST2;TGFBR2;GNAI2;F2R;AKT3;LAMC1;ITGB1;FZD6;JAG2;JAG1;PIK3R3;DLL4;FOXO1;CALM1;RASGRP3;MAPK3;GADD45B;HES1;RAC1;GSTO1;GNAS;NFKBIA;MECOM;CTNNA1;LAMB1;CTNNB1;LRP6;GNG12;CDKN1A;PML;STAT3	pathway_KEGG	18
hsa04933	AGE-RAGE signaling pathway in diabetic complications	http://www.kegg.jp/kegg-bin/show_pathway?hsa04933+10000+1282+1284+1906+1958+2308+2335+3383+4313+4772+5595+5879+6347+6774+7048+7056+7412+7424+8503	97	19	5.09604621772883	3.72838062847628	4.56383223212953e-07	2.26670334195767e-05	10000;1282;1284;1906;1958;2308;2335;3383;4313;4772;5595;5879;6347;6774;7048;7056;7412;7424;8503	COL4A1;THBD;VEGFC;VCAM1;FN1;COL4A2;MMP2;CCL2;ICAM1;TGFBR2;AKT3;NFATC1;PIK3R3;EGR1;EDN1;FOXO1;MAPK3;RAC1;STAT3	pathway_KEGG	18
hsa05167	Kaposi sarcoma-associated herpesvirus infection	http://www.kegg.jp/kegg-bin/show_pathway?hsa05167+10000+1026+11345+1499+1827+23710+2791+285+2920+3133+3383+3572+3708+3709+4772+4792+5155+5595+55970+5879+59345+6774+7132+7538+801+8503	170	26	8.93121502076187	2.91113806347281	6.08254351552873e-07	2.58942566803937e-05	10000;1026;11345;1499;1827;23710;2791;285;2920;3133;3383;3572;3708;3709;4772;4792;5155;5595;55970;5879;59345;6774;7132;7538;801;8503	GNG11;PDGFB;IL6ST;ICAM1;GNB4;ANGPT2;AKT3;HLA-E;ITPR1;RCAN1;NFATC1;GABARAPL2;GABARAPL1;PIK3R3;CALM1;ZFP36;MAPK3;CXCL2;ITPR2;RAC1;NFKBIA;TNFRSF1A;CTNNB1;GNG12;CDKN1A;STAT3	pathway_KEGG	18
hsa04010	MAPK signaling pathway	http://www.kegg.jp/kegg-bin/show_pathway?hsa04010+10000+1843+1847+1942+1946+2005+2122+2260+2316+2317+2318+2321+2324+25780+285+3306+3315+3554+3791+3925+4215+4296+4616+4772+5155+5595+55970+5879+6196+7010+7048+7132+7424+80310+9344	277	35	14.5526268279473	2.40506407632091	7.82672433863318e-07	2.91545481614086e-05	10000;1843;1847;1942;1946;2005;2122;2260;2316;2317;2318;2321;2324;25780;285;3306;3315;3554;3791;3925;4215;4296;4616;4772;5155;5595;55970;5879;6196;7010;7048;7132;7424;80310;9344	TEK;FLT1;FLT4;VEGFC;KDR;IL1R1;PDGFB;FLNC;HSPB1;FGFR1;RPS6KA2;PDGFD;ANGPT2;TGFBR2;AKT3;EFNA5;NFATC1;DUSP5;HSPA2;MAP3K3;RASGRP3;MAPK3;FLNB;GADD45B;RAC1;TAOK2;MAP3K11;MECOM;FLNA;EFNA1;STMN1;TNFRSF1A;DUSP1;GNG12;ELK4	pathway_KEGG	18
hsa04015	Rap1 signaling pathway	http://www.kegg.jp/kegg-bin/show_pathway?hsa04015+10000+1499+1942+1946+196883+2149+2260+2321+2324+25780+2771+2778+285+3397+3688+3791+5155+5595+5879+7010+7057+7424+801+80310+8503+9223+9771	196	27	10.297165553349	2.62208079107932	3.00678017062239e-06	9.11231974000014e-05	10000;1499;1942;1946;196883;2149;2260;2321;2324;25780;2771;2778;285;3397;3688;3791;5155;5595;5879;7010;7057;7424;801;80310;8503;9223;9771	ADCY4;TEK;FLT1;FLT4;VEGFC;KDR;PDGFB;FGFR1;PDGFD;RAPGEF5;ANGPT2;GNAI2;F2R;AKT3;ITGB1;ID1;EFNA5;PIK3R3;CALM1;RASGRP3;MAPK3;MAGI1;RAC1;GNAS;EFNA1;CTNNB1;THBS1	pathway_KEGG	18
hsa04151	PI3K-Akt signaling pathway	http://www.kegg.jp/kegg-bin/show_pathway?hsa04151+10000+1026+11140+1282+1284+1292+1942+1946+2149+2260+2321+2324+2335+2791+285+3563+3678+3688+3691+3791+3910+3912+3913+3915+5155+5595+55970+5879+59345+7010+7057+7148+7424+7450+7531+80310+8503+9223	333	38	17.4946741289041	2.17208961538858	3.31083557236767e-06	9.11231974000014e-05	10000;1026;11140;1282;1284;1292;1942;1946;2149;2260;2321;2324;2335;2791;285;3563;3678;3688;3691;3791;3910;3912;3913;3915;5155;5595;55970;5879;59345;7010;7057;7148;7424;7450;7531;80310;8503;9223	GNG11;VWF;COL4A1;TEK;FLT1;FLT4;VEGFC;KDR;ITGA5;LAMA4;FN1;TNXB;PDGFB;COL4A2;LAMB2;FGFR1;COL6A2;PDGFD;IL3RA;GNB4;ANGPT2;F2R;AKT3;LAMC1;ITGB1;EFNA5;PIK3R3;MAPK3;MAGI1;RAC1;CDC37;LAMB1;EFNA1;YWHAE;ITGB4;GNG12;CDKN1A;THBS1	pathway_KEGG	18
hsa04512	ECM-receptor interaction	http://www.kegg.jp/kegg-bin/show_pathway?hsa04512+1282+1284+1292+2335+3339+3678+3688+3691+375790+3910+3912+3913+3915+7057+7148+7450	81	16	4.2554612745983	3.75987442195919	3.36360795771817e-06	9.11231974000014e-05	1282;1284;1292;2335;3339;3678;3688;3691;375790;3910;3912;3913;3915;7057;7148;7450	VWF;COL4A1;ITGA5;LAMA4;FN1;TNXB;COL4A2;HSPG2;LAMB2;COL6A2;LAMC1;ITGB1;AGRN;LAMB1;ITGB4;THBS1	pathway_KEGG	18
hsa04610	Complement and coagulation cascades	http://www.kegg.jp/kegg-bin/show_pathway?hsa04610+10544+1191+1604+2+2149+2157+3075+3426+5327+5627+7035+7056+710+7450+966	79	15	4.15038815670699	3.61411979642438	1.13813211832792e-05	0.000282636142718099	10544;1191;1604;2;2149;2157;3075;3426;5327;5627;7035;7056;710;7450;966	TFPI;VWF;A2M;THBD;CFH;SERPING1;CLU;CFI;PLAT;F8;CD59;PROCR;PROS1;F2R;CD55	pathway_KEGG	18
hsa04371	Apelin signaling pathway	http://www.kegg.jp/kegg-bin/show_pathway?hsa04371+10000+10365+11345+182+187+1958+196883+23710+2771+2791+3708+3709+4205+5327+5595+55970+59345+6546+801+8877	131	20	6.88228922188121	2.9060098108654	1.30556368971302e-05	0.000299275368872677	10000;10365;11345;182;187;1958;196883;23710;2771;2791;3708;3709;4205;5327;5595;55970;59345;6546;801;8877	GNG11;ADCY4;APLNR;PLAT;SPHK1;GNB4;KLF2;GNAI2;AKT3;SLC8A1;ITPR1;MEF2A;GABARAPL2;JAG1;GABARAPL1;EGR1;CALM1;MAPK3;ITPR2;GNG12	pathway_KEGG	18
hsa04530	Tight junction	http://www.kegg.jp/kegg-bin/show_pathway?hsa04530+103910+10398+11346+154810+3688+4478+4627+4628+4637+55114+58494+5872+5879+5962+7082+7122+7846+87+8777+9223	142	20	7.46019137028344	2.68089637481245	4.37258575307631e-05	0.000930736110297671	103910;10398;11346;154810;3688;4478;4627;4628;4637;55114;58494;5872;5879;5962;7082;7122;7846;87;8777;9223	CLDN5;JAM2;AMOTL1;MPDZ;SYNPO;MYH10;RDX;TJP1;MYL9;ACTN1;ITGB1;MSN;ARHGAP17;TUBA1A;RAB13;MYH9;MYL6;MYL12B;MAGI1;RAC1	pathway_KEGG	18
hsa05100	Bacterial invasion of epithelial cells	http://www.kegg.jp/kegg-bin/show_pathway?hsa05100+10163+1495+1499+2335+3678+3688+4735+5879+6464+8503+857+858+9844	71	13	3.73009568514172	3.48516528725618	6.56540945469519e-05	0.00130432801166611	10163;1495;1499;2335;3678;3688;4735;5879;6464;8503;857;858;9844	CAV1;CAV2;ITGA5;FN1;ITGB1;ELMO1;PIK3R3;SHC1;RAC1;CTNNA1;CTNNB1;WASF2;SEPT2	pathway_KEGG	18
hsa04014	Ras signaling pathway	http://www.kegg.jp/kegg-bin/show_pathway?hsa04014+10000+1942+1946+2114+2260+2321+2324+25780+27+2791+285+3791+51365+5155+5595+55970+5879+59345+6464+7010+7424+801+80310+8503+9771	209	25	10.9801408196425	2.2768378302833	8.19889628952408e-05	0.00152704443392386	10000;1942;1946;2114;2260;2321;2324;25780;27;2791;285;3791;51365;5155;5595;55970;5879;59345;6464;7010;7424;801;80310;8503;9771	GNG11;TEK;FLT1;FLT4;VEGFC;KDR;PLA1A;PDGFB;FGFR1;PDGFD;GNB4;RAPGEF5;ANGPT2;AKT3;EFNA5;PIK3R3;CALM1;RASGRP3;MAPK3;SHC1;ABL2;RAC1;ETS2;EFNA1;GNG12	pathway_KEGG	18
hsa05165	Human papillomavirus infection	http://www.kegg.jp/kegg-bin/show_pathway?hsa05165+10000+1026+1282+1284+1292+1499+182+2308+2335+23462+2778+3133+3280+3678+3688+3691+3910+3912+3913+3915+4599+4855+51564+5595+7057+7132+7148+7450+8322+8323+8503+9223	302	32	15.8660408015887	2.0168862793291	9.20164010191904e-05	0.00161299338257169	10000;1026;1282;1284;1292;1499;182;2308;2335;23462;2778;3133;3280;3678;3688;3691;3910;3912;3913;3915;4599;4855;51564;5595;7057;7132;7148;7450;8322;8323;8503;9223	VWF;COL4A1;ITGA5;LAMA4;FZD4;FN1;NOTCH4;TNXB;COL4A2;LAMB2;COL6A2;HEY1;AKT3;HLA-E;LAMC1;ITGB1;FZD6;JAG1;PIK3R3;FOXO1;HDAC7;MAPK3;MX1;HES1;MAGI1;GNAS;LAMB1;TNFRSF1A;ITGB4;CTNNB1;CDKN1A;THBS1	pathway_KEGG	18
hsa04810	Regulation of actin cytoskeleton	http://www.kegg.jp/kegg-bin/show_pathway?hsa04810+10163+103910+10398+1073+10787+2149+2260+2335+2934+3678+3688+3691+4478+4627+4628+5155+5595+55970+5879+5962+6387+80310+8503+87	199	24	10.454775230186	2.29560171993991	0.000100199028915782	0.00165885058982794	10163;103910;10398;1073;10787;2149;2260;2335;2934;3678;3688;3691;4478;4627;4628;5155;5595;55970;5879;5962;6387;80310;8503;87	ITGA5;FN1;PDGFB;MYH10;CXCL12;FGFR1;PDGFD;RDX;MYL9;F2R;GSN;ACTN1;ITGB1;MSN;CFL2;PIK3R3;MYH9;MAPK3;MYL12B;RAC1;ITGB4;GNG12;NCKAP1;WASF2	pathway_KEGG	18
hsa04520	Adherens junction	http://www.kegg.jp/kegg-bin/show_pathway?hsa04520+10163+1495+1499+2260+5595+5787+5797+5879+7048+7082+7525+87	65	12	3.41487633146777	3.51403647898493	0.000115432410775718	0.00181046623216652	10163;1495;1499;2260;5595;5787;5797;5879;7048;7082;7525;87	PTPRM;PTPRB;FGFR1;TJP1;TGFBR2;ACTN1;MAPK3;RAC1;CTNNA1;CTNNB1;WASF2;YES1	pathway_KEGG	18
hsa05224	Breast cancer	http://www.kegg.jp/kegg-bin/show_pathway?hsa05224+10000+1026+1499+182+2260+2324+23462+3280+3714+4040+4616+4855+54567+5595+6464+8322+8323+8503	137	18	7.19750857555515	2.50086537737979	0.000259987231914893	0.00374658889103876	10000;1026;1499;182;2260;2324;23462;3280;3714;4040;4616;4855;54567;5595;6464;8322;8323;8503	FLT4;FZD4;NOTCH4;FGFR1;HEY1;AKT3;FZD6;JAG2;JAG1;PIK3R3;DLL4;MAPK3;SHC1;GADD45B;HES1;CTNNB1;LRP6;CDKN1A	pathway_KEGG	18
hsa04540	Gap junction	http://www.kegg.jp/kegg-bin/show_pathway?hsa04540+196883+203068+2697+2771+2778+3708+3709+5155+5595+7082+7846+80310+84617	81	13	4.2554612745983	3.05489796784184	0.000264021364804745	0.00374658889103876	196883;203068;2697;2771;2778;3708;3709;5155;5595;7082;7846;80310;84617	ADCY4;GJA1;TUBB6;PDGFB;PDGFD;TJP1;GNAI2;ITPR1;TUBA1A;MAPK3;TUBB;ITPR2;GNAS	pathway_KEGG	18
hsa04926	Relaxin signaling pathway	http://www.kegg.jp/kegg-bin/show_pathway?hsa04926+10000+1282+1284+1906+196883+2771+2778+2791+4313+4792+5595+55970+59345+6464+7048+7424+8503	126	17	6.61960642715292	2.56812851142748	0.000279318169682519	0.00378349157115412	10000;1282;1284;1906;196883;2771;2778;2791;4313;4792;5595;55970;59345;6464;7048;7424;8503	GNG11;COL4A1;ADCY4;VEGFC;COL4A2;MMP2;GNB4;TGFBR2;GNAI2;AKT3;PIK3R3;EDN1;MAPK3;SHC1;GNAS;NFKBIA;GNG12	pathway_KEGG	18
hsa04668	TNF signaling pathway	http://www.kegg.jp/kegg-bin/show_pathway?hsa04668+10000+182+1906+2920+3383+3726+4792+5595+6347+7132+7412+7424+8503+8837+9021	108	15	5.67394836613107	2.64366170294005	0.000463765879773037	0.00600879270314631	10000;182;1906;2920;3383;3726;4792;5595;6347;7132;7412;7424;8503;8837;9021	VEGFC;VCAM1;CCL2;ICAM1;SOCS3;AKT3;JAG1;PIK3R3;EDN1;MAPK3;CXCL2;NFKBIA;JUNB;TNFRSF1A;CFLAR	pathway_KEGG	18
hsa05163	Human cytomegalovirus infection	http://www.kegg.jp/kegg-bin/show_pathway?hsa05163+10000+1026+1499+196883+2771+2778+2791+3133+3554+3708+3709+4772+4792+5595+55970+5879+59345+6347+6387+6774+7132+801+8503	208	23	10.9276042606969	2.10476143272535	0.000506512885683819	0.00628920166390741	10000;1026;1499;196883;2771;2778;2791;3133;3554;3708;3709;4772;4792;5595;55970;5879;59345;6347;6387;6774;7132;801;8503	GNG11;ADCY4;IL1R1;CXCL12;CCL2;GNB4;GNAI2;AKT3;HLA-E;ITPR1;NFATC1;PIK3R3;CALM1;MAPK3;ITPR2;RAC1;GNAS;NFKBIA;TNFRSF1A;CTNNB1;GNG12;CDKN1A;STAT3	pathway_KEGG	18
hsa05222	Small cell lung cancer	http://www.kegg.jp/kegg-bin/show_pathway?hsa05222+10000+1026+1282+1284+2335+3688+3910+3912+3913+3915+4616+4792+8503	93	13	4.8858999819462	2.66071758489451	0.00103509131784363	0.012338288508696	10000;1026;1282;1284;2335;3688;3910;3912;3913;3915;4616;4792;8503	COL4A1;LAMA4;FN1;COL4A2;LAMB2;AKT3;LAMC1;ITGB1;PIK3R3;GADD45B;NFKBIA;LAMB1;CDKN1A	pathway_KEGG	18
hsa05215	Prostate cancer	http://www.kegg.jp/kegg-bin/show_pathway?hsa05215+10000+1026+1499+2078+2260+2308+4792+5155+5327+5595+6935+80310+8503	94	13	4.93843654089186	2.63241207867222	0.00114583050027317	0.0131329803492848	10000;1026;1499;2078;2260;2308;4792;5155;5327;5595;6935;80310;8503	ERG;PDGFB;PLAT;FGFR1;PDGFD;ZEB1;AKT3;PIK3R3;FOXO1;MAPK3;NFKBIA;CTNNB1;CDKN1A	pathway_KEGG	18
hsa05206	MicroRNAs in cancer	http://www.kegg.jp/kegg-bin/show_pathway?hsa05206+1026+1545+27086+3678+3925+4855+5155+5962+6464+659+6624+6774+6935+7057+7078+7148+7431	144	17	7.56526448817476	2.24711244749905	0.00132627558984566	0.0146381528064447	1026;1545;27086;3678;3925;4855;5155;5962;6464;659;6624;6774;6935;7057;7078;7148;7431	TIMP3;ITGA5;CYP1B1;NOTCH4;TNXB;PDGFB;VIM;BMPR2;ZEB1;RDX;FSCN1;FOXP1;SHC1;STMN1;CDKN1A;THBS1;STAT3	pathway_KEGG	18
hsa04550	Signaling pathways regulating pluripotency of stem cells	http://www.kegg.jp/kegg-bin/show_pathway?hsa04550+10000+1499+2260+3397+3399+3572+3977+5595+659+6774+7703+8322+8323+8503+9314	121	15	6.35692363242463	2.35963193320269	0.00154194011400022	0.0164106483561452	10000;1499;2260;3397;3399;3572;3977;5595;659;6774;7703;8322;8323;8503;9314	LIFR;FZD4;FGFR1;BMPR2;IL6ST;AKT3;ID1;FZD6;PIK3R3;PCGF2;KLF4;MAPK3;ID3;CTNNB1;STAT3	pathway_KEGG	18
hsa04514	Cell adhesion molecules (CAMs)	http://www.kegg.jp/kegg-bin/show_pathway?hsa04514+1003+3133+3383+3384+3688+4267+5175+5797+58494+6403+7122+7412+90952+947+9672	122	15	6.40946019137028	2.34029068784857	0.00167662580962114	0.0168139532549614	1003;3133;3383;3384;3688;4267;5175;5797;58494;6403;7122;7412;90952;947;9672	CLDN5;JAM2;CDH5;CD34;PTPRM;SELP;PECAM1;VCAM1;ESAM;ICAM2;ICAM1;HLA-E;ITGB1;CD99;SDC3	pathway_KEGG	18
hsa04270	Vascular smooth muscle contraction	http://www.kegg.jp/kegg-bin/show_pathway?hsa04270+10203+10266+10268+10398+196883+2778+3708+3709+4637+5595+800+801+94274	98	13	5.14858277667449	2.52496668770601	0.00169267985788202	0.0168139532549614	10203;10266;10268;10398;196883;2778;3708;3709;4637;5595;800;801;94274	RAMP2;CALD1;RAMP3;CALCRL;ADCY4;PPP1R14A;MYL9;ITPR1;CALM1;MAPK3;MYL6;ITPR2;GNAS	pathway_KEGG	18
hsa05166	Human T-cell leukemia virus 1 infection	http://www.kegg.jp/kegg-bin/show_pathway?hsa05166+10000+1026+1499+1958+196883+2005+2114+2224+3133+3383+3554+4215+4772+4792+5155+7048+706+7132+7412+7538+8322+8323+8503+8829	243	24	12.7663838237949	1.87993721097959	0.00191391595892498	0.0183982888954724	10000;1026;1499;1958;196883;2005;2114;2224;3133;3383;3554;4215;4772;4792;5155;7048;706;7132;7412;7538;8322;8323;8503;8829	ADCY4;VCAM1;FZD4;IL1R1;PDGFB;NRP1;ICAM1;TGFBR2;AKT3;HLA-E;FZD6;NFATC1;PIK3R3;EGR1;MAP3K3;ZFP36;NFKBIA;ETS2;TNFRSF1A;TSPO;CTNNB1;CDKN1A;ELK4;FDPS	pathway_KEGG	18
hsa04360	Axon guidance	http://www.kegg.jp/kegg-bin/show_pathway?hsa04360+1073+1808+1942+1946+1948+2050+2771+3688+5362+5595+57556+5879+59277+5998+6387+659+8503+8829	165	18	8.66853222603358	2.07647610121837	0.00238142617821824	0.0221770312846573	1073;1808;1942;1946;1948;2050;2771;3688;5362;5595;57556;5879;59277;5998;6387;659;8503;8829	CXCL12;BMPR2;NRP1;DPYSL2;GNAI2;NTN4;ITGB1;EFNA5;EFNB2;CFL2;EPHB4;PIK3R3;MAPK3;PLXNA2;SEMA6A;RAC1;EFNA1;RGS3	pathway_KEGG	18
hsa04210	Apoptosis	http://www.kegg.jp/kegg-bin/show_pathway?hsa04210+10000+3563+3708+3709+4000+4616+4792+5595+6709+7132+7846+8503+8722+8743+8837	127	15	6.67214298609857	2.24815325919312	0.00250664378588172	0.022635752975538	10000;3563;3708;3709;4000;4616;4792;5595;6709;7132;7846;8503;8722;8743;8837	IL3RA;TNFSF10;AKT3;LMNA;CTSF;ITPR1;SPTAN1;PIK3R3;TUBA1A;MAPK3;GADD45B;ITPR2;NFKBIA;TNFRSF1A;CFLAR	pathway_KEGG	18
hsa01522	Endocrine resistance	http://www.kegg.jp/kegg-bin/show_pathway?hsa01522+10000+1026+182+196883+2778+3714+4313+4855+54567+5595+6464+8503	92	12	4.83336342300054	2.48274316450022	0.00291777265242654	0.0248427500120888	10000;1026;182;196883;2778;3714;4313;4855;54567;5595;6464;8503	ADCY4;NOTCH4;MMP2;AKT3;JAG2;JAG1;PIK3R3;DLL4;MAPK3;SHC1;GNAS;CDKN1A	pathway_KEGG	18
hsa05146	Amoebiasis	http://www.kegg.jp/kegg-bin/show_pathway?hsa05146+1282+1284+2335+2778+3315+3554+3910+3912+3913+3915+8503+87	92	12	4.83336342300054	2.48274316450022	0.00291777265242654	0.0248427500120888	1282;1284;2335;2778;3315;3554;3910;3912;3913;3915;8503;87	COL4A1;LAMA4;IL1R1;FN1;COL4A2;LAMB2;HSPB1;ACTN1;LAMC1;PIK3R3;GNAS;LAMB1	pathway_KEGG	18
hsa05145	Toxoplasmosis	http://www.kegg.jp/kegg-bin/show_pathway?hsa05145+10000+23643+2771+3306+3688+3910+3912+3913+3915+4792+5595+6774+7132	111	13	5.83155804296805	2.22924986842513	0.00513119386673777	0.0424748825635516	10000;23643;2771;3306;3688;3910;3912;3913;3915;4792;5595;6774;7132	LAMA4;LAMB2;GNAI2;AKT3;LAMC1;ITGB1;HSPA2;MAPK3;LY96;NFKBIA;LAMB1;TNFRSF1A;STAT3	pathway_KEGG	18
hsa04928	Parathyroid hormone synthesis, secretion and action	http://www.kegg.jp/kegg-bin/show_pathway?hsa04928+1026+1958+196883+2260+2771+2778+3708+3709+4040+4205+5142+5595	99	12	5.20111933562015	2.30719566802041	0.00535685199849856	0.0431443755554749	1026;1958;196883;2260;2771;2778;3708;3709;4040;4205;5142;5595	ADCY4;FGFR1;GNAI2;ITPR1;MEF2A;EGR1;MAPK3;ITPR2;GNAS;PDE4B;LRP6;CDKN1A	pathway_KEGG	18
hsa04068	FoxO signaling pathway	http://www.kegg.jp/kegg-bin/show_pathway?hsa04068+10000+1026+10365+10769+11345+1901+2308+23710+4616+5595+6774+7048+8503+8743	125	14	6.56706986820726	2.13184879725086	0.00559665782408592	0.043889579778358	10000;1026;10365;10769;11345;1901;2308;23710;4616;5595;6774;7048;8503;8743	S1PR1;KLF2;TGFBR2;TNFSF10;AKT3;GABARAPL2;GABARAPL1;PIK3R3;FOXO1;MAPK3;GADD45B;PLK2;CDKN1A;STAT3	pathway_KEGG	18
hsa05310	Asthma	http://www.kegg.jp/kegg-bin/show_pathway?hsa05310+2205+2207+3108+3109+3113+3115+3117+3118+3119+3122+3123	28	11	1.09189384365409	10.0742394179894	2.95050472942648e-09	8.79250409369092e-07	2205;2207;3108;3109;3113;3115;3117;3118;3119;3122;3123	FCER1A;FCER1G;HLA-DMB;HLA-DPA1;HLA-DPB1;HLA-DQA2;HLA-DMA;HLA-DRB1;HLA-DRA;HLA-DQB1;HLA-DQA1	pathway_KEGG	19
hsa04612	Antigen processing and presentation	http://www.kegg.jp/kegg-bin/show_pathway?hsa04612+1508+3108+3109+3113+3115+3117+3118+3119+3122+3123+4261+5641+6892+920+972	70	15	2.72973460913522	5.49503968253968	4.85615574419285e-08	7.23567205884734e-06	1508;3108;3109;3113;3115;3117;3118;3119;3122;3123;4261;5641;6892;920;972	CD4;HLA-DMB;HLA-DPA1;CD74;HLA-DPB1;HLA-DQA2;HLA-DMA;HLA-DRB1;HLA-DRA;HLA-DQB1;CTSB;CIITA;LGMN;HLA-DQA1;TAPBP	pathway_KEGG	19
hsa05330	Allograft rejection	http://www.kegg.jp/kegg-bin/show_pathway?hsa05330+3002+3108+3109+3113+3115+3117+3118+3119+3122+3123	36	10	1.40386351326954	7.12319958847737	6.89733265835102e-07	5.98033595367475e-05	3002;3108;3109;3113;3115;3117;3118;3119;3122;3123	GZMB;HLA-DMB;HLA-DPA1;HLA-DPB1;HLA-DQA2;HLA-DMA;HLA-DRB1;HLA-DRA;HLA-DQB1;HLA-DQA1	pathway_KEGG	19
hsa04672	Intestinal immune network for IgA production	http://www.kegg.jp/kegg-bin/show_pathway?hsa04672+10673+3108+3109+3113+3115+3117+3118+3119+3122+3123+7852	46	11	1.79382560028886	6.13214573268921	9.85105064188474e-07	5.98033595367475e-05	10673;3108;3109;3113;3115;3117;3118;3119;3122;3123;7852	HLA-DMB;HLA-DPA1;HLA-DPB1;HLA-DQA2;HLA-DMA;HLA-DRB1;HLA-DRA;TNFSF13B;HLA-DQB1;CXCR4;HLA-DQA1	pathway_KEGG	19
hsa05164	Influenza A	http://www.kegg.jp/kegg-bin/show_pathway?hsa05164+29108+3108+3109+3113+3115+3117+3118+3119+3122+3123+3455+3665+4261+440275+4599+51284+5579+5604+6773+9021	149	20	5.81043509658783	3.44208302261994	1.00341207276422e-06	5.98033595367475e-05	29108;3108;3109;3113;3115;3117;3118;3119;3122;3123;3455;3665;4261;440275;4599;51284;5579;5604;6773;9021	TLR7;IRF7;HLA-DMB;PRKCB;HLA-DPA1;HLA-DPB1;HLA-DQA2;HLA-DMA;HLA-DRB1;HLA-DRA;MX1;HLA-DQB1;SOCS3;CIITA;HLA-DQA1;PYCARD;IFNAR2;STAT2;MAP2K1;EIF2AK4	pathway_KEGG	19
hsa05332	Graft-versus-host disease	http://www.kegg.jp/kegg-bin/show_pathway?hsa05332+3002+3108+3109+3113+3115+3117+3118+3119+3122+3123	40	10	1.55984834807727	6.41087962962963	2.0051250992914e-06	9.80241163613671e-05	3002;3108;3109;3113;3115;3117;3118;3119;3122;3123	GZMB;HLA-DMB;HLA-DPA1;HLA-DPB1;HLA-DQA2;HLA-DMA;HLA-DRB1;HLA-DRA;HLA-DQB1;HLA-DQA1	pathway_KEGG	19
hsa04145	Phagosome	http://www.kegg.jp/kegg-bin/show_pathway?hsa04145+10952+1535+1536+23480+3108+3109+3113+3115+3117+3118+3119+3122+3123+653361+8417+84617+948+9550	131	18	5.10850333995306	3.5235368956743	2.54198387705795e-06	9.80241163613671e-05	10952;1535;1536;23480;3108;3109;3113;3115;3117;3118;3119;3122;3123;653361;8417;84617;948;9550	CD36;TUBB6;HLA-DMB;SEC61B;HLA-DPA1;HLA-DPB1;HLA-DQA2;HLA-DMA;HLA-DRB1;HLA-DRA;CYBB;CYBA;HLA-DQB1;SEC61G;NCF1;HLA-DQA1;STX7;ATP6V1G1	pathway_KEGG	19
hsa05140	Leishmaniasis	http://www.kegg.jp/kegg-bin/show_pathway?hsa05140+1535+1536+3108+3109+3113+3115+3117+3118+3119+3122+3123+5579+653361	71	13	2.76873081783715	4.69529212310902	2.63151990231858e-06	9.80241163613671e-05	1535;1536;3108;3109;3113;3115;3117;3118;3119;3122;3123;5579;653361	HLA-DMB;PRKCB;HLA-DPA1;HLA-DPB1;HLA-DQA2;HLA-DMA;HLA-DRB1;HLA-DRA;CYBB;CYBA;HLA-DQB1;NCF1;HLA-DQA1	pathway_KEGG	19
hsa04940	Type I diabetes mellitus	http://www.kegg.jp/kegg-bin/show_pathway?hsa04940+3002+3108+3109+3113+3115+3117+3118+3119+3122+3123	42	10	1.63784076548113	6.10559964726631	3.24993656619643e-06	0.000107609010747393	3002;3108;3109;3113;3115;3117;3118;3119;3122;3123	GZMB;HLA-DMB;HLA-DPA1;HLA-DPB1;HLA-DQA2;HLA-DMA;HLA-DRB1;HLA-DRA;HLA-DQB1;HLA-DQA1	pathway_KEGG	19
hsa05320	Autoimmune thyroid disease	http://www.kegg.jp/kegg-bin/show_pathway?hsa05320+3002+3108+3109+3113+3115+3117+3118+3119+3122+3123	43	10	1.67683697418307	5.963608957795	4.09203677698144e-06	0.000121942695954047	3002;3108;3109;3113;3115;3117;3118;3119;3122;3123	GZMB;HLA-DMB;HLA-DPA1;HLA-DPB1;HLA-DQA2;HLA-DMA;HLA-DRB1;HLA-DRA;HLA-DQB1;HLA-DQA1	pathway_KEGG	19
hsa05169	Epstein-Barr virus infection	http://www.kegg.jp/kegg-bin/show_pathway?hsa05169+1026+29760+3108+3109+3113+3115+3117+3118+3119+3122+3123+3455+3665+4067+637+6773+6850+6892+695+7431+896	184	21	7.17530240115544	2.9267059178744	7.63744488074813e-06	0.000206905324951177	1026;29760;3108;3109;3113;3115;3117;3118;3119;3122;3123;3455;3665;4067;637;6773;6850;6892;695;7431;896	IRF7;HLA-DMB;HLA-DPA1;HLA-DPB1;HLA-DQA2;HLA-DMA;BLNK;HLA-DRB1;HLA-DRA;HLA-DQB1;LYN;VIM;HLA-DQA1;BTK;IFNAR2;SYK;CDKN1A;STAT2;TAPBP;CCND3;BID	pathway_KEGG	19
hsa04141	Protein processing in endoplasmic reticulum	http://www.kegg.jp/kegg-bin/show_pathway?hsa04141+10952+10961+2081+23471+23480+23645+3301+440275+51465+6238+6745+6748+7184+7494+91319+9601+9695+9709	147	18	5.73244267918397	3.14002267573696	1.33276826668194e-05	0.000330970786226015	10952;10961;2081;23471;23480;23645;3301;440275;51465;6238;6745;6748;7184;7494;91319;9601;9695;9709	DERL3;ERN1;SEC61B;HERPUD1;HSP90B1;UBE2J1;ERP29;SEC61G;SSR4;PPP1R15A;TRAM1;DNAJA1;SSR1;XBP1;EIF2AK4;RRBP1;PDIA4;EDEM1	pathway_KEGG	19
hsa05150	Staphylococcus aureus infection	http://www.kegg.jp/kegg-bin/show_pathway?hsa05150+3108+3109+3113+3115+3117+3118+3119+3122+3123+6404	52	10	2.02780285250045	4.93144586894587	2.48067703492172e-05	0.000568647504928209	3108;3109;3113;3115;3117;3118;3119;3122;3123;6404	SELPLG;HLA-DMB;HLA-DPA1;HLA-DPB1;HLA-DQA2;HLA-DMA;HLA-DRB1;HLA-DRA;HLA-DQB1;HLA-DQA1	pathway_KEGG	19
hsa05323	Rheumatoid arthritis	http://www.kegg.jp/kegg-bin/show_pathway?hsa05323+10673+3108+3109+3113+3115+3117+3118+3119+3122+3123+4050+9550	77	12	3.00270807004875	3.9963924963925	3.55757883623298e-05	0.000757256066569591	10673;3108;3109;3113;3115;3117;3118;3119;3122;3123;4050;9550	HLA-DMB;HLA-DPA1;HLA-DPB1;HLA-DQA2;HLA-DMA;HLA-DRB1;HLA-DRA;TNFSF13B;HLA-DQB1;HLA-DQA1;LTB;ATP6V1G1	pathway_KEGG	19
hsa04380	Osteoclast differentiation	http://www.kegg.jp/kegg-bin/show_pathway?hsa04380+10859+11006+1535+2354+29760+3455+3727+5604+653361+6773+6850+695+7048+7305+9021	118	15	4.60155262682795	3.25976930320151	4.59961981650325e-05	0.000913791136878646	10859;11006;1535;2354;29760;3455;3727;5604;653361;6773;6850;695;7048;7305;9021	LILRB4;TYROBP;BLNK;CYBA;LILRB1;NCF1;SOCS3;BTK;FOSB;IFNAR2;SYK;STAT2;MAP2K1;JUND;TGFBR2	pathway_KEGG	19
hsa04640	Hematopoietic cell lineage	http://www.kegg.jp/kegg-bin/show_pathway?hsa04640+1438+3108+3109+3113+3115+3117+3118+3119+3122+3123+3563+920+948	93	13	3.62664740927965	3.58457785742732	5.49159412359668e-05	0.00100039938709911	1438;3108;3109;3113;3115;3117;3118;3119;3122;3123;3563;920;948	IL3RA;CSF2RA;CD4;CD36;HLA-DMB;HLA-DPA1;HLA-DPB1;HLA-DQA2;HLA-DMA;HLA-DRB1;HLA-DRA;HLA-DQB1;HLA-DQA1	pathway_KEGG	19
hsa05416	Viral myocarditis	http://www.kegg.jp/kegg-bin/show_pathway?hsa05416+3108+3109+3113+3115+3117+3118+3119+3122+3123+637	57	10	2.22278389601011	4.49886289798571	5.70697636935735e-05	0.00100039938709911	3108;3109;3113;3115;3117;3118;3119;3122;3123;637	HLA-DMB;HLA-DPA1;HLA-DPB1;HLA-DQA2;HLA-DMA;HLA-DRB1;HLA-DRA;HLA-DQB1;HLA-DQA1;BID	pathway_KEGG	19
hsa05152	Tuberculosis	http://www.kegg.jp/kegg-bin/show_pathway?hsa05152+2207+3108+3109+3113+3115+3117+3118+3119+3122+3123+387+4046+4261+637+6850+805+972	158	17	6.16140097490522	2.7591127519925	0.000122911749190324	0.00203487229215092	2207;3108;3109;3113;3115;3117;3118;3119;3122;3123;387;4046;4261;637;6850;805;972	FCER1G;HLA-DMB;HLA-DPA1;CD74;HLA-DPB1;HLA-DQA2;HLA-DMA;HLA-DRB1;HLA-DRA;HLA-DQB1;CIITA;HLA-DQA1;SYK;LSP1;CALM2;RHOA;BID	pathway_KEGG	19
hsa04659	Th17 cell differentiation	http://www.kegg.jp/kegg-bin/show_pathway?hsa04659+3108+3109+3113+3115+3117+3118+3119+3122+3123+3662+7048+920	102	12	3.97761328759704	3.01688453159041	0.000553152052100714	0.00832187005696083	3108;3109;3113;3115;3117;3118;3119;3122;3123;3662;7048;920	IRF4;CD4;HLA-DMB;HLA-DPA1;HLA-DPB1;HLA-DQA2;HLA-DMA;HLA-DRB1;HLA-DRA;HLA-DQB1;HLA-DQA1;TGFBR2	pathway_KEGG	19
hsa04142	Lysosome	http://www.kegg.jp/kegg-bin/show_pathway?hsa04142+10577+1075+1176+1200+1508+23062+5641+5660+8763+8905+950	88	11	3.43166636576999	3.20543981481482	0.000558514768923546	0.00832187005696083	10577;1075;1176;1200;1508;23062;5641;5660;8763;8905;950	NPC2;AP1S2;CTSC;TPP1;CTSB;LGMN;PSAP;CD164;GGA2;AP3S1;SCARB2	pathway_KEGG	19
hsa05321	Inflammatory bowel disease (IBD)	http://www.kegg.jp/kegg-bin/show_pathway?hsa05321+3108+3109+3113+3115+3117+3118+3119+3122+3123	62	9	2.41776493951977	3.72244623655914	0.000591310698768388	0.00839098039204665	3108;3109;3113;3115;3117;3118;3119;3122;3123	HLA-DMB;HLA-DPA1;HLA-DPB1;HLA-DQA2;HLA-DMA;HLA-DRB1;HLA-DRA;HLA-DQB1;HLA-DQA1	pathway_KEGG	19
hsa03060	Protein export	http://www.kegg.jp/kegg-bin/show_pathway?hsa03060+10952+23480+28972+60559+6727	20	5	0.779924174038635	6.41087962962963	0.000825973821700798	0.0111881908575835	10952;23480;28972;60559;6727	SEC61B;SRP14;SPCS1;SEC61G;SPCS3	pathway_KEGG	19
hsa05168	Herpes simplex infection	http://www.kegg.jp/kegg-bin/show_pathway?hsa05168+3108+3109+3113+3115+3117+3118+3119+3122+3123+3455+3665+440275+6773+9021+972	157	15	6.12240476620329	2.45001769285209	0.00109568463878751	0.0141962618416816	3108;3109;3113;3115;3117;3118;3119;3122;3123;3455;3665;440275;6773;9021;972	IRF7;HLA-DMB;HLA-DPA1;CD74;HLA-DPB1;HLA-DQA2;HLA-DMA;HLA-DRB1;HLA-DRA;HLA-DQB1;SOCS3;HLA-DQA1;IFNAR2;STAT2;EIF2AK4	pathway_KEGG	19
hsa04658	Th1 and Th2 cell differentiation	http://www.kegg.jp/kegg-bin/show_pathway?hsa04658+3108+3109+3113+3115+3117+3118+3119+3122+3123+920	87	10	3.39267015706806	2.94753086419753	0.0019031832241676	0.0236311917000811	3108;3109;3113;3115;3117;3118;3119;3122;3123;920	CD4;HLA-DMB;HLA-DPA1;HLA-DPB1;HLA-DQA2;HLA-DMA;HLA-DRB1;HLA-DRA;HLA-DQB1;HLA-DQA1	pathway_KEGG	19
hsa04514	Cell adhesion molecules (CAMs)	http://www.kegg.jp/kegg-bin/show_pathway?hsa04514+3108+3109+3113+3115+3117+3118+3119+3122+3123+6402+6404+920	122	12	4.75753746163567	2.52231329690346	0.0026769418659528	0.0319091470421573	3108;3109;3113;3115;3117;3118;3119;3122;3123;6402;6404;920	CD4;SELL;SELPLG;HLA-DMB;HLA-DPA1;HLA-DPB1;HLA-DQA2;HLA-DMA;HLA-DRB1;HLA-DRA;HLA-DQB1;HLA-DQA1	pathway_KEGG	19
hsa05145	Toxoplasmosis	http://www.kegg.jp/kegg-bin/show_pathway?hsa05145+23643+3108+3109+3113+3115+3117+3118+3119+3122+3123+4261	111	11	4.32857916591442	2.54124958291625	0.00376724301604547	0.0431784007223674	23643;3108;3109;3113;3115;3117;3118;3119;3122;3123;4261	HLA-DMB;HLA-DPA1;HLA-DPB1;HLA-DQA2;HLA-DMA;HLA-DRB1;HLA-DRA;HLA-DQB1;LY96;CIITA;HLA-DQA1	pathway_KEGG	19
hsa04611	Platelet activation	http://www.kegg.jp/kegg-bin/show_pathway?hsa04611+10235+10627+2207+387+4067+5023+54518+6850+695+83706+8673	113	11	4.40657158331829	2.49627171419207	0.00432365391150435	0.0477203283566036	10235;10627;2207;387;4067;5023;54518;6850;695;83706;8673	FCER1G;P2RX1;RASGRP2;VAMP8;LYN;APBB1IP;FERMT3;MYL12A;BTK;SYK;RHOA	pathway_KEGG	19
hsa04662	B cell receptor signaling pathway	http://www.kegg.jp/kegg-bin/show_pathway?hsa04662+118788+29760+4067+5579+5604+6850+695+84433	68	8	2.65174219173136	3.01688453159041	0.00462332324499948	0.0492053688217802	118788;29760;4067;5579;5604;6850;695;84433	PRKCB;BLNK;CARD11;PIK3AP1;LYN;BTK;SYK;MAP2K1	pathway_KEGG	19
