# Supplementary material for: Single-cell and WGCNA uncover a prognostic model and potential oncogenes in colorectal cancer
Source: Biol Proced Online. 2022 Sep 19;24:13. doi: 10.1186/s12575-022-00175-x (PMC9484253; doi:10.1186/s12575-022-00175-x)
Supplement: Supplementary file 10 — Additional file 10: Supplementary Table S3. The 615 genes in the red module. [file 12575_2022_175_MOESM10_ESM.xls]

Genes	GS.group	GS.C4	GS.C5	GS.C11	GS.C13	GS.C14	p.GS.group	p.GS.C4	p.GS.C5	p.GS.C11	p.GS.C13	p.GS.C14	Module
SAMD11	-0.0779404043966577	-0.308267182727393	0.115291635324956	0.133936935275097	0.0554051426610211	0.419818102310232	0.0907637060678022	7.54321559385447e-12	0.0121934042982728	0.00355363557493336	0.22958090027433	1.4147091677812e-21	yellow
NOC2L	0.408517632535732	0.31342298905099	-0.0158214767001334	-0.386754308416563	-0.369003492892436	-0.138547753105266	2.0674371842332e-20	3.22490447736941e-12	0.731718453809891	2.73614347393044e-18	1.13339407226442e-16	0.00255620785140579	brown
KLHL17	0.442184958871787	0.270575493860783	0.144459784586603	-0.382113129644718	-0.410343404647002	-0.115528104927585	5.14608680111783e-24	2.30626076475707e-09	0.00165141943023339	7.40618705173352e-18	1.34967307149733e-20	0.012016045066498	grey
PLEKHN1	0.568489316430232	0.0661604864945646	0.211178141479868	-0.470495769816331	-0.453225619553961	-0.0841687787214497	9.33714957031158e-42	0.151248576561505	3.69046097353896e-06	2.2554389617423e-27	2.74814037944762e-25	0.0676985081122781	grey
PERM1	0.443779424107673	0.0685023530343171	0.15640136624313	-0.404921074265446	-0.346825917528902	-0.0253478969415668	3.39292770549719e-24	0.137265381917861	0.00064985518525711	4.7527485837255e-20	8.69074768261697e-15	0.582782189720279	grey
HES4	0.321701129519111	0.17646626498829	0.229633710752816	-0.25476904573367	-0.270528150461333	-0.0584101083970704	7.95875653026173e-13	0.000116227865015929	4.5771001973769e-07	1.98604842007164e-08	2.32167548700076e-09	0.205259260593448	brown
ISG15	0.104574477743424	0.114528335618781	0.317950656788535	-0.0973403973619983	-0.0371217573571127	0.0554173789536177	0.0230775699483243	0.01278178020879	1.50828426417185e-12	0.0344990252697069	0.421033269847667	0.229477885880943	grey
AGRN	0.354138216325833	0.0505097359423657	0.135962860713943	-0.334304273015866	-0.25348736354566	0.0448865501600178	2.15723793304015e-15	0.273454513347992	0.00307846150625632	8.69342335122229e-14	2.35032719853421e-08	0.330508443139757	grey
RNF223	0.0537509538867204	-0.170467132326559	-0.129121619743376	0.00211269103937561	0.142337215424568	-0.140155646048052	0.243810210762423	0.000198479872586653	0.00496074924829645	0.963487397057648	0.00193550612949545	0.00227349699854653	grey
C1orf159	0.376214397876484	0.29009696988045	-0.00559974911667695	-0.272854640777058	-0.25039231577945	-0.256169786046687	2.56655906469042e-17	1.32326684583073e-10	0.903424857473799	1.67096965200018e-09	3.51645817858206e-08	1.6504443843596e-08	brown
TTLL10	0.149419733225386	0.0355829980811442	-0.0242918850687284	-0.126251015942705	-0.133069730103535	-0.0307044542540267	0.00113027123671448	0.440555764325132	0.598587283288884	0.00602166519753679	0.00377664208082438	0.505756548874672	grey
TNFRSF18	-0.0703810758729129	0.10714696184819	0.456909826833833	0.190750462047684	0.0872715275621143	0.135621558952184	0.126783907235179	0.0198928946027141	1.00924002202091e-25	3.02553188335779e-05	0.0581438640253951	0.00315423144181567	green
TNFRSF4	0.216843092352028	0.00591075335792751	0.49455530663126	-0.0608057310648811	-0.188088667848299	0.166072374254541	1.98208949241124e-06	0.898089576215479	1.74691523448239e-30	0.187250585047833	3.91811460974776e-05	0.000290483358283665	yellow
SDF4	-0.0494708202444729	0.0583651592563554	0.00625303254277083	0.0593457364292857	0.149134584189528	-0.0244559777307772	0.283455860047663	0.205608751930244	0.892223085594103	0.198081980726404	0.00115554372361823	0.596118659869461	brown
B3GALT6	0.447044377294336	0.144799233987652	0.116388366821045	-0.368449927886987	-0.40257569311031	-0.0362629663635013	1.43598679678908e-24	0.00160970991543302	0.0113899040833753	1.26833273696924e-16	8.13466539448914e-20	0.43186581103754	brown
C1QTNF12	-0.332372486126467	-0.261821304832069	-0.220002423249436	0.361434293406126	0.548660084959567	-0.0541385646674732	1.22882315283573e-13	7.73379632310022e-09	1.3912185858922e-06	5.1789763706811e-16	1.87201822460492e-38	0.240421840141523	grey
UBE2J2	0.116909059371444	0.268500632798323	0.0946283937675562	-0.0516999820195962	-0.0206587755685264	-0.0883596314859137	0.0110251033643484	3.08443712673352e-09	0.0398773548115437	0.262295244321246	0.654383294384852	0.0550696841255291	brown
SCNN1D	0.166131679245857	0.0595284374047141	0.0986405372674986	-0.195838294429578	-0.148044084549872	0.101215364750179	0.000289012315752257	0.196702085158586	0.0321479420780135	1.82758098839747e-05	0.00125707177922939	0.0278936227399615	grey
ACAP3	0.294628090551612	0.16088253970731	-0.00884183070431404	-0.26868357950477	-0.2352728989175	-0.035339684842957	6.59995615234287e-11	0.000450000037899465	0.848064838414113	3.00666948190066e-09	2.33294597022423e-07	0.443689404224346	grey
PUSL1	0.382112633166889	0.384009532930707	0.0968520697667304	-0.298507316080936	-0.282651330188374	-0.220372608493233	7.40696972292189e-18	4.9399643415582e-18	0.0354191451676208	3.60273838633014e-11	4.04142124279164e-10	1.33423800563272e-06	brown
INTS11	0.238732545508998	0.213195809997325	-0.0352878397104166	-0.225462624076275	-0.238931421033817	-0.0992806888184705	1.52984773300801e-07	2.96322954355703e-06	0.44435875586585	7.45268145382397e-07	1.49289070051146e-07	0.0310415354602534	brown
CPTP	-0.313275383025452	-0.0212733535581548	-0.248237981512081	0.273038383099367	0.396859517153991	-0.0413170078466128	3.30508169641671e-12	0.644796999971256	4.6401899621641e-08	1.62790870215506e-09	2.96119780958474e-19	0.370446372635694	grey
TAS1R3	0.0119305296105203	-0.122899517713008	-0.0967953674679965	0.0959420657875029	-0.0311876794406155	0.0230291417560845	0.796006095687413	0.00751489754778597	0.0355273255118617	0.0371895452381952	0.49908021870865	0.617736697777309	grey
DVL1	0.331038133299048	0.160816298164081	-0.0667644929152763	-0.321033111490225	-0.275121457478994	-0.0957929130602047	1.55843633018337e-13	0.000452483075189708	0.147542583889966	8.92443410278531e-13	1.20918437403751e-09	0.0374867665695316	brown
MXRA8	0.11814448426531	-0.260061870389993	0.377560622073028	-0.126348449659929	-0.197975088150713	0.475115757933439	0.0102006541501319	9.81116652198376e-09	1.93701332967071e-17	0.00598255256935017	1.47310166371373e-05	5.95421550048311e-28	yellow
AURKAIP1	0.0412696154167536	0.291282219408359	-0.0683342028377664	-0.0264867638294781	0.0332358808872868	-0.171114746192109	0.370995957290893	1.10443110594098e-10	0.138235057301154	0.565957843442553	0.471307929678154	0.000187498026466206	brown
CCNL2	0.416460637032929	0.0985785611471642	-0.0849180686622018	-0.353390552192265	-0.370132725172921	-0.131115616626891	3.17214461906583e-21	0.0322568255493852	0.0652806122915108	2.49171751765691e-15	9.00395317617445e-17	0.00432630368147122	grey
MRPL20	0.226663837310356	0.380090905750262	-0.0163499231511045	-0.198474564366593	-0.189873881832017	-0.159299585616973	6.48265874505474e-07	1.13729769975241e-17	0.723119253476205	1.40022518837853e-05	3.29569538812027e-05	0.000512943956689024	brown
ANKRD65	-0.325377683729252	-0.267669425897254	0.167802766974159	0.213467562980836	0.122439291124316	0.586190160254811	4.21603670469355e-13	3.4630502170008e-09	0.000250312140938005	2.87645221450868e-06	0.00774392565340635	6.72289863393968e-45	yellow
TMEM88B	0.111683981893427	0.0074481475851045	0.0897801413193091	-0.0893843656201125	-0.136658103405882	0.0530772154434878	0.015200668209415	0.871787530662247	0.0512607937751403	0.052299237549285	0.00292921028355536	0.249779103609988	grey
VWA1	0.273351191882097	0.0159978192045625	0.140911374169828	-0.242844236354824	-0.255786511078588	0.134979579990564	1.55706767768051e-09	0.728845103895322	0.00215074669954497	9.18699057651059e-08	1.73637932815181e-08	0.00330135994751026	grey
ATAD3C	0.235805802609187	-0.070575570235297	-0.0292476447492869	-0.164428979299354	-0.162163735524787	0.00203912850896874	2.18705931079415e-07	0.125735290161816	0.526164190063099	0.000334138642734544	0.00040439936294935	0.964757902861829	grey
ATAD3B	0.464020480214238	0.375865966535094	0.00940103685744627	-0.397763047024619	-0.376788584825605	-0.244688922726458	1.41006285835108e-26	2.75988794683695e-17	0.838583453496085	2.41821468276539e-19	2.276630474274e-17	7.28625019205049e-08	brown
ATAD3A	0.425714986708877	0.345678470873941	0.00778331923420814	-0.367338487478802	-0.334990517493954	-0.223968724903451	3.35062195647534e-22	1.07793806484704e-14	0.86607103367161	1.5886703083371e-16	7.68323364565901e-14	8.8544684145737e-07	brown
TMEM240	-0.136224643007697	-0.199330772978059	-0.021456652545804	-0.0249806359378814	0.00679891355122643	0.425967587163294	0.00302147042775137	1.28320770169205e-05	0.641949136350025	0.588256868239347	0.882879246139509	3.1481356246725e-22	grey
SSU72	0.113782144595198	0.187412800371108	-0.072569889611779	-0.0910698802692589	-0.04702234775054	-0.123633897097115	0.0133810347063674	4.18157078829534e-05	0.115367822762515	0.0479954442289496	0.307993131139857	0.00716196039566599	grey
FNDC10	0.248323793048613	0.086800988016097	0.0548956796650474	-0.192568314642237	-0.187332277036208	-0.0430659302593168	4.58944448066955e-08	0.0595166032364918	0.233899087558813	2.53065917355215e-05	4.21405321346597e-05	0.350518616748046	grey
MIB2	0.150232675708733	0.0678832156479808	0.0274652379234309	-0.126917308107528	-0.127704477437148	-0.0667549964592864	0.00106099028174932	0.140861755467509	0.551691189816192	0.00575871792082857	0.00546139780976015	0.147600310873848	brown
MMP23B	0.0451325702148005	-0.0721966071023409	0.292885874649739	-0.0301232021717471	-0.0687158481398322	0.195431417236732	0.327862126822377	0.117255599887276	8.63642439131196e-11	0.51384889101549	0.136041759905042	1.90367850868441e-05	grey
CDK11B	0.00780659949199241	-0.0279608937433022	-0.148712967741287	-0.0870632721370456	0.0385744205601041	0.0679421083585225	0.86567423454736	0.544532104877672	0.00119386625602758	0.0587481533749044	0.403076128981481	0.14051658939563	grey
SLC35E2B	-0.0712576878800744	-0.16346430027254	-0.205740205827365	0.0378190380808707	0.103056953673846	0.0939239547943319	0.12211082135562	0.000362539455686783	6.59780622604383e-06	0.412356072643185	0.0251560497316132	0.0413851244705463	grey
CDK11A	0.0895399793171095	0.02259908522451	-0.189574918334161	-0.105424864653447	-0.0420441223469354	-0.0507938720534898	0.0518888623376243	0.624318949062597	3.39294891807761e-05	0.0219791436007813	0.362077700562531	0.270761614041964	grey
SLC35E2A	0.089786684651138	-0.0682119995969108	-0.0341721175689347	-0.0523611217979566	-0.0879073376670826	0.0817528537318481	0.0512437709109729	0.138943064590084	0.458901902246236	0.256233991004765	0.0563307243881016	0.0759989499898298	grey
NADK	-0.138634793246351	0.0360373998065894	-0.0475117079114227	0.169132373999122	0.245798086718234	-0.0525013969293957	0.00254011904888368	0.434737507996488	0.302980276007948	0.000223040855328753	6.33261793580013e-08	0.254960536660238	grey
GNB1	0.00407142136678335	-0.0338090902080083	0.187549496558212	-0.0472701321114371	0.0192996857765863	0.171920028257885	0.929702028311301	0.463690578477854	4.12697027311349e-05	0.305448107127955	0.675783587314812	0.000174636268687134	grey
CALML6	0.209540812938818	0.139215826439334	-0.0280343744354411	-0.192111812092214	-0.207143828195112	-0.0882449435809102	4.40303865243221e-06	0.00243506259944622	0.543474704430574	2.64716366259425e-05	5.6873268430066e-06	0.0553872041894671	grey
TMEM52	0.295002736570692	0.227610597556725	-0.0946863736582025	-0.222221612628079	-0.226301698004821	-0.230276317730994	6.22762211154403e-11	5.80479089386989e-07	0.0397553518517672	1.0815499174719e-06	6.76154034487923e-07	4.24241096108458e-07	brown
CFAP74	0.157750622218081	-0.0369408472276813	-0.119696164545725	-0.116341890542875	-0.137511992646544	-0.0219988003185243	0.000582372183165531	0.42330190744888	0.00924294265000613	0.011422979156812	0.00275492124643394	0.633556742227955	grey
GABRD	0.484128018594753	-0.0323017590007872	0.105797270259421	-0.422146776391286	-0.463858108966961	0.09312076132634	4.17706248005922e-29	0.483867501454422	0.0215125733676256	8.03735363662366e-22	1.47564278642236e-26	0.043162708054382	grey
PRKCZ	-0.0509960801563136	-0.0140695927776156	-0.27915685944333	0.0546568692346228	0.140521411032275	-0.194650488593821	0.268856257617143	0.760461820087752	6.74850307959482e-10	0.23594286518227	0.00221330970374182	2.0582399916228e-05	grey
FAAP20	0.327244057679871	0.217543592689181	0.118705155248392	-0.25504400524932	-0.306954721443033	-0.0400045483612472	3.0435858944722e-13	1.83330521886486e-06	0.00984489133000253	1.91534695631592e-08	9.34017282690635e-12	0.385852204779706	brown
SKI	0.135302424653873	-0.0809664875671886	0.208985284679443	-0.138968440690759	-0.182285454221077	0.341413227363851	0.00322660905955605	0.0788727867178166	4.67335900930552e-06	0.0024792980786619	6.80010359889072e-05	2.3819261263619e-14	grey
MORN1	0.151911694513576	0.261774785901583	0.0281040755041388	-0.160290576771182	-0.135244656670977	-0.0700186158200078	0.000930128583290743	7.78277510488405e-09	0.542472635814306	0.000472646255021115	0.00323987057583617	0.128756203311118	grey
RER1	-0.0458117110114516	0.164593138617612	0.117197706623555	0.0925791707699367	0.152736721968275	-0.147053150516313	0.320628289873062	0.000329517409360974	0.0108273658403244	0.0443972849743435	0.000871443068280292	0.00135638552183692	grey
PEX10	0.321294080096259	0.141602262870132	-0.0900734905595075	-0.221548181285688	-0.274924307747227	-0.137198059847228	8.5342557418708e-13	0.00204385946527099	0.0505022503975298	1.16774726515823e-06	1.24383096202385e-09	0.00281787011749477	brown
PLCH2	0.128631865308966	-0.120420116285167	0.0927662916103378	-0.132230452309058	-0.163943648363247	0.0466913509698856	0.00512888730185261	0.00882413244652949	0.0439674190396651	0.00400446219376296	0.000348157119211918	0.311414598888909	grey
PANK4	-0.0632317355020656	0.152395468858487	0.0704834995983491	0.010968113780906	0.031332055356717	0.143727271120186	0.170226897389848	0.000895289140866322	0.126230846683748	0.812141906764106	0.497094588688756	0.00174482422737582	grey
HES5	-0.226564972906818	0.0121942023397537	-0.116520470106428	0.271602035037017	0.23530201414703	-0.122901379902851	6.55767729020925e-07	0.791600191180306	0.0112963544345707	1.99544474019026e-09	2.32473905729102e-07	0.00751398327523962	grey
TNFRSF14	-0.0312852650162319	0.0523112400434248	0.0433642582514414	0.0791202670121212	0.0916293128419377	-0.088041656023333	0.497737645458847	0.256687890247502	0.347188300898217	0.085966932916278	0.0466342469237234	0.055953754134323	grey
PRXL2B	0.0869489404769599	0.0788863009202916	-0.141767452474592	-0.0617554369525846	0.0163968057384452	-0.0916998172487545	0.0590821108992728	0.0869015425692331	0.00201903337632378	0.180442867855776	0.722358013543697	0.0464650180712444	grey
MMEL1	-0.00977663704580616	-0.160014055025622	-0.207106424705499	0.0588974786511684	0.0771256389826234	-0.0646006523979996	0.832228121711383	0.00048358408546046	5.70995220273938e-06	0.201497435580442	0.0941997000951106	0.161145910525805	grey
TTC34	0.142107890547032	0.0108113911039978	-0.0406437674036392	-0.0770384880844301	-0.130223165661779	0.0154208361692179	0.00196873732797176	0.814777252197859	0.378300823064811	0.0945733027099289	0.00460059557927418	0.738260446740864	grey
PRDM16	0.0178938520905208	0.0882752949791583	0.159463731036133	-0.0783884822324135	-0.0917513991437194	0.169578189948262	0.698197922715365	0.0553030269744685	0.000506055743694376	0.0889173543119888	0.0463415348151093	0.000214537419562604	grey
ARHGEF16	-0.0652049098674445	0.057843811321039	-0.195152919025867	0.0764162535971467	0.216172360398892	-0.273043349991221	0.157255485516997	0.209693896875916	1.95748950172193e-05	0.0972752380185782	2.13533881613214e-06	1.62675977922101e-09	grey
MEGF6	0.282715014934238	-0.21769830266213	0.248821577322346	-0.281353725012456	-0.263867553004937	0.234536117699507	4.0035671979833e-10	1.8019187067696e-06	4.30548620392189e-08	4.89308665554325e-10	5.85144037463735e-09	2.55016332954596e-07	grey
TPRG1L	-0.321245951021639	-0.216316386175125	-0.201270631006198	0.254145520006894	0.383525091774959	0.0592065939149475	8.60493671835605e-13	2.10150453610125e-06	1.05153947413788e-05	2.15586112920026e-08	5.47973488970942e-18	0.199137614755183	grey
WRAP73	0.489778127850424	0.304218416228832	0.111978415726631	-0.377779271203275	-0.391273835971615	-0.239074706343845	7.58138938043905e-30	1.45325924953431e-11	0.014932879697654	1.85024200226453e-17	1.02178084764911e-18	1.46679901065769e-07	brown
TP73	0.330058451217964	0.227051923876791	0.205950493619033	-0.277186037580136	-0.28019490707134	-0.068598812741574	1.85412254555652e-13	6.19606982144026e-07	6.4530602076438e-06	8.98301938439781e-10	5.79944045009384e-10	0.136711490738489	grey
CCDC27	-0.0874601609568039	-0.0790463485594874	-0.031714140064268	-0.0113434230391872	-0.0211166118445903	0.31035954491417	0.0576009635437546	0.0862613314830447	0.491860012601559	0.80583962216396	0.647236380027902	5.35373033158265e-12	pink
SMIM1	0.102705542357963	-0.150245722574238	-0.0447655200471384	-0.0577458184093955	-0.177805412727988	0.074908985434644	0.0256597715231372	0.00105991103491657	0.331815346841591	0.210468238938951	0.000102892213265471	0.104075471924058	grey
LRRC47	0.249067632599296	0.236917962084918	0.00822780127210185	-0.247076501111919	-0.239500408525914	0.00489506698058059	4.17147188048909e-08	1.91037156091656e-07	0.858501008424473	5.38271454451328e-08	1.39184776458394e-07	0.915529411232605	brown
CEP104	0.1435921643113	0.0296080292298078	-0.00393726383207957	-0.148817649636684	-0.0759746401397479	0.0852002417453477	0.00176257204708399	0.521076995449504	0.932012727206011	0.00118424355319554	0.0992299165538203	0.0643886630090436	grey
DFFB	0.493695972141421	0.346752573447918	0.0478628647190092	-0.371290527261742	-0.418315912075502	-0.29313092640208	2.27868889921575e-30	8.81145132564755e-15	0.299416642183548	7.10473839019689e-17	2.03262811459857e-21	8.31676315377023e-11	blue
C1orf174	0.391851270520443	0.329810526351953	0.157759469928838	-0.315533062587706	-0.354285956503479	-0.165227697818199	8.99964025856621e-19	1.93726616501784e-13	0.000581951957701587	2.26675372049897e-12	2.09656506923559e-15	0.000312208826396544	blue
AJAP1	-0.0525865195906112	-0.0822121491053435	0.358379385896512	0.0465389964548376	-0.000758927118471971	0.265589598087958	0.254189913150843	0.0743601953655204	9.45451115246215e-16	0.312997831447787	0.986879857745378	4.61873886706158e-09	grey
NPHP4	0.392879230493214	0.0918694385169032	0.118506230060707	-0.341911233721229	-0.344931484363376	-0.00673399184646906	7.17476888369596e-19	0.0460599931650214	0.00996983377698838	2.17268025133171e-14	1.23959494801451e-14	0.883989685563843	grey
KCNAB2	0.227979712594051	-0.0125869085117445	0.199606203398857	-0.18447665801476	-0.291296564155849	0.136976336777149	5.55941951672086e-07	0.785050493604885	1.24758519619229e-05	5.53306015346096e-05	1.10201174938642e-10	0.00286311524799381	grey
CHD5	-0.192308844609331	-0.0572557766147178	-0.0678736126731512	0.0386629442515916	0.108720685631952	0.358012169237274	2.59626846450621e-05	0.214371511147978	0.140918099394774	0.401996832680378	0.0181392927583935	1.01594740485405e-15	purple
RPL22	0.0619156891428573	0.0676198745033753	-0.249245848842337	-0.0910880655913306	-0.120664338158811	-0.0203083479631982	0.17931244587151	0.142413132952578	4.0769331440517e-08	0.0479506784865808	0.00868670964354565	0.659874998192011	turquoise
RNF207	0.192314671736034	0.0756415046422126	0.0932537225612649	-0.15045128274522	-0.156188815182738	-0.0189809205327561	2.59477748422864e-05	0.100725020439615	0.0428640785381471	0.0010430400260558	0.000661124351746439	0.68084172914185	grey
ICMT	0.0996455392303613	0.21189526019506	0.202013097138001	-0.137515290138668	-0.00572594744789362	0.0675130820759307	0.0304256431795144	3.41435902681874e-06	9.73885725010023e-06	0.00275426689316949	0.901259385748644	0.143045975018512	grey
GPR153	0.0460194081610429	-0.289558304443237	-0.203068434686919	-0.00970090895656734	-0.00570785213802495	0.0541297312190639	0.318436934593351	1.43617447969592e-10	8.72849395012974e-06	0.833508611135825	0.901569843529809	0.240498689214496	grey
ACOT7	0.144935769834666	0.299636826951438	0.074481224504564	-0.155038274969444	-0.103433169845338	-0.150411859510287	0.0015932074932515	3.01534848083121e-11	0.106072444649391	0.000725332397564353	0.0246262517698593	0.00104625629978713	brown
HES2	-0.149358953947129	-0.239344975504649	-0.0991766529514332	0.201272155286172	0.25208187419332	-0.0481458007038419	0.00113561494138093	1.41877576354672e-07	0.0312190975533667	1.05137417511652e-05	2.82406110801701e-08	0.29656569013336	grey
ESPN	-0.250406637104985	-0.208492025536891	-0.346068613327586	0.267658600083419	0.329323357313191	-0.0937939223909704	3.50995165931382e-08	4.92659716144192e-06	1.00192123960648e-14	3.46826721104476e-09	2.11141501534977e-13	0.0416686411577574	grey
TNFRSF25	0.188147485627803	0.0589393665918058	-0.0807747782493403	-0.110568076518124	-0.160188870627106	-0.147402885426854	3.89594559772907e-05	0.201176472900784	0.0795866023165683	0.0162542258215006	0.000476642219983704	0.00132053865846596	grey
PLEKHG5	0.3501462810054	0.0968552032294021	0.0115864709983985	-0.293920062048766	-0.313918255724395	-0.0528074541727394	4.63681007592801e-15	0.0354131751213944	0.801764970130141	7.36377974943639e-11	2.96953094156756e-12	0.252197315263079	grey
NOL9	0.289794565659817	0.293585922621877	0.234606300252118	-0.231864949815091	-0.232367254104145	-0.044095392030216	1.38554226674118e-10	7.75354167458461e-11	2.52866088081439e-07	3.51296003552012e-07	3.30858589231513e-07	0.339111651634383	grey
TAS1R1	-0.302250780149589	-0.0943602182538088	-0.0589965094722863	0.202271273305182	0.175732319537078	0.29216771485355	1.99142593305457e-11	0.0404457848586484	0.20073922030906	9.48186563157793e-06	0.000124209678435412	9.64376774693604e-11	grey
ZBTB48	0.0322129234175525	-0.0497539029628225	-0.0769093552790828	-0.0580722262123667	-0.0285728371740144	0.00943151272251595	0.485071276872534	0.280706542385945	0.0951290507361139	0.207896944654814	0.535757351571194	0.838067390261244	grey
KLHL21	0.187997524648533	0.0322629462107434	0.191452032398445	-0.2474939057232	-0.274237704438907	0.308408613672315	3.95270329751718e-05	0.484393239234	2.8245638089623e-05	5.10353879865057e-08	1.37218603111286e-09	7.37104284962539e-12	grey
PHF13	0.257373393827674	0.00258768320216914	0.0825939275682282	-0.316004586759896	-0.204461101659265	0.205424774085107	1.40651310506597e-08	0.955286125230283	0.0730200281322563	2.09422512048298e-12	7.54719359753638e-06	6.82074400221692e-06	grey
THAP3	0.146867016971846	0.210010283242034	0.088165816761495	-0.148182066034865	-0.207338916642494	0.0465841446000975	0.00137582646236233	4.18629901662198e-06	0.055607156756206	0.00124378657112548	5.57069779678669e-06	0.312528112617041	brown
DNAJC11	-0.113660814602296	0.189972905492046	-0.122372937879645	0.0811104977683345	0.157291060736348	-0.0650651197478918	0.0134807777473775	3.26406895383337e-05	0.00777745504944722	0.0783399972826569	0.00060459044518167	0.158149133808346	grey
CAMTA1	-0.00796048449806571	0.113592070178809	-0.100053696856202	0.0152677835510142	0.0315211407909112	-0.0665025495813412	0.863052203160927	0.013537581362101	0.0297490747754376	0.740764643138772	0.494500418993226	0.149141199417721	grey
VAMP3	-0.0259947113111443	-0.0124562571559559	0.18130859132217	0.107193614349446	0.151259582577369	0.037642118626821	0.573198324824878	0.787227886228405	7.44909650194537e-05	0.0198388604503485	0.000979073962846235	0.414547653709659	grey
PER3	-0.35165732328449	-0.190830561244152	0.0390426486024436	0.237831046183513	0.252993511702427	0.37687598879845	3.47521799539751e-15	3.00192010238327e-05	0.397387050039445	1.70872509493815e-07	2.50728318280964e-08	2.23541924498225e-17	grey
UTS2	0.130216601674014	0.0465286738734669	0.034182460243909	-0.115889216496925	-0.080863456604919	-0.105793701524294	0.00460266988000595	0.313105292067581	0.458765878499613	0.0117495982707932	0.0792557669039976	0.0215170033625838	grey
TNFRSF9	0.210958393597052	0.0692645112404083	0.669269220559603	-0.0678872352506556	-0.16527544533625	0.175182439100771	3.77925323952211e-06	0.13293567285333	1.2857823435041e-62	0.140838176214645	0.00031094137603091	0.000130524219403781	green
PARK7	0.280525570382055	0.302377145507272	0.0292407295545228	-0.258673482515313	-0.266815940872321	-0.101786971369625	5.52537262042568e-10	1.95167811552777e-11	0.526262051887214	1.18228385389119e-08	3.8986172776527e-09	0.027017739821152	brown
ERRFI1	0.0322035853278702	-0.0410918823415182	0.154085475210072	-0.0689460125875729	0.0691545099463666	0.116867616141033	0.485197907425888	0.373061522302065	0.000782825684571639	0.134732021354364	0.133553984555872	0.0110537550182832	grey
SLC45A1	-0.139147040294585	-0.283247183705451	0.14148015345886	2.66971402624917e-05	-0.00864435379689398	0.60417772785348	0.00244728954065471	3.70044879950537e-10	0.00206239021824764	0.999538445805608	0.851418392445065	2.69027144129073e-48	yellow
RERE	-0.207672217729917	-0.22615876872118	-0.128299491633059	0.108373253959079	0.177115675461022	0.254423064369916	5.376703484257e-06	6.87475098707431e-07	0.00524590130786084	0.018514379960836	0.000109569908120607	2.0786068682219e-08	grey
ENO1	0.365779745013526	0.43746945830686	0.193090126844241	-0.340407134407325	-0.275382218221896	-0.171397995817706	2.17548741798655e-16	1.74148567645065e-23	2.40344399452444e-05	2.86670623014035e-14	1.16479650652085e-09	0.000182876089390275	blue
CA6	0.0922523408625158	0.0261792985563748	0.0950414050318031	-0.10866637062081	-0.141465129776332	-0.0275723091371655	0.0451565787900659	0.570477021536983	0.0390151507238179	0.0181974902021981	0.00206468072512918	0.550140793649061	grey
SLC2A7	-0.0878483359524044	-0.0267404057874712	0.0326496876586673	0.0363949611358651	0.059906785768139	0.0751220169476566	0.0564969802194643	0.562242713339325	0.479168451133066	0.430190474088874	0.193866851581306	0.103092115621114	pink
SLC2A5	-0.301883452938562	0.0335680733387298	0.442534034623928	0.201621289765132	0.242761960736285	0.30457640276649	2.11150688047659e-11	0.466885082926147	4.69844176388886e-24	1.01415732490304e-05	9.28206008236004e-08	1.37195334394143e-11	green
GPR157	0.434029429116488	-0.0441598988310775	-0.0809730418729214	-0.335891796282029	-0.319484887146097	-0.161965438650652	4.18757546055583e-23	0.338404876026983	0.0788484743256752	6.52955305491294e-14	1.16245493277958e-12	0.000411163738840482	grey
H6PD	-0.0358090036763194	-0.183706344017313	-0.0215770029385554	0.00383316294280249	0.0516494986170383	0.215185197908152	0.437656395163544	5.95065804046105e-05	0.640082134166314	0.933806131905934	0.262762093726441	2.38167614877489e-06	grey
SPSB1	-0.0933111759253138	-0.272025308181769	0.220558175218937	0.0555536072895709	0.0979514171666757	0.420436966794429	0.0427355786412	1.87949111905196e-09	1.3065234073395e-06	0.228333226141908	0.0333764640401786	1.2178551077078e-21	yellow
SLC25A33	0.122234923763054	0.313710581758342	-0.0941014595981465	-0.0638143362752443	-0.0738480764993645	-0.273572521073911	0.00784761150356953	3.07411209592699e-12	0.0410007313657282	0.166316439559062	0.109083706159553	1.50876250755976e-09	grey
TMEM201	0.441604323744578	0.362628146821346	0.0214418657665528	-0.399424363217125	-0.404575540575569	-0.141072421888446	5.98572732848238e-24	4.08625512102643e-16	0.642178680467509	1.66354381707215e-19	5.14571928884601e-20	0.0021253841753064	brown
PIK3CD	-0.252504526832882	-0.139678179321918	0.464386386738702	0.293244011595259	0.201192751082942	0.403061550106017	2.67265909992171e-08	0.00235431368148161	1.27265014820774e-26	8.17316489382988e-11	1.06001808283436e-05	7.2801896460455e-20	green
CLSTN1	-0.200170123426852	-0.117247766414743	-0.110618883347134	0.133286046991071	0.318522751017556	0.121012271790236	1.17756396021702e-05	0.0107933940223364	0.0162049027162131	0.00371985880953872	1.36893451808804e-12	0.00849422168624267	grey
CTNNBIP1	0.213091409967828	0.0414368657593651	0.0644082424290559	-0.176334871547508	-0.187938965828386	-0.0499103548279941	2.9972280904623e-06	0.369058695141035	0.162399803248758	0.000117620410958323	3.97507847356452e-05	0.27919484187442	grey
LZIC	-0.130916894486827	-0.0164279976267462	-0.0333847998486938	0.146693719595856	0.200428991973694	-0.00277141124809886	0.00438606821134523	0.721851697644084	0.469322363144478	0.00139415666454873	1.14668788805654e-05	0.952115072328484	turquoise
NMNAT1	-0.33667029483745	0.0231023766125522	-0.15893848411282	0.336095178178687	0.417890935547893	-0.0973171490657561	5.6710368832572e-14	0.616618820902847	0.0005284049983294	6.29370275030257e-14	2.2513395905958e-21	0.0345423642658914	grey
RBP7	-0.178870123912095	-0.127437499468907	0.199198679511031	0.0666118067399089	0.0118200823268163	0.461451425418539	9.33312339037744e-05	0.00556065265873143	1.30063310760192e-05	0.148472818561751	0.797853578797553	2.88651968824517e-26	grey
UBE4B	-0.00619412615714803	-0.0304134644993709	-0.0994911388281054	-0.029392247190431	0.011872626342044	0.121611873828025	0.893232301350823	0.509799407133317	0.0306849926134783	0.524119944151803	0.796974518688223	0.00817140917588498	grey
KIF1B	-0.162113834255014	0.00229180241040525	0.0173990116312664	0.0483849313653182	0.178936221067154	0.184033428958626	0.000406091786967906	0.960394339517756	0.706151652565801	0.294170294470405	9.27661554224844e-05	5.76983116278289e-05	turquoise
PGD	0.343514219797161	0.263992761259966	0.179694632296424	-0.26883686609075	-0.247245225196674	-0.163722699704954	1.61426154811827e-14	5.75198061256996e-09	8.65086964908066e-05	2.94297813246199e-09	5.26813330901894e-08	0.00035471905742089	grey
CENPS-CORT	0.0872972650862554	0.245281309220456	-0.0324595015867813	-0.117547739638466	-0.0728952161283487	-0.0878869476028545	0.0580695408329223	6.76088968470327e-08	0.481733981623947	0.0105917965004671	0.113742073529158	0.0563881338177483	grey
CENPS	0.188770502107632	0.296901731251732	-0.0280810018145493	-0.181876563658982	-0.122757599773313	-0.157771227343043	3.66829671331459e-05	4.63370260534413e-11	0.542804256739262	7.06498382493974e-05	0.00758486770568006	0.000581393970173066	blue
CORT	-0.0808574629154609	0.217331886505969	0.0678093629296033	0.0240127134722481	0.0223598143933205	0.0267251498174572	0.0792780925846578	1.8771042856754e-06	0.141295518974106	0.602797749779894	0.627994146849914	0.562465837436985	grey
DFFA	0.407175395180739	0.24716740894972	0.014994123402358	-0.354793489005116	-0.416817314076214	-0.0707745709459343	2.82398381678021e-20	5.32068280576672e-08	0.745248995391086	1.90062526448449e-15	2.91262937443134e-21	0.124669361485756	blue
PEX14	0.0590177433418158	0.104258046518573	-0.0421543124395186	-0.132069080470361	-0.0828984001140462	0.0551795312890767	0.200576916797866	0.0234982626262141	0.360819857658712	0.00404966602096525	0.0719654070806993	0.231486147164057	brown
CASZ1	-0.308309649048928	-0.083075543869885	-0.196691357783079	0.177900886129803	0.339126996737288	0.147149726132765	7.49111016965838e-12	0.0713575673110851	1.6773067227191e-05	0.000101998642316903	3.62519561791397e-14	0.00134639839638386	grey
C1orf127	-0.0090380122748804	0.0402379387759798	0.00285516744365161	-0.00792007695482208	-0.0866814613107705	0.0124395198499619	0.844735994242364	0.38308448561566	0.950669730596038	0.86374055893663	0.0598695443831742	0.787506944914019	grey
TARDBP	0.250469127431822	0.186738609024322	-0.075681080681905	-0.279657795818371	-0.215390187813094	-0.0278382934837069	3.48169676009065e-08	4.46100412018283e-05	0.100546472996093	6.27303735614368e-10	2.32838482950465e-06	0.546298610191577	blue
MASP2	-0.154990587027045	-0.0467459619193682	-0.0755615808243484	0.12804873785493	0.0880318463813367	0.0865795122727636	0.000728114384801133	0.310848378598768	0.101086364864023	0.00533576566643882	0.0559812142412962	0.060171947484576	grey
SRM	0.484052438639554	0.316217311733114	0.103875605124141	-0.394535277617006	-0.451872283327473	-0.148862318962039	4.27259327955141e-29	2.02065765010956e-12	0.0240155560654001	4.97199321144695e-19	3.95841147712025e-25	0.00118015918852257	brown
EXOSC10	0.187603949827222	0.226368095675784	-0.0662968636591608	-0.19035439562198	-0.147118782477415	-0.039777821554672	4.10540840115573e-05	6.70955966190043e-07	0.150405691459708	3.14489365278247e-05	0.00134959097056311	0.388552526707718	grey
MTOR	-0.00466934566910975	0.087629783461695	0.0591175354422361	-0.0485984630117977	0.0118545434522673	0.149855713866197	0.919410968372935	0.0571163713886714	0.19981542307081	0.292042285183517	0.797277016088723	0.00109261393233344	grey
ANGPTL7	-0.713777899687842	-0.239179198926182	-0.0328519434720128	0.486863456680294	0.468031653977039	0.510697328235889	1.03699255222377e-74	1.44804910856997e-07	0.476448282514751	1.83563982929373e-29	4.55143834691236e-27	1.02887583141966e-32	red
UBIAD1	0.250347975691752	0.129467736067665	-0.154573031174076	-0.224253674733319	-0.264216263817989	-0.0348171995458279	3.53667696237161e-08	0.00484493776138699	0.000752898897601291	8.56890245625955e-07	5.57850024168765e-09	0.450461216576072	grey
DISP3	0.0872117225823308	0.00139551864697893	-0.0130960125863039	-0.102510322790169	-0.16109450788027	0.082330008959933	0.0583168693306063	0.975877203104954	0.776582063958265	0.025943343894378	0.000442139416811009	0.0739443475508122	grey
FBXO2	0.180187778099867	-0.131848028700443	-0.00789753689914796	-0.162654615380089	-0.210101684454166	0.0800533959383774	8.26555262480966e-05	0.00411233694283407	0.864124581024846	0.000388097484405694	4.14530435178377e-06	0.0823196593087607	grey
FBXO44	0.286285960695602	-0.0064702395474876	-0.030341688126407	-0.259464054911252	-0.341775277844774	0.047719218857953	2.35297386995957e-10	0.888503294653809	0.510799216025486	1.06330091847084e-08	2.22794518496274e-14	0.300871015866522	grey
FBXO6	0.161084199099871	0.1949209272564	0.343932759753923	-0.0995836052142324	-0.0969890506784381	-0.0174318265121066	0.000442518732595172	2.00341387709577e-05	1.49335710869921e-14	0.0305294486563687	0.0351589594820224	0.705623205343178	grey
MAD2L2	0.510684828678573	0.339217925192302	0.269157223644834	-0.415415917774145	-0.537015005869078	-0.0570574879356971	1.03308515017367e-32	3.56537801656174e-14	2.81406830655686e-09	4.0707171648254e-21	1.29125612843748e-36	0.215965613321932	brown
DRAXIN	0.13070832534421	-0.0246223051757967	0.312742551357993	-0.154341937871517	-0.208588311199582	0.177667477130968	0.00444959555616693	0.593621146156521	3.61104559894199e-12	0.000766949152100576	4.87615731248833e-06	0.00010419621815437	grey
AGTRAP	0.475594860182688	0.197520959633323	0.277634262592566	-0.388014702999196	-0.408325520231571	-0.014993461112014	5.1800900656378e-28	1.54247840638533e-05	8.41896211742909e-10	2.08211397000073e-18	2.16199048956494e-20	0.745259858575571	brown
MTHFR	-0.267109769576406	0.0318762387068298	0.054829059567674	0.164290074593369	0.298450165747953	0.159705359256888	3.74298207487554e-09	0.4896481955794	0.23446797096606	0.000338096076731605	3.6352536484565e-11	0.000496072301211772	grey
CLCN6	-0.0283189888921431	-0.122039640571551	0.00822153141558075	-0.0697559684893144	-0.0288160581924683	0.310757179229036	0.539388690281254	0.00794784491794891	0.858607702651606	0.130200165447897	0.532289589645491	5.01447970390091e-12	grey
NPPA	0.098062474705776	0.0793372732160954	0.0194371093904871	-0.10732112824907	-0.0217098228782652	0.0173261818017158	0.0331758117725209	0.0851073245273077	0.673607436343872	0.0196918217153284	0.638024325029054	0.707325000459599	grey
NPPB	0.0675054329429165	-0.0185418760321856	0.156855392299017	-0.063339676433413	-0.102425798361578	0.151526500544988	0.14309138549479	0.687831901818842	0.000626377273115167	0.169497253360034	0.0260669579298217	0.00095875946157099	purple
KIAA2013	-0.0598899441336535	0.0565897935837023	-0.152835036436476	0.0193922665082258	0.139318298884071	-0.0674290541715404	0.193992418515774	0.219759207043423	0.000864682777751066	0.674317240893837	0.00241695114248709	0.143545426951778	brown
PLOD1	0.356094029629973	0.110034996492516	0.269040204335159	-0.390922979107986	-0.326432547225029	0.193525975409666	1.47691142428102e-15	0.0167797186312769	2.86050768185522e-09	1.10358054741833e-18	3.50782817036085e-13	2.3018587115853e-05	grey
MFN2	-0.299078255554813	0.0758158511242683	-0.0631476810730892	0.153568271817482	0.282352113760577	0.210222795948886	3.29309315474724e-11	0.0999403411123476	0.170796699767704	0.000815772599495261	4.22398719053974e-10	4.09157461776695e-06	grey
MIIP	0.427254891741616	0.225718694561991	0.0101792378917255	-0.349771219996495	-0.372989555047227	-0.136406104721841	2.28946510797746e-22	7.23486965530535e-07	0.825428055288607	4.97967091821948e-15	5.00975683905383e-17	0.00298253024597902	brown
TNFRSF8	0.0359077321991773	-0.0235741577628545	0.557891557021789	0.0330565657767397	-0.0930831706527727	0.439534584639915	0.436393274303664	0.609438736283271	5.7891529532379e-40	0.473704890328839	0.0432474534109409	1.0234632132912e-23	green
TNFRSF1B	0.0938542437744057	0.0517991534260189	0.313603914540507	-0.0643284814670886	-0.0374416354265075	0.137371837057618	0.0415369160119227	0.261379812303308	3.12921873233942e-12	0.162921733714611	0.417039409275954	0.00278286489396153	grey
VPS13D	-0.274188067095124	-0.134013217950417	-0.061996156331632	0.167443510352649	0.280522208473169	0.247005661075747	1.38194848341386e-09	0.00353460215105995	0.178746812091955	0.00025819868398106	5.52809466190406e-10	5.43153659779203e-08	turquoise
DHRS3	-0.0611422146579837	-0.164066832003453	-0.172675200197271	0.0940232185146988	0.143936812786319	0.00658600240587302	0.184817289639953	0.000344548015201241	0.000163330543152855	0.0411697920283085	0.0017176223283701	0.886521785253053	grey
HNRNPCL1	0.140912271256145	0.157879978075621	0.171822567221373	-0.100825932906005	-0.125489220374113	-0.0693428820727485	0.00215060465951019	0.000576256324330368	0.00017614768695131	0.0285042365027759	0.00633547432870892	0.132496503648776	grey
HNRNPCL2	0.0368187281252015	0.0366167424744116	0.090951560156754	-0.0143448004342804	-0.0759409634757648	-0.0261291809359871	0.424837321509214	0.4273840112216	0.0482875615225817	0.755923413286608	0.099380249876886	0.571215280432605	pink
LRRC38	0.0934798407008016	-0.0697445160665623	0.163725589892924	-0.101669956543028	-0.138608547413441	0.152192637775584	0.0423602180568787	0.130263411552899	0.000354632482675933	0.0271950917941547	0.00254496067106929	0.000909746762960458	grey
PDPN	0.367865213062104	-0.0954238477317549	0.581548175481752	-0.260794541431602	-0.36502747428887	0.282344702502524	1.42801291715909e-16	0.038230887983687	4.68108530246188e-44	8.88760582892632e-09	2.5303387407235e-16	4.22860948162184e-10	yellow
PRDM2	-0.0418836911722039	-0.221114038234187	-0.0150038522884165	0.0369665389123311	0.0453534356366598	0.253300066959326	0.363913945411502	1.22676878977094e-06	0.74508942364088	0.422979296395143	0.325498094022245	2.40870123749953e-08	turquoise
KAZN	0.0207668711584497	-0.210154853498515	-0.133556301134062	0.0061844049080533	-0.0344418449247585	0.133272259191673	0.652693019652484	4.12163403652692e-06	0.00365000446177794	0.893398867610251	0.455361905255808	0.00372345489744306	grey
TMEM51	0.0371199066969101	-0.00760729305207082	0.121062849265271	-0.08334724133926	-0.0676917071552685	0.198492927857638	0.421056441309276	0.869072384907124	0.00846655941965861	0.0704334377171262	0.141988666124213	1.39761229227602e-05	grey
FHAD1	0.171917619782469	-0.0166635882824818	0.233974932929387	-0.171208482339846	-0.160940462940599	0.167280422736245	0.000174673472183175	0.718031457551928	2.72854577858935e-07	0.000185956501483235	0.00044783920328103	0.000261854963593261	grey
EFHD2	-0.00384490007316011	0.0301715577489637	-0.0318192519940225	0.0174673232176568	0.137721393253634	-0.109044438025199	0.933603912824019	0.513173120450115	0.490425163818672	0.705051729629163	0.00271364762668849	0.017795757576116	grey
CTRC	0.0669680914547591	0.0690217848980717	-0.00732811016647898	-0.0799444231454959	-0.098000657640512	-0.00199001241048914	0.146309084396439	0.134302975408101	0.873836461129956	0.0827390361988851	0.0332873718741544	0.965606241756623	grey
CELA2A	0.0409951109721911	0.0184791324216937	-0.00850046078814101	-0.0402625247291698	-0.0729934641565269	-0.00345091979025601	0.374189151633396	0.688833055758311	0.853863675891067	0.382793634373693	0.113254652097002	0.940394054055896	grey
CELA2B	0.0330453980936155	-0.0805470404276901	0.00272200520029216	-0.0256137026741037	-0.0312110897288392	0.0786262698423095	0.473854392895941	0.0804413611209101	0.95296772346275	0.578834724095873	0.498757967380593	0.0879498473053255	grey
CASP9	-0.164717439327206	-0.172071554105815	-0.0399331033141136	0.16460179173736	0.222489697448044	0.0830798839845462	0.00032605796989021	0.000172310540733952	0.386701881616057	0.000329275478129701	1.04896336088281e-06	0.0713427277228822	grey
DNAJC16	0.0408349327131666	0.0744899139051443	-0.0604645176224943	-0.000613558750811713	0.0678437482377786	-0.110364763491507	0.376060242531599	0.106031579531537	0.189742081544851	0.989392784670169	0.141093434594349	0.0164529198594161	turquoise
AGMAT	0.258510476799501	0.271011313566091	-0.226423418915012	-0.157799367416641	-0.126565026113445	-0.386998983571396	1.20837257043767e-08	2.16895031842508e-09	6.66654216815408e-07	0.00058006050425114	0.0058964288575799	2.59506897421317e-18	grey
DDI2	0.186748721029896	0.0132142257100473	-0.0630910335112775	-0.200784689055257	-0.135935983501577	0.0245234799354329	4.45668555452792e-05	0.774619448895528	0.171181514331816	1.10551707998351e-05	0.00308436775427364	0.595104495350688	turquoise
PLEKHM2	0.000845276412585841	-0.041683774427266	0.154483372044854	-0.0320637127964501	-0.039461331893861	0.294684922346852	0.985387230621556	0.366210237351225	0.000758321557936369	0.487096803267851	0.392341052315267	6.54211022426507e-11	grey
SLC25A34	-0.822221677947192	-0.236577451555113	-0.223281601153309	0.715283492444581	0.813943279618078	0.14961074354102	4.10236368685267e-117	1.9912879435676e-07	9.58113798944448e-07	3.6831435373329e-75	6.27810566699736e-113	0.0011136281105086	red
TMEM82	-0.632549828133028	-0.187535627604163	-0.279866301813419	0.579571686961108	0.743534796725828	0.0175393074859146	4.05927262328348e-54	4.1324790550294e-05	6.08488248107572e-10	1.05951458583313e-43	3.56040038378694e-84	0.703893335500519	grey
FBLIM1	-0.518548261936734	-0.328883559391319	-0.107333853812377	0.387643438622796	0.511740700185232	0.265734290110844	7.65637458266903e-34	2.28173638387393e-13	0.0196771998184823	2.25685098227011e-18	7.31297625056188e-33	4.52748981724056e-09	grey
UQCRHL	0.199809764643586	0.307187812778887	0.116098159035846	-0.142418042002273	-0.199658985337047	-0.249387008756351	1.22186444880285e-05	8.99306666335557e-12	0.0115978271097706	0.00192391654882858	1.24086697747071e-05	4.00352477700819e-08	grey
SPEN	-0.00849914037155559	-0.0263806510118023	-0.07081963313045	-0.0830349210590402	-0.00341163034743013	0.170806431586475	0.853886121254058	0.567515570868003	0.124428968356185	0.0714965858901375	0.941071441803404	0.000192653247983435	grey
ZBTB17	0.0922027456954368	0.0623653971996578	0.0317983611735384	-0.161025560898079	-0.127689171369564	0.11776087819318	0.0452727468643421	0.176168238230494	0.490710158873114	0.000444682114785839	0.00546704480461185	0.0104505920460802	brown
SRARP	0.0160215099749398	0.123124875620497	0.018680469360009	-0.0506770133300788	-0.0540182235097462	-0.032446423799113	0.728459371238948	0.00740497376274653	0.68562240353893	0.271866940887946	0.241470265499407	0.481910668803461	pink
HSPB7	-0.376462400091162	-0.35186199758189	0.0687103813731905	0.161360680780043	0.16423605060786	0.573301426218879	2.43713058600747e-17	3.34169292898252e-15	0.136072986957788	0.000432449598854275	0.000339647008082011	1.36364883983275e-42	red
CLCNKA	-0.0647678182216597	-0.0208106420995002	-0.0441399469316541	0.00606160624038425	0.0321682448037478	0.0555608874212782	0.160062457847778	0.652009084572791	0.338623380359491	0.895503331128043	0.485677309365041	0.228272169081136	grey
CLCNKB	-0.335862624359339	-0.110503126366079	-0.031662696940546	0.200776910009363	0.2169253799563	0.230114572671037	6.56408458638094e-14	0.0163174706930251	0.492563063527403	1.10640223833264e-05	1.96403031857519e-06	4.32436478041174e-07	grey
FAM131C	0.284685815083216	0.125805525608617	0.129933825060252	-0.302600751656032	-0.303350352216449	0.0401944116041426	2.98852519216727e-10	0.00620343856696648	0.00469283635772773	1.88323245687539e-11	1.67044280837872e-11	0.38359974186139	grey
EPHA2	0.319928661987688	0.0387831893238279	0.0721123682106911	-0.292512687082236	-0.155106940524478	-0.120912188071567	1.07780279282935e-12	0.400533554928383	0.117684940436851	9.14636099412749e-11	0.000721343919093712	0.00854919786865493	grey
ARHGEF19	0.411370859538963	0.147654224493294	-0.0484210355558027	-0.341975283138417	-0.436594627760403	-0.118841135075723	1.06048232084041e-20	0.0012953174973887	0.293809761940126	2.14711267758426e-14	2.17889196199579e-23	0.00976028625408312	grey
CPLANE2	0.0500624697231273	-0.00695045051033381	0.021919239075623	-0.0639519461222681	-0.0527374309250181	0.0632975390307895	0.277730347221278	0.880288210857987	0.634785437815493	0.165402700618549	0.252827673005178	0.169781809223284	grey
FBXO42	0.0338203714448924	0.0300453394552441	0.150486779222239	-0.0700814355546246	-0.0626772412883935	0.211506041908535	0.463541351743678	0.514937993820708	0.00104015191453446	0.128412682888619	0.174012109963957	3.56166568492493e-06	grey
SZRD1	-0.00973224978077557	0.155602080661817	0.134860296649181	-0.0305611942891003	-0.0047758543714785	0.118464240279644	0.83297861423108	0.000693179185306916	0.00332937402614585	0.50774482271013	0.917579175264516	0.00999638629538761	grey
SPATA21	0.0832738882671335	-0.0243643788410391	0.0248997304374162	0.00887687912736991	-0.0491328258304553	-0.0189977319622058	0.0706819651277935	0.597496111000581	0.589466085497997	0.847469930441409	0.286762221658143	0.680574606543602	grey
NECAP2	0.0516610651254306	-0.0745234435545513	0.341928174114234	0.0519326021781085	-0.00592351812548233	0.120672093659445	0.262655081021515	0.105874010613116	2.16588900777662e-14	0.260151450990611	0.897870692884919	0.00868237705815747	green
NBPF1	-0.521100997485674	-0.152146699064622	-0.16113346595013	0.392808372284029	0.507215918869959	0.184116134572717	3.24167903543473e-34	0.000913051049253439	0.000440708668924813	7.28790963052057e-19	3.18715794359183e-32	5.72493656526122e-05	grey
CROCC	0.28368402898954	0.067740300754945	-0.0233762850220762	-0.33151203135463	-0.325053080635149	0.132024011512003	3.46842414497338e-10	0.14170207104621	0.612445672404144	1.43250150051561e-13	4.46085784442411e-13	0.00406237305074426	grey
MFAP2	0.4315363710407	-0.137637471932544	0.321596696806804	-0.356017260903756	-0.454328368014385	0.276571074038856	7.85962777474152e-23	0.00273012072277433	8.10267846986682e-13	1.49911358885559e-15	2.03881104672139e-25	9.81703323422207e-10	yellow
ATP13A2	0.198995528510167	0.0553471195383729	0.0112982330493289	-0.173638727021405	-0.0623145368064999	-0.100050247748168	1.32787207427273e-05	0.230069829389607	0.806597806854709	0.000149900967515918	0.176521768259392	0.0297547375989657	brown
SDHB	-0.184749062191934	0.267046516627855	-0.0214345261837948	0.205354633846538	0.224196134109818	-0.165852223246715	5.39212733742833e-05	3.77596818021984e-09	0.642292629906499	6.87128407031651e-06	8.62584560107542e-07	0.000296005510404361	grey
PADI2	-0.555959482448843	-0.289428012357065	-0.22200061107201	0.555449452053701	0.664271232403697	0.0678683305504951	1.20918191351222e-39	1.46486327169621e-10	1.1091414864913e-06	1.46752142226087e-39	2.17336639421314e-61	0.140949098770955	grey
PADI1	0.229427299223555	-0.11311661764897	0.0564775103904439	-0.180669675666355	-0.143073243190979	0.00800579287082125	4.6898912070118e-07	0.013936251442662	0.220677019544881	7.90468912441845e-05	0.00183228704612473	0.862280483405639	grey
PADI3	0.16780824916413	0.0688187720854634	0.0964267632616163	-0.0900228878717152	-0.109489311033825	-0.0841956738753755	0.000250193557116571	0.135454870573222	0.0362374452606937	0.0506324258243	0.0173329766532859	0.0676104664562137	grey
PADI4	-0.0220722433698048	0.0144560105154315	0.455642607458719	0.0310791205080657	-0.00798478824946888	0.122884761714046	0.632423425613704	0.754091833960849	1.42636204234324e-25	0.500576012951536	0.862638230643881	0.00752214576309146	green
RCC2	0.536014439297148	0.240340353519935	0.0809693658304388	-0.446711697824067	-0.463181525192396	-0.174874339406075	1.84363450994267e-36	1.25464645453458e-07	0.0788621094052576	1.56814089159674e-24	1.78292703110331e-26	0.000134192846937986	blue
ARHGEF10L	-0.0130021785847937	-0.0446927713669615	-0.25078685113072	0.0226574972700756	0.0215981299450998	-0.0879372302165013	0.778140941859797	0.332602499268402	3.34140621739543e-08	0.623423149026947	0.639754623566302	0.0562466478365	grey
ACTL8	0.122493489099343	0.102971027379445	0.0712740440094262	-0.102664186815259	-0.0952578793757015	-0.113218228933317	0.00771663438285061	0.0252784239280395	0.122024922298153	0.0257196197028926	0.0385695774976788	0.0138501921204826	grey
IGSF21	-0.0787344849931148	-0.195514566202921	0.448583087635632	0.0810916127592009	-0.0374668556002349	0.407559974717415	0.087512353899171	1.88788681141844e-05	9.5446279450991e-25	0.0784096986816858	0.416725470861047	2.5829814114442e-20	yellow
KLHDC7A	-0.184592090683264	-0.166643866398016	-0.0966544624845056	0.199710279590119	0.27026998831644	-0.000403998039099757	5.47291964985186e-05	0.000276594055735275	0.0357973706156389	1.23437109620524e-05	2.40750766501802e-09	0.993015558064539	grey
PAX7	0.0757628702571643	0.049056659384001	-0.031594733263713	-0.0625746776614122	-0.059803456126245	-0.017700971064552	0.100178275875984	0.287510873900306	0.493492716500646	0.174719068239991	0.194638188659586	0.701294291285332	grey
ALDH4A1	0.437018089513707	0.242267321361797	-0.0815251441205974	-0.361599572438865	-0.369013414621854	-0.175391992633333	1.95508336073799e-23	9.87394315452557e-08	0.0768222356321628	5.01211993174246e-16	1.13110906078949e-16	0.000128083065512678	grey
IFFO2	0.345914304035671	0.0223853022656351	0.0318783877961889	-0.331764768615341	-0.355377386552836	0.0576649206486968	1.03133725279965e-14	0.627602213361749	0.489618907393632	1.36947155727882e-13	1.69737689620696e-15	0.211109047152841	grey
UBR4	0.0124124001323484	-0.00808746017479618	-0.00642273898118627	-0.103616337811389	0.00637368025453109	0.147430666552081	0.787959165769613	0.860889807583774	0.889316562148935	0.0243718161081589	0.890156629143042	0.00131772886256128	grey
EMC1	0.260247714673002	0.227925902519416	0.126551825839246	-0.236751825852233	-0.221703452924141	0.0245482957916863	9.56846560963553e-09	5.59455896360747e-07	0.00590164602308714	1.94944699048334e-07	1.14730705562616e-06	0.594731855213533	grey
MRTO4	0.509956726894954	0.420771624885558	0.0129808418421214	-0.424392151073602	-0.470588238010316	-0.256770268105265	1.3100751689051e-32	1.12292633214754e-21	0.778495536744652	4.64008437963748e-22	2.19654702197595e-27	1.52402737431597e-08	blue
AKR7A3	-0.186675896696326	0.115658831595744	-0.0494283373145785	0.176502382534723	0.272255296882899	-0.242043222049098	4.48787534828596e-05	0.0119189778581977	0.283870020586379	0.000115847805164683	1.81925872154424e-09	1.01539337418239e-07	grey
AKR7A2	-0.113209353444924	0.160340024958468	0.0692697106544607	0.126487360640288	0.164900828665366	-0.0645310567024691	0.0138576904964872	0.000470714744229868	0.132906501978591	0.00592718433618704	0.000321015846976516	0.161598605946942	grey
CAPZB	-0.179223058194062	-0.0325134257532739	0.173133197417138	0.127962503165547	0.206244117290688	0.210373139676811	9.03510346506743e-05	0.481005811487835	0.000156812145501335	0.00536698894825447	6.25601046608957e-06	4.02580150707396e-06	grey
MICOS10	-0.112189792553429	0.153145716321973	-0.17031841231878	0.0754318571662879	0.148176513025013	-0.0758547029654746	0.0147431951991068	0.000843637145071789	0.000201085443514016	0.101675050333376	0.00124431872342102	0.0997661448563781	grey
NBL1	-0.163473978993763	-0.146262058089204	-0.0504130855137021	0.1177399147826	0.244519329942891	0.101512306338056	0.000362243657524524	0.00144079507256105	0.274374663639798	0.0104644059103862	7.44377190623692e-08	0.0274356151642398	grey
MICOS10-NBL1	-0.163473978993763	-0.146262058089204	-0.0504130855137021	0.1177399147826	0.244519329942891	0.101512306338056	0.000362243657524524	0.00144079507256105	0.274374663639798	0.0104644059103862	7.44377190623692e-08	0.0274356151642398	grey
HTR6	0.00638103561197259	0.0401162557473014	0.0759701925042147	0.00864438253972051	-0.0223371514889027	0.0498885974973369	0.890030670339873	0.384525978757007	0.0992497605170055	0.851417904137737	0.628342727944887	0.279404738914249	purple
TMCO4	0.00553347906614247	0.0847205249792741	-0.00512109284133976	0.00537438664769447	-0.0260382398479842	-0.043010058601691	0.904562291271249	0.0659110727684854	0.911644627784946	0.907293685192307	0.572556046567295	0.351144564844659	grey
RNF186	-0.195225304031026	-0.157252345759767	-0.217203496226544	0.28716333099197	0.376688210309306	-0.179629870867683	1.9433661524063e-05	0.00060649765414459	1.90415274759635e-06	2.06253532948016e-10	2.32487960949833e-17	8.70270948227205e-05	grey
OTUD3	0.233853726559871	0.158503713044536	0.00760622858603234	-0.239494199462645	-0.201042514382077	-0.0254604874621898	2.76862100382513e-07	0.000547594434200549	0.869090540453364	1.39291394004096e-07	1.07655818677084e-05	0.581108586156467	turquoise
PLA2G2E	0.105051904424032	0.104450175962013	0.0551048809391956	-0.118948071902518	-0.117921939312314	-0.0684944574363872	0.022455178451747	0.0232420441518098	0.232119013527072	0.00969420575924705	0.0103449989559424	0.137310796317477	grey
PLA2G2A	-0.136465985646149	0.0835308384816905	0.245122974244149	0.17170446037035	0.213261387695129	0.0533861751650599	0.00296978080081588	0.0698145240326958	6.8976130081071e-08	0.000177995711577681	2.94206266805402e-06	0.247029401512211	grey
PLA2G5	-0.372277823562531	-0.319673305945576	0.136788383730797	0.169234179201921	0.125280782026033	0.615164873638669	5.80078459179817e-17	1.12574707252478e-12	0.00290198587706674	0.000221071699589349	0.00642385559006561	1.76071239841047e-50	red
PLA2G2D	-0.250476268094941	-0.0803126449028175	0.394649284914776	0.341274782618053	0.184184245206198	0.255982136213713	3.47848215546155e-08	0.0813288547354864	4.84766174298689e-19	2.44352458319427e-14	5.68821232057085e-05	1.69199031651023e-08	green
PLA2G2F	0.113947607908985	-0.0190453705400276	0.178638191274414	-0.0924710972648956	-0.0376994015209188	-0.0583119525167504	0.0132460586737644	0.679817877789828	9.53398144244077e-05	0.0446471649245239	0.413837314153016	0.206023005098579	grey
PLA2G2C	-0.392678904421065	-0.117519587545973	-0.0236811072727859	0.190248355902162	0.165300650535679	0.437559557292595	7.49918851863864e-19	0.0106105731849864	0.607816226827683	3.1775996221988e-05	0.000310274246081596	1.70169322835919e-23	red
UBXN10	-0.0245413349266851	0.0781479928697488	0.0136494736659297	0.0186345908747777	0.0485989455529469	0.0263913359814063	0.594836370309878	0.0899045298035053	0.767405767061822	0.686353517202462	0.2920374879896	0.567358623776614	grey
VWA5B1	0.0446281842332927	-0.158198961236641	-0.130852096305197	-0.0301188743948706	-0.0120308145233323	0.0344372388023669	0.333302348958023	0.0005614288362281	0.00440571655591464	0.513909394314585	0.794329587905363	0.455422228742802	grey
CAMK2N1	-0.34303896594499	-0.292979780247193	-0.348872734243218	0.290047597696037	0.408667465625223	0.0462443175651635	1.76320967906473e-14	8.51253732964375e-11	5.90541505610476e-15	1.33324464118332e-10	1.99653222975404e-20	0.316075030749237	grey
MUL1	-0.308366470893615	-0.0280028132922099	0.0602932756869037	0.25357502152619	0.325988594168291	0.223257719739763	7.42194036395698e-12	0.543928750155492	0.191001605458031	2.32347961932814e-08	3.79043300161611e-13	9.6073957083871e-07	grey
FAM43B	-0.29367654497487	-0.271336437198185	0.223897188312964	0.116990109688392	0.0989097420239708	0.695451956431254	7.64589019721681e-11	2.0717200192807e-09	8.92758146456892e-07	0.0109692595060575	0.0316786230891126	1.83494077104349e-69	yellow
CDA	-0.221264083394515	-0.191911638149962	0.0792730473753861	0.22071980713334	0.344558097596637	0.0899928337731062	1.20605390678565e-06	2.69983793607713e-05	0.0853610120325771	1.28283400756004e-06	1.32908655983062e-14	0.0507098725494368	grey
PINK1	-0.520756385258951	-0.336691695426485	-0.0272139280776482	0.41993214675392	0.53806711728136	0.325864205018161	3.6420257114282e-34	5.64907174177759e-14	0.555338552185602	1.37621377050099e-21	8.86794862773067e-37	3.87353371392904e-13	grey
DDOST	0.287426968334016	0.197458719065798	0.0984572103748983	-0.197295445565262	-0.237276366273879	-0.14651043506798	1.98230336371134e-10	1.5522253472059e-05	0.0324709344698885	1.57807307424139e-05	1.82862802896537e-07	0.00141378728341779	brown
KIF17	-0.21090170317527	-0.200879186241188	0.362100645941907	0.126644739982858	0.0451168050046998	0.575824666713451	3.80248893338589e-06	1.09481815539401e-05	4.53787915152679e-16	0.00586501138775185	0.328031293310795	4.90976539712171e-43	yellow
SH2D5	0.207793614456984	0.0321005825144135	0.0669216414774826	-0.222506160202537	-0.247499546708079	0.0337649192258644	5.3076610256682e-06	0.486595875570685	0.146589806207712	1.04699326569856e-06	5.09986343715823e-08	0.464275123089329	grey
HP1BP3	-0.0172874514163532	0.0161155196774087	-0.0398218992236847	-0.00464524365393253	0.00632944161180646	0.11952766940097	0.707949261077948	0.726929383524536	0.388026664238738	0.919825547111206	0.890914263904832	0.00934291893968291	turquoise
EIF4G3	-0.157195068506242	-0.162780533228209	-0.160451530155127	0.0866551548651868	0.164415235438921	0.17174391638196	0.000609329531924027	0.000384015601056859	0.000466386111762668	0.059947454515901	0.000334528274568975	0.000177376329161504	turquoise
ECE1	-0.360255529461051	-0.208053440980554	-0.0957635847363806	0.24791297226896	0.415413436166657	0.312346675208398	6.53790803428525e-16	5.16272143790327e-06	0.0375454464965562	4.83734824753813e-08	4.0731253283891e-21	3.8561216543617e-12	grey
NBPF3	0.0953594091754758	-0.085225242857967	0.0201145797984198	0.0125103841197039	-0.0693000055011495	0.0306320568631656	0.0383620863990927	0.0643101204143028	0.66291950929337	0.786325621775391	0.132736633527503	0.506760825628976	grey
ALPL	-0.0676785348687092	-0.131665964379756	0.485411684940739	0.0915632861556411	-0.00342371441963111	0.378161421344587	0.142066429967183	0.00416461185237681	2.84251077915001e-29	0.0467931966433434	0.940863096239419	1.70767222907751e-17	yellow
RAP1GAP	-0.0688403634403259	-0.0279855039848631	-0.00232897975639381	0.0843659605129409	0.0712490907123934	-0.0699419665492491	0.135332000851855	0.544177845585269	0.959752400329576	0.0670552077707134	0.122155990814212	0.129176312095371	grey
USP48	0.141218413724456	0.135784497830031	0.115812802933132	-0.128306066360666	-0.122730117076967	0.0708705109833398	0.0021026292710116	0.0031178496688879	0.0118055403442588	0.0052435635234707	0.00759848466165658	0.124157983755082	turquoise
LDLRAD2	-0.204605662935431	-0.140719526637751	0.14635064844414	0.0688232073897699	0.0717426246023116	0.562003785087459	7.43370281597954e-06	0.00218132057414526	0.00143110809549419	0.135429623620752	0.119583973501436	1.18788212786963e-40	yellow
HSPG2	-0.0784722048816431	-0.199702287543932	0.129398371132937	-0.0309876728344985	0.0233274459144276	0.473099684839828	0.0885757343443376	1.23538107361827e-05	0.00486795018820475	0.501837873526379	0.61318885158058	1.0673646379042e-27	yellow
CELA3B	-0.378538825265304	-0.0390981437778433	-0.0826237658030317	0.329381594702596	0.383953837465232	0.0337214855894463	1.57749456588585e-17	0.396715984900731	0.0729161215458593	2.08981626276382e-13	4.99925532052866e-18	0.464850308344905	grey
CELA3A	-0.201048857827207	0.0506596873397348	-0.0254338921837209	0.171058666206596	0.186910469034019	-0.00601516805689349	1.07585487477494e-05	0.272031083297492	0.581503709812955	0.000188425998067314	4.3881423235089e-05	0.896299357876025	grey
CDC42	-0.216759655620806	0.0278291471974336	0.0715577990978013	0.20457773802844	0.259919190928334	0.0726568983356952	2.00056315369867e-06	0.546430509287468	0.120542180506147	7.45549828909806e-06	1.00015337371516e-08	0.114931241522272	turquoise
WNT4	-0.0439038548100686	-0.180772472028357	-0.142670565602243	0.153280916655642	0.0784190413864373	-0.0941057102358789	0.341215807891207	7.82965718597449e-05	0.00188811566798015	0.00083462733225835	0.0887925390183598	0.0409915635499475	grey
ZBTB40	0.0655316654475725	-0.0352725506662484	0.0405545033780117	-0.106557885663282	-0.109806148069841	0.209779446368534	0.155181494234892	0.444556256185058	0.379349855542307	0.0205862748543566	0.017009832872121	4.29156353778041e-06	grey
EPHA8	0.0763676857315394	0.00130103912224576	-0.0159257230342525	-0.0746723284259062	-0.0743946217285942	0.0862047782174313	0.0974886967772545	0.977509919928413	0.730019393013029	0.105176577383605	0.10648040688551	0.0612943574324246	grey
C1QA	-0.312649066115694	-0.0505227592944054	0.54221417578859	0.341129189216542	0.22231172244707	0.331910197881765	3.66750917391107e-12	0.273330686852052	1.99048658543246e-37	2.50998846904639e-14	1.07048991837256e-06	1.33444292072884e-13	green
C1QC	-0.281462189981612	-0.064588436695372	0.541840068593323	0.339250117142241	0.200475682534899	0.311104520928952	4.81567797821166e-10	0.161225300192151	2.27962924279877e-37	3.54443320871254e-14	1.14120159683758e-05	4.73539478590053e-12	green
C1QB	-0.262544024553224	-0.0325418064540627	0.573765339369697	0.324299993708331	0.188153906219539	0.294712905830946	7.01016732447524e-09	0.480622810086525	1.13090044141728e-42	5.08368318904727e-13	3.89353280943534e-05	6.5138092905167e-11	green
EPHB2	0.33344559621416	0.167599989466208	-0.185832741097014	-0.243474981272352	-0.274489924948949	-0.260790788997459	1.01421255946651e-13	0.000254735465575227	4.86434126759366e-05	8.4887387172236e-08	1.32360655801061e-09	8.89211396782756e-09	grey
TEX46	0.155493973329361	0.0149881235584461	-0.130279536993039	-0.12638960078456	-0.131682992886365	-0.0689191186507172	0.0006992402050801	0.745347409376143	0.00458281626090758	0.0059661020017746	0.00415969721968902	0.134884556707171	grey
KDM1A	0.490260146551091	0.265959024301315	0.0688176526065543	-0.377510464937598	-0.420595827158824	-0.128122241307991	6.54457663522768e-30	4.38922017966389e-09	0.135461243522909	1.95747577149265e-17	1.17184518086398e-21	0.00530928121940047	blue
LUZP1	-0.238096586067299	-0.0779580426991286	0.0390467867084959	0.190500637850666	0.343395872581283	0.17515204221894	1.65404185393981e-07	0.0906904489237296	0.397336987228267	3.1003107211252e-05	1.65015574400112e-14	0.000130881930401992	turquoise
HTR1D	0.486955532133788	0.107711756108552	0.129591505382614	-0.428445505875802	-0.310015662657733	-0.134077766737358	1.7853028189443e-29	0.0192472701951789	0.00480411979542848	1.70323426938343e-22	5.66512421775921e-12	0.00351856873897596	grey
HNRNPR	0.230767992023061	0.23425706234419	0.0703631948204694	-0.222711224237279	-0.225674006496164	0.0187477179607996	4.00235620785563e-07	2.63741474933984e-07	0.126880652584849	1.02274886093238e-06	7.27243545008871e-07	0.684551268642357	turquoise
ZNF436	-0.146723802263787	-0.180515784770785	0.166392169473769	0.123310412151816	0.095635005762462	0.352377866306383	0.00139095871186382	8.01828292016804e-05	0.000282632940907453	0.00731555525840924	0.0378036269049391	3.02708805881867e-15	turquoise
TCEA3	-0.36390376007226	-0.139740020366109	-0.284361984818073	0.346713118174405	0.398839286908592	-0.0295226046017901	3.16870066059961e-16	0.00234370059281548	3.13611183479404e-10	8.8770622794469e-15	1.89825050480077e-19	0.522280564617574	grey
ASAP3	-0.542653982389159	-0.258864108060264	-0.00569109674706526	0.524935058844243	0.54465841653831	0.295425379506203	1.69673886058981e-37	1.15246638371165e-08	0.901857325960607	8.79398845666715e-35	8.17102616480469e-38	5.83214738490454e-11	grey
E2F2	-0.168152278653356	0.364011156350269	-0.0183268656499769	0.173076889171069	0.280632126972518	-0.220704209051074	0.000242856133760102	3.10141684321891e-16	0.691264922551089	0.00015760018082712	5.43976911738704e-10	1.2851020452223e-06	grey
ID3	-0.183736958894024	-0.16513682338844	-0.0932609754815552	0.2498881132674	0.219172202937042	0.0356319604672986	5.93350852478132e-05	0.000314634404622666	0.0428478387582745	3.75310940762096e-08	1.52761382062706e-06	0.439926708296489	grey
RPL11	0.267193618883366	0.223703671651094	-0.160661149872084	-0.30954424498158	-0.385248388306775	-0.094282090353844	3.69968577993835e-09	9.12827807893558e-07	0.000458348715384114	6.12091668016229e-12	3.78628395113682e-18	0.0406126688322357	grey
ELOA	-0.0274460467751027	0.0820014404747327	0.034764677385007	0.0106466970473007	0.0756654376844243	0.075416102332616	0.551969304519263	0.0751083897119378	0.451145157054955	0.817548891642963	0.100617016359526	0.101746730619258	turquoise
PITHD1	0.243380256471306	0.257715333121595	0.0593039883504911	-0.256209974123264	-0.235812318159588	-0.0702498704240993	8.59023176683524e-08	1.34383789917094e-08	0.198398281986976	1.64167597112503e-08	2.18533119927296e-07	0.127495126039687	grey
LYPLA2	0.0446420276091475	0.0478264757885267	-0.181783559228391	-0.0623166919264411	0.0842922332882599	-0.116348133987876	0.333152265966844	0.299784626884195	7.12657574126987e-05	0.176506777358662	0.0672951512846588	0.011418531042578	brown
GALE	0.112884261707799	0.116741763648268	-0.208216240130447	-0.0766823587952753	0.0776092498376486	-0.328146098951412	0.0141348149150353	0.0111411673354032	5.07384031218898e-06	0.0961122920742564	0.0921479173394928	2.59799719890945e-13	grey
HMGCL	-0.334542945602958	-0.0920059694257184	-0.171864368812761	0.324126521648154	0.390277842168444	-0.0542986333201955	8.32813805129772e-14	0.0457361387806217	0.000175497935527134	5.23878647823574e-13	1.27115588006037e-18	0.239032264891362	grey
FUCA1	-0.589677176076969	-0.155747720661531	-0.129355536474908	0.61923702999456	0.66588121797434	-0.0149979303033792	1.53274803009636e-45	0.000685090838685587	0.00488221014484311	2.59502959097226e-51	8.79371502402075e-62	0.745186553865516	grey
CNR2	-0.372619854648608	-0.177186047140357	0.0737535895037088	0.428782440976982	0.338848845429977	0.251152773861555	5.40640966862873e-17	0.000108870380426209	0.109538810343808	1.56613293068207e-22	3.81435155401972e-14	3.18660179949982e-08	green
PNRC2	-0.128976088898618	-0.0191232193267914	-0.167652345572941	0.110709383027289	0.153979178084713	-0.0177557793800764	0.00501018511112065	0.678581958224928	0.000253586440947599	0.0161173706354361	0.000789494799422952	0.70041393358852	turquoise
SRSF10	0.337814834983472	0.191449806918277	0.0265458533369617	-0.259726108807341	-0.314054851876263	-0.10013926168272	4.60618779090218e-14	2.82518082589082e-05	0.565091302191107	1.02648566925687e-08	2.90264794449454e-12	0.0296088879168139	turquoise
MYOM3	0.328054787478207	-0.106397317263741	-0.223438100120885	-0.256833149452614	-0.20042270083613	-0.109665273364776	2.64002554910752e-13	0.0207788798494042	9.41076334130584e-07	1.51134490661026e-08	1.14742903271755e-05	0.0171528553322241	grey
IL22RA1	-0.0179215217374469	-0.236801223652499	-0.300441700976331	0.0267826977479865	0.125874053896115	-0.09736246330665	0.697754143703421	1.93774883907259e-07	2.65492550517365e-11	0.561624400987326	0.00617516028016694	0.0344579332303465	grey
IFNLR1	-0.0532919304849864	-0.203595503599504	-0.300523168837532	0.0780358372535595	0.211027522201368	-0.059343220073915	0.247865917734967	8.26207314098784e-06	2.62087872914138e-11	0.0903679103584367	3.75110307306818e-06	0.198101035289464	grey
GRHL3	0.444759416807827	-0.0610254273437162	0.0111334443398297	-0.339894869852768	-0.300717583559652	-0.135093618529398	2.62369310706645e-24	0.185659185409885	0.809364114682937	3.1494574390681e-14	2.54134180415944e-11	0.0032747779136084	grey
STPG1	-0.460902742541564	-0.103941840989978	-0.188398485324917	0.376339959612809	0.584492653849591	0.0483167034414645	3.36112078417401e-26	0.0239252663214413	3.80266820349592e-05	2.50020734315684e-17	1.37191001289903e-44	0.294852418162963	grey
NIPAL3	-0.276460443358561	-0.0826227868467676	-0.129305843053859	0.18424666622843	0.263721366399895	0.169777315440551	9.97485532716294e-10	0.0729195286802157	0.00489880062164074	5.65475125997526e-05	5.96967531241342e-09	0.000210838210899291	grey
RCAN3	0.268345670507517	-0.0555990825324047	-0.02534594451607	-0.165182722959043	-0.170611571440938	-0.067534529194845	3.15183315285694e-09	0.227952023995498	0.582811231343226	0.000313407085047771	0.000195979598520925	0.14291870905984	turquoise
NCMAP	0.0562233343447501	-0.136733881742419	-0.145673119678324	0.0307315865618454	0.0346047330995719	-0.110130876863429	0.222764789979037	0.00291334691134293	0.00150673981758277	0.505380446125559	0.453231546260892	0.0166841205975606	grey
SRRM1	0.106301633410752	0.145436072574127	0.0165831643091848	-0.118304331774164	-0.0813231170889665	0.056687587618413	0.0208943975199829	0.00153405617742946	0.719334795060418	0.0100980812542154	0.0775587189707892	0.218962057829111	turquoise
CLIC4	-0.124274308373107	-0.20745993078802	0.264545886005693	0.0935946870989511	0.0317419391605516	0.425296392080215	0.00686636930852252	5.49950301919666e-06	5.33187694382641e-09	0.0421062233985779	0.491480317900748	3.71481635203318e-22	yellow
RUNX3	-0.0800799300467538	-0.160498762030322	0.345323592867605	0.152012187386856	0.033927028017767	0.228393656896093	0.0822178045100482	0.00046456375531733	1.15197947333622e-14	0.000922790086589054	0.462131831252196	5.29610549998466e-07	green
SYF2	-0.0721859426015294	-0.0703584311745235	-0.197595205211152	0.00393187423115666	0.0552415517726083	0.0861678549441388	0.117309885813014	0.126906435928168	1.53092753711112e-05	0.932105568533362	0.230961283371969	0.0614058799401319	turquoise
RSRP1	0.205778952841369	-0.0520724029566146	-0.0998188365667771	-0.123717889889272	-0.111240700136573	-0.174987352546065	6.5709051416357e-06	0.258868898498088	0.0301367900348191	0.00712255434778112	0.0156117843021458	0.000132836064864189	grey
RHD	0.0436013802008534	-0.168124102365218	0.00384060470893067	-0.0871571459694684	-0.113115846472381	0.192754255667644	0.34455560958771	0.000243449424544046	0.933677917182567	0.0584751216830532	0.0139369063831385	2.48461261563412e-05	black
TMEM50A	-0.210291081747469	-0.113572458632952	0.0576243673993856	0.199761825289541	0.262253306212473	0.0969389350635498	4.06157436983119e-06	0.0135538250092325	0.211430806691535	1.22787596524407e-05	7.29299359674849e-09	0.0352539613274647	turquoise
RHCE	0.052597707750401	-0.109387073053122	0.076087827332163	-0.0596476442682734	-0.0429934665817248	0.0954394948448715	0.254088745942845	0.0174383887492711	0.0987259718993068	0.195805536027976	0.351330586464755	0.0381990875355547	grey
MACO1	-0.00535888206335617	-0.0848964234881863	-0.0831638980899588	0.00112976643108641	0.097246700495428	0.0391827161628264	0.907559936157897	0.0653494500987413	0.0710559656919811	0.980469947358224	0.0346739762460738	0.395694620949945	turquoise
LDLRAP1	-0.200257325050057	-0.0940943181103054	-0.157666403296986	0.229884126787499	0.336691478889853	-0.076750771488348	1.16707585090135e-05	0.0410161380932846	0.000586386315234148	4.44376267970871e-07	5.64929357260725e-14	0.0958151108821133	grey
MAN1C1	-0.27336925850252	-0.329952882898349	0.186233510284372	0.243316152278061	0.161445179409473	0.535263966277688	1.55306897115385e-09	1.88908957797824e-13	4.68182351514285e-05	8.6595797263717e-08	0.000429415059792993	2.40624595185929e-36	yellow
SELENON	0.150054269421111	-0.0335164186990312	0.14821731664363	-0.165534471456213	-0.168282141167758	0.248993208900063	0.0010758502215327	0.467571307962267	0.00124041334133261	0.000304148847635997	0.000240139133230984	4.2115756427654e-08	grey
MTFR1L	-0.249841008325383	-0.0272508570679018	-0.0457406063259425	0.149342798904293	0.144783942712214	0.279521083356671	3.77598868379676e-08	0.55480185157324	0.32138074772623	0.00113703920122227	0.00161156783024431	6.39946458980497e-10	grey
AUNIP	0.616640750189248	0.472555229185808	0.124534817786302	-0.512666725541783	-0.503192033201133	-0.302792514581219	8.82502479232461e-51	1.24876583336376e-27	0.00674928736398784	5.39599274084737e-33	1.15867728481117e-31	1.8264046664293e-11	blue
PAQR7	0.27912777874668	-0.119498361240686	0.0719672330575002	-0.284731749961061	-0.33919769744935	0.219169679999866	6.77715595057729e-10	0.00936040673607069	0.118427534415326	2.96814555743811e-10	3.57860065815499e-14	1.52804720956025e-06	grey
STMN1	0.355537108764507	0.312688727787842	0.0229339827336274	-0.278517455715911	-0.347492468068819	-0.122430768050738	1.64560104999764e-15	3.64344955981262e-12	0.619190550113849	7.40653436514484e-10	7.66558312931257e-15	0.0077482252644178	blue
PAFAH2	-0.428303185416842	-0.125063103074571	-0.201609064732648	0.425400450146483	0.548755590314398	-0.043012479887655	1.76464231929784e-22	0.00651733388783684	1.01543901959163e-05	3.62079084738394e-22	1.80688643300079e-38	0.351117423772901	grey
EXTL1	-0.289209656093236	-0.178906068200021	0.14977115854012	0.151327522463789	0.0940750778602476	0.622968247503617	1.51419917190095e-10	9.30235379328212e-05	0.00109982563492947	0.000973865860526599	0.0410576704847071	4.3794899652992e-52	red
SLC30A2	0.160392032530502	-0.0940345536693011	-0.177102230029767	-0.138097618255487	-0.103919736132951	-0.0768625324805896	0.000468691182005762	0.0411452630110739	0.000109704042095151	0.00264090456112282	0.0239553659841591	0.0953312047181962	grey
TRIM63	-0.15222147067183	-0.142707938281532	-0.0552507750083446	0.0931768045146915	0.127045838577068	0.185981967787025	0.000907678512283259	0.00188286937569911	0.230883301496252	0.0430366226562277	0.00570919824350161	4.7956087125792e-05	grey
PDIK1L	0.0572382419760873	0.0910423579738707	-0.0190329323527005	-0.000100549669825607	-0.0151245826208037	-0.0669820178779589	0.214512135548349	0.0480632608278305	0.68001542479768	0.998261645727656	0.743110131750034	0.146224999591324	turquoise
FAM110D	-0.314116230991368	-0.173404473051424	0.276480812016931	0.255631940505914	0.173531663373743	0.491469940270044	2.87307589149268e-12	0.000153067170351591	9.94561402275645e-10	1.77224791885734e-08	0.000151340348422639	4.51998368741709e-30	yellow
ZNF593	0.446008958706788	0.285751607573652	-0.0527778119875714	-0.37675246446204	-0.396095501045311	-0.26882504429341	1.88804434119975e-24	2.54898106454254e-10	0.252464024365051	2.29387870241131e-17	3.51273780331138e-19	2.94784317951775e-09	brown
CNKSR1	0.202506722900736	-0.11705352172107	-0.245418731994134	-0.176077667888958	-0.0834084302452136	-0.225463151590711	9.25313753697435e-06	0.0109257433064959	6.6443486543531e-08	0.000120391846071869	0.0702266707661665	7.4522263474999e-07	grey
CATSPER4	0.0670307188754309	-0.02769958994055	0.00124956866024309	-0.077010419663276	-0.0813802462577245	-0.0313793380607831	0.145931243064079	0.548300549014261	0.978399429742636	0.0946938794498758	0.0773498773187087	0.496445213666747	grey
CEP85	0.351858291524606	0.348522101413772	0.0908406601160877	-0.262082597296729	-0.253716160541385	-0.175033918029963	3.34406531482364e-15	6.31079299858852e-15	0.0485627097646095	7.46418989362873e-09	2.28087441456298e-08	0.000132280778686428	blue
SH3BGRL3	-0.0965749473824564	-0.0991027248864979	0.0578735155020171	0.0739169632838211	0.222881745561323	-0.026491667468219	0.0359505304993313	0.0313458008634469	0.209459580423945	0.108752847929024	1.00299944932644e-06	0.565885907920002	grey
UBXN11	0.463602278404633	0.310853348406351	0.111761405505705	-0.385597657297225	-0.427290640929619	-0.141750368371946	1.58513520909366e-26	4.93563941785897e-12	0.0151298458251492	3.51203289934279e-18	2.26926042868412e-22	0.00202158807077716	grey
CD52	-0.27921201870576	-0.0855295611921313	0.474904205315166	0.353326229862534	0.237656837553405	0.296633826172403	6.69447858794038e-10	0.0633603898135794	6.33144673590385e-28	2.52276422187453e-15	1.74554234795246e-07	4.83168919522547e-11	green
CRYBG2	-0.0786487534374164	-0.253513455778889	-0.133563805586738	0.0691580887619403	0.282561350360574	-0.0717845358867582	0.0878588059747287	2.34230454472654e-08	0.00364808181727693	0.133533833366401	4.09549923326652e-10	0.119367518708489	grey
ZNF683	0.0348125317687191	0.221097999262248	0.474280599311083	-0.0313537522501677	-0.0668925125202054	0.119632255170412	0.450521976382879	1.2290031695501e-06	7.58641119223247e-28	0.496796550145754	0.146766057345424	0.00928075058460586	green
LIN28A	0.0757309501443945	0.0416734790508716	0.0161295681864563	-0.051716548009805	-0.0587609874721908	-0.0338998864203102	0.100321844895734	0.366328735965142	0.726700840080411	0.262142173496173	0.202545869744509	0.462490294815372	grey
DHDDS	-0.534550768531398	-0.103501719961462	-0.0271631495459915	0.489181015315748	0.611372788811121	0.118818258887624	3.09736031678657e-36	0.0245307625748892	0.556076945070847	9.09338069373783e-30	1.0213985930097e-49	0.00977447420406368	grey
HMGN2	-0.0144042378416294	0.277037028018029	-0.00489255001392729	0.00251136359253336	-0.0215412237618637	-0.0292960364752819	0.754944335463139	9.17854721270823e-10	0.9155726826941	0.95660357329234	0.640636941955549	0.525479623939808	grey
RPS6KA1	-0.30238743184583	0.0149604637539278	-0.128657126915231	0.298229712100233	0.469764065356646	-0.194493265161548	1.9484768767517e-11	0.745801159993504	0.00512009069999273	3.76338224109343e-11	2.77992510099015e-27	2.0907654035869e-05	grey
ARID1A	-0.0164015922132803	0.00627484581595452	0.00511745429409121	-0.0534950046983792	0.00530049117717967	0.183993670664968	0.7222803101975	0.891849412963611	0.911707148320083	0.246065884644093	0.908562740642465	5.79153102249283e-05	grey
PIGV	-0.0475181421894072	-0.101527759354591	-0.108602304188534	0.0744383939033954	0.125096806498931	-0.0492443195832594	0.302914727455817	0.0274119582526217	0.0182663455258222	0.106274053328243	0.0065027812252521	0.285668699644929	grey
ZDHHC18	-0.144430556985202	0.0387521043700581	0.214267639453838	0.125293372928457	0.171186503254871	0.184389452717341	0.00165505669821829	0.400911525638804	2.63485482519206e-06	0.00641848562569005	0.000186316886023323	5.57890741046077e-05	green
SFN	-0.158451673158033	0.0977573564915928	-0.04030120151655	0.11419953739964	0.254806401589394	-0.124480740366924	0.000549934180342756	0.0337295661577491	0.382336361994068	0.0130428521536936	1.97629676521318e-08	0.00677344347036744	grey
GPN2	-0.00842083931594948	0.0353215256235422	-0.0668263748008061	0.00307199319315148	0.0412248337199946	-0.0314511312881586	0.855217347433017	0.443923785253975	0.147166837931692	0.946928832424858	0.371515729928826	0.495460076815544	grey
GPATCH3	-0.118985730831928	0.0909583345850528	0.013089561384258	0.0790689100215793	0.133357750544722	0.0893689901149571	0.00967102963723188	0.0482707962362852	0.776689210086535	0.0861713889197877	0.00370120801801187	0.0523399313704062	grey
NUDC	0.340919252003691	0.321385926998289	0.021163069741854	-0.362425161522854	-0.323613917041612	-0.0994446543606325	2.60895634884078e-14	8.40094478856149e-13	0.646512957681796	4.25456021830923e-16	5.72467382448804e-13	0.0307634431706929	brown
NR0B2	0.277222171407466	0.0617027776227311	-0.0662359562641106	-0.232431422265753	-0.252743024344664	-0.150093743859806	8.93621867045273e-10	0.180815477171631	0.150781690105403	3.28331683704213e-07	2.59072193231265e-08	0.00107254585258898	grey
KDF1	0.0191072611517274	0.163134298568519	-0.12080929892845	0.0146882143149707	0.0698849648740485	-0.356075971924813	0.678835238547258	0.000372760600021891	0.00860604542224547	0.750271996248885	0.129489421443014	1.48210464740268e-15	brown
TRNP1	0.158783575726476	0.0491469049560436	0.312440956031086	-0.221079679298584	-0.209960168680441	0.148675320843318	0.000535169373310273	0.28662397948297	3.79632049489274e-12	1.23156008742134e-06	4.2089401440763e-06	0.00119734445015188	grey
TENT5B	-0.400623142669482	-0.114733119722852	0.119470149198967	0.135636821549914	0.174918676777422	0.558985266357114	1.26833912348582e-19	0.0126215173296141	0.0093772679831055	0.00315080723462282	0.000133659009433537	3.80722808012884e-40	red
SLC9A1	-0.442297168336185	-0.156884414257218	-0.0806027285550269	0.328220522093375	0.541194506158845	0.131792745484613	4.99778359571871e-24	0.000624903611716529	0.0802316656893952	2.56422729785575e-13	2.87963525273113e-37	0.00412814694298959	grey
WDTC1	-0.21615331366658	-0.293046308812871	-0.147321864004099	0.139659795018568	0.185321565736878	0.20675539378148	2.13985209226864e-06	8.42581803406561e-11	0.00132876470495696	0.00235747722229426	5.10690722198634e-05	5.92651729111234e-06	grey
TMEM222	0.158746364199527	0.111408004357558	-0.0432669096056638	-0.142921579310935	-0.122766915260776	-0.0184842075885537	0.000536806223683003	0.015455488289166	0.348272817213422	0.00185313430382015	0.00758025707673148	0.688752054802738	brown
SYTL1	0.251439755603627	0.0403934976604561	0.172678309017776	-0.11610160898446	-0.141972426680474	-0.1126163378764	3.07006864163028e-08	0.381246502143791	0.00016328545288907	0.0115953357639239	0.00198861170033959	0.0143668589540534	grey
MAP3K6	0.0125082379100202	0.0371618861622864	0.257392268464835	-0.0649957763560886	-0.0151647622127092	0.217857290981032	0.786361392384214	0.420531014764891	1.40298091210144e-08	0.158593851296788	0.742451789060277	1.77020077965225e-06	grey
FCN3	0.321256661497845	0.0465451615797279	0.397286978042392	-0.293027363483075	-0.358548703356676	0.157095819159676	8.58915824590556e-13	0.312933662523582	2.69079838346494e-19	8.45042500080579e-11	9.14586585260047e-16	0.000614265635549948	grey
CD164L2	0.162109232910565	0.177231589362697	0.145773321779894	-0.178134482697332	-0.144305286099412	-0.0663477591179274	0.000406248175283707	0.000108419910205922	0.00149532781825152	9.9843014662864e-05	0.0016707295857364	0.150092046205936	grey
GPR3	0.444829044783035	0.382658555008329	0.275029475202799	-0.426430154343613	-0.387219606259961	-0.0879821668633899	2.57611793786617e-24	6.5937091533277e-18	1.22523078373e-09	2.80814455204083e-22	2.47401549910971e-18	0.0561204538492155	grey
WASF2	-0.18016345334433	-0.112890503890532	0.0278317743899018	0.111746305362391	0.174871129651373	0.265191956804509	8.28417324842669e-05	0.0141294481994793	0.546392620790939	0.0151436357305093	0.000134231571137427	4.87879225205541e-09	grey
AHDC1	-0.060661904144746	-0.175810487626065	0.106021783536704	-0.0476879135834186	0.0460542473069277	0.429618551895254	0.188297838865118	0.000123335697510951	0.0212354638403891	0.301188594484055	0.3180703162811	1.27119111434473e-22	grey
FGR	-0.00388242894392415	-0.0619014239594683	0.701011970090141	0.0547302855505045	-0.0519287524300731	0.361399096515843	0.932957356431852	0.179412859428885	5.17443379499849e-71	0.235313220532916	0.260186831046002	5.21520759971099e-16	green
IFI6	0.276653815080944	0.0205186757545566	0.445751060168114	-0.249195430792769	-0.261209357117239	0.097509740937684	9.7005867587611e-10	0.656576644294029	2.02094531534833e-24	4.1034663714547e-08	8.4026717162426e-09	0.0341847333921201	grey
FAM76A	0.0124845995940776	-0.0270146777291217	0.0869770635523876	0.0181209561689657	-0.0090323254114252	0.0976851911717957	0.786755398966835	0.558238673883812	0.0589998193679731	0.694558574278699	0.844832451379732	0.0338616840277685	turquoise
STX12	-0.364110485314769	-0.160502221799044	0.125186243578565	0.348243956682893	0.365192911981523	0.187514555902093	3.04043776580914e-16	0.000464430527052053	0.00646430469776281	6.65167303397562e-15	2.44772156675278e-16	4.14086209811997e-05	turquoise
PPP1R8	0.207924478083934	0.22506278928919	0.124872628757322	-0.153826462667234	-0.223225870664418	-0.0319260219204344	5.23418236894712e-06	7.80542014349702e-07	0.00660012816491453	0.000799168258409622	9.6425213809816e-07	0.488969982147746	blue
THEMIS2	-0.0947803830126397	-0.136885885592565	0.583135171420273	0.181865644621992	0.0335317413029938	0.350545219396824	0.0395582056988503	0.00288176195472135	2.4195650734026e-44	7.07218883240342e-05	0.467367691090719	4.29754228304041e-15	green
RPA2	0.275297558828322	0.231401703553439	0.189003913802685	-0.187969758903735	-0.288083176469355	-0.0429787748417571	1.17903112106596e-09	3.71216833125384e-07	3.58629666350126e-05	3.96329762291052e-05	1.79557113638659e-10	0.351495355020034	grey
SMPDL3B	-0.201653780560176	-0.116314783545045	-0.232637443377244	0.233517046365647	0.279880198073829	-0.154596734136689	1.01075841239119e-05	0.0114423091987835	3.20343607234712e-07	2.88293500009943e-07	6.07253955979753e-10	0.000751471333189279	grey
XKR8	-0.107308072608765	-0.00185751823253569	0.10392397871922	0.0693023173021359	0.0591970427009913	0.132631643366123	0.0197068327053213	0.967894887257198	0.0239495864172386	0.132723677743995	0.199210227075534	0.00389405194003545	grey
EYA3	0.268483877749934	0.174790904436056	0.165070134625851	-0.225297071654778	-0.223863641683765	-0.0611683205243706	3.09165622429596e-09	0.000135202867142964	0.000316425605560166	7.59683596028541e-07	8.96206660761058e-07	0.184629483490175	turquoise
PTAFR	-0.0569155647848966	-0.0274919397389107	0.655367692102918	0.131092663165373	0.0631000006974323	0.311293085955104	0.217111788586727	0.551304346073876	2.92968035929157e-59	0.00433316900597867	0.171120555946921	4.5903020258058e-12	green
DNAJC8	0.151658224160105	0.184001833008328	0.101993303088634	-0.142344374780304	-0.180056798693183	0.073458777882869	0.000948878346795127	5.78706978461129e-05	0.0267074399531772	0.00193447698869234	8.36628497434285e-05	0.110968415888558	blue
ATP5IF1	-0.12272291648998	0.213648830605621	-0.171347975963125	0.116227878679463	0.181212778191915	-0.233684939972462	0.00760205597352839	2.81992614016299e-06	0.000183684449683825	0.0115044764637001	7.51580339018956e-05	2.82537307763586e-07	grey
SESN2	-0.409660405680217	-0.0447968761609793	-0.0910630164703976	0.385916059407253	0.514985076773706	0.0484938506511025	1.58359589563325e-20	0.331476439083118	0.0480123495378301	3.27910816049747e-18	2.51052549699299e-33	0.293083537366687	grey
MED18	-0.119249725314946	0.0799567992739176	0.048267190261303	0.204904005157198	0.225278042793398	-0.14826212403721	0.00950993939365961	0.0826913205145816	0.295348098095668	7.2046047793493e-06	7.61357585155626e-07	0.00123613775121758	grey
PHACTR4	-0.132052148420896	-0.0344066191603923	-0.0671135436294129	0.154447929465027	0.194965093770849	0.0339133869102846	0.00405443572739383	0.455823348885496	0.145432691877378	0.000760475107237787	1.99459273397882e-05	0.462311972289148	grey
RCC1	0.487250074027303	0.461833737936427	0.0827796269791628	-0.411558531720525	-0.423651554588215	-0.287545176768153	1.63327184134269e-29	2.59561189353269e-26	0.0723753201973438	1.01469492755946e-20	5.56438838037013e-22	1.94732401038925e-10	blue
TRNAU1AP	0.12266126518921	0.237166209966675	0.232336300178632	-0.0954025694752314	-0.109062789367361	0.0156915359642687	0.00763269493560339	1.85338640204539e-07	3.3208421804002e-07	0.0382741688983992	0.017776456211363	0.733838131772651	grey
TAF12	0.262287137667593	0.108089178040627	0.0671314486788949	-0.235305506685875	-0.246125035166595	-0.0233413275063529	7.25952039150956e-09	0.0188260782675381	0.145325086219898	2.32375646071993e-07	6.07532515474318e-08	0.612977576599089	blue
RAB42	-0.250282659894301	-0.0864124130185099	0.484808381200236	0.311732200330179	0.171310968537985	0.341173439301719	3.56666538553053e-08	0.0606703298609863	3.406881256985e-29	4.26905291493489e-12	0.000184284672615364	2.48960286052442e-14	green
GMEB1	0.0582331032271586	0.192724285658646	0.238066378625625	-0.0431781189016845	-0.0361024777421059	0.0138761749797094	0.206638015036183	2.49198030998127e-05	1.66017646795152e-07	0.349263862968874	0.433907872108244	0.763656378210137	grey
YTHDF2	0.172773136512094	0.143335076318997	0.00560545929535466	-0.148572610765247	-0.132619016337112	-0.082934121407056	0.000161915673110056	0.001796801149457	0.90332685936183	0.00120688134051826	0.00389748453369387	0.0718424962070741	turquoise
OPRD1	0.11216959402505	0.101245218686608	0.0782045227349635	-0.14451738313695	-0.211755065506916	0.018493423463583	0.0147612289485453	0.0278472803572623	0.0896716955196551	0.00164427295383652	3.46673421900444e-06	0.688604976185702	grey
EPB41	-0.0386403713308244	0.0612211201884144	-0.169387548023607	0.0383161404551353	0.0767658379917673	-0.0263872269427382	0.402271881394845	0.18425007199889	0.000218135873735595	0.406235000836605	0.0957497613957902	0.567418977290803	turquoise
TMEM200B	-0.312726585000721	-0.33914285252184	0.233273342415691	0.183757072308131	0.130382822332866	0.659990762185219	3.62062849260714e-12	3.61469448518179e-14	2.96850095688612e-07	5.9222670115019e-05	0.00455040130321323	2.34471044328025e-60	red
SRSF4	0.119947001339822	0.0921366764680463	-0.0276989609373218	-0.16601065007718	-0.101963393044397	0.0621676676139901	0.00909587175685859	0.04542789256271	0.548309635777931	0.000292021831250666	0.0267522303089057	0.177545612734423	grey
MECR	0.336692475065787	0.259032351628136	-0.00181644153554222	-0.274838383027005	-0.366408252791268	-0.121052070849869	5.648273111437e-14	1.1267560799354e-08	0.968604482262173	1.25923122785376e-09	1.9168937511182e-16	0.00847244770089667	grey
PTPRU	0.197833606849636	-0.00748601385412918	0.323377293741676	-0.208044043996159	-0.2506425440093	0.258324369063869	1.49439105362879e-05	0.871141364815996	5.96358431762665e-13	5.16789688084988e-06	3.40443381721888e-08	1.2388406313464e-08	grey
MATN1	0.11905559891845	-0.0266311812051342	0.00687196843818028	-0.124076451647801	-0.168798910402747	0.0737764094968798	0.00962816167428382	0.563841101378206	0.881629968822954	0.00695650487556637	0.000229606367739807	0.109428759215157	grey
LAPTM5	-0.12062658953655	-0.0924115018838252	0.660462608208567	0.215986263050255	0.0742208654520265	0.33006508414434	0.00870782530401226	0.0447854623235028	1.80741193711269e-60	2.17982928737831e-06	0.107302664173498	1.85194683433306e-13	green
SDC3	0.00722712477494268	-0.143482943064789	0.205529440918526	-0.112537902041986	-0.156360330587896	0.431045011372533	0.87556084470294	0.001777040264135	6.74598414992796e-06	0.0144354215706335	0.000652016871126712	8.8925732968106e-23	grey
PUM1	0.18680890509201	-0.085801856180833	-0.0305378837474719	-0.179806167109227	-0.1894216708031	0.0780318783711001	4.43106421664972e-05	0.0625204208171145	0.508068731057767	8.56227008453712e-05	3.44384799622345e-05	0.0903843017561418	turquoise
NKAIN1	-0.0131302279553442	-0.0044896502383437	0.0270470755063911	-0.0664451108322681	-0.0576965854188711	0.211676854080558	0.77601386177515	0.922502427197942	0.557766619588987	0.149493497926589	0.210858056525976	3.49628594251813e-06	grey
SNRNP40	0.343017194082879	0.42648638131252	0.208619972340241	-0.241673142952009	-0.323882092386393	-0.167822435612323	1.77034672606e-14	2.76937024477672e-22	4.85967941057441e-06	1.06331609893823e-07	5.46521961251405e-13	0.000249886937516302	blue
ZCCHC17	0.189365670714317	0.146893643639913	0.0863089871463079	-0.147192411741506	-0.206923151616974	0.00788723050963873	3.46262735295671e-05	0.00137302979496479	0.060980507842072	0.00134200575771313	5.82206096654887e-06	0.864300184921808	blue
FABP3	-0.0547329001532589	-0.152418702626103	0.0973536940417409	0.0237556921931245	0.00066183921949935	0.27416167426187	0.235290818645385	0.000893646679308395	0.0344742586944711	0.606685851863537	0.988558165964877	1.38716675420061e-09	grey
SERINC2	-0.266486431469691	-0.241740624188678	-0.233462977440304	0.22942005833997	0.378019424892109	-0.0705157574698104	4.08062301165518e-09	1.05441807648747e-07	2.90171151518678e-07	4.69389601853021e-07	1.75933899004409e-17	0.126057051221141	grey
TINAGL1	0.197116956732391	-0.143670166923289	-0.0403958807776389	-0.167690346532047	-0.0931583881110694	-0.0350162612747452	1.60679729666417e-05	0.00175230543490959	0.381218386797465	0.000252755495617389	0.0430780214199225	0.447874367082581	grey
HCRTR1	0.00444691761054968	-0.0452075199573615	0.0796863294736355	-0.0292272844466624	-0.0420874678266407	0.14929027889057	0.923237767804659	0.3270586605412	0.083739185036054	0.526452349671198	0.361582576467521	0.00114168084856034	pink
PEF1	0.0794508476914996	0.14997851006288	0.0758290024262077	-0.0686511673772381	-0.0534597266096011	-0.00696439230571643	0.0846602012110495	0.00108221827646351	0.0998813488383806	0.13641158041737	0.24637792936606	0.880049892586321	grey
COL16A1	0.159416393314018	-0.259612311201898	0.28435039524638	-0.215663953731765	-0.26107855721154	0.434971062607279	0.00050803335586147	1.04231852355527e-08	3.14152320894406e-10	2.25899122186229e-06	8.5527444862533e-09	3.29680230997884e-23	yellow
ADGRB2	0.047912889889328	-0.0587985752002156	0.308319171699634	-0.0881677589640115	-0.106271721029652	0.369622704251056	0.298911250920708	0.202256751390535	7.47947439181124e-12	0.0556017492523413	0.0209306245702341	9.99133619320468e-17	grey
SPOCD1	0.331761583806514	-0.0980213438354464	0.556681121575073	-0.293976792279012	-0.331060064425299	0.273257098420263	1.37024865290877e-13	0.0332500043155133	9.18884582452133e-40	7.29953058179132e-11	1.55237614652597e-13	1.57805572246071e-09	yellow
PTP4A2	0.00775031474061616	0.0735031390188711	0.0921105006968914	0.0248126547572902	0.0957159896771505	-0.00107827241812118	0.866633634669102	0.110752365435057	0.0454894826922568	0.590768797636089	0.0376408402069946	0.981359949049641	grey
KHDRBS1	0.300190726510309	0.196324288140095	0.013587976676915	-0.266442247916543	-0.289379913795473	-0.0531719175878992	2.76254684773251e-11	1.74047094528241e-05	0.768423799741189	4.10564612875129e-09	1.47559446192484e-10	0.248934010552536	blue
TMEM39B	0.213589415797405	0.161513061194764	0.0649080010285288	-0.223439978377109	-0.27756762164756	0.0512005442852022	2.83833582646824e-06	0.000426991637210169	0.159158130101366	9.40873631817443e-07	8.50059045311729e-10	0.266938994491336	brown
KPNA6	0.136516477092163	0.0908591240394739	0.116957040712233	-0.152996215249225	-0.0947825019563702	0.121895729212399	0.00295906904096258	0.0485168090460871	0.0109920137790764	0.000853704604852725	0.0395537716309194	0.0080224404250371	turquoise
TXLNA	0.291755492285272	0.205857296668297	0.246462976085008	-0.265295915394649	-0.256520013564495	0.0765107864849505	1.02727783758594e-10	6.51683218798391e-06	5.82000330477235e-08	4.8094650741712e-09	1.5755296968881e-08	0.0968608282392349	grey
CCDC28B	0.320713559571063	0.157448453123899	0.176539134298229	-0.337498338098042	-0.397968896720344	0.193110907390249	9.4260226651276e-13	0.000596893997578499	0.000115462271013954	4.87927526154706e-14	2.30894947693445e-19	2.39850556074347e-05	grey
IQCC	0.341130412038907	0.347269119175186	-0.0750514874324402	-0.302568170559969	-0.311335367133407	-0.179941745916136	2.50942293343627e-14	7.99513180467816e-15	0.10341686203276	1.89305767204938e-11	4.55836967641571e-12	8.45572161168613e-05	blue
DCDC2B	0.115994436257736	-0.00390296904767378	0.0714571843540786	-0.0977151748847622	-0.103729591225109	-0.00207372778295368	0.0116729509005405	0.93260350523599	0.121066318713403	0.0338067373801878	0.0242156364761869	0.964160324041639	black
TMEM234	0.372476952365587	0.0543093394114671	-0.0867604543527424	-0.300307582306184	-0.286451257250573	-0.172886284952902	5.56786785745246e-17	0.238939525945007	0.059636098628009	2.71191814720946e-11	2.29537065830124e-10	0.000160295350924877	grey
EIF3I	0.383535336426082	0.316372064368613	-0.00375906150903686	-0.352327554718449	-0.362396452227542	-0.204733538795105	5.46774102583416e-18	1.96873284696035e-12	0.935082923676378	3.05644448419748e-15	4.2789076658768e-16	7.33466883570643e-06	brown
FAM167B	0.190583484932236	-0.0044206445001786	0.338130641562305	-0.214193625847604	-0.241902139521689	0.312356598446223	3.07532054876377e-05	0.923689906485814	4.34864472487837e-14	2.65636282019994e-06	1.03341155759205e-07	3.8497843722376e-12	yellow
LCK	-0.0211777385956138	0.116081042938001	0.407723141438157	0.112596836343814	-0.00427089862728806	0.106964223227439	0.646284609747094	0.0116101943308031	2.48696325262784e-20	0.0143838789074339	0.926267375053019	0.0201057824702702	green
HDAC1	0.0807259408654784	0.198756614350951	-0.150503830737	-0.0474031153875472	0.0247962272948464	-0.254343177635069	0.0797692789666719	1.36060042082222e-05	0.00103876717092877	0.304087969396537	0.591014711747205	2.10056435508667e-08	grey
MARCKSL1	0.469611539078386	0.0792771021855992	0.0279002490263774	-0.36521557478702	-0.40460788075306	-0.215803961918949	2.90357819956123e-27	0.0853449778191534	0.545405560201409	2.43661251935534e-16	5.10762094301847e-20	2.22427171917869e-06	grey
TSSK3	0.103035456628451	0.0115428997462933	0.00565787375563829	-0.0766267232404605	-0.111476929654704	0.00802778444487176	0.0251866172700642	0.802495041951165	0.90242739093108	0.096354511784333	0.0153914984331704	0.861905956723653	grey
FAM229A	0.152336048267184	0.0757658320505454	0.0300251876649122	-0.101330988924248	-0.104350723960105	-0.0904898219962285	0.000899502449176512	0.10016496272161	0.515220061078481	0.0277145068494688	0.0233743671102699	0.0494418126719893	grey
BSDC1	-0.1245923418136	-0.102278965199429	-0.106368600368285	0.0843536444151209	0.13414148881083	0.0889398507448089	0.0067236764186284	0.0262829031202166	0.0208134909002832	0.0670952413108513	0.00350280540787741	0.053486411633767	grey
ZBTB8B	0.0414020369381773	-0.0294065551759255	0.0348263111083256	-0.0304865909934218	-0.0612304630792135	0.0745860864123098	0.369461599803912	0.523917892891624	0.45034262596237	0.508781842609499	0.184182995163339	0.105580123430643	pink
ZBTB8A	0.0273340828645322	0.0442054600477866	0.156489422988671	-0.00715041120635773	-0.0344228286706349	0.186773917824936	0.553593232491859	0.337906248219851	0.000645238917830756	0.876871167126742	0.455610978125379	4.4459418693837e-05	turquoise
ZBTB8OS	0.0585337209222697	0.160456425484342	-0.0381008184425507	-0.103915155507865	-0.0323064948651222	-0.0993833078838393	0.204300360783704	0.000466196925994563	0.408879703864968	0.0239616074063338	0.483803373037949	0.0308672386493523	grey
RBBP4	0.243972070697273	0.24840043011689	0.134647053744301	-0.175342025604395	-0.248345890528852	-0.0752573566505461	7.97481963187255e-08	4.54457807418024e-08	0.00337999308862517	0.000128661221580962	4.57646400260177e-08	0.102471220934404	turquoise
SYNC	-0.45427954639061	-0.31191013270299	0.229820225318013	0.308126720779236	0.30979796453911	0.601713753410243	2.06598638675356e-25	4.14523067621142e-12	4.47742850561966e-07	7.7180942798512e-12	5.87132917430426e-12	8.09122311695958e-48	yellow
KIAA1522	-0.308253747121992	-0.0732648099875763	-0.1911107318853	0.264342679650892	0.4213351671629	-0.108562711362045	7.55977443846754e-12	0.111916988878958	2.92069675223145e-05	5.48263545469657e-09	9.79293470664724e-22	0.0183090114511447	grey
YARS	0.492979839842216	0.366499853828534	0.0690210962030382	-0.433592859407554	-0.429255977345711	-0.209654723676662	2.84194675558695e-30	1.88182007279727e-16	0.134306870261623	4.67745487838868e-23	1.39167460248944e-22	4.34948581168709e-06	blue
S100PBP	0.240036062434874	0.11178715696887	0.246304541771891	-0.180482284965326	-0.25580161838359	0.129146437320093	1.30277235227269e-07	0.0151063542421715	5.93838620377903e-08	8.04321365922911e-05	1.73291156825055e-08	0.00495236290641829	turquoise
FNDC5	-0.213485642516731	-0.135241055616021	-0.0810969136677395	0.0837263902610499	0.0466195241121759	0.384646778915878	2.87076604464087e-06	0.00324069888941858	0.0783901288407231	0.0691602121982198	0.312160349763183	4.30892039406759e-18	grey
HPCA	-0.304691973868614	-0.0186439846024247	-0.074052499513403	0.30910968835964	0.292677397787388	-0.00407519670065232	1.34666607049291e-11	0.68620379611368	0.108104187749447	6.57268218527218e-12	8.91777616310658e-11	0.929637011272135	grey
TMEM54	-0.36444796892941	-0.0451599888547939	-0.269496570233111	0.3500994695597	0.485540921974844	-0.196198428799441	2.84192362455777e-16	0.327568049187728	2.68349813512248e-09	4.67830310566227e-15	2.73421513980603e-29	1.76264381295115e-05	grey
RNF19B	-0.155338683262629	0.081666804170191	0.3421448569294	0.198127458636289	0.283793971840275	0.0200723754085533	0.000708032462029503	0.0763092153849912	2.08083731429014e-14	1.45049626292859e-05	3.41229728587342e-10	0.66358336925114	green
AK2	0.100017788362123	0.382887625522002	0.0274042305236709	-0.0523800247743684	-0.0582946695984843	-0.258875659572226	0.0298080754275993	6.27923945627484e-18	0.552575535788069	0.256062128571606	0.206157695132767	1.15068310876973e-08	grey
AZIN2	-0.204488880493375	-0.120714022902097	0.140121267610417	0.217041185247229	0.209519701071142	0.233598940047416	7.52525786320878e-06	0.00865898674427004	0.00227923018930046	1.9388819182879e-06	4.41303289512382e-06	2.85471832920852e-07	grey
TRIM62	-0.0152321527539829	-0.12898949487458	0.139524283459239	0.00661927526580766	0.0207970516172817	0.228132618480633	0.741348016666504	0.00500561269340105	0.00238091579105658	0.885952384958622	0.652221409049608	5.4607216948088e-07	grey
ZNF362	-0.049142270074549	-0.205392686537208	0.0753276209441036	0.0110079532070004	-0.117290631425191	0.411167095381997	0.286669484180353	6.84382077937814e-06	0.102150042670379	0.811472329916095	0.0107643798614119	1.11250312437613e-20	grey
A3GALT2	0.0193968956731339	-0.0202108106206204	0.102374466611644	-0.0449174993584421	-0.0504780497340023	0.115795116118933	0.674243953841026	0.661406820091347	0.0261422762626424	0.330174782294893	0.273755946586891	0.0118185223016247	grey
PHC2	0.358835862816764	0.0752300329289657	0.216941345934318	-0.334694005345144	-0.356019964200924	0.125715082233152	8.64487717006232e-16	0.102596333799388	1.96054465920931e-06	8.10475976392274e-14	1.49832623521854e-15	0.006240938044174	grey
ZSCAN20	0.127585440357416	-0.101033320699063	-0.044912560997753	-0.142978695113426	-0.14609952450017	0.119440157970114	0.00550545380317205	0.0281776471051487	0.330228007788565	0.00184525797228674	0.00145872424299874	0.00939522219405305	turquoise
CSMD2	0.173988188948493	-0.178066634903663	0.34001046754937	-0.175315694047075	-0.230217256480529	0.289722196379593	0.000145291643286195	0.000100464655193606	3.08335513575056e-14	0.000128966883009779	4.27216177539121e-07	1.4008637817508e-10	grey
C1orf94	-0.0625398336398036	-0.0748529868946699	-0.0250970646830226	0.0650152441367742	0.14300224724753	0.0233475126863907	0.174959729446764	0.104335190994881	0.586518727221905	0.158468904109117	0.0018420190445612	0.612883449749342	pink
SMIM12	-0.130317891175458	0.155343281491125	0.192854192229021	0.164000628170895	0.163418718087857	-0.010663349560858	0.00457075497252938	0.000707770653745432	2.46019364553849e-05	0.000346483333295413	0.000363935553912649	0.817268542202043	grey
GJB5	0.247981969234936	0.0606233869767433	0.24997650497868	-0.211754068576085	-0.140177716124888	-0.0188119932209344	4.79482779428863e-08	0.188579025551285	3.71053794195208e-08	3.46710939673557e-06	0.00226982338095312	0.683528083795753	grey
GJB4	0.397418995776214	-0.1349182030819	0.193567920171228	-0.331286695564582	-0.268836181550775	0.0412833573638401	2.61231400612744e-19	0.00331574767122888	2.29230025991942e-05	1.49108779544973e-13	2.94325962982404e-09	0.370836547378884	grey
GJB3	0.36462940179968	-0.0363381049780457	0.0995788451640112	-0.284065218778234	-0.21339566275379	-0.0955379746461483	2.74052327230306e-16	0.430911656411038	0.0305374393458806	3.27757716068795e-10	2.89917223755783e-06	0.0379994560196223	grey
GJA4	0.167840603486003	-0.0461160327285536	0.40075830859304	-0.16500756309914	-0.26466108723081	0.360240327543457	0.000249494778182342	0.317420815895549	1.23005115623655e-19	0.000318114869338938	5.24820314704662e-09	6.55754270513501e-16	yellow
DLGAP3	-0.0984866037996479	-0.00213066294880999	0.12227639700651	0.144022019632934	0.104489129527774	0.203914196904802	0.0324189622278659	0.963177016338762	0.00782647032917554	0.00170667271343233	0.0231903925884853	7.99167542506994e-06	grey
TMEM35B	-0.167282909796306	-0.118681834452293	-0.139564547354274	0.100092224674975	0.056893804447692	0.180936021456196	0.00026179884441174	0.00985946651516425	0.00237392949266986	0.0296858816950918	0.217287910605624	7.71166296010868e-05	grey
ZMYM6	0.097541936683027	-0.0204795239706195	-0.0219841256011707	-0.0414497781429138	-0.0510207132764986	0.00386863673358076	0.0341252567405863	0.65719011868114	0.633783294044219	0.368909392125505	0.268624774460504	0.933194966840136	turquoise
ZMYM1	0.252895973826902	0.13646063637837	0.0690844296695592	-0.179829661335767	-0.208177382563161	-0.0648108782522334	2.53945982760764e-08	0.00297091771155514	0.133949057466729	8.54371635066363e-05	5.09492114902025e-06	0.15978426388109	turquoise
SFPQ	0.461652340220211	0.312324283184483	0.0439531771313273	-0.385806259437824	-0.416472720202083	-0.151559298527435	2.72983753101992e-26	3.87045936506973e-12	0.34067317643282	3.35766088605318e-18	3.16299100979888e-21	0.000956290310794305	blue
ZMYM4	0.190559716082604	0.0692198923056163	0.102922817135846	-0.147760626508795	-0.216487763101593	0.087618815851544	3.08247064861095e-05	0.13318620679933	0.0253473084674767	0.00128477449106722	2.06191352518432e-06	0.0571476020519086	turquoise
KIAA0319L	-0.00382763891076822	-0.166037300043455	-0.143886563001952	-0.0368244287600088	0.0318418652644247	0.00231574245989495	0.933901306957855	0.000291356650796543	0.0017241098921505	0.424765574839068	0.490116770911112	0.959980965039494	grey
NCDN	0.278615173457328	0.0642470755849986	0.0817776678696422	-0.325499283531867	-0.323147336186541	0.215681417916577	7.30207709349467e-10	0.163455727290986	0.0759096694817945	4.1277521894126e-13	6.20510144450884e-13	2.25463227066894e-06	grey
TFAP2E	0.130488950205945	0.0662497554800406	0.0669526425185215	-0.0608861368979352	-0.0921724760224402	0.0259599297991181	0.00451731002690754	0.150696441120258	0.146402404955473	0.186666993700155	0.0453437716480835	0.57371178249159	grey
PSMB2	0.46883895730476	0.384846593100287	0.214435582946359	-0.389753316521118	-0.378024905371363	-0.216727653146523	3.6184528986421e-27	4.12791091191491e-18	2.58666747081337e-06	1.42565991341696e-18	1.75731663872674e-17	2.00769244812305e-06	blue
C1orf216	0.223529260116509	0.0767391417020054	0.336508410227333	-0.295738421680433	-0.33587504219724	0.403128128644754	9.31286489092056e-07	0.0958655782785091	5.83992531503263e-14	5.55512232333921e-11	6.54936346244936e-14	7.17021091356145e-20	yellow
CLSPN	0.379476761980238	0.398007019793091	0.241169483188969	-0.315962433440396	-0.301883449967344	-0.137898652316399	1.29476299668535e-17	2.28925422093949e-19	1.13205456796087e-07	2.10911095036497e-12	2.11150787979006e-11	0.00267915023444664	blue
AGO4	0.0743384395918567	-0.13523414619546	0.115594972812342	-0.0962799401102233	-0.131184318576456	0.248984886909229	0.106745728094218	0.00324228873084332	0.011966307381375	0.0365236414042893	0.00430581379965557	4.21608310371148e-08	turquoise
AGO1	-0.0529045452865506	0.056703091343841	0.141948024309467	0.0106168910949952	0.00480443140412971	0.171438559102411	0.251325097584716	0.2188358725397	0.00199221130767338	0.818050740746319	0.917087766102717	0.000182223003906789	turquoise
AGO3	0.138714247159316	0.020868348763058	0.130837019473075	-0.149477558785041	-0.193928914536377	0.188729784852384	0.00252551316944533	0.65110784508975	0.00441029959727291	0.00112520874156578	2.21157840790521e-05	3.682781666909e-05	turquoise
TEKT2	-0.0903443736163891	-0.0304464100894262	0.0211377293104843	0.0473378902912842	0.00495915548514212	0.243188404759921	0.0498101481298452	0.509340833659756	0.64690750671656	0.304754582396107	0.914427691908526	8.79939187141364e-08	grey
ADPRHL2	0.217795454051743	0.233734603566039	0.170335844226159	-0.211524977183813	-0.183472388190668	-0.0435303716523188	1.7824730753847e-06	2.80855915499547e-07	0.000200778388032619	3.5543608755609e-06	6.08326634145374e-05	0.345342660323909	brown
COL8A2	0.0130795701807374	-0.335275456108194	0.374724918768732	-0.0539192802553514	-0.135694362656432	0.536005524603185	0.776855159422193	7.29843522375111e-14	3.49875721426784e-17	0.242334669828553	0.00313792807372226	1.84948363197798e-36	yellow
TRAPPC3	0.142890072197604	0.175652983292266	0.187587563539677	-0.11269848594849	-0.122239841693258	-0.0255839045644754	0.00185749233412296	0.000125102668413448	4.11188564943028e-05	0.01429535849698	0.00784510190414005	0.579276630389384	blue
MAP7D1	-0.10116452078113	-0.132621884801067	0.319450669711991	-0.00824342419314445	0.0373596431413989	0.523353677798496	0.0279727005917235	0.00389670451594748	1.16924566776003e-12	0.858235164191574	0.418061001834422	1.50921766373016e-34	yellow
THRAP3	0.0975302855667423	0.167296385076868	0.0888319372968064	-0.137945385272808	-0.113541144474345	0.102887183400708	0.0341467701851324	0.000261494977290509	0.0537779777896708	0.00267012205926392	0.013579797160906	0.0253983272545627	turquoise
SH3D21	0.137201592672272	-0.227151864855249	-0.0863939506074514	-0.123403970475029	-0.0111944260324788	-0.0136729857037274	0.00281715450137459	6.12426143099449e-07	0.0607256035567866	0.00727083253282098	0.808340136329734	0.767016649972394	grey
EVA1B	0.207644761195714	-0.111944852521869	0.355333850202144	-0.134132070516096	-0.221258619880025	0.223900937703344	5.39243737046307e-06	0.0149631948642996	1.7117649287734e-15	0.00350513122939542	1.20680226622799e-06	8.92373510216612e-07	yellow
STK40	-0.0359029087824103	-0.0806997803215037	-0.150744029808962	0.0155783932526536	0.0564564822592892	0.0606044121125707	0.436454935823409	0.0798672723456939	0.00101944058116741	0.735685438486801	0.220849209472482	0.188717661101234	grey
LSM10	0.176294503703173	0.11563736363141	0.152709613033319	-0.141480989289538	-0.232788070650271	0.044097530786119	0.000118051380596266	0.0119348705431807	0.000873315703316918	0.00206226285597031	3.14622027794612e-07	0.339088203008016	brown
OSCP1	0.234730350086424	0.0821729216453429	0.0962112348496076	-0.231975629425282	-0.291892316476862	0.103406339441508	2.49108090448783e-07	0.0744990243562017	0.0366582236399347	3.46690986613543e-07	1.00596899412275e-10	0.024663713396982	grey
MRPS15	0.314115683008471	0.385166957990446	0.0550105776316988	-0.232472989082317	-0.276843410544393	-0.220977439675095	2.87333859857915e-12	3.85319347339811e-18	0.232920241391389	3.26704728798121e-07	9.43879793168103e-10	1.24592361153458e-06	blue
CSF3R	0.0730544462262271	0.00209708443644066	0.719874618276033	0.00707298290262645	-0.0774605283929606	0.230812547617754	0.112952938051632	0.963756932640286	1.50357613617979e-76	0.878194038879616	0.0927750419773421	3.98125995293294e-07	green
GRIK3	-0.677883874165525	-0.208125516187651	-0.144162913503201	0.438343527009102	0.477806679358895	0.4763540729619	8.61798141394046e-65	5.12318976981489e-06	0.00168870727899598	1.39125336222561e-23	2.71551129789947e-28	4.15231303397756e-28	red
ZC3H12A	0.242213329071554	0.136219584833445	0.253237472722919	-0.0769296140518001	-0.0648454638348684	-0.203623320618203	9.94071216222065e-08	0.00302256246231762	2.42852061723834e-08	0.095041691131052	0.159561084063242	8.23812867957646e-06	grey
MEAF6	0.24492159599477	0.0367342119154685	-0.00285456512884923	-0.224059424806123	-0.279373042507976	0.0887734496719937	7.07536534965852e-08	0.425901847723697	0.950680123890848	8.76259573056901e-07	6.53916235961524e-10	0.0539365546045348	turquoise
SNIP1	-0.0288744999051425	-0.00153853863970899	0.114448852378298	0.0324469245148641	0.0316027082490317	0.117028939676658	0.531458039038874	0.973405844051184	0.012844465284569	0.481903903246895	0.493383580802691	0.0109425944312192	turquoise
DNALI1	-0.0903496669409715	-0.155725681821841	0.119735693808868	0.0464490601170843	0.0192158696273362	0.237635917722755	0.0497967031365587	0.000686309159038924	0.00921962630283892	0.313934904338012	0.677112173800229	1.75001462172911e-07	grey
GNL2	0.40770876322885	0.228774786876563	-0.0149821700238569	-0.362980845300476	-0.368262438846999	-0.130048557887178	2.49528105962308e-20	5.06429629149153e-07	0.745445067855595	3.80923520762219e-16	1.31752176163419e-16	0.00465606208472725	blue
RSPO1	-0.408974142820225	-0.215129734727565	0.154719216596751	0.307125812798528	0.235184535720001	0.594663612439657	1.85879408758848e-20	2.39629437211033e-06	0.000744134393382654	9.08414380292926e-12	2.35802472178891e-07	1.79317199395347e-46	red
C1orf109	0.53599588950261	0.242250336185076	0.0662024590845303	-0.416221167979156	-0.52257543462731	-0.151726291423516	1.85582609999292e-36	9.8949009075093e-08	0.150988781855566	3.35903865248425e-21	1.96669336516538e-34	0.000943809278713253	blue
CDCA8	0.497918078936954	0.453942333078777	0.127892323025168	-0.393003777245086	-0.394574520959948	-0.331726125402124	6.13022122205432e-31	2.26371094851159e-25	0.00539252058198364	6.98007879855512e-19	4.92884573754397e-19	1.37892975605514e-13	blue
EPHA10	-0.378455901064756	-0.0556575312358362	-0.195770001345287	0.335464842344976	0.441087646674269	-0.087958200440214	1.60523355794674e-17	0.227462734214483	1.84014870432885e-05	7.05319095646927e-14	6.84573807759381e-24	0.0561877286262617	grey
MANEAL	0.282460613952055	0.183880518527984	-0.00590510377647196	-0.238219693797911	-0.265299161374347	-0.137156928474718	4.15687743777071e-10	5.85371127718469e-05	0.898186454651316	1.62926597848091e-07	4.80731587445257e-09	0.00282621395705193	grey
YRDC	0.406144987148586	0.27137371854369	0.0900666294629788	-0.300656408849497	-0.336349950052362	-0.250311378219732	3.5843780525867e-20	2.06084509328728e-09	0.0505198841721837	2.56611155550795e-11	6.01001103483727e-14	3.55344978996952e-08	blue
C1orf122	0.208495690471502	0.140098987824425	0.13446563348496	-0.113750332479594	-0.109323675317769	-0.0508624931980396	4.92466817743902e-06	0.00228295277067774	0.00342360698445318	0.0134071237443902	0.0175040358307552	0.270113982723237	brown
MTF1	-0.223397152109349	-0.0435348714564662	0.0952847886249029	0.155721508696005	0.25930750400436	0.156642061238349	9.45505893601332e-07	0.34529275112296	0.0385144921001633	0.000686540077871955	1.08590128407328e-08	0.000637308997768112	turquoise
INPP5B	0.00378520775510013	-0.00935242123645635	0.214070688396588	0.0276576188818957	-0.0966752791129308	0.254531158317514	0.934632396192097	0.839406829558403	2.6924595096515e-06	0.548907037686875	0.0357573659192675	2.04924971709179e-08	grey
SF3A3	0.390371506424955	0.295644044521624	0.126197557807411	-0.320306107535491	-0.415364601236525	-0.0698053618926174	1.24535622753031e-18	5.63726111309435e-11	0.00604322221501311	1.01057322111606e-12	4.12080177917029e-21	0.129927662070989	blue
FHL3	0.201815993189008	-0.104723288092511	0.371571601858957	-0.250809179155123	-0.350432721152046	0.41439364550336	9.93950701371665e-06	0.0228819923614966	6.70669496777156e-17	3.33175557007692e-08	4.39066667277344e-15	5.19152162658715e-21	yellow
UTP11	0.3164694196035	0.240800004958247	0.142072120663921	-0.279581347975102	-0.310486567321312	-0.0270761346413856	1.93673781311507e-12	1.18518540273296e-07	0.00197396751529121	6.34343134762096e-10	5.24299096011007e-12	0.557343376009052	blue
POU3F1	0.0450007826497043	-0.0277186821530125	0.16939692825	-0.021316546909416	-0.100438743649534	0.224664886041466	0.329277991651645	0.548024772645441	0.000217957504375122	0.644125447311511	0.0291226766633801	8.17233809627742e-07	purple
RRAGC	-0.211640773829504	-0.131043371245679	0.154723197972525	0.17757301031317	0.24896787559312	0.208740751607163	3.50999966448607e-06	0.00434794538363796	0.000743897017779757	0.000105098233803083	4.22531149672875e-08	4.79730724294593e-06	grey
MYCBP	0.084384312175311	0.180825172937951	0.00519645323797782	-0.00463801840321882	0.00174986990028802	-0.220120761154869	0.066995591959837	7.79145109517992e-05	0.910349846130021	0.919949832878652	0.969754551637275	1.37275451400212e-06	grey
GJA9	-0.000450961029999268	-0.0244404831210315	-0.0038169513170988	-0.011663224031721	0.00922036674410663	-0.0109448662987381	0.992203671898932	0.596351564236667	0.934085449091652	0.800479330465646	0.841644245893586	0.812532687944612	black
RHBDL2	-0.366715878562726	-0.238554635044573	-0.0610795393983248	0.373893240694358	0.469633657977322	-0.00630705586067372	1.80158316991981e-16	1.56365493980982e-07	0.185268751945748	4.15669126182552e-17	2.88531499247238e-27	0.891297682062076	grey
AKIRIN1	-0.0566006287634009	0.0732670217671522	0.108435346955116	0.0613804995912853	0.065966447405305	0.0884703758518005	0.219670784036428	0.111906136657213	0.0184468519635406	0.18310828255495	0.152454020350591	0.054764518936036	turquoise
NDUFS5	0.218737556144222	0.287208697457912	0.0289965821853253	-0.235327663674982	-0.241004217066423	-0.125297962209485	1.60404148406484e-06	2.04850737174073e-10	0.529723085439168	2.31753208878208e-07	1.15552946150346e-07	0.00641652931894469	brown
MACF1	0.0217019555303339	-0.128009731773544	0.115011285136198	-0.120163713497677	-0.0689293690874486	0.381657174512975	0.638146138389898	0.00534986841794345	0.0124066678480163	0.00897048953081905	0.134826403237093	8.16035074448887e-18	turquoise
BMP8A	0.158770074331901	-0.119215819353519	0.261536442352139	-0.134018340579543	-0.128274913510408	0.205823726820397	0.000535762732327178	0.00953049452707644	8.03847592542545e-09	0.00353332731377358	0.00525464889740837	6.5399499520715e-06	yellow
PABPC4	0.435657840296529	0.0553232799487761	-0.0126001652118851	-0.345230015341758	-0.500967030753077	-0.0297583175552861	2.76777378433616e-23	0.230270926348008	0.784829655143234	1.17232036819102e-14	2.34822006092451e-31	0.51896300570876	grey
HEYL	0.252004822324599	-0.167948926350749	0.233703918363561	-0.204713330497567	-0.28528476683273	0.393199254627851	2.85254233005052e-08	0.000247168511747262	2.81893641597175e-07	7.35023512099324e-06	2.73316352479048e-10	6.68495107301759e-19	yellow
NT5C1A	-0.0123817520318441	-0.0611259259530997	0.0611876977323465	0.0173027593437582	-0.0241302771268915	0.128565803162815	0.788470308114169	0.184934542291197	0.184490174510939	0.707702502807743	0.601023034500554	0.00515195587112253	purple
HPCAL4	-0.189999327477857	-0.0955424373283913	0.0343116561643951	0.111672479425551	0.0849847519190684	0.372224253614636	3.25567893131679e-05	0.0379904305624974	0.457068632181509	0.0152112147517289	0.0650689151790206	5.86506237787494e-17	purple
PPIE	0.295506340101519	0.163114141575174	0.00184645398357192	-0.252187953023973	-0.34495793625511	-0.0507486854565786	5.75923691857611e-11	0.000373393543301097	0.968086018358572	2.78530004077468e-08	1.23348420242254e-14	0.271188654055306	grey
BMP8B	-0.226248475998275	-0.0885077756386644	-0.114829518478461	0.155158781765782	0.272908348603489	0.0735172781220639	6.80348528476048e-07	0.054661778815181	0.0125466919422767	0.000718346156480408	1.65826980791005e-09	0.110683573891536	grey
OXCT2	0.0166017264902856	0.173042463448205	-0.0381443326747203	-0.0410230548064707	-0.0300074829170346	0.0273644579560447	0.71903390706773	0.000158083798066148	0.408344416161385	0.37386332023211	0.515467942744305	0.553152440731674	grey
TRIT1	0.421789251897781	0.232673526706965	0.0162044921059134	-0.30903196309045	-0.407414301555225	-0.155329044453783	8.76875012759937e-22	3.18963929638078e-07	0.725482375345754	6.65684978485688e-12	2.67178614086961e-20	0.000708581555798018	blue
MYCL	0.100580016674815	0.0527403412183547	-0.158199661743445	-0.00264625350584392	-0.045978809839109	-0.204312315287871	0.0288957066359691	0.252801452418172	0.000561396667503867	0.954275152487017	0.318864505626215	7.665724922491e-06	grey
MFSD2A	0.0682465776136144	0.164940012363329	-0.0215272491230758	-0.0509065040467272	0.148544631218847	-0.244147685526255	0.138742448592607	0.000319948002145677	0.640853693300379	0.269699175794957	0.00120949140742611	7.80054335126823e-08	grey
CAP1	-0.205990437675817	-0.1179036017974	0.118423257858473	0.220039319096542	0.317507565347911	0.110099982161572	6.42591024022603e-06	0.0103569732586046	0.0100223623286562	1.38543639560816e-06	1.62565611834858e-12	0.0167148721393365	grey
PPT1	0.284757632890806	0.124007632742028	0.406978942682246	-0.192678828795417	-0.376063324560433	0.144299515565567	2.95672189585291e-10	0.00698810343985212	2.95551127898405e-20	2.50319477597881e-05	2.64869022033585e-17	0.00167145481725382	blue
RLF	0.102685910302751	0.0614264346828806	0.146420995126067	-0.0800451788817369	-0.0833499917290047	0.0600674722977363	0.0256881673044904	0.182780177205036	0.00142345865434803	0.0823512222757547	0.0704241330434591	0.192671803635471	turquoise
TMCO2	0.0546738111415768	-0.0408666340668778	-0.022800525832518	-0.06016611492751	-0.0765332107379419	-0.017438756757435	0.235797459974068	0.375689473160663	0.62123202570287	0.191940863091634	0.0967627324412442	0.705511619525458	grey
ZMPSTE24	0.00805193837845555	0.0666121971668989	0.00398049501260896	0.0217029599352274	0.0603506445440215	-0.00491865219389247	0.861494639720042	0.14847043421962	0.931268059859614	0.638130586236422	0.190578962847701	0.915123948533737	turquoise
COL9A2	0.161553174540361	0.0942364931253331	0.0767794546736415	-0.039185264079891	-0.0772277170899986	-0.177184912280547	0.000425565555274542	0.0407103347456197	0.0956907309718643	0.395663874852935	0.0937636076238959	0.00010888162807169	grey
SMAP2	-0.134872555230022	0.0415884864527146	0.441081904746975	0.159404967029269	0.101035256589417	0.264378705255089	0.00332648514179784	0.367307901698068	6.85595019044526e-24	0.000508511782669945	0.0281746137170306	5.4556099881374e-09	green
ZFP69B	0.384544165128304	0.117456915934687	-0.0609301921811471	-0.301408046291686	-0.379786020965692	-0.0453584603332906	4.40488987459576e-18	0.0106524794587031	0.18634780581479	2.27745345826462e-11	1.21296025543067e-17	0.325444441073296	grey
ZFP69	0.255890547957075	0.0872041869710507	-0.0711879457733955	-0.195055454562198	-0.206156728385452	0.00771519976720242	1.71263397938674e-08	0.0583386987397498	0.122477621523978	1.97666019464449e-05	6.31404881927125e-06	0.867232285265169	grey
EXO5	0.102620971214052	0.0720335622369879	-0.0579564605144613	-0.0941500514097667	-0.126930125535916	0.0494632945400303	0.0257822882364035	0.118087703394109	0.208806283532587	0.0408960312763007	0.00575376240337749	0.283529197408892	grey
ZNF684	-0.244053215595947	0.0669292668029366	0.00213255131850644	0.246312910950576	0.151376311695136	0.0929091059089431	7.89383113806423e-08	0.146543694171416	0.96314440390228	5.93207495087615e-08	0.000970141589070218	0.0436416984982409	grey
RIMS3	-0.342793831908282	0.0102555409704645	0.0193626321020395	0.276480264662772	0.35901468912796	0.149961609639751	1.8452230365868e-14	0.824140724054069	0.674786473687438	9.94639871541409e-10	8.34661341153843e-16	0.00108364359704903	grey
NFYC	-0.106598515360323	0.106804134691867	0.037011199443102	0.0620754013835726	0.0510612605540061	0.070610195223949	0.0205377854327522	0.0202939091753543	0.422418834813898	0.178191063282652	0.268244039458766	0.125549317736872	grey
KCNQ4	-0.165933204862495	-0.0155266132875539	-0.0653229442684406	0.0440065319567876	0.0847397224257362	0.188797707157674	0.000293962912708267	0.736531370914775	0.156503891875407	0.340086801179922	0.0658495855260955	3.65864872244603e-05	grey
CITED4	0.278302750961825	0.0472471945297388	0.119616501358963	-0.261273806188757	-0.277900738059595	0.0893252497774812	7.6411760086363e-10	0.305683116193044	0.00929009143706539	8.32966796896085e-09	8.10010627451947e-10	0.052455841775388	grey
CTPS1	0.577286791623753	0.401090552762095	0.177724532588678	-0.520713666001669	-0.538891558876727	-0.0853023311904286	2.70533225713379e-43	1.14070989188483e-19	0.000103654957495726	3.69494663864057e-34	6.600014064362e-37	0.0640684386602915	blue
SLFNL1	0.144406329488739	0.112858486817093	0.0167624628817251	-0.148455134949242	-0.162899614146954	0.0154553862615044	0.00165807728950451	0.014156993864857	0.716430232849438	0.00121787499127518	0.000380192179975807	0.737695531231671	black
SCMH1	-0.0156201299052669	-0.0516473291842036	-0.198585526117857	-0.0479039261441573	-0.0860802663996627	0.20175357519756	0.735003816676084	0.262782168542173	1.38450718154183e-05	0.299001767539292	0.0616711010523664	1.00038641906735e-05	grey
FOXO6	0.212173971150381	0.12125851469746	-0.0427431089378939	-0.231675660856789	-0.291381197773935	0.082528523517526	3.31247350046612e-06	0.00836029912583698	0.354145025626889	3.59308417495685e-07	1.08784237640626e-10	0.0732482091374363	grey
EDN2	-0.455023338237077	-0.0985591811763806	-0.148045515857039	0.398067950253311	0.525324709879064	-0.0371923805433316	1.68818087282463e-25	0.0322909380613617	0.00125693330154917	2.25811917674704e-19	7.69483603951329e-35	0.420149579474702	grey
HIVEP3	-0.0883862501479411	-0.0573531491691772	0.468492497319245	0.0943348427564321	0.0600479482063476	0.298483544554248	0.054996205510073	0.213591807737544	3.99310276537727e-27	0.0404999241582231	0.192816718311581	3.61622841629345e-11	green
GUCA2B	-0.750132623383203	-0.189657134561306	-0.166846996271341	0.719293528150058	0.808117893675611	0.101074958112107	1.87599431507353e-86	3.3659363046653e-05	0.000271808544495412	2.2619164835619e-76	4.15991957656896e-110	0.0281124663878296	grey
GUCA2A	-0.628154778323647	-0.161064529577127	-0.256314079011466	0.627481193856947	0.695730936473514	0.0444137914790602	3.54648242278981e-53	0.000443243320853901	1.61917111049985e-08	4.92874717691564e-53	1.53711960237618e-69	0.335632239745398	grey
FOXJ3	-0.01242557478544	-0.0174288283849446	-0.053027678358603	-0.00958809341501354	0.0131938297718583	0.0935833684033949	0.787739469731829	0.705671480982664	0.250221952474726	0.835417029509508	0.774957967226023	0.042131198667003	turquoise
RIMKLA	-0.399469342657597	-0.0120251737511617	-0.180142827344554	0.359793129529297	0.468946145803937	-0.0378683412622235	1.6467320894779e-19	0.794423862165759	8.29999342575258e-05	7.16177380004412e-16	3.50974304981648e-27	0.411746553974117	grey
ZMYND12	-0.224187597385732	-0.0459380217806823	0.116890449048934	0.248855605049538	0.19872695305485	0.0144615733583686	8.63432456367912e-07	0.319294452024486	0.0110379614091322	4.28670806271874e-08	1.36471677626163e-05	0.754000252578343	grey
PPCS	-0.0814351925861555	0.07099411825057	-0.0666587478274858	0.147052747898576	0.177034103396633	-0.143504974178191	0.0771494463516646	0.123501541332641	0.148186357679022	0.00135642729974804	0.000110386062049142	0.00177411313520048	grey
CCDC30	0.103637132270947	-0.094616366011018	0.0278096341430237	-0.113668679868496	-0.123485379832329	0.0861827793690746	0.0243430749155913	0.0399027035831134	0.546711960672314	0.0134742920696957	0.00723211640487055	0.0613607822785131	black
PPIH	0.429592063208116	0.379884793191553	-0.044231778806254	-0.336589600357698	-0.398841909794457	-0.278365462278891	1.27963339983803e-22	1.18792134898692e-17	0.337618426826235	5.75461544753494e-14	1.89712879792289e-19	7.5719043489079e-10	blue
YBX1	0.233606870106905	0.284780898559214	-0.0270015799697406	-0.198174460108354	-0.28617213581635	-0.121895037058413	2.85200016909115e-07	2.94648991790295e-10	0.558429570735484	1.44359002121114e-05	2.39345576742932e-10	0.00802280070334115	grey
CLDN19	-0.106264832275397	0.0418865641688874	-0.0581454328030677	0.0745987884409136	0.0372789114374242	0.0992216717088043	0.020938975304388	0.363881011033869	0.207323386835964	0.105520610968097	0.419068321999743	0.0311421559279957	purple
P3H1	0.482529946627942	0.0330447163985938	0.474850272210754	-0.434363684331651	-0.520909186025927	0.280199986769015	6.72974748842575e-29	0.473863519632816	6.43133841647545e-28	3.84705873501231e-23	3.45880537498483e-34	5.795131858838e-10	yellow
C1orf50	0.0863012788600074	0.0996576047205871	0.00165441112678907	-0.0624359552699375	-0.115349780897761	-0.0796495708773946	0.0610036776134429	0.0304054558389821	0.971403774396481	0.175678661570091	0.0121495803387692	0.0838824202453513	grey
TMEM269	0.119339357013884	0.0296570546749107	0.0411200421814352	-0.153719715252524	-0.157177637221582	0.0963408923020553	0.00945579078486795	0.520386907015609	0.372733783921354	0.000805994944230382	0.000610193793529002	0.0364045976604869	grey
SVBP	0.00255529326411456	-0.0103040106185213	-0.107737912313551	-0.0194315367641171	-0.0604339838268335	0.0961268914412362	0.955845233723223	0.82332322327819	0.0192178181084032	0.673695628030879	0.18996621663866	0.0368240140127434	blue
ERMAP	-0.151791318865202	-0.211926624880035	0.00931602810441015	0.193641446156805	0.111520016628821	0.130096068432382	0.000938989957077365	3.40274550120202e-06	0.840023314779748	2.27563580026979e-05	0.0153516149113176	0.00464091026049209	grey
ZNF691	0.256622379918441	0.103394732560413	0.096842090491511	-0.222813904358536	-0.381934753744067	0.0962593090643077	1.55426224473332e-08	0.0246799346070315	0.0354381639388442	1.0108124403319e-06	7.69268904905883e-18	0.0365640100519817	grey
SLC2A1	0.398632341155996	-0.0990964303355337	0.155741727039952	-0.29063028819237	-0.2914009963139	-0.094794432164099	1.98884322813612e-19	0.0313566092112221	0.000685421971171263	1.22001878092692e-10	1.0845534121714e-10	0.039528814516373	grey
FAM183A	0.146973892365539	-0.0392472506929737	-0.114679831042854	-0.136391767197115	-0.170785958025782	-0.0104221629687071	0.0013646326467653	0.394916316460606	0.0126630491519943	0.00298559027237928	0.000193000238141767	0.821331239544721	grey
EBNA1BP2	0.430646699907776	0.365674806014266	0.0230750037269291	-0.342867646028297	-0.377330803070796	-0.215379769320554	9.8272866694584e-23	2.22188196721833e-16	0.617036544621607	1.82014155282064e-14	2.0325315563219e-17	2.33106557680005e-06	blue
CFAP57	0.102840757296885	0.0570797491625702	0.216090804146237	-0.0865342560969595	-0.10678862243321	0.0301918169512612	0.0254649309331773	0.215786225823126	2.1547284801735e-06	0.0603065911685411	0.0203122193684917	0.512890134729315	grey
TMEM125	-0.107420520652763	0.0146713531185279	-0.0953626018891915	0.132894692996814	0.216653192640141	-0.319937198648929	0.0195778692405524	0.750549164985695	0.0383555769875211	0.00382316289049454	2.0243745256477e-06	1.07623499241801e-12	grey
C1orf210	-0.508871402923794	-0.170871907750559	-0.280311840904126	0.475593858016659	0.616958039572424	-0.142200500543183	1.86469724593889e-32	0.000191547463299012	5.70104259042479e-10	5.18160060988291e-28	7.60359165970092e-51	0.00195525497484622	grey
TIE1	-0.0851264271137029	-0.196922162306084	0.360842779696444	0.00240382460105515	-0.0464176747285372	0.533773208399736	0.064621017027463	1.63871226548762e-05	5.82206175935494e-16	0.958460137834305	0.314262350412632	4.07607018843314e-36	yellow
MPL	-0.0839630465977042	-0.0792886536358756	0.0464404372645	-0.00533193341419024	0.0277951117195248	0.212943314515911	0.0683750894721888	0.0852993124352861	0.314024844897236	0.908022733832774	0.546921474890591	3.04609683556799e-06	grey
CDC20	0.431722269703717	0.473975578898712	0.131145890488314	-0.347250898944699	-0.336472878302842	-0.31562731085158	7.50050839091084e-23	8.28686412661259e-28	0.00431726387622771	8.02262060430057e-15	5.87764893079922e-14	2.23119291350774e-12	blue
ELOVL1	-0.0270768201398557	-0.0882374503457232	-0.0352277974121297	0.0488334235312621	0.164821785074904	-0.0858458918677958	0.557333393670221	0.0554080024620788	0.445134655178506	0.289712662065871	0.000323180091809533	0.0623854468485988	grey
MED8	0.18334746426039	0.16088022861095	0.19739881960082	-0.148807990417438	-0.122196382017587	-0.046746298659485	6.15521171761051e-05	0.000450086454569209	1.56166091590592e-05	0.00118512845949507	0.00786730403340219	0.310844889292979	grey
SZT2	-0.108357711174909	-0.150298328257954	-0.0898987952463867	0.00639928103514152	0.0549003685943961	0.242708822472155	0.0185313169114988	0.00105556971455473	0.0509528406775521	0.889718233618462	0.233859084539526	9.34396519575191e-08	grey
HYI	-0.152699787709159	-0.085424915155463	-0.193167860292792	0.0962245322083435	0.138587677795645	0.0845437678619235	0.000873995336242547	0.0636856622063963	2.38502015920588e-05	0.036632143499194	0.00254881653494753	0.0664794250289798	grey
PTPRF	-0.336558980551079	-0.194835455793172	-0.29753349310854	0.259729916136863	0.367527506578264	0.0346604375313906	5.78664454490282e-14	2.02058991321391e-05	4.19762658712692e-11	1.02595999775247e-08	1.52907190138023e-16	0.452504295767028	grey
KDM4A	-0.233011299524986	-0.0577172790747174	-0.137499083403324	0.188175900331815	0.234408106864483	0.0582006390916073	3.06323194112679e-07	0.210694144668107	0.00275748431453137	3.88527837375327e-05	2.58983739296846e-07	0.206891615057226	grey
ST3GAL3	-0.278860299816931	-0.181430516202919	0.0612791147494928	0.152733181531105	0.0176794223072373	0.546345839098613	7.04630858746648e-10	7.365016970443e-05	0.183833994082104	0.000871687424260547	0.701640527445407	4.40012948220303e-38	red
ARTN	0.228326135359927	0.102029310727169	-0.0316622695499304	-0.156810711421507	-0.081332332125151	-0.164004798961651	5.33822270510374e-07	0.0266536040905191	0.492568906738633	0.000628652356160389	0.0775250015065353	0.000346361111193242	grey
IPO13	0.025808572239695	-0.0101231916697427	0.0133637234847174	-0.0715195478374074	-0.0235450638704849	0.180744935775498	0.575948705421153	0.826373925617365	0.772139490962325	0.120741236023296	0.609880445747501	7.84969004625072e-05	grey
DPH2	0.484052890239778	0.279287301701918	-0.00201614320649002	-0.330006655798932	-0.41452499568921	-0.236063168505615	4.2720161027163e-29	6.62142261254961e-10	0.965154902754795	1.87119862434712e-13	5.03203343729996e-21	2.11978951209687e-07	brown
ATP6V0B	0.19561358598867	0.221693678800934	0.199154234696721	-0.102296501169795	-0.119090740096287	-0.192448649402048	1.86924316295407e-05	1.14858355082926e-06	1.30654657270316e-05	0.0262570324808036	0.00960666449624175	2.56071983058245e-05	brown
B4GALT2	0.377056214139103	0.200243909780478	0.0472166694405537	-0.355522500988657	-0.375150603266987	0.0488631347253769	2.15274488406359e-17	1.16868355704866e-05	0.305996049069747	1.6502711780238e-15	3.20278224746111e-17	0.28941896771273	brown
CCDC24	0.276985420749688	-0.0332361404157398	-0.232097118909246	-0.207332965492647	-0.198564268441003	-0.15813485037951	9.24722508540661e-10	0.471304465320305	3.41703080771241e-07	5.57422155550259e-06	1.38750533427752e-05	0.000564380195349327	grey
SLC6A9	-0.399886702495363	-0.06244149267926	-0.18159564688772	0.351893947467501	0.416357570093132	0.0730120883872548	1.49850730989126e-19	0.175640282361765	7.25256834349642e-05	3.32130899718613e-15	3.2512920659689e-21	0.113162440053433	grey
KLF17	-0.00871114711092275	-0.191394863259361	0.291342801384529	-0.0327422695298714	-0.100111711684949	0.410864408829222	0.850283805051041	2.84045458344613e-05	1.0942485674883e-10	0.477922256097399	0.0296539630672125	1.19445434902208e-20	grey
DMAP1	-0.00155566952903529	0.0938978536857987	-0.172127893013579	-0.0272256973682962	-0.0802047817990918	-0.00128812280705268	0.973109842050059	0.0414419031282924	0.000171453240198651	0.555167477946315	0.0817399105286148	0.977733136430668	grey
ERI3	0.320392918095236	0.189784644458107	0.0279620047191331	-0.205937015359657	-0.318364825825695	-0.119126102317144	9.95700956466888e-13	3.32444462721166e-05	0.544516110150743	6.46224603727567e-06	1.4060908999613e-12	0.00958507516831379	brown
RNF220	0.2708399901954	0.123443113159787	-0.0668150965752581	-0.301369683230155	-0.346973963457002	0.0359790077842139	2.22195371703031e-09	0.00725219423171507	0.147235264760583	2.29138624317061e-11	8.45202645312487e-15	0.435482686084049	grey
TMEM53	-0.190720444103286	-0.0806567517165925	-0.200395060511974	0.194638709459848	0.302305769539114	-0.180061162588133	3.03442586257134e-05	0.0800286629938923	1.15069068056478e-05	2.06066004786368e-05	1.97403303792412e-11	8.36291029128092e-05	grey
ARMH1	0.0473012897269235	0.0277185585562407	0.292962304161964	0.0231939887583669	-0.0549394162637851	0.157241112245615	0.305129070355683	0.548026557712169	8.53546111048887e-11	0.615221674663869	0.233526141904811	0.000607052092513376	grey
KIF2C	0.563093550818988	0.469472880644875	0.135462527771981	-0.454819629905662	-0.469365238494249	-0.294176346420394	7.7781274814569e-41	3.02069774945868e-27	0.00319011223845611	1.7842751897764e-25	3.11482778973761e-27	7.07784051161986e-11	blue
RPS8	0.279697016194463	0.229370951231328	-0.0440179171612344	-0.19127915444644	-0.398315633174669	-0.182759636040909	6.2372182701264e-10	4.72114323017595e-07	0.339961760091426	2.87287670802596e-05	2.13579177548585e-19	6.50466140395442e-05	brown
BEST4	-0.85746365638238	-0.231170338226476	-0.208501378094449	0.732672261661053	0.782326844140294	0.14886239896236	1.00209606702839e-137	3.81568747327841e-07	4.92167600908714e-06	1.42450856597447e-80	1.09109542267686e-98	0.00118015188530189	red
PLK3	0.416048617615393	-0.00515176631758425	0.409819635554826	-0.359199545942981	-0.315504470956262	0.120993538709477	3.50039501890363e-21	0.911117592397484	1.52572229790209e-20	8.04891692754822e-16	2.27765075053681e-12	0.00850448777012891	grey
TCTEX1D4	0.0832622105931461	-0.00562386370253148	0.177022383743677	-0.023181394395015	-0.00253147091719651	-0.0529601530971982	0.0707215963060243	0.903011012842054	0.000110503789428526	0.615413664809869	0.956256464045813	0.250826490934739	grey
BTBD19	0.278911094110762	-0.152721338289938	0.426706130379298	-0.23575202306252	-0.267911796597668	0.315455837620249	6.99440942253531e-10	0.000872505288354429	2.62283174024992e-22	2.2013735527188e-07	3.34822486021363e-09	2.29630396785108e-12	yellow
PTCH2	0.0793677780964864	-0.265159217844285	0.107601700305188	-0.0899556517201462	-0.16955458512101	0.421208946001883	0.0849870454693508	4.90082496557251e-09	0.0193716251026216	0.0508058242431129	0.000214979938183157	1.00980031256998e-21	yellow
EIF2B3	0.4097308795158	0.316261661190449	0.0618823016169796	-0.307942487343244	-0.398223082538244	-0.121133912026429	1.55771938930579e-20	2.00564154116098e-12	0.179547528208012	7.95348339785235e-12	2.180717951597e-19	0.00842782884352496	blue
HECTD3	-0.377994448013883	-0.180451745700967	-0.117016024062373	0.293641869274754	0.468383645934818	0.0508894507944306	1.76858473220865e-17	8.06600477259608e-05	0.0109514573772765	7.68690872041028e-11	4.11854176861787e-27	0.2698598527862	grey
UROD	-0.00471499247390033	0.0751324448078637	0.24469299035793	-0.0111535398126751	-0.052581362400882	0.177433918755013	0.918625857658917	0.103044170197244	7.28251188667446e-08	0.809026644111298	0.254236555649634	0.000106439727204529	brown
ZSWIM5	-0.136459631586897	-0.0978451810601201	-0.314072935817627	0.122689710886813	0.160824005472884	-0.0546036336860088	0.00297113130983868	0.0335693728795564	2.89390444185566e-12	0.00761854454066495	0.000452193516055582	0.236400174780034	grey
HPDL	0.250184414697752	0.131114497445795	-0.0546583004071788	-0.170875602369581	-0.173835550160154	-0.180446461798591	3.61223613826649e-08	0.0043266381977111	0.235930579590258	0.000191485244822436	0.000147288305577991	8.06995425983792e-05	grey
MUTYH	0.298273583425771	0.104907744457783	-0.12917256231727	-0.252648999358878	-0.30818230869266	-0.166348721859481	3.73753786820462e-11	0.0226415596289211	0.00494354857231617	2.62273037120159e-08	7.64841748613853e-12	0.000283687747410989	grey
TOE1	0.0754763753925223	0.324357016899344	0.0126917234996028	-0.0819638939155227	-0.054326464821937	-0.116624295301257	0.101472720904511	5.0336865233778e-13	0.783304891831665	0.0752423528695666	0.238791233802447	0.0112233080048251	grey
TESK2	-0.501354402557711	-0.197790298798167	-0.0567767488082658	0.461509817822835	0.442313263574899	0.134641867141937	2.07726111049131e-31	1.50096607154424e-05	0.218237083462186	2.84008870938929e-26	4.97686007330944e-24	0.00338123292610687	grey
CCDC163	0.211700544464856	0.299639278917824	0.192537229142576	-0.146125928940408	-0.206703730255691	-0.0479183492734075	3.48730934606629e-06	3.01418115202976e-11	2.53843571436018e-05	0.00145579767964634	5.95904462675384e-06	0.298856130556246	grey
MMACHC	0.259109793642525	0.404654043434894	0.0460111145582828	-0.168014038247989	-0.28116925979852	-0.272388817617303	1.11510927313635e-08	5.05372005446704e-20	0.318524250237392	0.000245779989031452	5.02752325688493e-10	1.78515520782332e-09	grey
PRDX1	0.311446475657905	0.240816110795111	0.0562072893385394	-0.27747396882268	-0.222184146379969	-0.150005540111192	4.47548741422663e-12	1.18282007678654e-07	0.222897052944244	8.61660728677472e-10	1.08618068240584e-06	0.00107994225239257	blue
AKR1A1	0.156926230117814	0.234137356964945	0.15137407084917	-0.113078059531273	-0.141808614169493	-0.195370050877019	0.000622785961619059	2.67571724581678e-07	0.000970312353079047	0.0139690310579998	0.00201289033066005	1.91541358914587e-05	brown
NASP	0.349889816110775	0.435637220469977	0.0405660334215527	-0.339264708346907	-0.345611529992324	-0.122949752112884	4.86865129018668e-15	2.7823631315603e-23	0.3792142540327	3.53497961085371e-14	1.09153781853266e-14	0.0074902689553097	blue
CCDC17	0.00767689909096295	-0.0164758411546209	-0.0473704146231265	0.0141097324532151	0.0345711634404704	-0.0532973814813252	0.867885333221746	0.721075323494208	0.304422056723253	0.759799366598101	0.45367013309617	0.247817480887071	grey
GPBP1L1	-0.287570220127287	-0.0917671399744532	-0.174158178322768	0.259615474700679	0.298482246496228	-0.00331596838314768	1.93999090542397e-10	0.0463039073146934	0.000143097932578717	1.0418752006835e-08	3.61696646419683e-11	0.942720922710377	turquoise
TMEM69	0.199545156043609	0.177085939775181	-0.0689486597731061	-0.13756829785359	-0.193572415699381	-0.123131540256657	1.25539860633024e-05	0.000109866763411537	0.134717014400431	0.00274376746428661	2.2912780473329e-05	0.00740174492593683	turquoise
IPP	-0.046074274130033	-0.0526782235471967	-0.0188267126714351	0.0979277423400089	0.120538458336891	-8.8253908170792e-05	0.317859695410132	0.253361518074793	0.683293849270712	0.0334193719093099	0.0087573018418703	0.998474220886395	grey
MAST2	-0.357880576527438	-0.103296558847872	-0.232769561536993	0.249463373229984	0.418381728703237	0.0389827606640986	1.0424457763342e-15	0.0248175062703393	3.1531976014114e-07	3.9643466527616e-08	2.00068453550075e-21	0.398111998786085	grey
PIK3R3	0.143286387467136	0.204086740859679	0.277683114515843	-0.117377895795661	-0.0359085631793364	0.125330289326641	0.00180335184821806	7.84881948733212e-06	8.35960810527457e-10	0.0107055264788151	0.436382651737848	0.00640276414393431	grey
TSPAN1	-0.490090820816663	-0.150680494730164	-0.113747983032471	0.503586197565799	0.680593595262782	-0.0874851465865777	6.89173701358499e-30	0.0010245201291233	0.0134090522959364	1.0218354047764e-31	1.72265643322442e-65	0.0575293691896248	grey
POMGNT1	0.41566675256172	0.20942394691656	0.117245144492601	-0.333132253422441	-0.43761770218656	-0.090483958915213	3.83441083495941e-21	4.45863499017789e-06	0.0107951709771309	1.07276236393162e-13	1.67649127263954e-23	0.0494566162380588	grey
LURAP1	-0.27595220149111	-0.285953406768418	0.217906967663342	0.115208375706015	0.0673682006526475	0.64626589598866	1.07321512383485e-09	2.47315903238729e-10	1.76040050254547e-06	0.0122563996548928	0.143907964711675	3.72006143405005e-57	yellow
RAD54L	0.510779340953869	0.479524049094821	0.0921155086242633	-0.42250584602803	-0.427072915520309	-0.294957569120247	1.00167548404986e-32	1.63928528172767e-28	0.0454776938950635	7.36341823449281e-22	2.39509762684185e-22	6.27140122433856e-11	blue
LRRC41	0.197118650823738	0.0440540455044882	0.065166617143902	-0.125591902898771	-0.167355950367249	0.027946311538246	1.60652234606224e-05	0.339565165331628	0.157499902446838	0.00629233761932617	0.0002601557266096	0.544742066558517	grey
UQCRH	0.0643852544434828	0.389584582897012	-0.0780468119749633	-0.0719038153400386	-0.0762748388625829	-0.237169277350406	0.162550100185696	1.47918516030069e-18	0.0903224829743795	0.118753163263398	0.0978978030066679	1.85269263577242e-07	grey
NSUN4	0.367970560294101	0.200464652766593	0.200591398039472	-0.264614157618229	-0.387661113500643	-0.0551386409910894	1.39785267938613e-16	1.14249537234199e-05	1.12771210693849e-05	5.28213454145455e-09	2.24821434729758e-18	0.231832653065705	grey
FAAH	0.0918773207838106	0.112817139636215	-0.307973698705501	-0.0477671092639963	-0.0236292776197976	-0.336999512869653	0.0460412440287737	0.0141926365027031	7.91311816447859e-12	0.300385618639925	0.608602284282761	5.34220764211685e-14	grey
DMBX1	0.258407490076973	0.16113207409253	0.180442535379173	-0.225184180311957	-0.184171567389008	-0.0554279220989346	1.22514188306444e-08	0.000440759711059187	8.0728902676027e-05	7.69666725780764e-07	5.69503112055291e-05	0.229389151981879	grey
MKNK1	-0.139940658981131	-0.0461126885650592	0.227542694595105	0.122314533773822	0.154114199131138	0.231477603378231	0.00230956720459713	0.31745594819105	5.85104889967973e-07	0.00780707484156724	0.00078103250391153	3.67880117016676e-07	green
MOB3C	-0.129679604572502	-0.139802574125243	0.0901737414245051	0.100375679769731	0.114077202609876	0.238584715131795	0.00477525475782997	0.00233300963355614	0.0502451804114746	0.0292244881532106	0.0131411816612539	1.55788886269554e-07	grey
ATPAF1	-0.0998160207269087	0.214796058525358	-0.141704140824454	0.10536492045355	0.0808423420711503	-0.0967039639453398	0.0301414646538617	2.4860688836619e-06	0.00202851560152212	0.0220550591567965	0.079334438333302	0.0357023026509947	grey
TEX38	0.0404375056272953	0.038592335869833	-6.33621848203855e-05	-0.0685654827511294	-0.0831815312547907	0.0114117563852295	0.380727513156594	0.402857562827263	0.998904561524199	0.13690268358811	0.0709958988642909	0.804693490573934	pink
EFCAB14	-0.13293413918109	-0.151358706988164	-0.055343691980918	0.123393797298505	0.199535686896146	0.11303978426711	0.0038126339372281	0.000971483905946256	0.230098734612304	0.00727568363347321	1.2566147179888e-05	0.0140016372885507	turquoise
CYP4B1	-0.509379962187585	-0.143055310553302	-0.126604627840658	0.28183579626761	0.321223489936199	0.321711911536776	1.58065876436899e-32	0.00183474076490728	0.00588080185702335	4.55805718661696e-10	8.63811811424541e-13	7.94404072735681e-13	grey
CYP4A11	-0.0355710876686305	-0.0506280573692781	0.0381868730312618	-0.050074357461688	0.0539746410727362	0.041570859943932	0.440708863914248	0.272330912682316	0.407821510912738	0.277616117432374	0.241850750581335	0.367511172993037	pink
CYP4X1	0.280326252718899	0.25861356785236	0.134871105917456	-0.230038662272991	-0.273153925940333	-0.141747247719529	5.68902827261047e-10	1.19180902094435e-08	0.00332682657135229	4.36335035000586e-07	1.60138477034566e-09	0.00202205504101703	grey
CYP4Z1	0.142473744634896	0.155049926184761	0.0438652979902275	-0.141679841029821	-0.172526601800009	-0.0895819707077742	0.00191596645666229	0.000724654194602819	0.341640383988969	0.00203216580094533	0.000165499481436356	0.0517785863454829	grey
CYP4A22	0.0379078548069774	-0.0443788168545642	0.100470490439104	-0.050608690646778	-0.0546949726207298	0.0157758181341112	0.411258446120998	0.336013312104682	0.0290715393036912	0.272514606528709	0.2356159287475	0.732463034501796	black
PDZK1IP1	0.238138934948836	0.0249273036065994	0.0929614149049719	-0.1009482913662	-0.0602484354025006	-0.299425884794216	1.6454782946387e-07	0.589053847335536	0.0435229053288435	0.0283111584488691	0.191332427178914	3.11744198300399e-11	grey
TAL1	-0.267105702109064	-0.218128918041341	0.189627836352714	0.177570750287202	0.159000798123907	0.517382601201388	3.74509480088796e-09	1.71724515965916e-06	3.37553896247021e-05	0.000105119903343854	0.000525706404387157	1.1308732597539e-33	yellow
STIL	0.467557534243218	0.416132079977324	0.186936451647304	-0.339035989476843	-0.34774376869761	-0.277734137269838	5.20636094072432e-27	3.43130364898211e-21	4.37722513872243e-05	3.68604977368812e-14	7.31070986437878e-15	8.29805095802087e-10	blue
CMPK1	-0.0452192195757351	-0.0150722620366717	-0.0753183321994481	0.0955165656753493	0.150468049463855	-0.11698650316494	0.326933354950637	0.743967685304815	0.10219245568108	0.0380427794199735	0.00104167490951237	0.0109717390728484	turquoise
FOXE3	-0.0571586911381789	0.0509538273458325	-0.216081578684499	0.0265157051789735	0.0737237293519217	-0.0863530219708957	0.215150950512308	0.269253634942377	2.15693237714543e-06	0.565533342225602	0.109682944863426	0.060848286085926	grey
FOXD2	-0.288757371790316	-0.102265720855166	-0.38559730220834	0.33890189362038	0.400268653024153	-0.131861381534408	1.6215916076958e-10	0.0263024569187136	3.51230154028075e-18	3.77754486999966e-14	1.37441979700796e-19	0.0041085264952238	grey
TRABD2B	-0.244638296090554	-0.152412998881281	0.0778949919941996	0.104721791306452	0.0620025619873118	0.527977561154866	7.33293327152838e-08	0.000894049635320014	0.0909525356861153	0.022883952380588	0.178701841274756	3.08607581579036e-35	yellow
SLC5A9	0.0524107984124608	-0.150555093570385	-0.172206994965852	-0.0600034815410648	0.0304940622952224	-0.0752520435594592	0.255782511019004	0.00103461438002232	0.000170256305078126	0.193147063493128	0.508677938265402	0.102495539619615	grey
SPATA6	-0.0977605343160757	-0.0968348556522594	-0.0321871198130733	0.120474754212765	0.0606547933357044	0.106795792040142	0.0337237584174844	0.0354519577208383	0.485421233950205	0.00879322085873236	0.188349726648934	0.0203037548001848	grey
AGBL4	0.132776457007126	0.103990297604642	0.148823777127368	-0.112872918421963	-0.114624178421856	-0.0623329241098202	0.0038548803354712	0.0238593984668938	0.00118368251327986	0.0141445718928794	0.0127065520521227	0.176393897535877	grey
BEND5	-0.54186483459361	-0.274356561680884	0.0649381473311814	0.356859923873756	0.325811495685152	0.60352058323184	2.25926398066661e-37	1.3490812480787e-09	0.158964158926125	1.27235559206042e-15	3.90928282129437e-13	3.6119769035586e-48	red
ELAVL4	-0.624448850171912	-0.190847810008988	-0.0516525569207342	0.387026709215639	0.394849797292029	0.532927097316303	2.14729939914812e-52	2.99685837631613e-05	0.26273379554969	2.57954171905952e-18	4.63637588327222e-19	5.49102672718128e-36	red
DMRTA2	0.218727895688292	0.0679945394635999	0.0463907042419053	-0.142483571863496	-0.128349821146263	-0.109319967538646	1.60578109620225e-06	0.140209840245937	0.314543914290782	0.00191456700178624	0.00522802946004112	0.0175078818374913	grey
FAF1	0.295732473949297	0.224755436768586	-0.0178577674811595	-0.223349026475333	-0.316140614963651	-0.082544585962608	5.56026414505124e-11	8.08741099027983e-07	0.698776819455317	9.50737471959951e-07	2.04688593983013e-12	0.0731921168448458	blue
CDKN2C	-0.146661332522744	0.152365536013616	0.190213746084635	0.0909678883401702	0.0875841001787277	0.206386618324335	0.00139760714170748	0.000897409290762895	3.18834391971794e-05	0.0482471609842416	0.0572465495249643	6.16245994923361e-06	grey
RNF11	-0.317465645926321	-0.168440944292938	0.128030534123895	0.295052351029945	0.287642712902276	0.288042802531793	1.6372119918045e-12	0.000236855269598963	0.0053423431033509	6.17987606564673e-11	1.9189150966234e-10	1.80654776603058e-10	turquoise
TTC39A	-0.0309327288075638	-0.0999426232851165	-0.204880286506313	0.113264944822642	0.155018202586137	-0.291801663055019	0.502596836878292	0.0299319026535158	7.22256926624769e-06	0.0138107834591916	0.000726502165066385	1.02003854614773e-10	grey
EPS15	-0.0703572412219405	-0.0531645162123394	0.120363143645384	0.102221490547288	0.0703824348225277	0.151532148570207	0.126912877208395	0.248999986295796	0.0088564679327944	0.0263678488678162	0.126776556985655	0.000958333838706327	turquoise
OSBPL9	0.0183059863890184	-0.0447007793373994	0.0527413209063241	-0.0272432941305082	-0.0247724794854212	0.176550657651605	0.691598635525931	0.332515792908894	0.252792626243604	0.55491174553186	0.591370292146776	0.000115341637082382	turquoise
NRDC	0.28892317873272	0.119241928706934	0.101212004575916	-0.237478500385688	-0.248267809551025	0.0218199689341426	1.58138714908186e-10	0.00951466251316816	0.0278988428989155	1.78402351301799e-07	4.62248969108243e-08	0.636319912801151	turquoise
RAB3B	-0.243295535795409	-0.101340414148151	0.191969890280844	0.127942379702961	0.243401185021471	0.285430786815089	8.68199725368743e-08	0.0276999497122881	2.68440771384518e-05	0.0053742987426083	8.56770753505549e-08	2.67420449081863e-10	grey
TXNDC12	0.386130425568999	0.170380782563311	0.0539875866719279	-0.246983074235323	-0.319490141943034	-0.204346174256292	3.13092359107354e-18	0.000199988842508376	0.241737688530876	5.44719290278012e-08	1.16141549736396e-12	7.63859609999765e-06	blue
KTI12	0.182670407274355	0.204646115493355	0.033626993581577	-0.0594687672806712	-0.160086907257752	-0.113873562853889	6.55931430605976e-05	7.40223716073083e-06	0.466103015691347	0.197151985128396	0.000480679803836572	0.0133063115906641	grey
BTF3L4	0.255728498225775	0.092403108244302	0.128465399339948	-0.180551317963802	-0.294427641571244	0.0602461469438022	1.74975824073521e-08	0.0448049695592163	0.00518719538648413	7.99191851016337e-05	6.80799024698857e-11	0.191349322186252	turquoise
ZFYVE9	-0.14860267512986	-0.033466112579688	-0.0173470391204179	0.0961684704553679	0.0846395329955868	0.162610825297384	0.00120408257290793	0.468240153328078	0.706988901103624	0.0367422044649868	0.066171000364274	0.00038952647540884	turquoise
CC2D1B	0.0101516531800382	-0.0516513580810236	-0.0750287089223932	-0.0439496687098852	0.100062528614856	0.0579950848651999	0.825893560280927	0.262744888043088	0.103521916501122	0.340711756967834	0.0297345788051849	0.208502570670391	grey
ORC1	0.392533506646612	0.549194639229939	0.167412716776018	-0.273104712563344	-0.310379253339622	-0.315629819468577	7.74365754365568e-19	1.53520786971288e-38	0.000258885373425477	1.6126304318335e-09	5.33639977607756e-12	2.23025387851355e-12	blue
PRPF38A	0.0948543803536362	0.16835524952751	-0.125777948526855	-0.0834866300892088	-0.080999509138236	-0.0893762774814863	0.039403608924353	0.000238622083871591	0.00621485104281499	0.0699631441302076	0.0787503590704461	0.052320640858997	turquoise
TUT4	0.171631426862984	0.0110601842997778	0.0372298764309948	-0.151648899130998	-0.254693143531759	0.138122880055394	0.00017914754767307	0.810594695957842	0.419680844524	0.000949574749790335	2.00600614369314e-08	0.00263608443745636	turquoise
GPX7	0.114503878026838	-0.160872430865354	0.358797535568747	-0.050995113972982	-0.197690507334076	0.345136847428403	0.0128010400734023	0.000450378142327886	8.71015217875351e-16	0.268865339848047	1.51622121187114e-05	1.19292207081586e-14	yellow
SHISAL2A	-0.147162586506073	-0.138443561130312	0.282768131991992	0.261654693777875	0.131454631565371	0.240452127555069	0.00134507358708419	0.00257558919010139	3.97225863526045e-10	7.91061149760406e-09	0.00422604354931572	1.23740285386859e-07	green
COA7	0.255209069686671	0.281863840488921	-0.0642571715788907	-0.22242053622497	-0.213550803497751	-0.187431488466803	1.87407998864484e-08	4.5392697240833e-10	0.163389429820174	1.0572787964259e-06	2.85036141992898e-06	4.17406609909438e-05	blue
ZYG11B	-0.189971330059847	-0.106084690716165	-0.0155404616236409	0.130866172693709	0.185414484559508	0.24033752691859	3.26456986194313e-05	0.021158377548869	0.736305098577202	0.00440144151285736	5.06198166877478e-05	1.25508551015196e-07	turquoise
ZYG11A	0.0124227820766394	-0.0212073642131958	0.0562026640779063	0.0233858794662445	-0.0401969960905708	0.0153605396498687	0.787786038589343	0.645823533311046	0.222935190514855	0.612299721491979	0.383569135998077	0.739246669730634	grey
ECHDC2	-0.141971078710998	-0.129230611019002	-0.322712526147386	0.0947568387085912	0.118207800918312	0.0155368725526003	0.00198881038469066	0.00492401407927968	6.68820459487892e-13	0.0396075024396143	0.010159914281518	0.736363739355094	grey
SCP2	-0.378461779510651	-0.112991784949502	-0.180777472898423	0.342432695078781	0.41839417898743	0.0115901750911134	1.60325145791362e-17	0.0140426219541927	7.82602418356919e-05	1.97290330976602e-14	1.99469780995264e-21	0.801702912986184	turquoise
PODN	-0.22041231674064	-0.382768158917374	0.238741374831641	0.177195493860247	0.0874162738371241	0.581101499466988	1.32826054418011e-06	6.44135710493359e-18	1.52818843611301e-07	0.00010877679596676	0.0577268973754571	5.63290522005885e-44	yellow
SLC1A7	0.0556254275699299	-0.240584629734765	-0.184701727137303	-0.0327115944073627	0.00346604326089046	-0.0186294033200251	0.227731390166989	1.21725746080276e-07	5.41637101542804e-05	0.478334961718435	0.940133322320068	0.686436203839772	grey
CPT2	-0.542001135065033	-0.0183289281531545	-0.209054429086505	0.489722766507765	0.597296015467769	-0.0383180948657763	2.15036703944995e-37	0.691231960830935	4.63886963147392e-06	7.71041334335366e-30	5.68971823122946e-47	0.406211042408664	grey
CZIB	-0.0306809563066641	0.060171421527409	0.0211013315041997	-0.0163474053156988	-0.085987148499062	0.21437353477339	0.506082391455636	0.191901598954938	0.647474391564947	0.723160143701428	0.0619541011307948	2.60437166150847e-06	grey
MAGOH	0.364361082215227	0.325249222991891	-0.019953269296268	-0.300252872070048	-0.345134159397611	-0.222273024474467	2.89177994964505e-16	4.31130986438641e-13	0.665458284659878	2.73550806262139e-11	1.19352170016007e-14	1.07522631546307e-06	blue
LRP8	0.665164072399137	0.320904962990395	0.182378054554768	-0.564333416229146	-0.591198882837256	-0.217152340874633	1.31678232725419e-61	9.12236709873498e-13	6.74143180545985e-05	4.7953094627892e-41	7.99497808835551e-46	1.91503349132631e-06	blue
GLIS1	-0.00649555661704076	-0.205763108534752	0.216865546601176	0.039827946499393	-0.020603435745237	0.310172384252667	0.888069883349759	6.5818927831039e-06	1.97714587856308e-06	0.38795455179611	0.655249319804076	5.52107423958107e-12	grey
NDC1	0.340808727982493	0.35769602237438	0.117841058747772	-0.210576597456566	-0.250464055300716	-0.241038597433528	2.66258625448427e-14	1.08075546380681e-15	0.0103979060770432	3.9383985702787e-06	3.48398189137713e-08	1.1506076167897e-07	blue
YIPF1	-0.106883900610696	-0.0387778890151258	0.152787522775562	0.151070735121935	0.113346365675664	0.00946836237442084	0.0201999824351039	0.400597987777117	0.000867943832342243	0.000993685884699981	0.0137423342091118	0.837443489209263	grey
DIO1	-0.0278262945593026	-0.0438156396152061	0.145906928202987	0.0396340458791273	-0.0159748545045597	0.0443142857778545	0.546471650555633	0.342187703357827	0.00148023488108518	0.390270826899663	0.729219080016665	0.33671715037639	black
HSPB11	0.180824232232	0.118216495056835	0.0470101506330607	-0.137909184936624	-0.15076467306498	-0.0617820843250962	7.79213152727094e-05	0.0101543314974425	0.308118769383638	0.002677113050704	0.00101779518705422	0.180254531922881	grey
LRRC42	0.294010012310371	0.191187720218949	0.203525142338386	-0.199226456230541	-0.227981999304204	-0.0369365804185519	7.26216164734919e-11	2.89874470196895e-05	8.32293537359147e-06	1.29695029766824e-05	5.55793094086071e-07	0.423355499763726	grey
LDLRAD1	0.156745411387639	-0.0423990821907728	0.10617485262402	-0.117663051324303	-0.205991740650265	0.0551359090242255	0.00063199112184387	0.358035551509307	0.0210483171506149	0.010515193811459	6.42502644613533e-06	0.23185581692966	grey
TMEM59	-0.381163536850607	-0.250975657792837	-0.0642035734334552	0.403032874808976	0.412387109046694	0.0491606384158056	9.06210445552145e-18	3.26064472496367e-08	0.163741624545595	7.32806784241498e-20	8.34764182096467e-21	0.286489174611205	grey
TCEANC2	0.062086448897471	-0.0432674277367492	-0.0824012636689574	-0.0269522840484708	-0.0706526445217251	0.0980868383170699	0.178113688533538	0.348267039278605	0.0736938583075113	0.559148330918588	0.125321612206627	0.0331319309270363	grey
CDCP2	0.00326968630514825	-0.0717783487405305	0.064310495007639	-0.0194762445548434	-0.0691725164159205	0.0986319279983639	0.943519044043349	0.119399453543672	0.16303960546201	0.67298821417882	0.133452619549501	0.0321630485697165	pink
CYB5RL	0.201881661850829	0.0882721206588746	-0.0881630079881867	-0.166602920532481	-0.234154836390285	0.0209464854235093	9.87222377582386e-06	0.055311825722429	0.0556149777495605	0.000277568176880505	2.67009109752912e-07	0.649888347949105	grey
MRPL37	0.403949896520191	0.424390776045885	0.0190926000001931	-0.289286667116121	-0.316299610322756	-0.301225639111912	5.94037315398314e-20	4.64165153154926e-22	0.679067965019578	1.4966171395721e-10	1.9928791612737e-12	2.34444686439432e-11	blue
SSBP3	-0.0731553107843178	-0.1142311095415	-0.172764283438616	-0.00175617202146278	0.0446132820710598	0.117017939936103	0.112455288229526	0.0130175808347051	0.00016204309785245	0.96964567556888	0.333463959387123	0.010950142265882	grey
ACOT11	-0.313013236130198	-0.209231459450459	-0.362267508126121	0.302748934576263	0.408849517560635	-0.125971004249823	3.45230501442095e-12	4.55167072457878e-06	4.38995967740331e-16	1.83917051202403e-11	1.91359933358508e-20	0.00613535122406008	grey
FAM151A	-0.552868695004319	-0.245201105072862	-0.374699997097549	0.429484166162735	0.557960541382423	-0.00560274621811439	3.88936149854465e-39	6.82981616309347e-08	3.51689483865557e-17	1.31459692462035e-22	5.63839034960712e-40	0.903373421022585	grey
MROH7	-0.183816673204683	-0.237551133270744	-0.228231171804192	0.0944463595463415	0.128755390910322	0.0396188487269079	5.88907363147889e-05	1.76825330039978e-07	5.39800225642759e-07	0.0402624561493796	0.00508600231468738	0.390452720626782	grey
MROH7-TTC4	-0.13519218207894	-0.163043310493993	-0.238206663205505	0.0376862001791363	0.0727329179409212	0.0106488642247509	0.00325195980073456	0.000375625638642781	1.63187140885543e-07	0.414000954384785	0.114550861450432	0.817512405323599	grey
TTC4	0.0898215792231513	0.15404233447183	-0.0426921432116095	-0.107107895999924	-0.159304054585313	0.0280729077422209	0.0511530702636855	0.000785526038249907	0.354719700366387	0.019938240173313	0.000512755272510541	0.542920610651492	grey
PARS2	0.151765240410771	0.134183518084164	-0.0940951739856894	-0.032820189924439	-0.149247972208222	-0.202810241267547	0.000940919950786786	0.00349244344905078	0.0410142914080388	0.47687478189232	0.00114543254502587	8.96602938311544e-06	grey
TTC22	-0.521435671257478	-0.236666910839966	-0.222018826585395	0.48925225749052	0.631648268422091	-0.0582822488746746	2.8946769018492e-34	1.96971534729769e-07	1.10684202535783e-06	8.89837596980407e-30	6.3501755611027e-54	0.206254532252801	grey
LEXM	-0.673063656880722	-0.18750283039622	-0.165329455559034	0.570145990958319	0.720947191910753	0.0442542454067709	1.44804309555983e-63	4.14553386754997e-05	0.000309513471910983	4.83195514608483e-42	7.05645867647422e-77	0.337372856821436	grey
DHCR24	0.0078212775206766	0.16626975526973	-0.114456742909129	-0.0114220536337032	0.170554401970897	-0.231418577550126	0.865424073004231	0.000285614291355177	0.0128382302561919	0.804520814590047	0.000196965666794256	3.70472509236894e-07	grey
TMEM61	-0.350016642475136	-0.0933496156760439	-0.0179133451825487	0.33402172158842	0.410042817307634	0.00123705807942591	4.75261440938151e-15	0.0426497858964783	0.697885272479488	9.14619031828877e-14	1.4480984282394e-20	0.978615641028469	grey
BSND	0.0546149354618155	0.0304045522835785	0.0899632213073754	-0.0471049548329205	-0.0660920806246382	0.0767828561447179	0.236303036877746	0.509923494296324	0.050786277950389	0.307143113916429	0.151672710716897	0.0956759896027716	grey
PCSK9	0.493465729252301	0.221496633718192	0.177471161323084	-0.417528067454809	-0.345953664679228	-0.179891628331051	2.4465403326541e-30	1.17460995637373e-06	0.000106078964299303	2.45633568763996e-21	1.02375442025588e-14	8.4949616019033e-05	grey
USP24	0.159374750789034	0.052792056167956	-0.0278527769217485	-0.157401236881114	-0.143314237128601	0.039443822540845	0.000509778976706399	0.252335836203173	0.546089775912056	0.000599193261414902	0.00179960222398436	0.392551297028734	turquoise
PLPP3	-0.486025225562492	-0.244697646073772	0.0669392789948305	0.405861565009753	0.308692094632534	0.461292132401659	2.36348111050567e-29	7.27823538245196e-08	0.146483165021303	3.82677956331512e-20	7.03742329187699e-12	3.01703060914317e-26	yellow
PRKAA2	-0.363492568582203	-0.18948520105413	-0.164154953412663	0.23417807564721	0.206660343448961	0.303615763078706	3.43982765713576e-16	3.42266018545642e-05	0.000341987622205562	2.66262865221492e-07	5.98649244251596e-06	1.60087909547861e-11	grey
FYB2	-0.0745917017506905	0.0215095067009394	-0.0315417121546619	0.050767783465368	0.0215903454217988	-0.0585556312408439	0.105553810768792	0.641128928220332	0.494218624706652	0.271008110513157	0.639875291014862	0.20413073528618	grey
C8A	0.0386419843706428	-0.036276551576027	0.0825481907271207	-0.043597280468645	-0.0459302195762508	0.011848966733293	0.402252222939352	0.431693207652778	0.073179533319629	0.344601019501814	0.319376738027974	0.797370311672943	pink
DAB1	0.0236533396578657	-0.101752896005346	0.0159080986158985	-0.0699229269166031	-0.00151517927942353	0.0894129454272317	0.608237299143179	0.0270692826957845	0.730306552414425	0.129280831244823	0.973809472719594	0.0522236664257784	grey
OMA1	0.0400500661578309	0.049256581914734	-0.094120531699406	0.0111495157271144	0.0193044332709997	-0.104024647053982	0.385311467021039	0.285548603376851	0.040959610019483	0.809094219208313	0.675708363899313	0.0238128017245408	turquoise
TACSTD2	0.386716610592933	-0.0372063920136758	0.263125664793116	-0.29931997627396	-0.324508362291627	0.0270245668455789	2.75853999389341e-18	0.419974386643613	6.47588243322213e-09	3.16996429708935e-11	4.90331219611027e-13	0.558094563226738	grey
MYSM1	0.0763060644121574	-0.00408576186926396	-0.0356160134597278	-0.0481135438788639	-0.0637344226408516	0.0111859658500911	0.0977600632049114	0.929455065355204	0.440131534876084	0.296889802751517	0.166848805379346	0.808482176567619	turquoise
JUN	0.154350515973176	-0.114386483683159	-0.095635900143766	-0.130041976668261	-0.109960951093092	-0.0103668327727246	0.000766423304391383	0.0128938425416378	0.037801825843979	0.00465816445088489	0.0168538736810356	0.822263934119869	grey
FGGY	0.222265746425692	-0.0420971065359008	-0.105875956764275	-0.129519553232284	-0.231367649879518	-0.119631079914478	1.07611934762933e-06	0.361472533535329	0.0214150980080752	0.00482781103254328	3.72723348349287e-07	0.00928144713653899	grey
HOOK1	0.0201298724899712	0.137533965591298	-0.153640203732128	0.0250977099103258	0.0481262977607901	-0.21089518274629	0.662679025813862	0.00275056361216971	0.000811114855134642	0.586509101370111	0.296761625098058	3.80517019686205e-06	turquoise
CYP2J2	-0.167907568376923	-0.0455313250064395	-0.376223590353803	0.176262959609889	0.30066108325741	-0.301952020022905	0.000248054283115377	0.323602110548081	2.56164321056341e-17	0.000118389179938614	2.56421059643194e-11	2.08856810840057e-11	grey
C1orf87	0.0857651963696542	-0.106232050378443	0.0977581942646611	-0.0324316841462109	-0.102054381835587	0.0746209345179751	0.0626329705113795	0.0209787540752963	0.0337280349745836	0.482109850685849	0.0266161748861044	0.105416914020602	grey
NFIA	0.0208387379318017	0.108836514836258	-0.0382031725590506	-0.0585670230656943	-0.090105977366801	0.109228484455342	0.651570231767591	0.018015726504265	0.407621262876294	0.20404258232706	0.0504188255038407	0.0176030096297427	grey
TM2D1	0.121205162591352	-0.0774081732320537	0.0310418820017412	-0.0433247096805768	-0.0872114456035871	0.0160188507335279	0.00838915456734423	0.092996622907296	0.501089654081417	0.347628634656379	0.0583176715720781	0.728502665542347	turquoise
PATJ	0.0812254723534094	-0.0354887862107078	-0.175688315308753	-0.0373938914230136	0.0107004690983844	-0.191264894176397	0.0779167293649833	0.441767619115411	0.000124704237145121	0.417634102776965	0.816643708939263	2.87689668531655e-05	turquoise
L1TD1	-0.0552600554296401	0.0522580960688801	-0.0757232861642312	0.130953760769019	0.102361453214993	-0.0895372818646269	0.230804854946571	0.257172085984405	0.100356339971532	0.00437492484987048	0.0261614003976699	0.0518959529616128	grey
KANK4	-0.264339007500662	-0.18525815363221	0.101731800418201	0.205702631989028	0.153191954925395	0.358791702957596	5.48539748576704e-09	5.13778246187692e-05	0.0271012345607588	6.62399308265438e-06	0.000840545714294608	8.7201280202643e-16	grey
USP1	0.157885807425079	0.241498563678225	0.0665729133025245	-0.102165047747006	-0.118004698378273	-0.04317418310771	0.000575982125315646	1.08667339849713e-07	0.148710487352699	0.026451499599059	0.0102911103604549	0.349307833976094	turquoise
DOCK7	0.0632144674689434	-0.0299201424095835	0.047243418900659	-0.065690813115063	-0.0361418889433708	0.0828056090429541	0.170343840803072	0.516691687300664	0.3057218111949	0.154178875775119	0.433405888366592	0.0722854877310651	turquoise
ANGPTL3	0.0588871075811668	-0.0164205679148909	0.104379366478606	-0.0512073205253046	-0.0827523216887079	0.00612344215970984	0.201576960458083	0.721972287900373	0.0233361909744484	0.266875614475281	0.0724698258639566	0.894443524812684	black
ATG4C	-0.0258135626742829	0.0778814529541726	0.109079674185448	0.0781497434770712	0.0148019814634768	0.0734554720710136	0.575874886085057	0.0910088933575962	0.0177587134451744	0.0898973121593038	0.748402703679535	0.110984529335633	turquoise
FOXD3	-0.583614927432781	-0.15057189180979	-0.0493428107851684	0.376529717860226	0.361587792482484	0.511053539479621	1.98054084438689e-44	0.00103325689329105	0.284705045736481	2.40312047157167e-17	5.02383547514069e-16	9.15800689624655e-33	red
ALG6	0.12906615913276	0.183561496189776	0.0225525823477677	-0.0432321902980893	-0.0382503836262521	-0.166108444055517	0.00497953675661379	6.03243361359004e-05	0.625032507578658	0.34866012768767	0.407041580532918	0.000289587826882871	turquoise
ITGB3BP	0.33522594795612	0.272097497394727	0.0046258648107794	-0.244544358669922	-0.305291405463892	-0.17039462623454	7.36391096160352e-14	1.86037971718327e-09	0.920158898332863	7.42031956698753e-08	1.22263611258064e-11	0.000199746202136592	blue
EFCAB7	0.250435960485446	0.0738396764488359	0.0136194463369318	-0.174158481101068	-0.292266731085074	0.0431398421910041	3.4966656440908e-08	0.109124105213038	0.767902795232049	0.000143094053117065	9.49836290237758e-11	0.349691642102605	turquoise
PGM1	-0.457714756146195	-0.0215722783513727	-0.0655827792048445	0.453327054176669	0.545548467208552	0.0821610993574698	8.09541496755675e-26	0.640155384226796	0.154858944875078	2.6738181895316e-25	5.89765050203397e-38	0.0745409057111757	grey
ROR1	-0.309400553127339	-0.0460742261119653	0.252889478615531	0.176880984789549	0.165288473519209	0.500337921789714	6.26683473233672e-12	0.317860200304221	2.54161665202298e-08	0.000111933521001381	0.000310596379774428	2.86464275642454e-31	yellow
CACHD1	0.0881173328450361	0.0342294833228238	0.0588887320578855	-0.123130448426391	-0.19509799321297	0.136342920616277	0.0557422878717214	0.458147729249963	0.201564502540228	0.00740227380207282	1.96827127389674e-05	0.00299603693657372	grey
RAVER2	-0.39154261700937	-0.0370510606279626	-0.340491174669831	0.347351627574053	0.433816821989152	-0.152730141746394	9.63182203423136e-19	0.42191896853652	2.82275934977025e-14	7.87180387711169e-15	4.41946776638589e-23	0.000871897276438549	grey
JAK1	-0.0987601543374942	-0.153120188123104	0.120110271535175	0.096666937921576	0.147617307449024	0.221393943282899	0.0319386790319551	0.000845348415571539	0.00900126545183861	0.0357733911742727	0.00129899403893383	1.18839691944837e-06	turquoise
AK4	0.0105046114017239	0.00559449490346691	-0.130642238066413	-0.0441913825124479	-0.00827190672824689	0.0511708693884912	0.819941883422802	0.903515031599983	0.00446989755950903	0.338060264327333	0.857750538229215	0.267216673415498	grey
DNAJC6	0.0745089832593349	-0.083781470826116	-0.151479285325354	-0.0965374207251081	-0.0846908664737392	0.0903178667729584	0.105941942469857	0.0689768228901757	0.000962324331027099	0.0360230065944553	0.0660061583109168	0.0498775209060427	grey
LEPROT	-0.187179475461074	-0.30460337618313	0.14608806102164	0.234778731493799	0.203219459503995	0.295133294721028	4.27634917740999e-05	1.36601033521324e-11	0.00145999649123709	2.47657038224034e-07	8.59234406610326e-06	6.10274565831285e-11	turquoise
LEPR	-0.345747215970584	-0.288915673129945	0.097667412842055	0.24611007479763	0.177448826892559	0.463645419368717	1.06414476998285e-14	1.58318592114557e-10	0.0338942996341381	6.08687454894889e-08	0.000106295176120192	1.56612435476815e-26	yellow
PDE4B	-0.0422688998019338	-0.0479281955821547	0.533005974734985	0.151609726971467	0.0238999516878954	0.235523444923834	0.359514721241003	0.298756734952982	5.34078104474821e-36	0.00095250532608545	0.604502182918538	2.26322630308961e-07	green
SGIP1	0.23159411178064	-0.187666674132475	0.362799798358419	-0.199354342379563	-0.267681573771365	0.367175447055352	3.6281423777638e-07	4.08070350905085e-05	3.94904808422815e-16	1.28012192743686e-05	3.45720518463084e-09	1.6419069770706e-16	yellow
TCTEX1D1	-0.0615242523005057	-0.174686526533621	0.419527736805851	0.0346809607550553	-0.036114467329259	0.444715840251261	0.182082933029972	0.000136476464502594	1.51758043842424e-21	0.452236520101052	0.433755124300044	2.65390823834216e-24	yellow
INSL5	-0.576473294093761	-0.16129588142342	-0.140331144535107	0.554755168924915	0.515934316564573	0.0482411298119138	3.77046416440606e-43	0.000434790198988988	0.00224443431374408	1.90907755148594e-39	1.83216590323501e-33	0.295609214421266	grey
WDR78	-0.60657142096884	-0.21317192469096	-0.224384796846443	0.590569466052398	0.608009496766767	0.0414473862409132	9.14550708642569e-49	2.97097525679328e-06	8.44048676479003e-07	1.04691606522231e-45	4.76179977846086e-49	0.36893704632911	grey
MIER1	-0.386231861100567	-0.0258456517495108	0.0292913545334675	0.388827455368054	0.400004555861838	0.0801218707608029	3.06312102793185e-18	0.575400325568686	0.52554583646168	1.7447471511391e-18	1.45908636599124e-19	0.0820570171315539	turquoise
SLC35D1	-0.414404150417353	-0.196575064519152	-0.297175172587223	0.401647681616009	0.527675791806994	-0.100911117746369	5.17858507466418e-21	1.69707857485369e-05	4.43978942851923e-11	1.00502877989708e-19	3.42546638575327e-35	0.0283696981878225	grey
IL23R	-0.172808050514393	-0.268077961183054	-0.199678672727461	0.262685754813236	0.304142800524208	-0.108153603091544	0.000161414061796485	3.27164684345699e-09	1.23836993940547e-05	6.87616881665597e-09	1.47102529557213e-11	0.0187549904584446	grey
IL12RB2	-0.0482653473109237	0.105374351904983	0.331579607645042	0.0593073569607775	-0.0274996332524688	0.16747649950635	0.295366558734105	0.022043099766084	1.41537571795849e-13	0.198372746311289	0.551192910626578	0.000257464922752673	green
SERBP1	0.254209783587671	0.246043760176136	-0.0133099341057479	-0.215487656452334	-0.258718364744659	-0.0959054426723767	2.13772997397845e-08	6.13832521315146e-08	0.773031515412381	2.30344801372669e-06	1.17519687614567e-08	0.0372623394155111	blue
GADD45A	0.0423840084185966	0.011266218639887	0.112848317985679	-0.0368256939379023	-0.0131564860104637	0.0499269684675376	0.358206628380349	0.807135045137132	0.0141657524256651	0.424749652604349	0.775577884820021	0.279034638971481	grey
GNG12	-0.353797664572602	-0.192824324524866	-0.0485575471532202	0.395947698367883	0.453547342853084	0.0341458355695562	2.30373489636486e-15	2.46746771372496e-05	0.292449243090103	3.63056043047696e-19	2.51918026260836e-25	0.459247656535207	turquoise
DIRAS3	-0.158604569865864	-0.04237496561877	0.154964985063583	0.0419576620711265	0.0158122523018424	0.404129548738964	0.000543086143966305	0.358309282488961	0.000729612007848593	0.363066577663667	0.731868861145958	5.70057285153962e-20	grey
WLS	-0.289169823162817	-0.20440645516791	-0.177977414310329	0.17923139764114	0.224292966776959	0.220387970418569	1.52337202676369e-10	7.5905235429836e-06	0.000101287663860978	9.02817115410171e-05	8.5302259235553e-07	1.3319224535299e-06	grey
RPE65	0.05240670514057	0.0966066859417066	0.158312035895164	-0.0410800399391254	-0.0186800684617591	0.0587943544260796	0.25581969138883	0.0358893298663559	0.000556258311451888	0.373199403257451	0.685628790932754	0.202289201910158	grey
DEPDC1	0.2929249766739	0.393975378433605	0.168319083358981	-0.184446877603494	-0.195219597983845	-0.236119735712111	8.58462611297291e-11	5.62965482431311e-19	0.000239371433260722	5.54867673472894e-05	1.94447596202968e-05	2.10527357350638e-07	blue
LRRC7	-0.380001619300297	-0.0778360982333772	-0.0747732341947854	0.279079587279876	0.235504625037324	0.241168287573205	1.15896150657017e-17	0.0911978911008113	0.104705966435993	6.82489910306909e-10	2.26839284371563e-07	1.13222273308645e-07	black
LRRC40	-0.0333463580749258	0.144376324447129	0.112585896003422	0.0651023371855712	0.0337497725998367	0.0337246313616734	0.469834473124239	0.00166182521115226	0.0143934348440823	0.157910837092968	0.464475662775576	0.464808636080139	turquoise
SRSF11	0.273446961677471	0.100641380860611	0.00961868765890229	-0.213456840120749	-0.245880168164916	-0.0255820051174265	1.53598426042144e-09	0.0287975924659441	0.834899393001004	2.87982973363766e-06	6.26705172591806e-08	0.579304804561178	turquoise
ANKRD13C	-0.0992889416571064	-0.0157438583360311	0.000725947954458201	0.111423783975941	0.160550806342741	0.0833876444506802	0.031027487079705	0.732984370884453	0.987449945351261	0.0154408180166596	0.000462563389742126	0.0702968534894922	turquoise
HHLA3	0.134860907744815	-0.00731702685550464	-0.0118909089555982	-0.131095238981427	-0.0785932484348864	-0.0562814344733658	0.00332922996007124	0.874025686004522	0.796668711135002	0.00433239809552936	0.0880836961663521	0.22228632472375	grey
CTH	-0.0830563696074336	0.0791609647568655	-0.147711451484142	0.125311699952484	0.178984462629375	-0.195973462183511	0.0714231575499039	0.0858051897962064	0.0012896372216221	0.00641067642567806	9.23557631131375e-05	1.80294649331091e-05	grey
PTGER3	-0.189766727489854	-0.333701087336222	0.224898108346523	0.0760045947426834	0.0186671759985207	0.635493024995438	3.33024541663094e-05	9.68799804231871e-14	7.95531680811955e-07	0.0990963506461669	0.685834214692859	9.32219706702618e-55	yellow
ZRANB2	0.116264327889241	0.0720157342814819	-0.0410464429358503	-0.0464339697614569	-0.0793952952154204	-0.0340059291398068	0.011478366288367	0.118178968149131	0.373590743945153	0.314092315196671	0.0848786645833874	0.461090649395814	turquoise
NEGR1	-0.619644012888542	-0.358494496977988	-0.00176022407989	0.485569940774717	0.439679753783267	0.600277471624962	2.13975059920217e-51	9.24358490393403e-16	0.969575672104673	2.71046525112435e-29	9.85791577535421e-24	1.53059476894805e-47	red
LRRIQ3	0.149288776232392	-0.0714243665776835	-0.0746647769062839	-0.0929907947486928	-0.147065779486438	-0.00897711757089447	0.00114181390798722	0.121237662124441	0.105211863848996	0.0434563035071263	0.00135507566837829	0.845768973688839	grey
FPGT	-0.0440499563723517	-0.0178324945150166	-0.0189827445477186	0.11805233432329	0.124505769505585	-0.0615379699576683	0.339610038463899	0.69918237161622	0.680812744808642	0.0102602052596967	0.0067622534708023	0.181985310979497	turquoise
FPGT-TNNI3K	-0.125433872956088	-0.204173024934668	0.0284466044973691	0.0673580725134661	0.0403374959207307	0.246547573387944	0.0063588355313463	7.778297496093e-06	0.537561594250581	0.143968371458233	0.381907560094112	5.75772866096319e-08	black
TNNI3K	-0.112494975636608	-0.123528288525967	-0.0502357618028004	0.0507462000994764	0.0056748228867061	0.191310702793042	0.0144730662061226	0.00721178447953789	0.276068332374936	0.271212155484642	0.902136558760793	2.86400211862289e-05	pink
LRRC53	-0.00317853944092962	0.0336675047577344	-0.0293371310353904	0.0248552912109202	-0.0398884129614731	0.0992257266127529	0.945091010440599	0.465565718842341	0.524898642847028	0.590130761955289	0.387233950145838	0.0311352336559107	purple
ERICH3	-0.155011665667871	-0.0327384255293661	-0.0240228819531177	0.119328250630551	0.0823888541055419	0.237528978649611	0.000726883496985173	0.477973962957644	0.602644155746038	0.00946248549922312	0.0737374331583715	1.77304926635438e-07	purple
CRYZ	0.164903963296489	0.104650296546785	0.200234359537933	-0.104056472735838	-0.108422662740832	-0.0429729860640151	0.000320930298939049	0.0229777431816445	1.16982935626947e-05	0.0237696988465647	0.0184606289372125	0.351560289833821	grey
TYW3	0.100310046488724	0.19736539302998	0.17873437767139	-0.0872678700756947	-0.185361640597206	0.119090017408685	0.029330771784056	1.56695005189923e-05	9.45019335820529e-05	0.0581544322739263	5.08748532654776e-05	0.00960710616143101	turquoise
SLC44A5	0.014984002573299	-0.138735697245546	-0.0825752003706441	0.050138840135653	-7.2765144280442e-05	-0.00968579463733971	0.745415007296448	0.00252158318458453	0.0730853040798923	0.276997056411472	0.998741998385791	0.83376423261172	grey
ACADM	-0.371304917495965	-0.039367669532331	-0.0442817865421194	0.37035451807607	0.362276460593895	0.0684049417454022	7.08380717354767e-17	0.393466501063531	0.33707197604184	8.60510642236274e-17	4.38215882583677e-16	0.137826486481432	turquoise
RABGGTB	0.378667931238724	0.253599438221644	-0.0336939164642008	-0.320419559951375	-0.356687832763311	-0.200159289666961	1.535243083868e-17	2.31605435007558e-08	0.465215607083146	9.91179802219051e-13	1.31574502433099e-15	1.17887322757831e-05	blue
MSH4	0.106258120625249	0.17594444813665	0.215901786901976	-0.120261995859793	-0.132504841425427	-0.041505600732282	0.0209471141315631	0.000121851336864242	2.20031664659905e-06	0.00891413556796988	0.00392864700746927	0.368264358988056	grey
ST6GALNAC3	-0.320928354317038	-0.142666293027762	0.0540384452082915	0.295426594726919	0.229213166143434	0.310834482491621	9.08592018626948e-13	0.00188871629405155	0.241293867967673	5.83104637301046e-11	4.80972378817672e-07	4.95100974570406e-12	grey
ST6GALNAC5	0.124167240805747	-0.181430913207161	0.560136313473568	-0.156918122404204	-0.239491806854191	0.502196546084528	0.00691501428030174	7.36474466303577e-05	2.44529116698729e-40	0.000623196033806672	1.39332499161217e-07	1.59036112389496e-31	yellow
PIGK	0.02327874441246	-0.00628686807687963	0.0861050209888381	0.0369961026908235	-0.00440305708409335	0.105851997699614	0.613930331729105	0.891643475654176	0.0615960476632439	0.422608241016623	0.923992585233698	0.021444737371322	turquoise
AK5	-0.246660558854334	-0.215234865655427	0.107736573609474	0.174349607680649	0.147113373076166	0.408468519681161	5.67555971476123e-08	2.36865787082997e-06	0.0192193245455016	0.000140664775950439	0.00135014979329612	2.09121433992101e-20	grey
USP33	-0.0501074802653848	0.0209389464738472	0.10264170564257	0.0996047982555181	0.098581022715602	0.0310467657021606	0.277298007249717	0.650005969427208	0.0257522040701783	0.030493893652768	0.0322524949148016	0.50102227598111	turquoise
MIGA1	-0.119165358547762	-0.10331514834142	-0.0311053265073449	0.10852314415116	0.138836029868477	0.146186275332339	0.00956115898654769	0.02479140595823	0.500214713162356	0.0183517366273742	0.00250327464485502	0.00144912936526021	turquoise
NEXN	-0.307405661934945	-0.226914276257132	0.207556965966198	0.133722539468542	0.132239059264073	0.576932291301262	8.68006615705015e-12	6.29629621606347e-07	5.44304358475134e-06	0.00360762859273454	0.00400206407189809	3.12678102997599e-43	yellow
FUBP1	0.282188537303415	0.175415254523938	0.0724339430747233	-0.212201721518422	-0.245643538104272	-0.0697520738638828	4.32715973620992e-10	0.000127814741391232	0.116052558908292	3.30248970457115e-06	6.45787292891973e-08	0.130221670884897	blue
DNAJB4	-0.294558204069058	-0.171629277553335	0.185896250604862	0.232316850378773	0.211935809164296	0.384922466517132	6.67177360752439e-11	0.000179181550748027	4.83497630670399e-05	3.32856571765376e-07	3.39935195350524e-06	4.0611561599273e-18	turquoise
GIPC2	-0.176471839870655	0.0601056659622265	-0.287489097655199	0.213796238335684	0.273705889950949	-0.226244537871165	0.000116169124916193	0.192388547555402	1.96384292600929e-10	2.77474371480119e-06	1.48036102771116e-09	6.80659888387747e-07	grey
PTGFR	-0.23712868664395	-0.248387189764698	0.298013519888298	0.240866188809832	0.124549445471061	0.427441264092782	1.86189353617967e-07	4.55229909966076e-08	3.89330752160274e-11	1.17549460045019e-07	0.00674276652805751	2.18604594359152e-22	yellow
IFI44L	0.0436020282509835	0.0458598003804312	0.380267930530403	-0.0579777332023534	-0.0592294852729513	0.186812398659306	0.344548431930464	0.320120040302819	1.09551691922955e-17	0.208638971596429	0.198963663566549	4.42958123279293e-05	green
IFI44	0.190732009730822	0.0823055700775689	0.412582411479275	-0.145791759002478	-0.160869598905663	0.13731999844297	3.03099616824502e-05	0.0740304197688664	7.9716462642512e-21	0.00149323667300543	0.000450484120055538	0.00279326546581479	green
ADGRL4	0.0140006789085098	-0.114825114551035	0.402269863665287	-0.00254415975000747	-0.0768059423730787	0.412119445427521	0.761599562693242	0.0125501017480922	8.72242740504319e-20	0.956037423184425	0.0955759858935351	8.89148448856684e-21	yellow
ADGRL2	-0.235158685652793	-0.262954629908942	0.282549247365321	0.201556925300041	0.12978213471587	0.526070510777203	2.36541029645842e-07	6.62875236943933e-09	4.10282665697395e-10	1.02092274650043e-05	0.00474185858831681	5.9566494161487e-35	yellow
TTLL7	-0.337888934938282	-0.127436929636213	0.0469138618358264	0.206551511422535	0.18572272112455	0.433947016622838	4.54444822088286e-14	0.00556086623039138	0.309111793074778	6.05587459572268e-06	4.91561057577298e-05	4.27600245561661e-23	red
PRKACB	-0.452119221676585	-0.309768458881041	-0.219315580306908	0.475751618886582	0.511936546194595	0.135762121350045	3.70387335309631e-25	5.89983536479728e-12	1.50317716122235e-06	4.94909283824706e-28	6.85813873164126e-33	0.0031228233026262	grey
SAMD13	-0.278585950116604	-0.223400349920853	-0.394070687893472	0.333348270027918	0.34394881154199	-0.123799559620132	7.33316487755608e-10	9.45159250684202e-07	5.51194810077048e-19	1.03205501138211e-13	1.48890152953115e-14	0.00708442435212166	grey
DNASE2B	-0.145593789810453	-0.226429985991032	-0.0472991874671204	0.179852553234025	0.177847584455853	0.0125137246057391	0.00151583134517282	6.66145345562541e-07	0.305150589398919	8.52567471407673e-05	0.000102496608142434	0.786269947206146	grey
RPF1	0.148522955159303	0.155056778574191	0.0213801735450273	-0.0920728867293646	-0.110994561755863	-0.106083722619126	0.00121151702658061	0.000724255599698264	0.643136733608167	0.0455781090710592	0.0158442470049652	0.0211595620089634	turquoise
GNG5	-0.0178615238597659	0.0504208238777608	-0.10212557086031	0.0771669607021695	0.161041319922981	-0.182291061510368	0.698716548623688	0.274300913806814	0.026510141827399	0.0940229728493949	0.000444099740646451	6.79653715166434e-05	grey
SPATA1	0.0392469819919877	-0.0608952670097741	0.0577850358361873	-0.0273629324326727	-0.0485319835015233	0.0194619261752381	0.394919555155524	0.1866008114634	0.210158094838063	0.553174574455083	0.292703697257189	0.673214743335806	black
CTBS	-0.132460574257209	-0.129625791490091	0.112847562481438	0.198007624224253	0.198233042870608	0.0706119162547812	0.00394078967925301	0.00479286755548827	0.0141664033425023	1.46824673410791e-05	1.43502581756856e-05	0.125540079577179	turquoise
SSX2IP	0.334929704287427	0.257985594252141	0.0723460947868096	-0.276812555882976	-0.298263496411181	-0.0508234786580362	7.76789753308957e-14	1.29622280941603e-08	0.116496724194418	9.48092839622504e-10	3.74346470708127e-11	0.270482063402308	blue
LPAR3	-0.142054049322336	0.0182303171993435	0.00547428828159937	0.164226833568927	0.172534894255249	0.0211430604019294	0.00197661469514762	0.692808555244147	0.905578384382281	0.000339912274298848	0.000165377736834777	0.646824493711573	grey
MCOLN2	-0.303007121108705	-0.0775408491548067	-0.0924007188154757	0.280334595406164	0.358239679925738	-0.000864320870665743	1.76479113827759e-11	0.0924359246786404	0.0448105240166972	5.68208470216413e-10	9.71686077277691e-16	0.985058036293689	grey
WDR63	0.075569501981388	-0.0480646936860909	0.100658220053126	-0.0612950053854783	-0.0484575692073565	0.0971530147765509	0.101050506546226	0.297381092911019	0.0287707186105058	0.18372010898764	0.29344524169711	0.034849661058585	grey
MCOLN3	0.090562949102726	0.0641349284461352	0.0558491514924814	-0.137535855026476	-0.141790595452036	0.0436047608375079	0.0492574867397254	0.164193525002007	0.225863864329607	0.0027501891960499	0.00201557736947906	0.344518167463631	grey
SYDE2	-0.0332268307454243	-0.0448668148783518	-0.158429130010066	-0.0447089905853279	-0.0451737507030274	0.163478641208362	0.471428745727824	0.330721321174553	0.000550950613266003	0.332426900673151	0.327420511325346	0.000362101252616717	turquoise
C1orf52	0.130316220869844	0.0909393255830966	0.100934543174955	-0.057233887702833	-0.130517497640417	-0.00943594484954217	0.00457127963819548	0.0483178518751306	0.0283327965274256	0.214547066248622	0.00450844594154446	0.837992344590052	turquoise
BCL10	-0.268396550372598	-0.0385282126871312	-0.0427822779775809	0.297015905978049	0.446550385889582	-0.107993968940469	3.12954846000013e-09	0.403640190226647	0.353703765585007	4.55175053165171e-11	1.63647512158553e-24	0.0189315638531962	turquoise
DDAH1	0.0787406181728878	0.0850977486017616	-0.110671297004859	-0.0300783827202858	0.0327742046838871	-0.22937882593	0.0874876111132177	0.0647114772196183	0.0161541571561545	0.514475656019346	0.477492804190104	4.71676371853026e-07	grey
CCN1	0.0602675308366873	-0.12842217371987	0.437380537551142	-0.0831022745105572	-0.119419097402617	0.39944177992871	0.191191493940479	0.00520243336072222	1.78165792436465e-23	0.0712662107669266	0.00940784833873134	1.65701410245201e-19	yellow
ZNHIT6	0.359017990323344	0.10427943983142	0.0813012452911685	-0.310675187988879	-0.370672243409285	0.0531457609375131	8.34120347322126e-16	0.0234696127274761	0.0776387947117678	5.08266747938219e-12	8.06383944890497e-17	0.249167225077887	turquoise
COL24A1	0.117654172793642	-0.168041363418473	0.448823044323238	-0.156608566368505	-0.186685638656055	0.424536676251342	0.0105210744024332	0.000245199450462442	8.95393503242264e-25	0.000639041356990069	4.48369105924042e-05	4.47824310043005e-22	yellow
ODF2L	0.16940844142703	-0.0388126819611852	0.0542556827592605	-0.110226409589661	-0.147520502788576	0.0411059239315922	0.000217738762557587	0.400175143030464	0.239404568268015	0.0165893436276529	0.00130868038497606	0.372898076983678	turquoise
CLCA2	-0.254553020614652	-0.0944330730733242	0.147753450953173	0.305972848726639	0.217979218228159	0.0788440251102249	2.04336113017282e-08	0.0402906869527102	0.00128548300154766	1.0951578535924e-11	1.74623953811194e-06	0.0870712880529516	grey
CLCA1	-0.421868613411303	-0.0844489968812412	-0.109371924316302	0.516156186814581	0.504752427076563	-0.0361976391947168	8.60093126348112e-22	0.066785808887824	0.0174540553651407	1.70187568096621e-33	7.03836174135011e-32	0.432696364862682	grey
CLCA4	-0.642976091114538	-0.12610814222974	-0.163967310934115	0.659505270187385	0.778992439067916	0.0394490453840781	2.0576773422727e-56	0.00607943402135202	0.000347461116268199	3.06320940747111e-60	2.5125963925625e-97	0.392488576268949	grey
SH3GLB1	-0.187049400844306	-0.202235714538129	0.0443694752615327	0.196136967154334	0.231320317306273	0.181332083620254	4.33006474661374e-05	9.51687378553158e-06	0.336115142076052	1.77356886499016e-05	3.74827086694322e-07	7.43282613679139e-05	turquoise
SELENOF	0.106336688878345	0.074169940947716	0.123904691538959	0.006463682317259	-0.0464900543688177	-0.0818604555941441	0.0208520109870819	0.107544599041781	0.0070356093189749	0.888615555474117	0.313507545365324	0.0756124186356982	turquoise
HS2ST1	0.300095679226224	0.02006204983003	0.0909126733005979	-0.221911553524568	-0.251077702637812	-0.00787176843468331	2.80440587955163e-11	0.663745827022897	0.0483838926671105	1.12044991757031e-06	3.21778444494797e-08	0.864563645732127	blue
LMO4	-0.0803324222324823	0.132135194292047	0.361955802378166	0.0522779218032885	0.065902316894012	0.226595638547517	0.0812536669876345	0.00403109053678607	4.67024118239679e-16	0.256991379515779	0.15285402155093	6.53431936309961e-07	grey
PKN2	-0.0622487623244434	0.0101058968000114	-0.0150700912266177	0.0744079253144531	0.138250834306319	0.0175782432767836	0.176979747184995	0.826665855201527	0.744003272525082	0.106417656816426	0.00261179279936319	0.703267053246964	turquoise
GTF2B	-0.0084240048766817	0.0532803794023386	0.0687958246013866	0.0607910288015348	0.0609850575222993	-0.0754847007757471	0.855163520530211	0.247968580986118	0.1355855517474	0.187357440207496	0.185950859600968	0.101434918640422	turquoise
KYAT3	0.114321311460327	0.164970321508433	0.0011792846204206	-0.0278521190412445	-0.0386413846606637	-0.126632590829518	0.0129456181368634	0.000319124283393472	0.97961411784444	0.546099260926167	0.402259531663921	0.00586978997360357	grey
RBMXL1	0.0791475012899573	0.14620458209272	0.240477372192189	-0.0415725399719812	-0.0727111156120957	0.0920670426028751	0.0858586698604304	0.00144711201141003	1.23354007417632e-07	0.367491795670068	0.114659852848869	0.0455918920653761	turquoise
GBP3	-0.219197006546174	-0.115482534839795	-0.0175733357189113	0.219235864457278	0.329119285557121	-0.0672809461123982	1.52335933562396e-06	0.0120500456007759	0.703345980279945	1.51671698143268e-06	2.18883895587402e-13	0.144429008394154	grey
GBP1	0.0139506605136295	0.137378338927271	0.560347138462682	0.0242243054570838	-0.00439275934306783	0.191834302585743	0.762425670003527	0.00278156289134126	2.25440307257177e-40	0.599605298669997	0.924169814051575	2.72045303460846e-05	green
GBP2	-0.186975797223172	-0.106572695919425	0.383518674099638	0.144672368748079	0.149724176247121	0.299545895553055	4.3607420791044e-05	0.0205685880740249	5.48726152827269e-18	0.00162518391308606	0.0011038516813039	3.05895182506182e-11	green
GBP7	0.146887096078184	0.103376309231722	0.237355692843396	-0.108970117024837	-0.125786904813254	-0.039131385641128	0.00137371701720994	0.0247057010676557	1.81099655739486e-07	0.01787411337068	0.0062111425165621	0.396314340477405	grey
GBP4	0.00311717438446838	0.11464932361159	0.546111715475248	0.052860145726703	-0.00782818866481751	0.18757375337501	0.94614946467042	0.012686880095325	4.79571277966866e-38	0.251723700206585	0.865306289190926	4.11735210054099e-05	green
GBP5	0.0147534267584376	0.0840988991919062	0.665435134819993	0.0739590358362415	-0.0415359674427141	0.213683718004818	0.749200319866903	0.0679276992381967	1.13056809100849e-61	0.108551166066423	0.367913764016843	2.80916955324221e-06	green
GBP6	0.080420351830376	0.0953405892737539	0.388317327132568	-0.0507643511977541	-0.132588938988815	0.149233400573901	0.0809200643765277	0.0384004760696296	1.94959221855066e-18	0.271040551494868	0.00390567194554607	0.00114672736456734	grey
LRRC8B	0.205264027407178	0.172586540475017	0.0552012422635137	-0.121619629405353	-0.120665513133849	-0.132535834295258	6.93709991525542e-06	0.000164621387995393	0.231302316656229	0.00816730643930412	0.00868605312376212	0.00392016570164102	turquoise
LRRC8C	-0.156836367354732	-0.0973845412490475	0.457399285397569	0.164874000570987	0.0832954110076403	0.431644921590208	0.000627345059624245	0.0344168605725067	8.82669677192492e-26	0.000321748890298115	0.0706089697639495	7.64791897081761e-23	yellow
LRRC8D	0.0153870205878217	0.0804195483238115	-0.155111698024856	0.0280399335444105	0.0877790633489532	-0.169660882155551	0.738813488990874	0.0809231078334447	0.000721068330669018	0.543394749317236	0.0566926969014248	0.000212993908517851	turquoise
ZNF326	0.0383450498683015	0.0189148300134723	-0.113012535428004	-0.0503581868197218	-0.00774456353090525	-0.0428443326898188	0.405880696361158	0.681892250749197	0.0140248910306706	0.274898258707456	0.866731677804304	0.353005395738098	turquoise
BARHL2	0.0624278576268041	0.0516484909286855	-0.0572519170411999	-0.0414183259874451	-0.0291641813415702	-0.0226045612037259	0.175734796717934	0.262771418224939	0.2144024584901	0.369273131891422	0.527345958834493	0.624234946565609	grey
ZNF644	0.0417287418538149	0.0428106277745285	-0.0193492413224556	-0.0235547372919684	-0.0151618380645027	0.0279139732055055	0.36569294683449	0.353384606245891	0.674998545381075	0.609733566139062	0.742499694904873	0.545207832576908	turquoise
HFM1	-0.0521871837375375	-0.0456158599157161	0.0143303115487002	-0.0020958444512505	-0.0688659277777346	0.246952528646538	0.257819153019465	0.322703638675414	0.756162139571893	0.963778348120732	0.135186633108356	5.46843525613383e-08	black
CDC7	0.362460177891481	0.429359796744126	0.132061833139344	-0.304219162331025	-0.298419708503777	-0.177714803438296	4.22504810931175e-16	1.35606879968494e-22	0.00405170695007163	1.45308499936103e-11	3.65269881677011e-11	0.00010374706631794	blue
TGFBR3	-0.228768377486963	-0.0573739178369388	0.0565511481183577	0.071245777164463	0.0154653723010889	0.333255502258058	5.06811268736947e-07	0.213425768457791	0.220074789714137	0.122173403646909	0.737532279559618	1.04934784892038e-13	grey
BRDT	0.0525180154416577	-0.0480642359257486	-0.00974002513681108	-0.0434078100076415	-0.0679072130933649	-0.00836815635383983	0.254809960618943	0.297385699202477	0.832847138817931	0.346703805175573	0.140721029754211	0.856113262066701	grey
EPHX4	0.604316995393353	0.0540032163262388	0.0776509335773323	-0.450919826748405	-0.468069109606812	-0.182329489614636	2.52721323372425e-48	0.241601234353484	0.0919727567805597	5.11250705133036e-25	4.50331463351207e-27	6.77214286404598e-05	grey
SETSIP	0.265869599396216	0.218629519139837	0.140357209102068	-0.210863459251173	-0.248487493511364	-0.11241647555011	4.44374178550129e-09	1.6235995554066e-06	0.00224014705943998	3.81824100095388e-06	4.49412190703072e-08	0.0145421306874867	grey
BTBD8	0.0286568562668166	-0.183739089191881	-0.0410757750486013	-0.0158405701635721	-0.0172911381805109	0.0854049978220272	0.534558154905904	5.93231693495147e-05	0.373249067031436	0.731407160250738	0.707889828973357	0.0637477269535171	turquoise
C1orf146	0.0502430006973471	0.0501311768332869	-0.0212169272434083	-0.0663129022197181	-0.0899738391775264	-0.0239944761359436	0.275999052805685	0.277070578229407	0.645674728637667	0.150306799497107	0.0507588709204247	0.603073267178015	black
GLMN	0.345200684891937	0.292797898322361	0.0825349537449182	-0.23112097462971	-0.307193052392473	-0.15923352220259	1.17876812083921e-14	8.75408240118457e-11	0.0732257496827917	3.83813076397471e-07	8.98541073741081e-12	0.000515740754616732	blue
RPAP2	0.251957061052978	0.138380005408633	0.136987533392937	-0.190176830168283	-0.249940676255487	-0.00745445858755286	2.87033592281559e-08	0.00258747722510177	0.00286081469463999	3.19984204183077e-05	3.72773731105281e-08	0.871679831142973	turquoise
GFI1	-0.22871157740041	0.0774282066617753	0.313835067505584	0.297391427732949	0.22438450649466	0.0643440523008194	5.10205465679722e-07	0.0929117861601694	3.01099883767063e-12	4.2920564357588e-11	8.4407690720129e-07	0.162819744177823	green
EVI5	0.0373682312261461	-0.108754919230186	0.0665673586907391	-0.0178292979109011	0.0271956523010061	0.123421900750166	0.417953928747849	0.0181026956720151	0.14874445391662	0.6992336732255	0.55560425326557	0.00726228948629386	turquoise
RPL5	0.230041991540475	0.208598401509186	-0.109647955590261	-0.17958809657513	-0.365865488107376	-0.122795568593613	4.36163346277293e-07	4.87090007293941e-06	0.0171705095105008	8.736303788376e-05	2.13828733883918e-16	0.00756609102588451	grey
DIPK1A	-0.0556354778662343	-0.158260308576558	0.0529133008804763	0.124075324301442	0.084266781309266	0.208034782483266	0.227647261156743	0.000558618117245281	0.251246544986465	0.00695702147025674	0.0673781475176634	5.17300255728085e-06	turquoise
MTF2	0.170072889955102	0.134781874273006	0.0137722000773108	-0.103885665725456	-0.145149646731751	-0.0751930687300171	0.000205457194605621	0.00334790917211935	0.76537532809583	0.0240018229655008	0.00156766905951605	0.10276578228973	turquoise
TMED5	-0.0308351534719908	0.0524454496949226	0.00773842646815408	0.133681264200676	0.121935635187859	-0.0635604634892139	0.503946172810921	0.255467913374849	0.866836300982231	0.00361810825419272	0.00800169306438963	0.168012093176618	turquoise
CCDC18	0.284036437917791	0.217175306297148	-0.0529589132643393	-0.235961553597022	-0.21309138856272	-0.130611359309335	3.2916225290581e-10	1.91014140084391e-06	0.250837600371667	2.14610782329954e-07	2.99723509927217e-06	0.00447941215762229	blue
DR1	0.0977429967697508	0.0857419117015083	0.202716107197214	-0.0224966885909071	-0.0567731247744518	0.0256105670337298	0.0337558203835593	0.0627045437210005	9.05415358430524e-06	0.625890627229084	0.218266517108504	0.578881218244611	turquoise
FNBP1L	0.15657569018933	-0.0540762586205184	-0.159684173117696	-0.112475964050053	-0.0777852768457219	-0.110388034369328	0.000640745962428986	0.24096425743867	0.000496940279816927	0.014489766114167	0.0914100425646549	0.0164300703949738	turquoise
BCAR3	-0.517242059249618	-0.255255062151777	-0.0941071740519843	0.454105469513587	0.573817342168428	0.210219619808308	1.18520349103852e-33	1.86273578273178e-08	0.040988406778298	2.1658263618977e-25	1.1074021194096e-42	4.09297514239217e-06	grey
DNTTIP2	0.241598107240028	0.136583627826724	-0.0420124677602928	-0.195010530303107	-0.186285657108541	-0.062782958795571	1.07329530615241e-07	0.00294487746040875	0.362439550032534	1.98555641710222e-05	4.65855645553074e-05	0.173285643749697	blue
GCLM	0.168882459782614	0.0937841142826593	0.00661271474921794	-0.0710462293207638	-0.0466251003887402	-0.141652480862209	0.000227944610480943	0.0416900926267713	0.886064650806257	0.123225605172618	0.312102411443087	0.00203628290455919	turquoise
ABCA4	0.0432349035975838	-0.0154582034640992	0.0568827259355017	-0.0755383830284156	-0.0963818567747579	0.0538191720435136	0.348629849712167	0.737649474438048	0.217377616290583	0.101191437188326	0.036324776610587	0.243211457292569	grey
ARHGAP29	0.0745144954092393	-0.0343311055336582	0.343013102497309	-0.0844896441217302	-0.0774563524492366	0.339679031854377	0.105916043321647	0.456813430724164	1.77169114979251e-14	0.0666542593125638	0.0927927001596223	3.27661930328321e-14	grey
ABCD3	-0.374166311629347	-0.00667250361604268	-0.137049776702994	0.399298229821681	0.474148143485897	-0.115266455246948	3.92826494981112e-17	0.885041607417624	0.00284805628816358	1.71159501531997e-19	7.88308766767878e-28	0.0122124256517676	turquoise
F3	0.0843711118565857	0.00120632650595603	0.263020979367379	0.0302131763171457	0.0752602364347578	-0.0275827554941935	0.0670384691158016	0.979146759117781	6.56903877369409e-09	0.512591869435016	0.102458041712816	0.549989644523936	grey
SLC44A3	-0.0184195352720789	-0.140258160122069	-0.226318853846782	0.104181666163905	0.118509174209474	-0.250227978716421	0.689784507319975	0.00225647912470235	6.74807262757347e-07	0.0236007980864751	0.00996797437639489	3.59196005635609e-08	grey
CNN3	-0.0208153937976227	0.0748972199845226	0.311731854216799	0.0663427037235873	-0.0500953294830137	0.240831313700016	0.651934855295058	0.10412999710175	4.26929726039575e-12	0.150123178012281	0.277414674156576	1.1805915344634e-07	grey
ALG14	-0.000182274755092281	0.139794686588247	-0.0933392268504077	0.0927316272534045	0.0504273644357876	-0.251356573052013	0.996848746211213	0.00233435522231389	0.0426729581359321	0.0440467868290916	0.27423859009151	3.1034151241735e-08	grey
RWDD3	-0.0219087201877218	-0.066386137171156	-0.19780584697073	0.00981778502001735	0.000381213062725446	0.0345526291892235	0.63494796032484	0.149855868961904	1.4986023944907e-05	0.831532534709093	0.993409462523268	0.453912384891748	turquoise
PTBP2	-0.141762607372589	-0.0284300856608976	0.0284013091448319	0.0196761568351451	-0.0273215602972214	0.348966198058614	0.00201975759506593	0.537797922755842	0.538209741228831	0.669828525892836	0.553775005134982	5.80174380428211e-15	turquoise
DPYD	-0.398012697983541	-0.181982961021534	0.455085288813776	0.35195978995074	0.275188533942217	0.476446570322513	2.28633492995009e-19	6.99513814498506e-05	1.65998435333103e-25	3.27968580543571e-15	1.19761176380805e-09	4.04177300466375e-28	green
SNX7	-0.0802410866196304	-0.0625293404908659	-0.0843513240627453	0.177682161117194	0.168518922656096	-0.0737427006698151	0.0816013692224134	0.175032251977381	0.0671027858233044	0.000104056663953022	0.000235258188093873	0.109591353288071	grey
PLPPR5	-0.167351745659995	-0.119615283266193	0.0178510883574803	0.0431056584845439	0.0641053361394784	0.357123413106276	0.000260250053477594	0.00929081402471515	0.698883990201459	0.350073958046794	0.164388624325921	1.20863043908227e-15	grey
PLPPR4	0.139389159002076	-0.190274971058697	0.347664784138338	-0.14008566450176	-0.188142779092127	0.432335996901915	0.00240449896601406	3.16936052722716e-05	7.42047444137213e-15	0.00228518152791447	3.89771516093009e-05	6.42607273981086e-23	yellow
PALMD	-0.174576321875847	-0.229750985309813	0.312764220798775	0.0702346947526351	0.0165521830902319	0.599911533230977	0.000137833380393858	4.51418369409458e-07	3.59807939680086e-12	0.127577587256894	0.71983708889674	1.79958260688876e-47	yellow
FRRS1	-0.230258709095896	0.0304315279780573	0.142192983098582	0.295214648599694	0.306124559116669	-0.0374445247313382	4.25126001637074e-07	0.509547952818294	0.00195634622069174	6.02617036315331e-11	1.06859586599434e-11	0.417003436425095	grey
AGL	-0.214447054916186	0.0824728622785149	-0.0146779254508378	0.186791879914145	0.203489696366743	0.116264479769569	2.5834068139007e-06	0.0734428571851767	0.750441123457078	4.43829795208424e-05	8.35375757358061e-06	0.0114782575995679	turquoise
SLC35A3	-0.238165868599953	-0.0463373903553103	-0.206483164671598	0.271603215983046	0.357130934392014	-0.160237566044151	1.64005416738266e-07	0.315100981709704	6.09983814489533e-06	1.99511176004057e-09	1.20685819273516e-15	0.000474725107004989	turquoise
MFSD14A	0.163017885879518	0.0344327602248391	0.162325637995388	-0.0773918849083201	-0.153797973877385	0.130540976830359	0.00037642987066443	0.45548088615406	0.000398953483387975	0.0930656457030307	0.000800984915091862	0.00450116734052424	turquoise
SASS6	0.283686414526135	0.303129714958329	-0.0177458800147883	-0.225051200030585	-0.22679364362233	-0.12362781673461	3.46719682448649e-10	1.73050990745398e-11	0.700572912344857	7.81587964535418e-07	6.38541242227469e-07	0.00716482061551467	blue
TRMT13	0.178981859029282	0.0618427709480476	-0.0927158004566268	-0.0919487412840428	-0.176254720570819	-0.0592109899420583	9.23778683058647e-05	0.17982615972881	0.0440830640584071	0.0458716516792372	0.00011847755967468	0.199104200799604	turquoise
LRRC39	0.00856221402808161	-0.0658550277375733	-0.122164585653675	-0.0167153362836921	-0.0549906417953346	0.0887900713022724	0.852814083213947	0.153149487650221	0.00788358327965133	0.717193270040716	0.233089872052029	0.0538914490495534	grey
DBT	-0.119621457545848	0.00393448096251902	-0.0410178992151482	0.128084191817636	0.102411403271518	0.103321310429308	0.00928715188132677	0.932060664833947	0.373923422419782	0.00532297623583013	0.0260880607474654	0.0247827593984593	turquoise
RTCA	0.141837947293804	0.135727514277211	-0.0224427415303392	-0.0893735829058702	-0.045605359101532	-0.166306468437044	0.0020085230408962	0.0031305296375526	0.626719339150712	0.0523277730251444	0.322815157358955	0.000284717087223486	turquoise
CDC14A	-0.550204946376553	-0.137832327088942	-0.071411698092584	0.511265247026475	0.562155391278734	0.156200287708682	1.05422404286504e-38	0.00269201111386822	0.121303855542767	8.54519797330712e-33	1.12003228823666e-40	0.000660511499067584	turquoise
GPR88	-0.39030631677032	-0.210590031974946	0.119095301489439	0.257133037094245	0.186588199381597	0.632727807407879	1.26325743677377e-18	3.93269153340304e-06	0.00960387725087691	1.45225333369056e-08	4.52570895441212e-05	3.71541594385342e-54	red
VCAM1	-0.188950183522881	-0.225097008687017	0.418784965478714	0.237666697018959	0.105224249065584	0.444800522865961	3.60501751601586e-05	7.7746149272013e-07	1.81550818735316e-21	1.74343839684957e-07	0.0222341039886037	2.59550241095127e-24	yellow
EXTL2	0.143073291298869	0.00275325286627755	0.0978094447008587	-0.126002402788559	-0.218751545008692	0.245378377017696	0.00183228046757734	0.952428443956907	0.0336344780678371	0.00612250805846059	1.601525631635e-06	6.67836887989771e-08	turquoise
SLC30A7	0.192501796630235	0.0894993777494702	0.224047858237395	-0.0982582570103143	-0.0700246536145564	-0.0530055306858046	2.54732736151755e-05	0.0519956746080341	8.77426075234055e-07	0.0328245895074704	0.128723155638279	0.250420123714864	turquoise
DPH5	0.325990941756203	0.255239732517618	-0.0290992148834943	-0.217393596797711	-0.352717743103143	-0.174268385659428	3.78888154782134e-13	1.86650948721173e-08	0.528266760217267	1.86423486066542e-06	2.83589599631715e-15	0.000141692363150383	blue
S1PR1	-0.281048318145296	-0.241493249326084	0.335463692775826	0.246672116557452	0.174930734924562	0.536867381252511	5.11760740039869e-10	1.08739212225093e-07	7.05465493910631e-14	5.66721849467866e-08	0.00013351417046637	1.36101842874537e-36	yellow
OLFM3	-0.478165281748051	-0.108041613490019	-0.10880258607204	0.308281651872121	0.339846249439942	0.380489407404706	2.44446395654822e-28	0.0188787125166279	0.0180518452759751	7.52542257342829e-12	3.17767330939186e-14	1.04536581147867e-17	red
COL11A1	0.469359142844259	-0.0993961918595991	0.471691050680702	-0.421143160362339	-0.475223273208204	0.258738316294299	3.12024415804502e-27	0.0308454147155142	1.60113943978696e-27	1.02606989435949e-21	5.77110427322451e-28	1.17205972136101e-08	yellow
RNPC3	0.0745216160029578	-0.0598727176181637	-0.167054934193427	-0.0458657644101455	-0.0674581074008034	-0.00139966973785596	0.105882594218961	0.194120916580984	0.000266989967093723	0.320057043957905	0.14337258740836	0.975805469654237	turquoise
AMY2B	0.0415963952321411	-0.156582443822903	-0.189437859831088	-0.0576714623375434	-0.072486212589683	0.0308728606156429	0.367216719278482	0.000640395447867177	3.43843707657188e-05	0.21105717685	0.115788911814717	0.503424507816739	grey
AMY2A	0.0339720019869186	0.00465354734079045	-0.0599902638805936	-0.0413064797324468	-0.0514486820422635	-0.00480565044838389	0.461538193019674	0.919682712943552	0.193245338043161	0.370568417979298	0.264624821658495	0.917066804182232	grey
PRMT6	0.00204286954694199	0.0339768926838068	-0.00512351037178671	0.074659591285042	-0.00625394097408371	0.0374907658546542	0.964693288841813	0.46147366340081	0.91160308807415	0.105236100453958	0.892207523220137	0.416427966554942	grey
NTNG1	-0.300628498569501	-0.163678559846339	0.000831670308641619	0.11478727476047	0.111470920508512	0.576168680073811	2.57749058399789e-11	0.00035604370475195	0.985622421416293	0.0125794334846484	0.0153970680260114	4.26851760591049e-43	red
VAV3	-0.130477565681996	-0.22998103726454	-0.348655017415751	0.199579274976189	0.18622449364685	-0.0991996197151671	0.00452084935158521	4.3931704649946e-07	6.15400904551821e-15	1.25102602815145e-05	4.6858577123766e-05	0.0311798247308914	grey
SLC25A24	-0.209718412612819	-0.0321296057575105	-0.0362808946683555	0.269487130222041	0.327317206575211	-0.031617441186891	4.31981546955186e-06	0.486201748735715	0.431638036030236	2.68704950937758e-09	3.00482501180502e-13	0.493181998088557	turquoise
NBPF4	0.0524345057573787	0.0352099048599173	-0.0784691531159257	-0.0297975318008829	-0.0727752888385584	-0.0945468148394531	0.25556724398	0.445366021319644	0.0885881681544069	0.518412136450901	0.114339278762883	0.0400495516531605	grey
NBPF6	0.0905591972503759	-0.027581736956095	-0.0600389241634486	-0.044949714106231	-0.104936709372544	-0.0415847765980347	0.0492669297405094	0.550004380930935	0.192883724904733	0.329827708628517	0.0226040043294358	0.367350678443447	grey
FAM102B	-0.0976009629844361	0.0581793679559537	0.154994420252379	0.124323712655725	0.122652276746634	0.0436358293373642	0.0340164437705103	0.207057900808388	0.000727890400021319	0.00684402652743391	0.00763717114261029	0.344174190550791	turquoise
HENMT1	0.293546106239944	-0.0212546646859583	-0.135405415272331	-0.17637948912522	-0.18333241442566	-0.112458274541646	7.80130591043955e-11	0.645087656551232	0.00320308824995647	0.000117145791733923	6.16393311687301e-05	0.0145053199089172	grey
PRPF38B	0.257149690711516	0.0992668843640374	-0.0452620859690536	-0.226244385809296	-0.236437467780709	0.0166569000808548	1.44903822855951e-08	0.031065046233756	0.326474511659878	6.80671913590386e-07	2.02550167660045e-07	0.71813981431801	turquoise
FNDC7	0.0513736910287715	0.000933087896703662	0.00800880606160858	-0.0567013437478158	-0.0679510533221927	0.0473400947897291	0.265322741893629	0.983869380514123	0.862229165545785	0.218850093672384	0.140464220353921	0.304732036224501	purple
STXBP3	-0.0702490892871398	-0.0783317200795654	-0.0857505687583174	0.0991474013520557	0.114938456577169	0.0172765078844565	0.127499369554683	0.0891495666191007	0.0626779254947578	0.0312691786070469	0.0124626048797313	0.708125685607592	turquoise
AKNAD1	0.231650456370683	-0.229176324886159	-0.184922679289248	-0.218490099965702	-0.256210279124459	0.0365704145417877	3.60388471430613e-07	4.83063539216927e-07	5.30408002171661e-05	1.64917665746457e-06	1.64160959735132e-08	0.427969373593997	grey
GPSM2	0.420223913027018	0.022688326197688	-0.214021576685215	-0.326877125084652	-0.327709463638496	-0.153460237011225	1.28236816796125e-21	0.622950584010766	2.7070103766705e-06	3.24552735444824e-13	2.80507343338597e-13	0.000822814576253832	blue
CLCC1	0.127185799606217	0.0607899536022498	-0.0405742637071216	-0.0841517492738855	-0.116804659204916	0.00928057422362191	0.00565571034113411	0.187365256451418	0.379117478206743	0.0677543028354702	0.0110974062820103	0.84062398353977	turquoise
WDR47	-0.0624162550827164	-0.0965090522116499	0.234355707950492	0.0128906366188269	0.00598714323895787	0.36158516665069	0.175815252069133	0.0360778777409745	2.60624808886202e-07	0.779995162691195	0.896779799696792	5.02645061280246e-16	turquoise
TAF13	-0.0894156015339161	0.0306571437132371	0.139170484932402	0.104651329429464	0.157384859435817	0.0595697945375849	0.0522166477369726	0.506412709468955	0.00244311590990309	0.0229763858228963	0.000599992702547596	0.196390701269425	turquoise
TMEM167B	-0.147502219738266	-0.125783738628945	-0.0205408702017593	0.141001594602745	0.155113098432505	0.165474481169869	0.0013105172431724	0.00621245331033605	0.656228979053193	0.00213650450918975	0.000720987227625458	0.000305709554346276	turquoise
C1orf194	0.0623539020720654	0.015114251874618	-0.0100311515316219	-0.0736348648332301	-0.0946359139881186	0.0672697181193089	0.176248094675287	0.743279431334164	0.827927795699753	0.110112776783913	0.0398615126957381	0.14449616129633	grey
KIAA1324	-0.106291913737115	0.0706936578805646	-0.0660377513567356	0.1384590759518	0.0862266959599012	-0.115673280407635	0.0209061630915363	0.125101914191295	0.152010209132894	0.00257269472823108	0.0612282365232689	0.0119082919691846	grey
SARS	0.161371799515211	0.251073045434551	-0.090920447504818	-0.142212034775501	-0.138107328871293	-0.108500865428857	0.000432049162574328	3.21972861607602e-08	0.0483646214262824	0.0019535817278072	0.00263905076004862	0.018375831736514	grey
CELSR2	0.308931377847162	0.160953525644995	0.0430157734213201	-0.318370827775324	-0.354776072419352	0.0601125599538191	6.76733644347138e-12	0.000447353232993354	0.351080507487995	1.40466091067084e-12	1.90704106206873e-15	0.192337452098744	grey
PSRC1	0.531474069043034	0.47074103134243	0.111328449891025	-0.427820061220928	-0.444529219029429	-0.261898643177438	9.1420165469527e-36	2.10254812967172e-27	0.0155296362593864	1.98984577071062e-22	2.7872416526897e-24	7.65302892479883e-09	blue
MYBPHL	0.15066829146388	-0.0848901692216577	-0.0132380105767921	-0.111598543835548	-0.17993540764962	0.0474972869319499	0.0010254984336691	0.065369351551771	0.774224737304187	0.0152791592900054	8.46067476353149e-05	0.303127222411844	grey
SORT1	-0.158424512753352	-0.193442685684057	-0.0752943529570072	0.149430111796048	0.223819341437296	0.0840626204257992	0.000551159012779557	2.32095111975823e-05	0.102302011039436	0.00112936107395118	9.00780215700924e-07	0.0680469370793081	grey
PSMA5	0.361568995395026	0.375070808383983	0.157038329228739	-0.237166046761455	-0.260657086252951	-0.286075014808306	5.04258550866309e-16	3.25632154454248e-17	0.000617141799249148	1.8534233220393e-07	9.05419721363812e-09	2.42853237862301e-10	blue
SYPL2	-0.336652443278028	-0.27079212645062	0.0733153407095042	0.136906935450615	0.143190145682569	0.706074942572721	5.68942338143215e-14	2.23698500712791e-09	0.111669263452738	0.00287741264223543	0.00181636482747091	1.8665816220527e-72	red
ATXN7L2	0.450223029799463	0.241862042419647	-0.0226271951778066	-0.378575236282664	-0.452477018646961	-0.106023932053032	6.16169989673762e-25	1.03858855001436e-07	0.623887789030088	1.56546417719086e-17	3.36349792760052e-25	0.0212328270376558	grey
CYB561D1	-0.289506630221498	-0.119881054821661	-0.0904360368161107	0.272241118626472	0.289920829595367	0.122094341711084	1.44748644277227e-10	0.00913433442102513	0.0495777527154249	1.82291704097859e-09	1.3592005283933e-10	0.00791965375225457	grey
AMIGO1	-0.0412319404917241	-0.0972917904195583	-0.191097982261573	-0.019032225146597	0.0149671082420602	0.217597296648265	0.371433212935581	0.0345896901889385	2.92434728102898e-05	0.680026657514316	0.745692151174576	1.82235125076524e-06	grey
GPR61	0.0427435478188059	0.011470002280137	-0.0154332706904765	-0.0871718999555945	-0.0492829360861384	0.0132325823716904	0.354140079480632	0.803716882421713	0.7380571183348	0.0584323054554935	0.285290607930487	0.774314813642758	black
GNAI3	0.122851874273602	0.142468450301703	0.235055033056844	-0.0587713050714379	-0.052414555071758	0.00284749225137456	0.0075383227140005	0.00191672078875856	2.39524906419611e-07	0.202466478670209	0.255748391492482	0.950802171160901	turquoise
AMPD2	0.519113705616176	0.0742310068511804	0.082375507245035	-0.451626861585988	-0.48878799767076	-0.0372480619493362	6.33312640266788e-34	0.107254535221076	0.0737843226640332	4.22848837201156e-25	1.02476142920246e-29	0.419453618300322	grey
GSTM4	-0.290677001868443	0.170064305420844	-0.0756695289797479	0.220957307289791	0.300526081799732	-0.0266036861482107	1.21135859057495e-10	0.00020561164844726	0.10059856253624	1.24877085372329e-06	2.61966927595559e-11	0.564243806430834	grey
GSTM2	-0.422829981742121	-0.136114288614347	-0.0214069042203762	0.360928245898763	0.284465313317841	0.362589730353626	6.80310129335626e-22	0.00304537703694617	0.642721545201858	5.72451418655699e-16	3.08826527127203e-10	4.11759820695133e-16	grey
GSTM1	-0.19853950764628	0.0211334383073012	0.0597881610799463	0.169850307636953	0.138456027050079	0.167958459116355	1.3910053442313e-05	0.646974327185433	0.194752553840163	0.000209497234426688	0.0025732633004428	0.000246964766558296	grey
GSTM5	-0.694999506539494	-0.327019564755032	0.0204257400809328	0.537074402410834	0.460413019557482	0.588186142094458	2.44441019155451e-69	3.16562413568687e-13	0.65803324092117	1.26419742462831e-36	3.84936241612403e-26	2.89052860509878e-45	red
GSTM3	-0.153140634435562	-0.0646946043164223	-0.0830540933382124	0.081263714298345	0.0782701698688158	0.180592598736123	0.000843977551339218	0.160536301891736	0.0714309473531083	0.0777763573812139	0.0894019167578105	7.96139216821282e-05	grey
EPS8L3	-0.0393068782838582	-0.143913334465659	-0.404853496644643	0.0679299213389053	0.216370147962688	-0.303902509842595	0.394198011809143	0.00172065073706196	4.82720317040051e-20	0.140587963412598	2.08900695283769e-06	1.52890095787298e-11	grey
CSF1	-0.290508520192201	-0.0918536579301287	0.47223843385352	0.245444667675471	0.174277022159111	0.460266936888015	1.24287773241412e-10	0.0460975488837675	1.36800889158464e-27	6.6225726478738e-08	0.000141582763841928	4.00812674641434e-26	green
AHCYL1	-0.0283027815110004	0.103153140597131	0.0788462253089582	0.00494654943235613	0.0600967150317795	0.0509774126189155	0.539620956029677	0.0250196693049669	0.0870624472577019	0.914644384536896	0.192454903044205	0.269031771710903	turquoise
STRIP1	0.11907031824112	-0.0138805861349908	-0.0437839805680963	-0.126767971066338	-0.106772527129318	0.0864163418695568	0.00961915211433482	0.763583477035493	0.342536931291857	0.00581673849553641	0.0203312329549095	0.0606585728332794	grey
ALX3	0.0573546504100663	-0.0783830775641662	-0.0646349326663525	-0.0695207239257219	-0.0213721424495048	0.030319024706731	0.213579802651789	0.0889394437055185	0.160923280778789	0.131504080775442	0.643261496565996	0.511115118144225	grey
UBL4B	0.0536157216736061	-0.0255435270986026	0.177422006544542	-0.0470400493192563	-0.0932280909677545	0.16209562147746	0.245000198436674	0.579875680402338	0.000106555362296588	0.307810853578503	0.0429215109715892	0.000406711122592567	pink
SLC6A17	-0.121362600891888	-0.0732177010165079	0.263671555910087	-0.0175990471547486	-0.0304596727297497	0.464314046948955	0.00830425882773184	0.112148328279961	6.01048838769158e-09	0.702932505055212	0.509156290245084	1.29872371831699e-26	grey
KCNC4	0.223102983771936	-0.0497811810297572	0.00624482649828311	-0.17279475929598	-0.152636609910187	0.0182917990963029	9.77920933024325e-07	0.280442572773434	0.892363665551932	0.000161604845365898	0.000878377132359173	0.691825424932594	grey
RBM15	0.227927240580934	0.224161659046289	-0.0228404242653735	-0.217760424865464	-0.173777051347585	-0.114509891869038	5.59368259085449e-07	8.66013651073712e-07	0.62062139813636	1.78946116158495e-06	0.000148060330195738	0.0127963019210163	turquoise
SLC16A4	0.25467228381111	-0.285352936647957	0.109569148048928	-0.222886195308078	-0.202440147567922	0.131927121344873	2.01152491006416e-08	2.70548254017091e-10	0.0172510487346699	1.0024890204273e-06	9.31727383081485e-06	0.00408981310327051	grey
LAMTOR5	0.277696662230705	0.179709885647662	0.142171893844006	-0.161748831189736	-0.207314020931339	-0.212461711760556	8.34322011279679e-10	8.63870212794329e-05	0.00195941055061456	0.000418673031044839	5.58545306160594e-06	3.21033939763767e-06	grey
PROK1	-0.0323854414979639	-0.0947124091680348	0.187012706683639	-0.00931328208607387	-0.0587242473989165	0.340347734110617	0.482735032616329	0.0397006699882713	4.34533294776238e-05	0.840069835215238	0.202828758052841	2.89817211005245e-14	grey
KCNA10	0.120787568535823	-0.00815406376859245	-0.00760136856511529	-0.0883282707468729	-0.0823460182669561	-0.0405097443369703	0.00861809473289969	0.859755962936949	0.869173433905697	0.0551563575099187	0.0738880079897378	0.379876535349526	grey
KCNA2	-0.159780501429711	-0.0688088484721342	-0.0614089684414078	0.111878093077568	0.0821893756918944	0.22240118759801	0.000493005137345722	0.135511371591215	0.182904883917712	0.0150236544401242	0.0744407665430157	1.05961643011716e-06	grey
KCNA3	-0.49956053967464	-0.180713492947	0.27329892897053	0.643102605084884	0.462658911105911	0.296894198451377	3.6601773119897e-31	7.87262403929246e-05	1.56869148539652e-09	1.92743362906791e-56	2.06283843395926e-26	4.63915979166759e-11	green
CD53	-0.200029389943641	-0.0952878483094065	0.63312294115812	0.30025192520423	0.168522993158618	0.311314074070933	1.19467994779935e-05	0.0385082329020843	3.05193108577634e-54	2.73591808883444e-11	0.000235175097037872	4.57442377865189e-12	green
LRIF1	0.182046294533223	-0.0264118440836682	-0.128746342030304	-0.127611494667566	-0.115538135362678	-0.05811647629127	6.95387189695168e-05	0.567057446829554	0.0050891328564165	0.00549578378157954	0.0120085725995891	0.207550117885689	turquoise
DRAM2	0.00340025448471464	-0.0944766737856266	-0.0515754792263443	0.0711094307657946	0.040194895082347	-0.0453860021569977	0.941267580562477	0.0401981077199679	0.263447627531778	0.122891587976341	0.38359401632901	0.32515045551291	turquoise
CEPT1	0.108690978946173	0.009703808162347	0.0618066031586691	-0.00890957954595992	-0.0436242327226537	-0.0565055559819369	0.018171102714486	0.833459580216518	0.180081368516927	0.846914955336113	0.344302557656215	0.220447516156495	turquoise
DENND2D	0.0516672521481135	0.0898272502414872	0.0392615480825155	0.0614697720929668	0.087090444553665	-0.192358491036073	0.262597851341385	0.0511383423827137	0.394744010882375	0.182471025039559	0.0586690142072991	2.58359146534996e-05	grey
CHI3L2	-0.230669555815963	-0.136528408711792	0.417005176012374	0.267606553410212	0.162893835782638	0.338573822033873	4.04934578498909e-07	0.00295654288680561	2.78447804260191e-21	3.49345532564261e-09	0.000380376888529716	4.01088080401229e-14	green
PIFO	-0.0257154141847277	-0.121626623708738	-0.0961057134732497	-0.0508761936796074	-0.0553735281015377	0.213994017671454	0.577327531547158	0.00816360799631935	0.036865742522212	0.26998480750318	0.229847207430285	2.71520850746976e-06	grey
OVGP1	0.474415656067037	-0.0216060022830275	-0.114297866469739	-0.336405711080296	-0.448548901314225	-0.221211688931863	7.29527681006235e-28	0.639632604568421	0.0129642886279727	5.94961266607875e-14	9.63185677902178e-25	1.21324895354188e-06	grey
WDR77	0.563599003235529	0.212629193529868	-0.129833202844154	-0.443721294508848	-0.474825229589877	-0.281986178455063	6.38775338520256e-41	3.15228501233164e-06	0.0047253033956135	3.4449790507691e-24	6.47824902346711e-28	4.45819018159307e-10	magenta
ATP5PB	-0.252962284349342	0.198538486799431	-0.119622673558675	0.277276572175253	0.253222703160224	-0.156024036673797	2.51754156940301e-08	1.3911498239019e-05	0.00928643078039133	8.86620527771581e-10	2.43322009752654e-08	0.000669985028514641	grey
C1orf162	-0.186290475308586	-0.0792317105044281	0.59786086786337	0.180352081358283	0.0546491386859379	0.441397438916414	4.65641217807168e-05	0.0855246118086283	4.44136167664893e-47	8.14080721416894e-05	0.236009234208968	6.31646951704858e-24	green
TMIGD3	-0.496176385844282	-0.163907879399086	0.354612271605191	0.48300300269414	0.364209743728903	0.352692683422251	1.05599008388604e-30	0.000349211683571604	1.96843055868599e-15	5.84519546064701e-29	2.98067909946093e-16	2.84957857033495e-15	green
RAP1A	-0.396599447119562	-0.117275502030384	0.044295751340575	0.337046361592582	0.347401422329409	0.303493607315507	3.13862364126474e-19	0.0107746126356837	0.336919479447791	5.29695963417478e-14	7.79827915774231e-15	1.63253735049782e-11	turquoise
INKA2	-0.148809233262129	0.0374744634626091	0.194631115150801	0.065305947282008	0.0593445309806179	0.328515197376828	0.00118501456511919	0.416630796173441	2.06222175161215e-05	0.156611953888945	0.198091108561969	2.43468623016857e-13	grey
DDX20	0.296559041272596	0.262041957651045	0.0539687339632963	-0.203146529925149	-0.261557836550219	-0.109934722934801	4.88841375289354e-11	7.50551603274985e-09	0.241902353401035	8.65783601447176e-06	8.01519506372518e-09	0.0168802093665883	blue
KCND3	-0.237052855486795	-0.140626071436841	0.263878936561006	0.229550712573653	0.196313705723085	0.452329126169865	1.87920066295401e-07	0.00219635749373699	5.84232931718813e-09	4.62213640866369e-07	1.74232501962534e-05	3.50027131491987e-25	yellow
CTTNBP2NL	-0.111354993440001	-0.201046157771699	-0.0526751436046021	0.152614679902511	0.216989123240812	0.09015149388569	0.0155048619885479	1.07615418251613e-05	0.253389309862867	0.000879902863118157	1.95014936740914e-06	0.0503021344550354	turquoise
WNT2B	-0.382165629789992	-0.282184336669681	-0.0691221871809453	0.416971527322534	0.350743686418499	0.227536555493344	7.3238809190313e-18	4.32984123151401e-10	0.133736090190983	2.80701571603131e-21	4.13795737332096e-15	5.85524849841517e-07	grey
ST7L	0.190981818371181	0.108090502891225	0.0305787324832939	-0.127224989526756	-0.150960411253786	-0.0713710945365321	2.957807560497e-05	0.0188246140401195	0.507501194445378	0.00564081437669389	0.00100231496719208	0.121516200896169	turquoise
CAPZA1	0.0793985796236528	0.0813942129056989	0.147487331222748	0.0448815917553638	0.0456743285521588	-0.130403570612242	0.0848657358263246	0.0772988903109363	0.0013120148115653	0.330561919514388	0.322083159583271	0.00454391471048806	turquoise
MOV10	0.0687915576968728	0.161854435283725	0.108999083779196	-0.0622701172010904	0.00695477562881582	-0.0513872288165768	0.135609861584769	0.000414996168431485	0.0178435382880483	0.176830959396243	0.880214276987228	0.265196656120705	grey
RHOC	-0.32989825612688	-0.179395014654123	0.00165233499478045	0.309255717451219	0.484092799769965	0.0751531270133908	1.90743613024598e-13	8.89317050980504e-05	0.971439644707354	6.41735156362301e-12	4.22131227190544e-29	0.102949129432171	grey
PPM1J	0.315292480397324	0.0909957848475112	0.149038355447174	-0.244234774054143	-0.253218539012831	-0.100453202483688	2.3600591938083e-12	0.0481782026340083	0.00116418918936118	7.71548801455504e-08	2.43454666351071e-08	0.0290993769801349	grey
TAFA3	0.116853103147665	0.0123660002543109	0.0936674254272592	-0.094600212951708	-0.157145816867901	0.186756428379814	0.0110638041106529	0.788733048167487	0.0419460204421684	0.0399367679635105	0.000611774413650856	4.45339660736688e-05	grey
SLC16A1	-0.176525410716371	0.0455516440200311	-0.13268895957554	0.14602623112513	0.226225287737516	-0.0696296175190692	0.000115606093106956	0.323386003494969	0.00387850520598785	0.00146687613585387	6.8218383126844e-07	0.130899255706346	grey
LRIG2	0.0722826217488063	-0.012953460673911	-0.0895582033249685	-0.0423095430301057	-0.0720249580540292	0.0063127193414331	0.116818474552553	0.778950651157041	0.0518409791964777	0.359052510863093	0.118131742989153	0.891200676827961	turquoise
MAGI3	-0.392384238372427	-0.119837088716832	-0.200881806136153	0.343195416940335	0.460139438304219	0.0242726128880171	8.00279496943293e-19	0.00916005756250328	1.09452294069491e-05	1.71274670852673e-14	4.15196992257679e-26	0.598877518643881	turquoise
PHTF1	0.226246213182123	-0.00943881706783328	0.263167158618168	-0.154592063614143	-0.186941064391554	0.1859497851838	6.80527416652221e-07	0.837943712393426	6.43931390194292e-09	0.000751752427581972	4.37528967579836e-05	4.81035366555659e-05	turquoise
RSBN1	-0.144236738096863	-0.0362033794655421	0.0120700336472004	0.160421294875812	0.156888624690452	0.0561263579891334	0.00167936326529458	0.432623347535129	0.79367420130581	0.000467556172965702	0.000624690083870068	0.223565044083074	turquoise
PTPN22	-0.179908227904598	-0.0797083473369848	0.408464488332756	0.307645468638384	0.209656762710114	0.149092211695597	8.48194586643952e-05	0.0836534838112735	2.09317797480351e-20	8.34781584589931e-12	4.34853289220345e-06	0.00115934327561629	green
BCL2L15	-0.309069786026845	-0.0900213223148398	-0.132197997405721	0.378810724132828	0.463937752811837	-0.194833983260574	6.6157611716757e-12	0.050636457684305	0.00401351667714577	1.48980811758938e-17	1.4431073616598e-26	2.02088704919458e-05	grey
AP4B1	0.184621089708938	0.184308610418641	-0.00347849379939588	-0.0724795730705573	-0.0416804684560371	-0.213947254173141	5.45790845024247e-05	5.6217295961216e-05	0.939918677281614	0.11582237546214	0.366248286106548	2.72917387153392e-06	grey
DCLRE1B	0.370640462576406	0.383502473275435	0.234156945261344	-0.278683254350835	-0.316253699862593	-0.0636184305237269	8.11643753983467e-17	5.50630710717545e-18	2.66941308014671e-07	7.23014885997719e-10	2.0083290770442e-12	0.167623787507113	blue
HIPK1	-0.0688536201940718	-0.0346090734004959	0.105884052414695	0.0692282272915115	0.125902169483938	0.139091276966727	0.135256603304786	0.453174857749029	0.0214050910531429	0.133139378461132	0.00616359185867211	0.00245724271177827	turquoise
OLFML3	-0.254712743479154	-0.227903315824277	0.17218569145193	0.211594336317784	0.0990373832976989	0.462646680172649	2.00083402425532e-08	5.60937220522077e-07	0.000170577887074869	3.52772575150536e-06	0.0314581539081109	2.06988435514956e-26	yellow
SYT6	-0.164043614948596	-0.054852466023617	0.0593660541991742	0.0616298410486372	0.0282878669940383	0.398749605158378	0.000345225562322295	0.234267986960461	0.197928177711042	0.181332505401421	0.539834738014683	1.93699944149312e-19	purple
TRIM33	0.104941902461588	0.0146680374383768	-0.00898266828368451	-0.0862674992994413	-0.0689593592636464	0.0593286891381799	0.0225972767875052	0.750603672776756	0.8456748039143	0.0611052988548086	0.134656371871991	0.198211093835096	turquoise
BCAS2	0.0360718746185076	0.157041665982388	0.0301707467688903	-0.0124246301759961	-0.0215352575716417	-0.0191874198678321	0.434297897574321	0.000616974523947378	0.51318445011438	0.7877552211579	0.640729475835176	0.677563364607307	turquoise
DENND2C	-0.112081838212575	-0.35774029901966	0.00633690935443176	0.14069814457823	0.0623325835259256	0.304533514698515	0.0148398047078493	1.07144037415328e-15	0.890786363724287	0.00218475261971945	0.176396265430828	1.38145481472268e-11	grey
AMPD1	-0.754820613794282	-0.249731120262806	-0.0537719786603064	0.862093623772661	0.717803952301772	0.166589668143901	4.07891169592889e-88	3.82988761243792e-08	0.243625565562099	7.62896039576689e-141	6.41292452013957e-76	0.000277884143195598	green
NRAS	-0.0263198738213207	-0.0501910175211293	-0.00701654184229244	0.133474548866395	0.138918990896287	-0.0636595607064961	0.568408695789023	0.276496818218557	0.879158554989162	0.00367100901628471	0.00248822769158866	0.167348675193377	turquoise
CSDE1	-0.109091337750163	-0.0496617070677847	-0.0756424088593614	0.0451239589633848	0.0528306667109579	0.183030928764626	0.0177464662688851	0.281599965796618	0.100720938251217	0.327954521715145	0.251988594420166	6.34112064036349e-05	turquoise
SIKE1	0.109323129489903	0.053056930662257	0.0185495150972549	-0.0421934309610465	-0.0650964259104866	0.00748820879046649	0.0175046019609713	0.249960378325839	0.687710048034481	0.360373969633511	0.157948667827699	0.871103912129031	turquoise
TSHB	-0.256276511272189	-0.176949824961515	-0.0140835184586664	0.125070145185316	0.167092144583703	0.385042559678432	1.62725765208685e-08	0.000111235296292484	0.760231974848031	0.00651429079299601	0.00026613615035474	3.95766142545578e-18	grey
TSPAN2	-0.256350989051067	-0.202892307097609	0.0702483336460836	0.143313780630916	0.0999713025387624	0.509911567407306	1.61126403548003e-08	8.88987006179104e-06	0.127503474667776	0.00179966362832049	0.0298846044376017	1.32949403741074e-32	yellow
NGF	-0.223694452158869	-0.243871691987287	0.0941061605185363	0.0590581798068427	0.0123848852428658	0.545700638289691	9.13794690423082e-07	8.07611508960608e-08	0.0409905924774676	0.200268100112157	0.78841804893293	5.57734890868914e-38	yellow
VANGL1	0.137333952810525	0.0771415653501757	-0.014143932762642	-0.0775483050477898	-0.0292403319011338	0.0132310156216256	0.00279046227458214	0.0941315538219285	0.75923507320361	0.0924044960098549	0.526267679644114	0.77434081305955	grey
CASQ2	-0.561043943439824	-0.293375799188087	-0.0588022558971561	0.309384573809518	0.336197075542827	0.53670992787622	1.72259690340296e-40	8.00886562020451e-11	0.202228456225923	6.28327006740368e-12	6.17869790445684e-14	1.43954296475943e-36	red
NHLH2	0.0582696502013748	0.0748753844245678	-0.00794690442581211	-0.0198498013375725	-0.059764989555363	0.0669691606353939	0.206352790376656	0.104231250606882	0.863283532618426	0.667088725805573	0.194925907169722	0.146302627602649	grey
SLC22A15	0.309717164439406	0.0682044597221299	0.121997896199829	-0.239991149286693	-0.250423201722862	-0.0288877174025092	5.9497144532068e-12	0.138986839268132	0.00796941882409253	1.31002476681022e-07	3.50244047549755e-08	0.531270062074521	grey
MAB21L3	-0.244081424016129	-0.226959252003797	-0.340333437654327	0.27300630518145	0.361750957508795	-0.144099965469816	7.86586351145983e-08	6.26337759394774e-07	2.90579572296528e-14	1.63534785315156e-09	4.86393008606981e-16	0.00169671226939026	grey
ATP1A1	-0.146306211348492	-0.0218483574913463	-0.285842816606622	0.095966865218092	0.189590292694825	-0.170187409826114	0.00143595959653923	0.635880935530069	2.51443490047341e-10	0.0371403210426181	3.38788203222987e-05	0.000203407104910149	grey
CD58	0.0415342464216765	-0.122029379688224	0.0410390374676191	0.0479064333220986	0.0948023574139198	-0.0613893835314753	0.367933628305314	0.0079531430062691	0.373677037495751	0.298976448018341	0.0395122428448588	0.183044792400811	grey
IGSF3	-0.406542415249357	-0.247620392150566	-0.244039980917218	0.305806178044468	0.475326344890019	0.135224180055425	3.26976561894536e-20	5.02173847400774e-08	7.90698590256462e-08	1.12508248573554e-11	5.60079204895483e-28	0.00324458316401062	grey
CD2	-0.147109799455245	0.0363627950818106	0.508292381785946	0.283100901449724	0.187811854966209	0.194999447128048	0.00135051908590844	0.430598393126662	2.24996422093226e-32	3.78146858456137e-10	4.02406021688068e-05	1.98775702414039e-05	green
PTGFRN	-0.0170798204486883	0.0328943419983884	0.13753266638281	-0.0807897136225763	0.00538153651147064	0.284300219294093	0.711299207273087	0.475879129477028	0.00275082109413609	0.079530804164721	0.907170908348763	3.16505627169182e-10	grey
CD101	-0.402385596006548	-0.0518385444256888	0.205798456943749	0.473124624161117	0.424241552767597	0.130228611853312	8.49524230636889e-20	0.261016813280169	6.55740353886001e-06	1.05971082422075e-27	4.81486450929041e-22	0.00459887515649453	green
TTF2	0.420610077622673	0.329017176743811	0.0113810671870583	-0.332673561709846	-0.333527844253611	-0.224438114892453	1.16780267149477e-21	2.22861530831873e-13	0.805208178285585	1.16448637050157e-13	9.99370209459784e-14	8.38879932915126e-07	blue
TRIM45	0.212367311518409	0.160592686349178	0.0232511223176423	-0.239244650006364	-0.238186482601928	0.065767223516237	3.24351045281926e-06	0.000460959517554267	0.614351053022151	1.4364226473966e-07	1.63591439119548e-07	0.153699242977502	grey
VTCN1	0.157433331089698	-0.0654744887968228	0.168606263936643	-0.126657530440889	-0.138926068928246	0.0666993016031324	0.000597629494539165	0.155542905233609	0.000233481305724297	0.00585998433704937	0.00248694774891775	0.147939214783984	grey
MAN1A2	0.0419920728667697	-0.0318405540441156	0.105261279501612	-0.032642868679238	-0.0290101752617234	0.147169142474198	0.362672807400686	0.490134650094802	0.0221868503404581	0.479260307626529	0.529530087220889	0.00134439868648643	turquoise
TENT5C	-0.4395279564389	-0.0260134507535063	0.218399011940654	0.552917409284527	0.460644091169687	0.111002696215009	1.02521675621168e-23	0.572921776270377	1.6660952018511e-06	3.81875996745327e-39	3.61082953508284e-26	0.0158365162867429	green
GDAP2	0.0203840458681003	-0.00408867788925129	0.0660194676326327	0.0440582273266951	0.0772799604797192	-0.0547241802933452	0.658687142561466	0.929404848352926	0.152123917398561	0.339519278961435	0.0935410415386389	0.235365536168301	turquoise
WDR3	0.45703755443696	0.240271299799393	0.0117350124546062	-0.356915563969738	-0.416129987915364	-0.153963591549066	9.74578469975039e-26	1.26541506897662e-07	0.799277337114008	1.2586299378353e-15	3.43301894593356e-21	0.00079047711075415	blue
SPAG17	0.132394351419012	-0.0766428337886586	0.0301622101772317	-0.111837376582377	-0.159799504887559	0.037282527303961	0.00395901832034847	0.0962843214982517	0.51330371704687	0.015060633866805	0.000492232249040463	0.419023175036464	black
TBX15	0.250820001878826	-0.18861051261655	0.270873063700236	-0.243124118334507	-0.287409085801296	0.192658947157079	3.32708746156069e-08	3.72552430104922e-05	2.21162454822645e-09	8.87057109000651e-08	1.98764803233112e-10	2.50811471615733e-05	grey
WARS2	0.219445961292231	0.230899860309962	0.0339505515918687	-0.127888376981927	-0.228852772396425	-0.225977233366346	1.481281146934e-06	3.94022873547424e-07	0.461821276600131	0.00539395939878324	5.01808145783619e-07	7.02116709026852e-07	grey
HAO2	-0.0292677488995727	-0.0138009592108839	-0.0107073693769868	0.00341459611468935	-0.0469681487416226	0.0417432018433811	0.52587973463643	0.764899756273568	0.816527569324642	0.941020307637155	0.308551674741944	0.36552670050731	grey
HSD3B2	-0.662080546533106	-0.124783729501002	-0.174134975345815	0.606540182316212	0.713560336395338	0.0468434501845844	7.37758896119771e-61	0.00663909208739934	0.000143395523386048	9.27574294108882e-49	1.20364267748106e-74	0.309839279683091	grey
HSD3B1	-0.0642870783405911	-0.1500755173762	-0.0853567545787598	0.033078780710622	0.109638817518788	-0.0958623338073635	0.163193159355109	0.00107407041011908	0.0638982649784417	0.473407574306344	0.0171798314946198	0.0373481799201725	grey
ZNF697	0.427443480680449	-0.0297079715824006	0.267747156820224	-0.385601147949892	-0.447785964905311	0.0597656785634771	2.18484410672384e-22	0.519670691483872	3.42581443376542e-09	3.50939313752951e-18	1.17969203808734e-24	0.194920750860372	grey
PHGDH	0.255022284055122	0.333938497627756	-0.0692460012269293	-0.246989568567734	-0.275836513205097	-0.0488965546907751	1.92084241602452e-08	9.28389974263297e-14	0.133039561831385	5.44268682846419e-08	1.0912182412803e-09	0.289088851207817	grey
HMGCS2	-0.357615368254828	-0.270149975910831	-0.350726690527883	0.388974305307733	0.466882704483235	-0.0545727871164842	1.09792858841226e-15	2.44845011382626e-09	4.15139271676645e-15	1.68981195947982e-18	6.30201166119824e-27	0.236665441930013	grey
REG4	0.0871715236730955	0.0613620311065254	0.217147630111024	0.0156514991265053	0.0657202874408099	-0.124482033298721	0.0584333971087253	0.183240321875109	1.91603845937553e-06	0.734491647367561	0.153993729469103	0.00677286502178441	grey
NOTCH2	-0.0734984408081403	-0.0758711994672681	0.281600324103357	0.00961804640702056	-0.018625794176092	0.4011144688844	0.110775231274994	0.0996922541276697	4.71881829702057e-10	0.834910241872798	0.686493733723895	1.13453126852133e-19	yellow
SEC22B	-0.00860761299261838	-0.0312750849549063	0.170252205676104	0.0423445046803824	0.0305847789808968	0.0803694353204349	0.852042622514608	0.497877612207182	0.000202255656117854	0.358655211589244	0.507417214936369	0.0811131049323339	turquoise
NBPF26	-0.0814139598338438	-0.103429340952736	0.106538582222224	0.000806427805633997	-0.0451269887805689	0.304650058755827	0.0772268482455384	0.0246315948072567	0.0206093473517462	0.986058758595777	0.327922011206087	1.35578417611425e-11	grey
PPIAL4A	0.169833088301718	0.108194461028271	0.0612153447475207	-0.138462395924125	-0.155463669297332	-0.0869451427006998	0.000209812857968442	0.018710028430795	0.184291545514568	0.0025720757358536	0.000700947984011162	0.0590932309282211	grey
FCGR1B	0.0999434361937033	-0.00839620113888111	0.686934753665635	-0.0705412739316562	-0.19956145980135	0.303036681426867	0.0299305611107999	0.855636315659587	3.71543601527311e-67	0.125919708041437	1.25330735614352e-05	1.75646496166763e-11	green
FAM72B	0.126281910324184	0.168004904066176	0.133022934981916	-0.149643007892217	-0.161161672136669	-0.0100151448403026	0.00600923853448105	0.000245974336282018	0.00378902865377035	0.00111083925132081	0.000439675477342025	0.828198097814748	grey
SRGAP2C	-0.0960196957794849	-0.0996357588046941	0.30144170462012	-0.0200708502457053	-0.0541459499532232	0.496743098393926	0.0370356424160911	0.030442015692136	2.2652974610882e-11	0.663607364450397	0.240357603006196	8.85032477257797e-31	yellow
FAM72C	0.15424112753776	0.133865164388962	0.149050101406589	-0.16413975520765	-0.155896781390075	-0.0252852932815183	0.000773154013815672	0.00357162806630927	0.00116313071531068	0.000342427940481464	0.000676903138059367	0.583713731526804	grey
NBPF15	0.249553435264882	-0.112153040991281	0.0699582290403742	-0.232390329666558	-0.306911052561422	0.177095106871096	3.91861726440894e-08	0.0147760223546279	0.129087090040639	3.29947739474444e-07	9.40664167205122e-12	0.000109775166532472	grey
SRGAP2B	0.0504973468969263	-0.116501608792067	0.317204846982463	-0.131812557813535	-0.19237120235974	0.451603323303159	0.273572344310686	0.0113096694218934	1.71093176964775e-12	0.00412247466528444	2.58035513286463e-05	4.25532847230829e-25	yellow
FAM72D	0.329577491550251	0.200409566119299	-0.0485147595387912	-0.330410094418306	-0.291489023547388	-0.137791016024119	2.01873918747414e-13	1.14897787343849e-05	0.292875223782901	1.74216005316451e-13	1.07004712524468e-10	0.00270004998512809	blue
PPIAL4D	0.0487176242212724	0.0384246091145567	-0.0511363053488079	-0.0291845948823782	-0.0589993106160729	-0.0148129278714511	0.290859243756829	0.404906594074002	0.2675403513725	0.527056796338236	0.200717803977504	0.748222922254251	grey
NBPF20	0.226749907116845	0.0519621242807415	0.00674520848162735	-0.255354586428802	-0.259953494359157	0.101313391942878	6.41802066338168e-07	0.259880246505778	0.883797816726923	1.83841482924802e-08	9.95544092334236e-09	0.0277417027615942	grey
GPR89A	0.467035437097216	0.126471806692199	-0.0801703669262691	-0.420923229439556	-0.451287713622347	-0.158808554698632	6.03563017884432e-27	0.00593336098229442	0.0818714152386911	1.08236095145782e-21	4.63188664013817e-25	0.000534073206829711	grey
PDZK1	-0.225508659633534	-0.186655035557945	-0.226967304946	0.138245134041717	0.21649076819891	0.0122363689592229	7.41306516724585e-07	4.49684787830668e-05	6.25750096910348e-07	0.00261287061702397	2.06122570837791e-06	0.790896208711695	grey
CD160	-0.59026911686823	-0.0944550609972041	0.00593017098255065	0.541646496384041	0.517373876352923	0.12486779441904	1.19041201130499e-45	0.0402439765625575	0.897756616359372	2.4451983084672e-37	1.13417309226573e-33	0.00660224173990226	green
RNF115	0.288606744452832	0.0399567684202194	0.266977601387013	-0.225054876004875	-0.342469907232918	0.144887010448619	1.65897718091854e-10	0.386420312871963	3.8122282010533e-09	7.81256055993648e-07	1.95935653472739e-14	0.00159908289814545	turquoise
POLR3C	0.446094581228434	0.0371702629183645	0.0606614899346118	-0.336796145948628	-0.485173796368864	-0.102755749626816	1.84585898977338e-24	0.420426214932802	0.188300861080362	5.54305666089652e-14	3.05305885840858e-29	0.0255872748702949	grey
NUDT17	0.136584301410002	0.00542901512285483	0.0885973014530898	-0.154840918315024	-0.259437058574227	0.228583304187275	0.00294473542003937	0.906355665958489	0.0544164951952791	0.000736909953077616	1.06716544011942e-08	5.17951253454545e-07	grey
PIAS3	0.193883943878881	-0.109576348121211	0.335553778702562	-0.196029722665047	-0.265587635545339	0.332498386629159	2.22148519001897e-05	0.0172436767661793	6.94082787326956e-14	1.79278617315844e-05	4.61998871057525e-09	1.20150664620814e-13	grey
ANKRD35	-0.444741896360231	-0.296087490157046	0.196181524166765	0.298682941502427	0.227971644736619	0.640336709637033	2.63580039374718e-24	5.26133755559053e-11	1.76564228948967e-05	3.50458298828559e-11	5.56467449747029e-07	7.99429713270502e-56	red
ITGA10	0.0154017221122132	-0.190139720817381	0.24242973260861	-0.0784943214486873	-0.108261805622108	0.340690708037146	0.738573034026835	3.21143998488619e-05	9.67569720009756e-08	0.0884856667016252	0.0186361243491635	2.72104674337966e-14	grey
PEX11B	-0.00588640088080501	-0.0802551337894334	-0.00143938541702548	0.0564594610893514	0.00877092070719916	0.0393756728857017	0.898507180747819	0.0815478153881919	0.975119167783093	0.220824811334077	0.849268720253966	0.393370256527069	grey
RBM8A	0.255713298315186	0.119810126320594	0.0845377917172968	-0.271706928649687	-0.284296693723994	0.0130682092817969	1.75328010524328e-08	0.00917586424965424	0.0664987110778762	1.96607838780933e-09	3.16671623817314e-10	0.777043871108072	grey
LIX1L	-0.223322686537837	-0.275640413425337	0.311002115627965	0.154745379871889	0.0849784746491895	0.531909096769117	9.53612550201951e-07	1.12240734960766e-09	4.81605910215875e-12	0.000742575782390108	0.0650888193210042	7.85004583395518e-36	yellow
ANKRD34A	-0.0382142893641562	-0.148123298670795	0.293631569606899	0.00378685774723787	-0.0120228070360879	0.386240503791852	0.407484720755888	0.00124942896293367	7.69913365013743e-11	0.934603965780227	0.794463417980997	3.05741125264523e-18	grey
POLR3GL	-0.12871223427578	-0.175170964506363	0.0332851488211248	0.0358955531627874	0.0265536791892643	0.278748632319841	0.00510094835364229	0.000130659144579196	0.470650519638502	0.436548978112473	0.564976584610337	7.1617250139171e-10	grey
TXNIP	-0.397024598235064	-0.376044510523366	0.0951430386148771	0.344980199498052	0.358502554943047	0.338548248323162	2.85373986497683e-19	2.65909776698686e-17	0.0388054165805259	1.22836399755254e-14	9.22899401801772e-16	4.02965206048263e-14	grey
HJV	0.0069972215142295	-0.111875858010342	-0.0714965838171842	-0.0565038020684415	-0.0128720854428796	0.0537951852869609	0.879488759451266	0.0150256822969373	0.120860861481271	0.220461863821378	0.780303670001289	0.243421872469432	black
NBPF10	-0.153260954939235	-0.172605222160749	0.0447547336591008	0.0675218759707594	0.0183984535596388	0.311356208757444	0.000835951968127848	0.000164348598208316	0.331931981452407	0.142993782076425	0.690121188044661	4.5427092623866e-12	grey
NOTCH2NLA	-0.0348833394748058	-0.0748009801515189	0.150803717143793	0.0220727680352836	-0.0207311760902467	0.0874128510518205	0.449600779671803	0.104576855583149	0.00101468983231564	0.632415332470797	0.653250982153866	0.0577367286206281	black
PPIAL4H	0.00271440558831266	0.0344421173640736	0.110766179893792	-0.0374343465249255	-0.0343518664366472	0.00858447639576682	0.953098882593096	0.45535833742995	0.0160626480333848	0.417130166741799	0.456541108295986	0.852435763130885	grey
NBPF12	0.0142347235059054	-0.183362390057985	-0.0260581760405385	-0.0486571166976626	-0.0694876825592469	0.215787510321166	0.757737677531705	6.14657370107852e-05	0.572261995088544	0.291459564857136	0.131688028009426	2.22832477785759e-06	turquoise
PRKAB2	-0.103778987633207	-0.210255823414162	0.018043121016557	0.0346799336930323	0.00980322106151769	0.31075065207091	0.0241477887728823	4.07703820549092e-06	0.695805099281624	0.452249918515795	0.831778716516195	5.01987508865153e-12	turquoise
FMO5	-0.484936410712707	-0.358188458157786	-0.288147750519452	0.456070656738337	0.54217015186875	-0.00464169048404111	3.27852420094861e-29	9.81482869323561e-16	1.77815000961362e-10	1.26926594898567e-25	2.02252952079149e-37	0.919886667022882	grey
CHD1L	0.258000788295089	0.110190343500362	0.0205606792168051	-0.224965706493915	-0.241898297674674	-0.0929562754724636	1.29359497649576e-08	0.0166250688769419	0.655918743113764	7.89345589196122e-07	1.03390650333037e-07	0.0435345648508704	grey
BCL9	0.212622144091178	-0.10029903935054	-0.108052203422841	-0.20996585153614	-0.2697092945241	0.141527947505413	3.15470819845145e-06	0.0293486286761792	0.01886698276063	4.20636683393179e-06	2.60466783380127e-09	0.00205511899521801	grey
ACP6	0.525615875199014	0.0666616458934204	-0.00625656380135417	-0.423416029268133	-0.474953539072405	-0.182330536032909	6.9633795180234e-35	0.148168685856146	0.892162591691143	5.89475487480531e-22	6.241417787262e-28	6.77147975071617e-05	grey
GJA5	-0.130880490068518	-0.180333393604022	0.35553712182555	0.0542741354827925	-0.0310296933023068	0.478383382460221	0.00439709712644283	8.15490575726793e-05	1.64559688017368e-15	0.239244566744873	0.501257836665075	2.29288432320516e-28	yellow
GPR89B	0.346394690222545	-0.000435761684134978	-0.104112939116897	-0.290541960205735	-0.333274187109304	-0.121684305222369	9.42442071829489e-15	0.99246643410669	0.0236933900435867	1.23655895923451e-10	1.04584213067008e-13	0.00813316413208878	grey
NBPF11	0.0876527821205668	-0.155147640428343	-0.149271184867144	-0.0873538576315959	-0.14030180514886	0.114011269014171	0.0570509278326496	0.000718989438518187	0.00114337267533592	0.0579063931913987	0.00224926919441412	0.0131944478772015	turquoise
NBPF14	-0.155782838189117	-0.0946751145790377	0.0688250538270931	0.0474803141176076	0.0252583946822033	0.309404359277522	0.00068315366035781	0.0397790187969763	0.135419114268082	0.303300231907451	0.58411419464566	6.26292615977699e-12	grey
NUDT4B	0.0090454284788134	-0.0685859417511905	-0.0157144411452916	-0.0111256779366171	-0.0198813733787267	0.036297797743935	0.844610208564342	0.136785299027251	0.733464340156643	0.809494548183849	0.666591049106379	0.431423349903271	grey
PDE4DIP	-0.181836965888826	-0.0743363073821204	0.178497731982192	0.128960389889956	0.12332133274628	0.229101704878778	7.09114571918901e-05	0.106755807772421	9.65759263628884e-05	0.00501554440573138	0.00731032234631203	4.87325886540993e-07	turquoise
NBPF9	0.282339955618661	-0.0524775780032317	0.00129831171985909	-0.277167075332039	-0.310402308635321	0.0923937161125152	4.23157262746499e-10	0.255176461324489	0.97755705406311	9.00767462299323e-10	5.31619571599354e-12	0.0448268058088484	grey
NOTCH2NLC	-0.0348833394748058	-0.0748009801515189	0.150803717143793	0.0220727680352836	-0.0207311760902467	0.0874128510518205	0.449600779671803	0.104576855583149	0.00101468983231564	0.632415332470797	0.653250982153866	0.0577367286206281	black
NBPF19	-0.164613082884422	-0.131027059843863	0.148978988928461	0.0777486314095044	0.0318125206906991	0.321708216336936	0.00032896003986236	0.00435284511628173	0.00116955252565338	0.0915632624204891	0.490516983369991	7.94908110830965e-13	turquoise
PPIAL4C	0.018762758618917	0.0239614375423607	-0.0667463076119865	-0.0615536548911054	-0.00708158019444369	-0.0320229732633466	0.684311787644177	0.603572535779341	0.147653143645301	0.181873736188209	0.878047136326637	0.487650630639648	grey
FCGR1A	0.173909785169812	0.0139617394303005	0.705269073634205	-0.126975782094653	-0.265751401796877	0.290216518163957	0.000146314045043116	0.762242666541508	3.18241886165793e-72	0.00573614163995217	4.51681478477484e-09	1.29940729684824e-10	green
HIST2H2BF	0.161904066784223	-0.034595344248414	0.137469930048384	-0.154321380137958	-0.17727491296128	0.031213269790885	0.000413278531587471	0.453354187352248	0.00276328056322957	0.000768210724559761	0.000107993012432207	0.498727963627819	black
HIST2H3D	0.127023713835718	0.0933143935394987	0.0679207501176912	-0.138982145811894	-0.154168642738409	-0.0151776716547711	0.00571769499822294	0.0427283917527707	0.140641693547002	0.00247682839434562	0.000777644116175531	0.742240307658045	grey
HIST2H4A	-0.0640573271141076	-0.0486601789541107	0.0152875884816103	0.0237994660528517	0.0896047522455711	0.0770901160118195	0.164705513530901	0.291429162965592	0.740440446505155	0.606022871664325	0.05171884028037	0.0943518390087874	grey
HIST2H3C	-0.100455421888579	0.021089215184084	-0.0931240822155207	0.054830439980313	0.0678794705910937	0.038065100282007	0.0290958019370354	0.647663144840956	0.0431552280881383	0.234456173421113	0.140883726939099	0.409319399625343	grey
HIST2H2AA3	-0.00963520841433029	-0.00362130686729494	0.112190718341398	0.00429956008615979	-0.0164425508921385	0.0516869382390609	0.834619901220814	0.937456920767016	0.0147423690966492	0.925773985336359	0.721615506298199	0.262415812998174	grey
HIST2H2AA4	0.0372059576933417	-0.00758954771564736	0.0475586768856637	-0.025741329322628	-0.0168052898523655	-0.058911473524203	0.419979816537962	0.869375058570546	0.302502000496237	0.576943807770444	0.715737056546755	0.201390159707783	grey
HIST2H2BE	0.0273287947352679	-0.124090853756302	0.0909644335536711	-0.0646415296351515	-0.0363740603382458	0.134147907763768	0.553669989334704	0.00694990828120768	0.0482557067403392	0.160880464018803	0.430455505496384	0.00350122106766341	grey
HIST2H2AC	0.137128977925357	0.216946898094609	0.166931797505117	-0.124957307526305	-0.132531147295474	-0.0966730529996441	0.00283189678381532	1.95933391181628e-06	0.000269833703685198	0.0065632047864087	0.00392144725054518	0.035761642173146	grey
HIST2H2AB	0.110890209294279	0.0842885882767456	0.134917019430829	-0.103598029076508	-0.116766160159307	-0.0249578559182988	0.015943713926883	0.0673070321368838	0.00331602569651809	0.0243971459050477	0.0111241747870291	0.588597223853316	black
BOLA1	0.0347552441959651	0.0430146340640889	0.0591928731454444	-0.0227002173670762	-0.104722346694799	0.00206126338036734	0.451268057509518	0.351093277942699	0.199241931826013	0.622768350101878	0.0228832250908413	0.9643755997609	grey
SV2A	-0.229616914164845	-0.301150396450733	0.199841061288005	0.122879649975464	0.0763978891584961	0.605094687795319	4.58618012029949e-07	2.37263833619695e-11	1.21795501722657e-05	0.00752465812971592	0.0973559070254309	1.7814021549404e-48	yellow
SF3B4	0.281577841271686	0.115924894265109	0.0212491938786675	-0.288301171509059	-0.293487040301128	0.00636326415312994	4.73445309491124e-10	0.0117235590731072	0.64517275089645	1.7374168426638e-10	7.87269088601028e-11	0.890335007209316	grey
MTMR11	-0.135708553889781	-0.312275151693674	-0.282492575162725	0.182204006304699	0.260446771572492	-0.0996695594185216	0.0031347590781106	3.90210128003384e-12	4.13730732704226e-10	6.85210698266802e-05	9.31496352557122e-09	0.0303854651835072	grey
OTUD7B	-0.215468254983938	-0.192339698909938	-0.0419459379951882	0.0923895668519026	0.221655902625782	0.232555400658629	2.30839130690166e-06	2.58838303496793e-05	0.363200799728534	0.0448364554869877	1.15352991694364e-06	3.23501989045126e-07	turquoise
VPS45	-0.0248649392834258	-0.0280736313161425	0.103213285259031	-0.00364026460230164	-0.0314763565044565	0.183336883919257	0.589986426722488	0.542910208627254	0.0249347167165612	0.93713017893604	0.495114187040686	6.16134182271754e-05	grey
PLEKHO1	-0.302278127499208	-0.159617193728103	0.448887884008871	0.203944155972211	0.123661500475164	0.602351916493609	1.9827574770384e-11	0.000499693664193346	8.80061558384437e-25	7.96669466163038e-06	0.00714898853080782	6.08914286399718e-48	yellow
ANP32E	0.207366437508866	0.240089349580217	0.219781290527259	-0.209194706809417	-0.219966759718745	0.052219454498318	5.55442993321117e-06	1.29421794675372e-07	1.42636155552712e-06	4.56964403216122e-06	1.39682963397024e-06	0.257524546533254	turquoise
CA14	-0.372100935427947	-0.00582334448856407	-0.0173252040836767	0.134543366460907	0.214453052025356	0.31671403399677	6.01570319667515e-17	0.899588623052408	0.707340757015817	0.00340485762922739	2.58170383216723e-06	1.85857405496603e-12	grey
APH1A	0.0269519639982138	-0.0370879419088967	-0.00191559099264986	0.0433360986669258	0.0285110419856645	-0.0452857433834504	0.559152998880214	0.4214567788169	0.966891730669135	0.347501793406105	0.536640209725452	0.326221460617651	black
C1orf54	-0.173116250410725	-0.114699221265509	0.432978801488374	0.113933212337432	0.0143709094012147	0.489074842778515	0.000157048929568276	0.012647922977538	5.4635161207057e-23	0.0132577539642476	0.755493287247521	9.39186683224037e-30	green
CIART	-0.0856128412767813	-0.148882037055944	0.0417113095022761	-0.0338194322111951	-0.018846617275629	0.3480703090617	0.0631025083533441	0.00117836038460731	0.365893428902535	0.463553774786983	0.682977150350472	6.87357857957355e-15	grey
MRPS21	0.0924942881368348	0.162452532051631	0.0972854799808409	-0.121715480875799	-0.11344111944303	-0.0044038079245823	0.0445934451962561	0.000394733001054308	0.0346014757074191	0.00811675206446553	0.0136630523473836	0.923979663073566	grey
PRPF3	0.421856675251845	0.0679768880115225	-0.0702906859107572	-0.367235771116918	-0.369069063841329	-0.0816332960090533	8.62597192065883e-22	0.140313053005866	0.127273548838553	1.62200844845682e-16	1.11837650753306e-16	0.0764303126233262	blue
RPRD2	0.013317584870119	-0.087635505808752	-0.056933397053542	-0.0719766435983408	-0.0778994558395104	0.170000483598885	0.772904619518839	0.057100082418936	0.21696753557597	0.118379273951749	0.0909339605961987	0.000206763350565279	turquoise
TARS2	0.39585236514465	0.118405361830118	-0.0514142038456083	-0.350648047134055	-0.392161314641384	-0.0872702610202799	3.70861215475872e-19	0.0100337242169553	0.264945543718113	4.21412014739542e-15	8.40577472463382e-19	0.0581475234977196	grey
ECM1	0.19670494573859	-0.233633897896668	0.296302855528173	-0.191174440705754	-0.203109339220753	0.254955609942752	1.67501086715101e-05	2.84275464691981e-07	5.08769718470209e-11	2.90251996186724e-05	8.69141668188575e-06	1.93780643865296e-08	grey
ADAMTSL4	-0.332470968867643	-0.259734177913463	0.365603229385051	0.222053589139022	0.165776241162918	0.505734221099715	1.20740431904147e-13	1.0253718908737e-08	2.25408298290076e-16	1.10246640953802e-06	0.000297934047275562	5.1366880422209e-32	yellow
MCL1	-0.0818925239894047	-0.0959222445755534	0.300354962053604	0.0970585987282845	0.173626344202774	0.154806403528809	0.0754975312134726	0.0372289280047431	2.69164945383026e-11	0.035027481425178	0.000150066784693338	0.000738952190240368	turquoise
ENSA	-0.0171837610210847	0.124642599092949	-0.0534683606181955	-0.037542501673535	-0.0156395255334662	0.0347521754547196	0.70962151657388	0.00670137209452307	0.246301533569501	0.41578466928299	0.734687127883142	0.451308042724412	grey
GOLPH3L	-0.165855738501012	-0.137810373677353	-0.0644355323193111	0.220513418469305	0.226551623049564	-0.0816128979311445	0.000295916570790764	0.0026962803900921	0.162221515896488	1.3131569246333e-06	6.56787087673031e-07	0.07650410697142	turquoise
HORMAD1	0.0492345693802984	0.034358243256139	0.0660300761500012	-0.0250635786674725	-0.0515638085734674	-0.0531256117989265	0.285764216616906	0.456457481307622	0.152057934135044	0.587018389978558	0.263555827959439	0.249346979987824	grey
CTSS	-0.346738642717816	-0.213715601275464	0.166550433747892	0.422958998542261	0.428563019731935	0.0221035220287488	8.83456250027215e-15	2.79937353936645e-06	0.000278821549026895	6.59196912929172e-22	1.65412275094404e-22	0.631941018398368	green
CTSK	0.101159223062503	-0.19943935167563	0.508808725552276	-0.0358800445900775	-0.177059337054812	0.416596517378642	0.0279809512279671	1.26905079296211e-05	1.90302850437746e-32	0.436747294803531	0.000110132982735451	3.07069587270239e-21	yellow
ARNT	-0.19067484584194	-0.250098571177678	0.111587282880103	0.151403345114655	0.101857171619593	0.336956203764705	3.04798351495207e-05	3.65251477957565e-08	0.0152895311007148	0.000968083688162542	0.0269118200862576	5.38437379926526e-14	turquoise
SETDB1	0.316138330814672	-0.0079135685695863	-0.0231866134366445	-0.2801636205522	-0.374272620755901	0.0408745461572886	2.04767214151963e-12	0.86385144107251	0.615334101861297	5.82604639761321e-10	3.84271437643399e-17	0.375596970863745	grey
CERS2	0.185133220716223	-0.080933957150601	0.0451437751233982	-0.1828103671865	-0.129751731638548	0.0195297935774746	5.19912874697937e-05	0.0789935442787233	0.32774192835246	6.47378027590525e-05	0.00475173944790535	0.672141284562601	grey
ANXA9	0.182886502350755	-0.219600661158185	-0.151316869263127	-0.193077923428076	-0.214008034021104	-0.0189256118833196	6.4276946290327e-05	1.45569748828915e-06	0.000974680814150333	2.40634859209962e-05	2.71103602373944e-06	0.681720828810794	grey
MINDY1	-0.368383826055942	-0.391984482397991	-0.180631480063968	0.315521272201706	0.368790079375476	0.164327189187827	1.28546544845507e-16	8.73958576265247e-19	7.93274067704512e-05	2.27124116011101e-12	1.1836570968993e-16	0.000337034413687912	grey
PRUNE1	-0.00950734472798232	-0.0712516913292584	-0.0174355731492172	0.0174744091551777	-0.0524559708117586	0.0777270006545043	0.836783590308123	0.122142325818369	0.705562878907713	0.704937670125612	0.25537244564404	0.0916538002529238	grey
BNIPL	0.255095903260758	0.0290458816183159	0.0163872513740873	-0.199049004658935	-0.228625854916887	-0.0814958320399409	1.90227830611318e-08	0.529023288416611	0.722513127059414	1.32064972692417e-05	5.15369380135382e-07	0.0769287381542243	grey
C1orf56	0.293658058239188	-0.10172910722593	-0.10863631209185	-0.279563005992876	-0.30091899475322	0.0456609826232339	7.66773187211712e-11	0.0271053160669824	0.018229767310673	6.36043477325065e-10	2.4614273956166e-11	0.322224720444409	grey
CDC42SE1	0.149893828970756	-0.0692935187346423	0.297800942106769	-0.0726145234406895	-0.116996492029809	0.133612032033462	0.00108937738056311	0.132772991844066	4.02532216415262e-11	0.11514370274125	0.0109648727177523	0.00363574806791339	turquoise
MLLT11	-0.165548311574977	-0.192681989805218	0.22505827710611	0.00904478354254574	-0.000423388873123726	0.533931204159237	0.000303789840636858	2.50241339136606e-05	7.80949086635545e-07	0.844621147123207	0.992680332541974	3.85510148795976e-36	yellow
GABPB2	0.222581340348021	-0.0131456383135326	-0.0632005091381522	-0.19333632961117	-0.217564013891231	0.00787864240026327	1.03804150129652e-06	0.775757986570034	0.170438413938724	2.3455494261439e-05	1.82913250678023e-06	0.864446517259726	grey
SEMA6C	-0.0938666949836789	-0.306556771140406	0.066729369813772	-0.00568785146744821	-0.0398283765395353	0.503307252827303	0.041509769836164	9.96324747805446e-12	0.14775617580066	0.901913008680606	0.387949423971337	1.11690159310619e-31	yellow
TNFAIP8L2	-0.267471260661852	-0.123772067297556	0.553647396717871	0.353079093061348	0.190557689889111	0.344089540923584	3.55976386568843e-09	0.00709723953122862	2.9009811401106e-39	2.64562233833854e-15	3.08308089209923e-05	1.45039264014124e-14	green
SCNM1	0.306761193427766	0.090736952986111	0.0495522601412466	-0.262310379087267	-0.33810643185342	-0.0220927845022389	9.63827523697128e-12	0.0488211983216323	0.282663054269895	7.23661142739142e-09	4.36787795930298e-14	0.632106604462539	grey
LYSMD1	0.123248053229853	-0.0406834000695015	0.0363746954808926	-0.103437435511314	-0.19673223739512	0.0929890190701452	0.00734550053529071	0.377835630624443	0.430447450213778	0.0246203004146943	1.6704086157871e-05	0.0434603263941382	grey
VPS72	0.398386927316936	0.0999644309908103	0.0351315010053175	-0.324087691826611	-0.426412401870305	-0.0387708233482504	2.10180671134889e-19	0.0298959312497539	0.446380656113251	5.27413386698782e-13	2.82049759270066e-22	0.400683890737531	grey
PIP5K1A	0.204226457603395	0.0961257447633183	0.209689195552095	-0.160860771406038	-0.199911779937732	0.0565598255220828	7.73492893250633e-06	0.0368262723693698	4.33340254887984e-06	0.000450814612035916	1.209164947015e-05	0.220003900980277	turquoise
PSMD4	0.339235046079911	0.152614430110401	0.0306122596730403	-0.354956197142065	-0.378106701806444	-0.0268059372307894	3.55422372280625e-14	0.000879920255938314	0.507035628626347	1.84170253020301e-15	1.7274032712165e-17	0.561284777191972	brown
ZNF687	0.0687675977479226	-0.0838919559004408	-0.0776456585013019	-0.093537070746665	-0.0676467298774731	0.0733571013440868	0.135746430946432	0.0686101662612642	0.0919949085965432	0.0422334868804756	0.142254328150261	0.111464858773625	grey
PI4KB	-0.0257430166400932	-0.105906442921942	0.0454652227120661	-0.00969319470749423	-0.0429696676157538	0.190122619306232	0.57691882792459	0.0213774354986934	0.324305803926096	0.833639076464876	0.351597517483767	3.21679818315558e-05	grey
RFX5	0.21965326843712	0.125372311153356	0.243096834079688	-0.182908745626811	-0.25505580084127	0.114674460925834	1.44709440640318e-06	0.0063849104683921	8.90094844035504e-08	6.41428900980014e-05	1.91236905137135e-08	0.01266724116347	grey
SELENBP1	-0.415209647954245	-0.182898310444524	-0.350620740036913	0.434897259046532	0.477654525517512	-0.127698647364441	4.27575128390504e-21	6.42057481677281e-05	4.2361176005528e-15	3.35927668532383e-23	2.83930532488104e-28	0.00546354812786693	grey
PSMB4	0.347370885014139	0.246615689829372	0.102705145233114	-0.291131860682784	-0.344148023922248	-0.152039260283763	7.84328890277329e-15	5.70805431415459e-08	0.0256603456557436	1.13010377953265e-10	1.43467833590852e-14	0.00092082225135757	brown
POGZ	0.0289061959503334	-0.0836221188440379	-0.0247848489374738	-0.0965938092640565	-0.104569974456633	0.218431144168104	0.531007319709784	0.0695084743649217	0.591185069794388	0.0359141489420296	0.0230835109911419	1.66010811771261e-06	turquoise
CGN	-0.39520242085012	-0.328628268635901	-0.361943486081689	0.335590840968505	0.519100486569353	-0.00832547610783566	4.28658051451291e-19	2.38669961295802e-13	4.68166953318965e-16	6.8945225322657e-14	6.36130767259865e-34	0.856839208364722	grey
TUFT1	0.144964536839968	-0.324920345080803	-0.230059149143233	-0.0819235101068379	-0.0664852736510364	-0.0589425420425645	0.00158975042660273	4.56492985656386e-13	4.35279566536004e-07	0.0753866560897687	0.149247094230406	0.201152156455453	grey
SNX27	0.163918979530464	0.0697212695036374	0.197386013815173	-0.1857026946805	-0.179594453328754	0.143906086608909	0.000348884103846861	0.130391863975284	1.56368518653769e-05	4.9249976592548e-05	8.73118390915776e-05	0.00172158660789053	grey
CELF3	-0.0978311640200372	-0.0247566440262065	-0.211225838916159	0.0467086621266232	0.0224238955287344	0.0615851468868457	0.0335948965748354	0.591607453894734	3.67145321904673e-06	0.311235039039839	0.627008954257478	0.181649870599944	grey
RIIAD1	0.169849139365527	0.0350370748937563	-0.173767706387962	-0.148036563550071	-0.143946972816131	-0.101542284755012	0.000209518634312183	0.447604376422384	0.000148184009393968	0.00125779965995476	0.00171631332743361	0.0273897374183699	grey
MRPL9	0.383545170337515	0.210638228154187	-0.0479384550955319	-0.324505453819813	-0.392971973739796	-0.112570618485885	5.45625233195917e-18	3.91228255160338e-06	0.298653191574514	4.90578622941111e-13	7.02929341765741e-19	0.0144067884650104	blue
OAZ3	0.0921955989388705	0.0375195926486875	0.0931472534394515	-0.0803767433783528	-0.0932123430545832	0.0012646859100939	0.0452895075838763	0.416069454151262	0.0431030676390644	0.0810853748969654	0.0429568292968137	0.9781381714003	grey
TDRKH	0.331725263235562	-0.0872476744636424	-0.000749364967141578	-0.261326341910379	-0.342067686957451	0.0788849113912747	1.37914150540961e-13	0.0582128158214702	0.987045151253446	8.270614003224e-09	2.11074552105682e-14	0.0869071175592924	grey
LINGO4	-0.127617047063369	-0.0218104401025717	0.0499268460366507	0.131378504312929	0.111857973117033	0.0462636010193802	0.00549372499378461	0.636467287356238	0.279035819326681	0.00424837269362892	0.0150419177609526	0.315873058987512	grey
RORC	-0.184986655405102	-0.123303819303169	-0.131009130018849	0.22319837608699	0.231828975213795	-0.105789359675724	5.27197924266367e-05	0.00731871603004969	0.00435823675839976	9.67294365354301e-07	3.52805421169562e-07	0.0215223941176582	grey
C2CD4D	0.296915741913114	0.0409229822175292	-0.0300706722819415	-0.220108317715107	-0.296463999728609	-0.177134695196727	4.62356913613013e-11	0.375030998052094	0.514583520397554	1.3746849357733e-06	4.9614407934303e-11	0.000109380427292225	grey
THEM5	0.0337142776624917	-0.0415710673337823	0.149474700985608	-0.00489944446658439	-0.0561973611140005	0.152993614840823	0.46494580006742	0.367508780939059	0.00112545844369994	0.915454154486275	0.222978921813176	0.000853880695943622	grey
THEM4	0.320312550159398	0.134347049846659	0.0336937808575788	-0.257285273463546	-0.282737694449592	-0.0365408840513761	1.00946205488171e-12	0.0034523901263134	0.465217404302466	1.42311818825194e-08	3.99017004266167e-10	0.428342739691491	grey
S100A10	-0.0511956656529808	-0.136634749714847	-0.0378140260522335	0.0825642082943435	0.245925367557679	-0.119741292169365	0.266984632053956	0.00293411494118246	0.412418064512486	0.0731236404717988	6.23122711301805e-08	0.0092163283418519	grey
S100A11	0.634174179952711	0.0338924258734949	0.23946753136453	-0.509088777749553	-0.500032443123602	-0.110413321055695	1.80583762220662e-54	0.462588854575162	1.39750215395359e-07	1.73758545733895e-32	3.15446877219518e-31	0.0164052731326778	grey
TCHH	0.0930479509375117	-0.132870927413013	0.0270509247429967	-0.0986446536631506	-0.130245282779006	0.0727562027041791	0.0433269807440242	0.00382951909261244	0.557710546862513	0.0321407212729161	0.0045936125094989	0.114434549019442	grey
RPTN	0.0562810257003738	-0.0253863146642706	0.115170357030777	-0.0475531562308377	-0.0900109014467959	0.0390754981423461	0.222289688480322	0.582210876960261	0.0122852605653793	0.302558190225319	0.0506633019199961	0.39698974068975	grey
HRNR	0.0702529206804882	-0.0302430233413998	0.0316101863033222	-0.0893529685451047	-0.130756564820966	0.0843194532606996	0.127478556615699	0.512175232253919	0.493281257188135	0.05238236318392	0.00443482902364202	0.067206482638194	black
FLG	0.00926746266590035	-0.100333944229746	0.133327926907145	-0.0302855738554559	-0.0808547492200703	0.308298398923915	0.840846146370703	0.0292920345263939	0.00370895511850065	0.511581570520972	0.0792882024085034	7.5048795420673e-12	purple
LCE5A	0.0406678307307753	-0.0338466880737363	0.0130987415566126	-0.0407582167406133	-0.0603225681305938	0.0270259052463416	0.378018335405841	0.463193342497192	0.776536740563606	0.376958420442636	0.190785719003607	0.558075060563213	grey
CRCT1	0.054239392154451	-0.094719720778672	0.246254377453398	-0.0516508447138084	-0.0664665090796347	0.140336569484577	0.239545884803874	0.0396853250057177	5.97635160410879e-08	0.262749638169861	0.149362178636924	0.00224354136885382	grey
LCE3D	0.0348636871063531	-0.0263728625332529	0.237688301422409	-0.0222820048583482	-0.0685392382070362	0.110724515761581	0.449856346992044	0.567629985658809	1.73883668746982e-07	0.629191290533845	0.137053376411587	0.0161027746205048	grey
LCE2A	-0.191041634274825	-0.0460407445479584	-0.0224997382364571	0.20093137517854	0.144626000826583	0.0106771322639966	2.940532922983e-05	0.318212375402463	0.625843793915593	1.088951663833e-05	0.00163087346653995	0.817036524394684	pink
LCE1E	0.128081045144027	0.0330280008858127	0.0405472952486398	-0.0986003765904852	-0.092824304547206	-0.0364571626949198	0.00532411022926797	0.474087342054224	0.37943464336947	0.032218462962992	0.0438348614185568	0.429402289604097	grey
LCE1D	0.0416331460294513	0.0553587379306181	0.104416494316348	-0.0507537235416292	-0.0527615375200897	0.0159656469429531	0.366793194068936	0.229971868500125	0.0232867854992676	0.271141018407933	0.252610539127731	0.729369041589825	grey
LCE1C	0.0251721231273277	0.14625154823379	0.15622055628381	-0.0558518407639441	-0.0676415614448542	0.0350222960786409	0.585399454534137	0.00144194826922731	0.000659430055594864	0.225841482228042	0.142284880282182	0.447796075157989	grey
LCE1B	0.079030895666247	0.136080421213972	0.0916186921403452	-0.0526522303720002	-0.0875953473786818	-0.0522049068065185	0.0863229789332888	0.00305274830816784	0.0466597841177461	0.253596133299753	0.0572144769342359	0.257657326605751	grey
IVL	0.0759078164854847	-0.0622566961120899	0.13488316176125	-0.0663661634815187	-0.108754475397563	0.100165201502901	0.0995283955588923	0.176924458528831	0.00332398741962735	0.149978751086181	0.0181031697341258	0.0295665009132476	grey
SPRR1A	0.19909681802548	0.043945287369801	0.187956552211136	-0.138802462076612	-0.115317936779268	-0.039521993427752	1.31422382563527e-05	0.340759940514141	3.96834620382324e-05	0.00250938650507817	0.0121735637896918	0.39161318150154	grey
SPRR3	0.139723491929245	-0.0258983788031307	0.217979853814535	-0.104103557958335	-0.0727731892115484	0.01608702798946	0.0023465328996498	0.574620953341469	1.74611545000496e-06	0.023706053069409	0.114349756203688	0.727392965326334	grey
SPRR1B	0.182805743309302	0.0416868728900348	0.28339189570694	-0.129271590413862	-0.111251665512901	0.00581001279968747	6.47658918905158e-05	0.366174579063112	3.62196194072929e-10	0.00491026566881431	0.0156014981333478	0.899817290709156	grey
SPRR2D	0.176948459733447	0.0661623607434091	0.233067907767462	-0.124892859241322	-0.134452440240561	-0.0356842060268127	0.000111249103486788	0.151236968422552	3.04252432478204e-07	0.00659128996557016	0.00342679850625394	0.439256037834142	grey
SPRR2A	0.182116288623196	0.0333466078698547	0.240599933613667	-0.104312493432456	-0.12571971999885	-0.0599653775579643	6.90853292049912e-05	0.469831144436536	1.21495116673849e-07	0.0234254068009786	0.00623901020476482	0.193430469547723	grey
SPRR2B	0.0119248653904654	-0.06403923889128	0.234678967861315	-0.0174349680758369	-0.0379903968028981	0.120931966457099	0.79610081507882	0.164825025814359	2.50658106124461e-07	0.705572621365067	0.410239916322358	0.00853830848857093	grey
SPRR2E	0.106280300458436	0.0287175854681597	0.219283669470627	-0.0659074751928456	-0.0833894524624809	0.0157645025665065	0.0209202284001178	0.533692214095398	1.50858328740511e-06	0.152821818290952	0.0702907465052597	0.732647602871063	grey
SPRR2F	0.0508455186625987	-0.0751184231672782	0.119342315481137	-0.0549099781509692	-0.0592100573220673	0.0779631512307505	0.270274086006993	0.103108643272686	0.00945400818809614	0.233777116902945	0.199111289250512	0.0906692405204219	grey
SPRR2G	0.0529977593236904	-0.0524900221420108	0.10440478923462	-0.0167182776938824	-0.0757107366678394	0.069614242858993	0.250489685593521	0.255063636216011	0.0233023515026218	0.717145636774769	0.100412844788929	0.130984520192236	grey
PRR9	0.133200275771183	-0.0192508370411358	-0.0299273758861869	-0.10201862362756	-0.162758103720862	-0.0445429009277463	0.0037422805778197	0.676557776310773	0.51659028071329	0.0266695728647815	0.00038473975906063	0.334227907250059	grey
LOR	-0.0276217986367265	-0.0320853062956503	0.0058810675829572	0.0544199178924109	0.0530750204866497	0.0649716819429923	0.549424906973088	0.486803391107009	0.898598641690993	0.237983146590407	0.249798714398095	0.158748595840979	grey
PGLYRP3	0.150165097757334	0.0602926351898256	0.222930861710342	-0.0669449262417155	-0.0759950145331966	-0.0471107705725004	0.00106659661907185	0.191006327947925	9.97379141512428e-07	0.146449032750622	0.099139052701807	0.307083329039371	grey
PGLYRP4	0.161938393752636	0.107070402179713	0.167775782635209	-0.0732918247430321	-0.135993623019002	-0.0554913882945162	0.000412094425254633	0.0199818455772021	0.000250896598378702	0.1117844961092	0.0030717141300769	0.228855517869508	grey
S100A9	0.199524185842283	0.164418771745427	0.646737869438738	-0.117892945229809	-0.227070953224997	0.0700803421881055	1.25809329202911e-05	0.000334427981510193	2.90554251113153e-57	0.0103639375894298	6.18233502757148e-07	0.12841865572347	green
S100A12	-0.0436723241881383	0.0494234730209369	0.54563742006171	0.0516773913217978	-0.0127988888833309	0.128813767729455	0.34377041463326	0.283917467995014	5.70826714842259e-38	0.262504083003407	0.781521269761173	0.00506584799787549	green
S100A8	0.0129741342376713	0.105518341534054	0.670772389453089	-0.00438800466335981	-0.0636635344183635	0.223313128750684	0.778607019785576	0.0218612132265527	5.43436806655082e-63	0.92425164552373	0.167322113680276	9.54657871124847e-07	green
S100A7A	0.0425797636317853	-0.0374289396822778	0.162515785292266	-0.0300060466488383	-0.0593947990005991	0.0332226541274687	0.355988932347146	0.417197497324311	0.000392644770616176	0.51548805443754	0.197710731886641	0.471484507775001	pink
S100A7	0.138196111759754	0.078757570629683	0.204298175238526	-0.103138657167444	-0.13965143077295	-0.0200475283004459	0.00262215659586224	0.0874192499154804	7.67708151495007e-06	0.0250401640089707	0.00235891781171688	0.663974328566309	grey
S100A6	0.108952051561094	-0.141687591575719	0.00110147056224899	-0.0958943680566361	0.0176808535747482	-0.0886518491407158	0.0178932050446002	0.00203100089887544	0.980958998781229	0.0372843757430732	0.7016175285395	0.0542674941995791	grey
S100A5	0.250714715421884	-0.109756447244536	0.047062251735884	-0.243402469272603	-0.209943047994955	0.00906446298986099	3.37276987430019e-08	0.0170601718920002	0.307582330263175	8.56632722499181e-08	4.21670182337594e-06	0.844287383735217	grey
S100A4	0.0232508399586298	-0.20736799146206	0.298066090402439	-0.016313016216688	-0.0713475117385122	0.252124654347036	0.614355354379559	5.55351272908398e-06	3.86131728074416e-11	0.723718709391045	0.121639665358788	2.80836692795034e-08	grey
S100A3	0.312326988925955	0.0272517606817251	0.389614358385976	-0.26906384965863	-0.318782565815851	0.13122225828193	3.86872410357169e-12	0.554788722238654	1.46959821292146e-18	2.85106441125879e-09	1.30988502713344e-12	0.00429453617504177	grey
S100A2	0.485583128304021	-0.0838154058633557	0.0956560542105323	-0.412771797907894	-0.42527619060801	0.0168996215439099	2.69973970847855e-29	0.0688640354590113	0.0377612598673408	7.62300121955689e-21	3.73334735530965e-22	0.714211074474045	grey
S100A16	0.0161696955209579	0.0290981316871222	0.207769412772657	-0.041054251006047	0.0541427883039913	-0.0177156990956123	0.72604817560918	0.528282119805978	5.32135746490918e-06	0.373499772319319	0.240385101521051	0.701057683181758	grey
S100A14	-0.196625792582681	0.0552204246486677	0.0127606815593718	0.118109188518234	0.257793202616484	-0.056859484631913	1.68842686159919e-05	0.231139982176173	0.782157047856394	0.0102234273855551	1.3299477099116e-08	0.217565893623751	grey
S100A13	-0.000890723152680236	-0.109154591827817	0.180189005658424	-0.0191571833523868	-0.0140962484628869	0.183908449132402	0.984601661986266	0.0176801755583312	8.2646139734969e-05	0.678043018369646	0.76002188287478	5.83830431395875e-05	grey
S100A1	0.00800725033825946	-0.0567363295598169	-0.0431936784708087	-0.0601350196318327	-0.106425005701119	0.153073230444403	0.862255661104945	0.218565521173921	0.349090064513338	0.192171059087102	0.0207455557154052	0.000848504584386776	grey
CHTOP	0.432105019144252	0.209128462492466	0.0790263850800748	-0.427447016411943	-0.472087604696825	-0.0550272097391873	6.81133026279971e-23	4.60221108068503e-06	0.0863409800581949	2.18292837734218e-22	1.42867054051971e-27	0.232778788402869	blue
SNAPIN	0.0821375551327501	0.0293734573993315	0.157138335883357	-0.0290523410287649	-0.120063548508879	0.0858740391599783	0.0746243700367482	0.524385346015055	0.00061214656939732	0.52893163294556	0.00902824906731789	0.0622992983995543	grey
ILF2	0.450689444089351	0.313458516583074	0.14052676202495	-0.334597796261103	-0.430066692884981	-0.192137115899213	5.43823188053352e-25	3.2058921826429e-12	0.00221244009373848	8.24633924322134e-14	1.13641594838582e-22	2.64057493750576e-05	blue
NPR1	-0.419175411681645	-0.226661821747744	0.197123489175518	0.248791248476184	0.231023821100442	0.613208991306674	1.65234774229006e-21	6.48417989298912e-07	1.60573732891135e-05	4.32229010988586e-08	3.88267333045329e-07	4.37304364212356e-50	yellow
INTS3	0.238341412283528	-0.0257715164668479	-0.00243071562539994	-0.260014024028262	-0.27097584818347	0.104804871183036	1.60512157058742e-07	0.576496979801652	0.957995866887899	9.87460995464634e-09	2.17982070755922e-09	0.0227753801856623	grey
SLC27A3	0.0118942372364171	-0.0981601001341154	0.160730022338614	-0.0451159730713038	-0.0436973439070344	0.232362132777856	0.796613043370315	0.0330002786303581	0.000455736201286444	0.328040221829013	0.343493772879107	3.31061068541287e-07	grey
GATAD2B	0.161123135641924	-0.0641171309932597	0.15312709425981	-0.181658333434902	-0.198334552646913	0.190299575293677	0.000441087632595186	0.164310841101277	0.00084488514964902	7.21030628161847e-05	1.42030035794734e-05	3.16176194231423e-05	turquoise
DENND4B	0.283854313589738	0.0937356696494559	0.0772968598857621	-0.252636405188347	-0.30406687835756	0.0572658768501813	3.3818689962482e-10	0.0417961833916825	0.0934691375758691	2.62704668272434e-08	1.48907660143401e-11	0.214290539301888	grey
CRTC2	0.159770012477686	-0.0915012688959528	0.0441893312342634	-0.174280515258314	-0.172067677365151	0.121987916149806	0.000493432215758502	0.0469429078717244	0.338082710208461	0.000141538458161437	0.000172369680043449	0.00797458434949644	grey
SLC39A1	0.261479297886938	0.0399948480701652	0.182854291372351	-0.256177981325197	-0.298970414899316	0.109218514928926	8.10098149080757e-09	0.385967501016899	6.44715446616943e-05	1.64865262996576e-08	3.34951908544826e-11	0.0176134035839309	grey
CREB3L4	0.134109168492387	-0.0389216747116332	-0.0148557453175982	-0.0641254320561641	-0.187762890015061	-0.0645982927654629	0.00351079266561145	0.398852267283953	0.747519828984824	0.164256114862001	4.0430805829448e-05	0.161161243447815	grey
JTB	0.246418598285156	0.151785910628104	0.0425670232438786	-0.145365638490703	-0.198087971101846	-0.231123177353979	5.85293079473269e-08	0.000939389904916597	0.356133004148479	0.00154225990346431	1.4563226968864e-05	3.83712658851363e-07	grey
RAB13	0.0892013947803327	-0.0721556308706753	0.129340463628477	-0.157451354307664	-0.168065408365138	0.275788802576006	0.0527852143269363	0.117464290192175	0.00488723695303179	0.000596752987493145	0.000244689662879133	1.09872802786948e-09	grey
RPS27	0.0957417777114334	-0.0152771082227326	-0.0842798136810954	-0.0790363764119069	-0.248046420992291	0.03161047563622	0.0375891283437445	0.740611997288586	0.0673356398371597	0.0863011101027163	4.75543479129173e-08	0.493277298419679	blue
NUP210L	0.0369240253380116	0.00199404351670797	0.156740389468719	-0.0517328379315655	-0.0822896581863184	0.0840924595802629	0.423513218042848	0.965536614552188	0.000632248570329703	0.261991713558405	0.0740865043222779	0.0679488518716267	pink
TPM3	0.0120802461685481	0.129877977284474	0.141906293753431	0.0496904368678981	0.110739472040585	-0.152216906079046	0.79350356475951	0.00471083140776871	0.0019983808215148	0.281321353916446	0.0160883601838027	0.000908005651472561	grey
C1orf189	-0.0163671973971494	-0.0400791403902306	0.101891699921377	0.0537527309757938	0.0309551860863053	0.0141620976810063	0.722838737007308	0.384966315593599	0.0268598542422428	0.243794600099514	0.502286552618097	0.758935410201681	grey
C1orf43	0.23579428414642	0.0951792729798946	0.0266680965763289	-0.162136989991216	-0.229717672515116	-0.132379888314042	2.19011755953691e-07	0.0387308735009638	0.563300639292643	0.00040530563129315	4.5319705743141e-07	0.00396300960638846	grey
UBAP2L	0.479430651347386	0.0913040709701767	0.0731830430889486	-0.442965327700051	-0.490976412671138	0.0251897172680712	1.68502869586031e-28	0.0474216204620487	0.112318763865266	4.19815585091879e-24	5.25761821474967e-30	0.58513723356965	grey
HAX1	0.214289124903008	0.19048303510056	0.0629629045708271	-0.15357706098135	-0.233051411709698	-0.102615152641119	2.62864252487501e-06	3.10564517167182e-05	0.172054298221791	0.000815202158794142	3.04854472507314e-07	0.0257907360097565	grey
AQP10	0.0422451780354156	-0.0105927534873333	0.0749263581917936	-0.0387804000459889	-0.0552104654800126	0.0246868322518884	0.359784666393309	0.818457205220098	0.103995001883616	0.400567461824331	0.231224253408287	0.592653517571927	grey
ATP8B2	-0.277624598620664	-0.275449639221689	0.374410052425679	0.248134699392148	0.152789191283033	0.57443786390098	8.43075207488986e-10	1.15357994827507e-09	3.73482876604856e-17	4.70198607785877e-08	0.000867829123618728	8.61722071651286e-43	yellow
IL6R	-0.666773812028158	-0.23029928195446	0.0876544546945159	0.596025153251555	0.635378799616578	0.300000257882502	5.31191345760521e-62	4.23089711616548e-07	0.0570461708864172	9.91618233290072e-47	9.8728957861669e-55	2.84705191607278e-11	red
SHE	-0.473916312449506	-0.287822182955532	0.227444450023047	0.390387402490361	0.315879821301533	0.576874795879349	8.43020280642249e-28	1.86769254554887e-10	5.91860420862985e-07	1.24102914619464e-18	2.13858486667322e-12	3.20101761020625e-43	yellow
TDRD10	-0.458347458249224	-0.271255711361285	0.093522888429161	0.348054373667392	0.30229793071676	0.531905474774674	6.80445520171229e-26	2.09545896445338e-09	0.0422648626050731	6.89430267134999e-15	1.97650333047882e-11	7.86001747804042e-36	red
UBE2Q1	0.165257575182077	-0.0589621841096505	-0.02467291324225	-0.151127999955276	-0.141659136675	-0.0215606125275018	0.000311415173122681	0.201001792156394	0.592862181856589	0.000989233941473317	0.00203528064949557	0.640336266280756	grey
CHRNB2	-0.0772326261194729	-0.0168151521137388	0.00576622802521472	0.00787636490126664	-0.0127107187140773	0.193006204156218	0.0937426762840598	0.715577463889215	0.900568353687222	0.864485324221365	0.78298865924137	2.42348625050847e-05	grey
ADAR	0.124731210274461	0.0811590196454277	0.30714768921475	-0.13111934478015	-0.118995837388224	0.155515447715687	0.00666220764806191	0.0781611416717631	9.05190526201853e-12	0.00432518952835439	0.00966481822863903	0.000698032353731014	grey
KCNN3	-0.505883257612016	-0.284357005470008	0.148653740212887	0.40375699486019	0.324626825516092	0.627222057785947	4.89643355626841e-32	3.13843566715556e-10	0.00119934248840278	6.20892825016925e-20	4.80357499631828e-13	5.59285193693658e-53	red
PMVK	-0.0894004564358177	-0.0333003174294054	-0.10798671184803	0.000531530061336209	0.0649439625723495	0.0770776449912619	0.0522566787852304	0.470448217916781	0.0189396253377508	0.990810830887493	0.158926762288103	0.09440529683379	black
PBXIP1	-0.312068412412949	-0.444018773892569	-0.0520732980655375	0.174478802336246	0.184220380286536	0.470784802000655	4.0380391718564e-12	3.18666370386339e-24	0.258860700735512	0.000139044663117893	5.66881923722528e-05	2.07636078779042e-27	red
PYGO2	0.163401236520181	0.0725374368945095	0.000132992275406058	-0.157964425369134	-0.163670147865803	0.0584503207450991	0.000364472310205007	0.11553099230858	0.997700762678644	0.000572295930467691	0.000356296672788392	0.204946964019712	grey
SHC1	0.0152070218587269	-0.261051919696291	0.12319991004592	-0.0596504906151966	-0.0179714203351084	0.287224700414862	0.741759567267801	8.58362371536123e-09	0.00736869422784786	0.195784165342152	0.696954106639518	2.04358123058484e-10	grey
CKS1B	0.460116754450994	0.359525406999826	0.129546410789719	-0.367110705845706	-0.429252383533373	-0.235874926110624	4.17809090961306e-26	7.54933016710449e-16	0.00481895551377863	1.66352945510732e-16	1.39292351095857e-22	2.16879266911779e-07	blue
FLAD1	0.437050265099982	0.236957125036662	0.0194621745043226	-0.330253506224344	-0.397209609357457	-0.227778139911509	1.93903682193255e-23	1.90127090958712e-07	0.673210814302872	1.79117492756783e-13	2.73786846092483e-19	5.69215323445719e-07	brown
LENEP	0.0686790221236535	-0.0322103533844133	-0.00570350061564888	-0.0468797694978877	-0.0731444605382759	-0.00290374897171251	0.13625222263935	0.485106126409386	0.901644504009718	0.309463891284131	0.112508738779368	0.949831455566218	grey
ZBTB7B	-0.525750993088812	-0.192652330544414	-0.229081174414623	0.42132568857691	0.573787343251755	0.0409663115093058	6.64775845365233e-35	2.50975410558218e-05	4.88504928828376e-07	9.81552466754584e-22	1.1208978878233e-42	0.374525143004123	grey
DCST2	0.0719596401993067	-0.00983577630190498	-0.0622387657094239	-0.0790859818925068	-0.0643938530025948	-0.0467377519819049	0.118466484391775	0.831228441905609	0.177049429456294	0.0861033811288285	0.16249387000914	0.310933458055959	grey
DCST1	0.155257128995981	0.0484963760708078	-0.0618095265880442	-0.164238342554756	-0.116612163560616	-0.0879440384905519	0.000712690827982203	0.293058371548954	0.180060730122741	0.000339581075869284	0.0112318216866086	0.056227513278717	grey
ADAM15	0.244263555790644	0.179393922948662	0.138718263310236	-0.218924489614178	-0.172666041146695	-0.117134680745191	7.68757558065962e-08	8.89406494461873e-05	0.00252477692433262	1.57073275345813e-06	0.00016346345371225	0.0108702714742427	brown
EFNA4	0.312490521810809	-0.0963277413150681	-0.191877308766939	-0.227127889337351	-0.268792800625822	-0.201802456678455	3.76524601004023e-12	0.0364302545024588	2.70897066903871e-05	6.14141477558839e-07	2.96115219238322e-09	9.95343051022833e-06	grey
EFNA3	0.430012607406148	-0.0964787559551517	-0.0447334313839713	-0.384284999849708	-0.402015319988371	-0.146703092589821	1.15190194461092e-22	0.036136555997634	0.332162403283665	4.65673780648596e-18	9.24337127700932e-20	0.00139315953978452	grey
EFNA1	0.175849775519876	-0.199200013449524	-0.182119447940079	-0.163670211114485	-0.104679050727392	-0.200162617120346	0.000122898613123901	1.30045601864922e-05	6.90649304956482e-05	0.000356294770126819	0.0229399819133088	1.17847095524842e-05	grey
SLC50A1	-0.0862284398971516	0.0590619867134017	0.0884127365700985	0.100342766055278	0.16370376824367	-0.100305574589591	0.0612229779859787	0.200239044277403	0.0549231728228803	0.0292777458017126	0.000355286631262447	0.0293380254267256	grey
DPM3	0.032439017901529	0.0930817520872247	0.0348741118039988	0.00266312319570613	-0.0149098375807209	-0.104246836584827	0.482010741608903	0.0432506542028996	0.449720769801336	0.953983980970715	0.746631894428572	0.0235132870327514	brown
KRTCAP2	0.237151702126357	0.0784413705087594	-0.0653597466529863	-0.256202609686795	-0.272036618409771	-0.0587211779577956	1.85667110973194e-07	0.0887014273413238	0.156270105932636	1.64327939455253e-08	1.87648429833255e-09	0.20285240487113	grey
TRIM46	0.193633148198383	-0.115322588343914	0.416746254958746	-0.168170038920086	-0.245346203595577	0.354445902775661	2.27751074023733e-05	0.0121700578499044	2.9626039553213e-21	0.000242482861736969	6.70561230415819e-08	2.03276749560338e-15	grey
MUC1	-0.0992854617259893	0.107589839094485	0.193032492389342	0.139137610456907	0.198506786527416	-0.0816925723634016	0.0310334101231396	0.0193850690758376	2.41719115909177e-05	0.00244897008022344	1.39564344611979e-05	0.0762161962374193	grey
THBS3	0.0499595983099272	-0.297974749380844	0.177082684858362	-0.13695530933093	-0.18804451486167	0.500956261302464	0.278720175591808	3.91706565071229e-11	0.000109899303563499	0.00286744027895622	3.93483467805897e-05	2.35623269619958e-31	grey
MTX1	0.326665392413455	0.242541761906831	0.103545349022037	-0.257458651521103	-0.301914254383035	-0.154811416144846	3.36796239384069e-13	9.54119381260746e-08	0.0244701546857753	1.39062611123941e-08	2.10117215661416e-11	0.00073865526926245	brown
GBA	-0.318651829743627	-0.228220868984981	0.00556384370445286	0.272315496304279	0.392404623636813	0.146882319468983	1.33927980778809e-12	5.40452643411082e-07	0.904041099862786	1.80380512678507e-09	7.96690805306007e-19	0.00137421856241784	grey
FAM189B	0.325016117035203	0.253730824496793	0.163313061598991	-0.325336079846781	-0.330191259491193	0.00317832915831184	4.48960373409583e-13	2.27649144771514e-08	0.000367190908445486	4.24666443703147e-13	1.81103216439052e-13	0.945094637333175	grey
SCAMP3	0.290107598272079	0.0669827298097337	0.0191348394422758	-0.260501957313243	-0.27135768529537	-0.0354775300295378	1.32112845268856e-10	0.146220702088009	0.678397552220428	9.24584372934908e-09	2.06551516276763e-09	0.441912535383266	brown
CLK2	0.413589489309832	0.118009462450826	0.0717914453962566	-0.400227711274646	-0.469486207664888	-0.0282973301235082	6.28243160259453e-21	0.0102880158276837	0.119331863294726	1.38722091928712e-19	3.00924103292893e-27	0.539699090330789	grey
HCN3	0.218987319450691	-0.0135553085647684	-0.196902911732322	-0.205178562148868	-0.115160508624807	-0.132756776527424	1.55968700476636e-06	0.768964755874266	1.64189875922989e-05	6.99973177050018e-06	0.0122927465122645	0.00386018280330664	grey
PKLR	-0.00546989696455088	-0.123357830242486	-0.216849047906439	0.0180232146777381	0.0474369798937466	-0.0658695768783606	0.905653773679589	0.00729285781968406	1.98077714252738e-06	0.696124029793918	0.303742248641954	0.153058537475057	grey
FDPS	0.290010343007645	0.205781915387724	0.0651624868669595	-0.247901296367934	-0.173078091958272	-0.161539195697268	1.34082205101297e-10	6.56885262976919e-06	0.157526282542913	4.84457965423989e-08	0.000157583309028652	0.00042606201743272	grey
RUSC1	-0.118400718128706	0.0376746104597664	0.0627411633297569	0.08468605772563	0.180055157918719	0.0581104548229816	0.0100366742930087	0.414144648841076	0.173572581967008	0.0660215858285244	8.36755414828725e-05	0.20759728881776	grey
ASH1L	-0.0916373392271855	-0.167058193042194	-0.0976673189937556	0.0108238802273355	0.0346004581730593	0.22812745755416	0.0466149554741568	0.000266915088534923	0.0338944718765125	0.814567166267948	0.453287384819893	5.46402533876581e-07	turquoise
MSTO1	0.463626341242589	0.219163271044164	0.110444482171742	-0.441017879081335	-0.456956155656245	-0.0437602726109538	1.57450353003913e-26	1.52914866678527e-06	0.0163747602233114	6.97084471155601e-24	9.96529201890328e-26	0.342798600193718	grey
YY1AP1	-0.0422563213397097	-0.0631030986234173	-0.0132789286057306	-0.0139335586270515	-0.0220263774827669	0.195206689579843	0.359657843806988	0.171099500201175	0.773545835808824	0.762708187914762	0.633131091984434	1.94698882971269e-05	turquoise
DAP3	0.477319377323717	0.200500550789832	0.0237393690013257	-0.382143786271575	-0.4715743018076	-0.156360914666217	3.13200962692074e-28	1.13828970039651e-05	0.606933158640927	7.35801579552496e-18	1.6557287709503e-27	0.000651986056204398	blue
GON4L	0.11741631229318	-0.104815032200319	-0.0429899393751123	-0.163716783050405	-0.141730085482898	0.181698786072376	0.0106797079210726	0.0227621320190065	0.351370139802308	0.000354896350553578	0.00202462493892462	7.18315727715846e-05	turquoise
SYT11	-0.249079266084019	-0.252162705122591	0.365118365948218	0.175350315653873	0.110107545210586	0.578117599356039	4.16523654102418e-08	2.79447866085444e-08	2.48461540541732e-16	0.000128565130149502	0.0167073395542273	1.92557859857729e-43	yellow
RIT1	-0.0349755021552831	-0.268048562811843	0.27498680804227	0.0746822508976239	0.00933173562002272	0.224020045633468	0.448403354418052	3.28507037308611e-09	1.23274418898102e-09	0.105130226253686	0.839757223673808	8.80237113662917e-07	grey
KHDC4	0.419717729393704	0.0505058600366187	-0.0514390593608945	-0.325524412730972	-0.381097047405768	-0.126125526838895	1.44946706650551e-21	0.273491372978788	0.264714306633257	4.10973468073218e-13	9.1908230123561e-18	0.0060723783270956	grey
RXFP4	-0.130232455724394	-0.207930901653093	-0.40374488464372	0.145946225556893	0.183632415961038	-0.135213878494462	0.00459766124781518	5.23060071088414e-06	6.22618136976226e-20	0.00147582233409801	5.99226337373853e-05	0.00324695636856695	grey
ARHGEF2	0.0813912247261235	-0.165192771099795	0.113201930339225	-0.091968935343241	-0.0907809385359691	0.158920490092125	0.0773097967409565	0.000313139002173015	0.0138639645836239	0.0458237948825256	0.0487114246936821	0.000529186645149511	grey
SSR2	0.261037830370592	0.112154173114494	0.213901573369519	-0.166401656708613	-0.296327102220515	-0.0667322055951805	8.60000026036911e-09	0.0147750101641013	2.74288222716243e-06	0.000282403100819714	5.06850163002127e-11	0.147738922005226	grey
UBQLN4	0.38062547440175	0.0682516648877491	0.0327380397474252	-0.335701285409467	-0.40574740700674	-0.022627864096244	1.01568217511293e-17	0.138712951836793	0.47797915240025	6.75832177717486e-14	3.92891607846531e-20	0.623877530494883	grey
LAMTOR2	0.192096108712287	0.0908683763987482	0.00412235265126053	-0.172474472674884	-0.176304343030812	-0.115704678648533	2.65126041661939e-05	0.0484938216418382	0.928824953064407	0.000166266735360416	0.000117946198726893	0.0118851000013517	brown
RAB25	0.173508771495329	0.0388466384698767	-0.10690728639931	-0.0999590084626676	-0.0947252745805591	-0.35005756709942	0.000151649788876165	0.399762721634241	0.0201725167495425	0.0299048721466304	0.0396736725150282	4.71575377751078e-15	brown
MEX3A	0.450796381622401	-0.00687781666352991	-0.122393446946626	-0.380645335342374	-0.46575966287772	-0.0561870798567784	5.28456644627788e-25	0.881529973715049	0.00776707765896371	1.01141934967087e-17	8.65180271357313e-27	0.223063724420911	magenta
LMNA	0.0332767522771998	-0.00902600463843073	0.143589055677289	-0.108546375904508	-0.0094899889996787	0.148243562874224	0.470762523813558	0.844939663228234	0.0017629823417244	0.0183266401535487	0.837077376470044	0.00123790723722229	grey
SEMA4A	-0.0349172540667053	-0.0716517090976974	0.281475267559758	0.173581814942862	-0.0215143946395231	0.125773376700211	0.449159933709577	0.120054568739663	4.80642571413912e-10	0.000150664495436098	0.641053097621287	0.00621674486341293	green
SLC25A44	-0.108443525523679	-0.0656784114750627	0.115889359713472	0.073677037863306	0.136941110000172	0.126001347472886	0.0184379735592333	0.154256828459151	0.0117494936429462	0.109908623458717	0.00287036423080574	0.00612293932939722	grey
PMF1-BGLAP	-0.00180700885916919	-0.0510025613626913	-0.166925457762071	-0.10165572972107	-0.172468669232276	0.147490335639952	0.968767434131804	0.268795338983845	0.000269980877923778	0.0272167226205659	0.000166352358410906	0.00131171248411561	grey
PMF1	0.226373135245184	0.186991761790292	0.00695454497135319	-0.182251463237663	-0.282591963622587	-0.0996107325966122	6.70563005051654e-07	4.35407078811999e-05	0.880218219835381	6.82176095536631e-05	4.07702207102429e-10	0.0304839441219426	grey
BGLAP	-0.13999123599338	-0.0539260585697901	-0.240766506518967	0.0215779987879916	-0.0439609529221338	0.106601123921545	0.00230103478212986	0.242275382870491	1.19011965172294e-07	0.640066694949953	0.340587679496014	0.0205346756457142	grey
PAQR6	0.042826868185299	-0.0439122050530363	-0.0453391138922319	-0.09778454561252	-0.158399451216287	0.0554630269156164	0.353201855029164	0.341123901906165	0.32565105090293	0.0336799033117192	0.000552291440653011	0.229093875990125	grey
SMG5	0.188470591241782	0.0151894212332623	-0.201950169737232	-0.19740423343238	-0.134147989142873	-0.0327392457196971	3.77626517536653e-05	0.742047843903874	9.80249378879724e-06	1.56080587527649e-05	0.00350120098566532	0.477962930063587	magenta
TMEM79	0.364372792191127	-0.102781082818049	0.0664612531433964	-0.31188866471337	-0.320945497225364	0.0215824590922105	2.88501089739856e-16	0.0255507621666158	0.14939442575418	4.1599818859262e-12	9.05929966919413e-13	0.639997546240064	grey
GLMP	0.053429928398573	-0.207912363771867	0.218145674988148	-0.0319134354274755	-0.0569604862639223	0.225211588790658	0.246641718288832	5.24094344624631e-06	1.7140284677597e-06	0.489141404503197	0.216748530656218	7.67231442333412e-07	grey
VHLL	0.0522938534611296	0.0251403230293966	0.0259980204707432	-0.0478893401209954	-0.0716405153522608	-0.0420872559579277	0.256846230231524	0.585873537357234	0.573149485096099	0.299149097348071	0.120112609416581	0.36158499555911	pink
CCT3	0.561498235283482	0.296329237262655	0.0436884127521242	-0.490017990692629	-0.550288484248379	-0.196060941448222	1.44495384048549e-40	5.06681475287353e-11	0.343592507930986	7.0466024987286e-30	1.02190587359798e-38	1.78717172238121e-05	blue
TSACC	0.424901273736303	0.213794632559216	0.0626471079782984	-0.36337679837413	-0.402244137284186	-0.20360653050738	4.09429059110677e-22	2.77523215491134e-06	0.17421959379709	3.52019033989739e-16	8.77373625452229e-20	8.25257342631538e-06	grey
RHBG	0.165070830209048	0.215653837086494	0.0927652597393643	-0.188622397164068	-0.202262212407165	-0.00698140830672665	0.000316406873806051	2.26151996168369e-06	0.043969779880533	3.72124436529302e-05	9.49077456420912e-06	0.8797590391334	grey
C1orf61	0.0210571320532866	0.0150091150716316	0.0521875823432416	-0.0162490515569587	-0.0738522899575477	0.0697743529699002	0.648163058775552	0.745003108792787	0.257815512644409	0.724758046781023	0.109063446469386	0.13009868666997	grey
MEF2D	-0.315456992481342	-0.367100682135811	-0.00227309784440551	0.204969247453724	0.278095820044754	0.396218433715756	2.29585929698718e-12	1.66690212783947e-16	0.960717319935114	7.15540978083596e-06	7.87415341490338e-10	3.41761551534657e-19	grey
IQGAP3	0.6169862067502	0.297792877417013	0.0813808387408463	-0.534454035945563	-0.507735666554067	-0.260054357237554	7.50363615510073e-51	4.03041549795934e-11	0.0773477138298232	3.20511726114527e-36	2.69434688997615e-32	9.82110262485754e-09	blue
TTC24	0.015019971959096	0.115106758920574	0.33359121050562	0.0275326973432305	-0.0279144322835504	0.183151226370005	0.744825055188239	0.0123336736368104	9.88080560989603e-14	0.550714124894059	0.545201219139702	6.26985134838511e-05	green
NAXE	0.274236711618728	0.181376301205317	-0.0315031810878187	-0.203908534160867	-0.261269609148865	-0.165124603430033	1.37238063624687e-09	7.402292622724e-05	0.494746507769218	7.99640556977021e-06	8.33440333386105e-09	0.000314961912176346	brown
GPATCH4	0.445055275434789	0.215958214902127	-0.0581117269251897	-0.428902837667447	-0.429995062216643	-0.0819408591935046	2.42734366720816e-24	2.18661125714789e-06	0.20758732278745	1.51983193991306e-22	1.15697014984371e-22	0.0753246351354879	blue
HAPLN2	0.047710370772696	-0.069776168644769	0.0248891703632366	-0.0879725414647699	-0.0488617650509965	-0.00850700281908007	0.300960753353756	0.13008866781672	0.58962400110385	0.0561474647174042	0.289432502510498	0.853752471621375	grey
BCAN	0.227479710941926	-0.0326500444864713	-0.10657739532468	-0.263776671422649	-0.216950356329657	-0.0690582871921708	5.89427218755981e-07	0.479163644673026	0.0205629786872967	5.92467500278477e-09	1.95858014400777e-06	0.134096664496013	grey
NES	0.0749502935902146	-0.132580332373542	-5.90730298717056e-05	-0.115900828622391	-0.173532298612854	0.274855826011719	0.103884214624851	0.00390801763232484	0.998978714628643	0.0117411176254448	0.000151331770047102	1.25609001243143e-09	grey
CRABP2	0.182011374858791	-0.13970881495742	0.259834555683856	-0.241696288927661	-0.292432141062323	0.309545565875528	6.97659604586936e-05	0.00234905055857978	1.01161424964062e-08	1.06025595760224e-07	9.26021151472934e-11	6.11959084039909e-12	grey
ISG20L2	0.351799475385162	0.137348591615453	0.0325080771811086	-0.301979910286082	-0.30975713325796	-0.0469871430148602	3.38193775372692e-15	0.00278752434447839	0.481078009742044	2.07930730339024e-11	5.91081321950097e-12	0.308355854811858	blue
RRNAD1	0.0828032954069404	-0.163651144662447	-0.18939700470449	-0.0674377322349195	-0.0874196764856969	-0.0360534736189984	0.0722934833883584	0.000356868760705836	3.45210773937899e-05	0.143493783913227	0.0577171253438388	0.434532508651009	grey
MRPL24	0.25135077751494	0.132439631239667	-0.0895705308467215	-0.237711531689145	-0.277499726384739	-0.134817235920824	3.10575146364511e-08	0.00394654626803346	0.051808609829359	1.73390173142184e-07	8.58454632465406e-10	0.00333953987393782	brown
HDGF	0.386997200809967	0.246608069271348	-0.0340136419872635	-0.340472191941005	-0.300778571992841	-0.16615219847262	2.59607051961276e-18	5.71359102156375e-08	0.460988940564468	2.83262780839132e-14	2.51687976463323e-11	0.000288504964429773	blue
PRCC	0.165245820853233	0.142559404951041	0.0434621950384761	-0.14213411155852	-0.148518623858833	6.0644323899948e-05	0.000311727186636665	0.0019037993551125	0.346099396373705	0.00196491141198377	0.00121192215913983	0.998951549292789	grey
SH2D2A	0.383594355609476	0.151812618365177	0.242830961949165	-0.247457728973595	-0.324389986538584	-0.0576541789691606	5.39914603931773e-18	0.000937416353401949	9.2022653258713e-08	5.12717052114734e-08	5.00499936707096e-13	0.211194239917536	grey
NTRK1	-0.000583070164596202	-0.0531131057529434	0.388275775327669	0.0243480416981012	-0.0679733676903058	0.427221840942374	0.989919843242783	0.249458594613047	1.96728401618161e-18	0.597741938105752	0.140333644231042	2.30830254990891e-22	green
INSRR	0.0554926972583975	0.0438501998395711	0.114063803078059	-0.0608206160512957	-0.119347420135227	0.164088250876714	0.228844521167561	0.341806732059356	0.0131519914591211	0.187142447570681	0.0094509331290165	0.000343924044529273	purple
PEAR1	-0.157480847815308	-0.131787424391309	0.327944825837495	0.0971724578111136	0.0518621527006933	0.436582966261607	0.000595321228575028	0.00412967157624956	2.69152225162383e-13	0.0348131381933142	0.260799423084906	2.18540035351666e-23	yellow
LRRC71	0.0527245801238158	0.0104801221289608	0.0619191759319469	-0.0474654530864774	-0.0817447046917512	0.0600217237236071	0.252943476203182	0.820354498780766	0.179287908471231	0.303451769008942	0.0760282886061226	0.193011491264352	pink
ARHGEF11	-0.198388473136287	-0.19614947115695	-0.14995044351363	0.118026702588445	0.214268290153999	0.130007814558762	1.41253694376768e-05	1.77134103105119e-05	0.00108458625702759	0.0102768242880555	2.63466647574456e-06	0.00466909128735915	grey
ETV3L	0.0212437468096741	0.0359468531759034	0.256957414518244	-0.00102231762742806	-0.0430757596458606	0.10867803101098	0.645257480611762	0.435893345089764	1.48658184455953e-08	0.982327075202282	0.350408567980774	0.0181849826087642	pink
ETV3	0.0603459188218671	-0.0940080055132598	0.144126239889481	-0.0554051647927416	0.0102488448610826	0.0861683937960289	0.190613751794649	0.0412027320241287	0.0016933667768946	0.229580713923118	0.824253677224251	0.0614042511964533	turquoise
FCRL5	-0.31906833202817	-0.187613132671708	0.31998817864129	0.548805912589331	0.33297974498449	0.23072561186955	1.24781305634495e-12	4.10178278421955e-05	1.0669185976273e-12	1.77347666030032e-38	1.10244492121506e-13	4.0225221764806e-07	green
FCRL4	-0.531100115321746	-0.145337934906634	-0.0789955741832582	0.543983094282344	0.481148343688567	0.137076573038324	1.04194662654467e-35	0.001545497666688	0.0864640229255479	1.04575762656935e-37	1.01436233761191e-28	0.00284257963580466	green
FCRL3	-0.315250516121985	-0.121232707844218	0.228600606881325	0.374579459791803	0.284596058203769	0.27731055347089	2.37671444600345e-12	0.00837424567145072	5.16899872274664e-07	3.60593338397448e-17	3.02874088204908e-10	8.82274248847796e-10	green
FCRL2	-0.461905268273609	-0.205941364157112	0.116174516669612	0.596647374064689	0.442153763775296	0.227124826029096	2.54449451462347e-26	6.45928084226765e-06	0.0115427967923194	7.55718130342389e-47	5.18808248164328e-24	6.14360975000864e-07	green
FCRL1	-0.323841902988104	-0.174495106019664	0.0601231020921019	0.369987291307636	0.296288415079972	0.260707883051028	5.50335575490451e-13	0.000138841462952478	0.192259337295999	9.27529131499478e-17	5.09916302141619e-11	8.99228358821117e-09	green
CD5L	-0.0520290008929772	0.0789848466471741	0.161411395045072	0.0319299386576116	-0.00873368726573224	0.0551358295293678	0.259266606964717	0.0865068962989825	0.000430625948023596	0.488916644537118	0.849900995381696	0.231856490977025	grey
KIRREL1	0.131753213766291	-0.211133564171981	0.291252480596751	-0.144780319563774	-0.187357978486354	0.443146044118766	0.00413948599008166	3.70831031963279e-06	1.10946329264471e-10	0.00161200833688627	4.20365963001375e-05	4.00451686334425e-24	yellow
CD1D	-0.460360199836675	-0.260758427399724	0.1926835630748	0.532837486236293	0.465364143788043	0.257014627614963	3.90603707390042e-26	8.93108495555059e-09	2.50202457379794e-05	5.6668027375647e-36	9.67065347692269e-27	1.47531315039485e-08	green
CD1A	0.176074528603986	-0.083946147215638	0.278631507111687	-0.0820427289414478	-0.135676938398138	0.13244996422281	0.000120426048717548	0.0684309110551292	7.28475722425122e-10	0.0749612999062661	0.00314182300639079	0.00394370509940296	grey
CD1C	-0.344916809856475	-0.258274501979693	0.19565095018147	0.423791770387721	0.311961055156595	0.373161122615875	1.24299775274145e-14	1.24713004351493e-08	1.86225369058644e-05	5.37645490671909e-22	4.11044466959815e-12	4.83554028733394e-17	green
CD1B	0.138681746750478	-0.0805445633353064	0.421724623570768	-0.0152482732060461	-0.0931357133552022	0.132604331427433	0.0025314783849304	0.0804506989906384	8.90779639827063e-22	0.741084062428872	0.0431290387341239	0.00390147999733555	green
CD1E	-0.0694208926913377	-0.238651205598369	0.215513997654313	0.207769218108457	0.130184633224814	0.256141994716091	0.132060466186484	1.5452158842846e-07	2.29675276194935e-06	5.32146776768535e-06	0.00461278437641545	1.65653451945269e-08	green
SPTA1	0.0440622004805461	-0.0530613155906127	0.26868359678073	-0.0257332652771657	-0.0825535473917092	0.243528320634006	0.339475685943294	0.249921184704881	3.00666222882361e-09	0.577063198730336	0.0731608375139489	8.43209853979023e-08	pink
MNDA	-0.0677136610071545	-0.0620886845594083	0.659291813951595	0.154207838694558	0.0289812680006512	0.310790294727844	0.141859131902912	0.17809803340285	3.44467665870062e-60	0.000775213118307205	0.52994056311106	4.9871934278476e-12	green
PYHIN1	-0.177995883080884	-0.0109857823209206	0.436348772322192	0.275305892010506	0.15945829717731	0.283393213603605	0.000101116781161468	0.811844936628402	2.32024428254424e-23	1.17762251441193e-09	0.000506282388189781	3.6212546565847e-10	green
IFI16	-0.000663658001371345	0.0145592743130714	0.48366327336207	0.0341000779870078	-0.0503023999967758	0.281769595156317	0.988526725137764	0.752392359757351	4.79976053388438e-29	0.459849969872528	0.275431020473661	4.60270739040162e-10	green
AIM2	0.0112333036412771	0.14870923009933	0.440201886755754	0.0702857307168886	-0.00302685402294316	0.0861250926419435	0.807687490897607	0.00119421115998719	8.61271256108803e-24	0.127300433423467	0.9477075258793	0.0615352478072923	green
CADM3	-0.77511945777399	-0.286863687501515	0.00299637267095519	0.573083797479186	0.553865968209838	0.557254705462157	8.9713204357131e-96	2.15756688467597e-10	0.948233386291906	1.48863021329861e-42	2.6714301406201e-39	7.38387389885258e-40	red
ACKR1	-0.427136528961211	-0.287117973771756	0.224348866098279	0.38716557258386	0.317310343464592	0.498265156998123	2.35763612045879e-22	2.07665392392435e-10	8.47549093493118e-07	2.50313907565644e-18	1.6807282805645e-12	5.4985473776875e-31	yellow
FCER1A	-0.48175307707339	-0.347933844588326	0.0498862020494417	0.528719479203316	0.422735876908267	0.393420931583904	8.47806002278064e-29	7.05304944941937e-15	0.279427854781944	2.3867545974208e-35	6.96129425942458e-22	6.36511647484346e-19	green
CRP	0.0471825983374484	-0.0721521355835358	-0.00939902688139602	-0.044789811016747	-0.00657151659079138	0.0112459187104746	0.306345584408381	0.117482104991991	0.838617491872055	0.331552782137003	0.886769700073073	0.80747574809895	grey
DUSP23	0.149371929656416	-0.0457790401863472	0.0173876916265228	-0.0821501949357304	-0.128063192039992	-0.111101805511437	0.00113447216839871	0.320973882807842	0.706333981456524	0.0745795524527065	0.00533054822205504	0.0157425913675357	brown
FCRL6	-0.167435652382049	0.0130766012596817	0.523830014461268	0.212253995142499	0.0889027680296168	0.288013855059317	0.000258373752889862	0.776904473804191	1.28300006328633e-34	3.28376121400171e-06	0.0535864548830397	1.81445803169639e-10	green
SLAMF8	-0.0452915373008014	-0.0384613256232622	0.683627003100542	0.12404529622606	-0.00542920551666291	0.309131135557745	0.326159505477431	0.404457517184852	2.78254279503862e-66	0.00697079416998578	0.906352396955327	6.54964091070314e-12	green
VSIG8	0.17935969087064	-0.00323037775680808	0.0427120720345067	-0.151373311929095	-0.163176439606709	-0.00462718881736189	8.92215431397312e-05	0.944196953255572	0.354494918900574	0.000970370192988816	0.000371440571462511	0.92013612257442	grey
CFAP45	0.42186959187797	0.173834976809668	0.107924551213431	-0.361593830093672	-0.373636318740488	-0.0899296609650215	8.59888208124072e-22	0.000147295853871433	0.0190087986617356	5.01782752140176e-16	4.38350879220251e-17	0.0508729857449786	grey
TAGLN2	0.36910861791827	0.188249751861597	0.152105629433547	-0.294606971790538	-0.253053166634337	-0.123296439076999	1.10941228108454e-16	3.85768271076134e-05	0.000916014493999792	6.62157858980449e-11	2.48779844904092e-08	0.00732225573841262	brown
IGSF9	-0.442412703447167	-0.180114945248659	-0.310383239369457	0.383965937512481	0.545682176582899	-0.0334748841584706	4.84949439313599e-24	8.32142428640464e-05	5.33290134041489e-12	4.98631488702355e-18	5.61527050759274e-38	0.468123492739453	grey
SLAMF9	0.276187847789231	0.0302189838338128	0.545151165292089	-0.251200096653837	-0.275055085547667	0.13728268594193	1.03743290562631e-09	0.512510788013303	6.82241067005567e-38	3.16709550519454e-08	1.22074236224532e-09	0.00280077349867628	grey
KCNJ10	-0.0846108084708342	0.0226870422845036	0.363660707740529	0.129353597229332	-0.0217494353044131	0.177251404618853	0.066263387982975	0.622970261545228	3.3263130261047e-16	0.00488285662359046	0.637411137716092	0.000108224460032918	green
PIGM	0.245807320876062	-0.0306601854946875	-0.066553705224443	-0.203208734135901	-0.261441114801778	0.0241965293231855	6.32520880074492e-08	0.506370508894987	0.148827970235427	8.60194593328407e-06	8.14300904012444e-09	0.600023943226876	turquoise
KCNJ9	-0.0824445415141052	-0.050458766923392	0.0258789565843851	0.0278123865199828	0.00107893178223212	0.0966649626992165	0.0735420570017641	0.273939496146752	0.574907980256901	0.546672256745253	0.981348552718523	0.0357771869029375	grey
IGSF8	0.102676538732553	-0.106639101209462	-0.2023635505234	-0.103970532344896	-0.0747594911861141	-0.0857730658802848	0.0257017318831462	0.0204894474935823	9.39158841883806e-06	0.0238862467446332	0.104769963774418	0.0626087961716573	brown
ATP1A2	-0.679424103763475	-0.299218361775643	-0.10131597548264	0.42042511911233	0.444726794202053	0.595580856221955	3.45856265114392e-65	3.22116807482106e-11	0.0277377084974301	1.2213570168426e-21	2.64628081010711e-24	1.20346669663184e-46	red
ATP1A4	-0.0482008390874629	-0.0861333435219071	0.153940817506709	0.0434131067784851	-0.0158835205296279	0.268816771903147	0.296013216150112	0.0615102691014211	0.000791914434105373	0.34664491001424	0.730707072725798	2.95125217362594e-09	pink
CASQ1	-0.38839721324955	-0.238150745364153	-0.0177777318492169	0.168095294725797	0.212219824862001	0.597858139766193	1.91601739197647e-18	1.64309768776128e-07	0.700061434810787	0.000244057410324499	3.29599214589239e-06	4.44668343736787e-47	red
PEA15	0.199825264699435	-0.165044866733094	0.315255899240925	-0.230052650492735	-0.3220417127506	0.450950709587531	1.21992676413154e-05	0.000317106760928592	2.37457152586294e-12	4.35614106060418e-07	7.50655274487152e-13	5.0703347329119e-25	yellow
DCAF8	0.10627576860851	-0.126732338578042	-0.0730213173270165	-0.128095988226213	-0.168156497018808	0.148430566043683	0.0209257193351668	0.0058306598611374	0.11311676770488	0.00531872699933873	0.000242767426681314	0.00122018583104695	turquoise
PEX19	-0.196859121031257	-0.0908060207643136	-0.0327014458709351	0.216996947454271	0.16815453815641	0.122718167372382	1.64916925188567e-05	0.0486489201448619	0.478471543688892	1.9484520281213e-06	0.000242808615398751	0.00760441223841479	grey
COPA	0.167081437670286	-0.0714869477884171	0.122413094724889	-0.168798469280035	-0.157039619702144	0.0702598063312489	0.000266381565665844	0.120911085547409	0.00775714767317876	0.00022961517146017	0.00061707710134409	0.127441158926507	turquoise
NCSTN	0.0276489083778184	-0.169441739685587	0.0450770464844385	-0.0124414323984212	0.0221832068335271	0.0760899012867806	0.549032947236527	0.000217107276214431	0.328458167448931	0.787475055892817	0.630712754644667	0.0987167570441818	grey
NHLH1	0.0909493966175285	0.0106478283737242	0.00643423686147816	-0.0781263872660501	-0.0593999210240478	0.0887318659685858	0.0482929168545769	0.8175298447284	0.889119693762388	0.0899936466396407	0.197672003607983	0.0540495364980771	purple
VANGL2	0.0319407353839679	-0.295084988881831	-0.150024350285289	-0.0288021736596334	-0.106311309117374	0.16894252458742	0.488769632320608	6.14866211702659e-11	0.00107836097546463	0.532487245234391	0.0208826908839141	0.000226756909870481	grey
SLAMF6	-0.180463266321449	-0.0578702720707469	0.345519791021157	0.315274887401276	0.225876689071998	0.179623289748484	8.05739992326626e-05	0.20948515649142	1.11044927492592e-14	2.36702776211042e-12	7.10354435250292e-07	8.70799384099623e-05	green
CD84	-0.0959908474951826	-0.0993389330190741	0.619278716911525	0.155143087271423	0.046564248963212	0.35659648117871	0.0370927714103164	0.0309425055896517	2.54428956994994e-51	0.000719252483647545	0.312735048658557	1.33936448566885e-15	green
SLAMF1	-0.314585518820908	-0.114440687889758	0.424510202523786	0.485324535559365	0.307258530216934	0.258744523009614	2.65650493224576e-12	0.0128509196033148	4.50746629736477e-22	2.91792255046641e-29	8.89027214464045e-12	1.17108544114569e-08	green
CD48	-0.379633388319194	-0.107340244681398	0.475668802101477	0.513458043646953	0.341024915510217	0.261216496212364	1.25267725159902e-17	0.0196698601631336	5.06983176992433e-28	4.15845964095219e-33	2.55867582609452e-14	8.39455457196944e-09	green
SLAMF7	-0.353796112176456	-0.0688994558576382	0.460110336070153	0.539412951377652	0.350522255682416	0.186325068721231	2.30442456227077e-15	0.134996163076162	4.18551125112314e-26	5.47313636566642e-37	4.31639249824301e-15	4.64104419994585e-05	green
LY9	-0.484390232210154	-0.170691695772349	0.248128832572126	0.615684070422512	0.443868203449063	0.272235649363337	3.86172137189539e-29	0.000194605380351315	4.70552009981146e-08	1.38147377913299e-50	3.31492647366383e-24	1.82433014669945e-09	green
CD244	-0.215184855317279	0.0684265635919628	0.424588849661729	0.312606831029676	0.210511338086836	0.103814476051925	2.38176618166643e-06	0.137701789261495	4.42119715610029e-22	3.69330058602911e-12	3.96623376433804e-06	0.0240991456518369	green
ITLN1	-0.365016542148287	-0.108537107216218	-0.0362865224081132	0.471393394070239	0.474577215531286	0.0146891378577234	2.53589358238136e-16	0.0183366492096861	0.431566551200214	1.74397231627781e-27	6.96149189685221e-28	0.750256815740517	grey
ITLN2	0.0317746225395611	-0.0111171013150755	0.0503795404011393	-0.0125536071245341	-0.00392930444650758	-0.0232749041830383	0.491034111803792	0.80963859509281	0.274694518647764	0.785605325141176	0.932149835997474	0.613988815960128	grey
F11R	0.0675857353627806	-0.178250776559265	-0.160083635371359	-0.0646480890431465	0.0599532418085024	-0.113858001946448	0.1426152049216	9.87859087333731e-05	0.00048080989025116	0.160837899549214	0.193520795519116	0.0133190046824748	grey
TSTD1	-0.0739877858930651	-0.0152178821927739	-0.139543256182587	0.107925501077141	0.0906067984736837	-0.227812518797273	0.108413517571704	0.741581706345463	0.00237762144780936	0.019007739984158	0.0491472348777083	5.66930167272581e-07	grey
USF1	0.0422687391820708	0.108948472168475	0.221182225418483	-0.0343423666998663	-0.0504572899481011	0.0251994278554431	0.359516548610546	0.0178969898779683	1.21731308114768e-06	0.456665705814932	0.273953558661002	0.584992531443015	grey
ARHGAP30	-0.254621240922679	-0.113933135948062	0.523716354273228	0.326444486281821	0.229796832034181	0.362110274169844	2.02509114371833e-08	0.0132578160489765	1.33372122444209e-34	3.50052030720651e-13	4.48981423057546e-07	4.52921242341798e-16	green
NECTIN4	0.443096511188882	-0.107613788819025	0.146764559747271	-0.326560345386626	-0.311441402378072	-0.121254699249524	4.05669676405914e-24	0.0193579318515406	0.00138663672380319	3.43037290757852e-13	4.47923957286557e-12	0.00836235976558854	grey
KLHDC9	-0.00199008013605129	-0.0395863044707958	-0.160138804610846	0.0481642020833445	0.0072871460308002	-0.0842739607496331	0.965605071965997	0.390842413403707	0.000478620796091727	0.296380901061604	0.87453587574765	0.0673547276185896	grey
PFDN2	0.482347466566771	0.181283096689886	0.000934269875390165	-0.473139782365007	-0.498392545645624	-0.119194019931688	7.10527545060409e-29	7.46679163556264e-05	0.983848950012205	1.05508534768498e-27	5.28323783797288e-31	0.00954373104687976	brown
NIT1	-0.323683304824901	-0.123197621099418	-0.124267657627491	0.279250659060183	0.345729238824805	-0.00945450345897115	5.65640922391345e-13	0.0073697985907746	0.00686938205056406	6.65688392005203e-10	1.06773496929271e-14	0.837678122422592	grey
DEDD	0.0686035027332583	-0.0751141159397826	0.0774687794873757	-0.0850795991906678	-0.101527920627038	0.174281824892732	0.136684603744944	0.103128454805763	0.0927401597266298	0.0647687794277294	0.0274117114543184	0.000141521850409712	grey
UFC1	0.186228101598516	-0.0775779700874659	-0.0917503459609132	-0.151831414901426	-0.235029928625142	-0.0495871588735543	4.68424305918035e-05	0.0922795343079925	0.0463440533003009	0.000936029691507812	2.40253029111593e-07	0.282323779095907	grey
USP21	0.252986819545441	0.0237429673156742	-0.0930253455474138	-0.200303387213577	-0.28821230365872	-0.00474226904399819	2.50947818940631e-08	0.606878638024245	0.0433780893638573	1.16157169332659e-05	1.76089910109366e-10	0.91815674691194	grey
PPOX	0.410059787381566	0.0962670280537785	0.0585682006637711	-0.320887263385363	-0.476182798796602	-0.0479779088994367	1.44235798262167e-20	0.036548901915665	0.204033471336062	9.15004054545949e-13	4.36494513572891e-28	0.298255229518063	grey
B4GALT3	0.339666903921014	0.121649777091753	0.0875950997117269	-0.194101509719142	-0.305313050715917	-0.165980259413392	3.28391197435549e-14	0.00815137562374107	0.0572151830225399	2.17394443085386e-05	1.21837271929737e-11	0.000292782109582362	grey
ADAMTS4	0.312782939843145	0.058551627872649	0.528883089441921	-0.31271520292668	-0.326588494427045	0.289307224127744	3.5869152437768e-12	0.204161720968265	2.25507238558298e-35	3.62747510196652e-12	3.41353883231785e-13	1.49195759055605e-10	yellow
NDUFS2	-0.164121034963785	0.126141279634411	0.0075136816091722	0.12637721110416	0.177134036430174	-0.0280156608859186	0.00034297102493724	0.00606599126921674	0.870669284851654	0.00597105061848053	0.000109386984985146	0.543743899080326	black
FCER1G	-0.0792625184297107	-0.00486958494805718	0.699117308594301	0.158659524196927	0.0110347235802461	0.288275204496979	0.0854026586989423	0.915967507517657	1.76192194389945e-70	0.00054064422171875	0.811022480370343	1.74424659075101e-10	green
APOA2	0.136809378239714	0.0090751915338088	-0.00117078518632159	-0.131566790968169	-0.0929099176144075	-0.0851946660077777	0.0028976203001597	0.844105439383386	0.979761013069482	0.0041933389909107	0.0436398530408635	0.0644061903050318	grey
TOMM40L	-0.294229687969552	0.00643730693045009	0.0548480677746725	0.260371930784833	0.244989532076444	0.102468000019708	7.01970241382277e-11	0.889067128745323	0.234305556263856	9.40950155974368e-09	7.01491088325725e-08	0.0260051761771682	grey
NR1I3	-0.139512159968125	-0.0581264558180765	-0.0313611184924575	0.0367250935505399	0.062310674564038	0.0935992752116998	0.00238302304334428	0.207471957412755	0.496695385633548	0.426016790991657	0.176548636180945	0.0420961030555744	grey
PCP4L1	-0.476189317307075	-0.24108172961143	-0.0862627229181763	0.229170692634011	0.278262923665902	0.510169964458056	4.35665895941075e-28	1.14446146750096e-07	0.061119679224238	4.83384002872016e-07	7.68548922434553e-10	1.22210824439515e-32	red
MPZ	-0.60993694403003	-0.208278096788713	-0.0235870333771421	0.424113401366526	0.410412474224719	0.378243845274953	1.97515725053928e-49	5.04045377698851e-06	0.609243301323649	4.96869578840347e-22	1.32800554941434e-20	1.67836912284015e-17	red
SDHC	-0.0448640552899436	0.0204507360773997	0.0166501732925696	0.076371672496502	0.0364222622205657	0.0136178402869963	0.330751094998726	0.657641346891325	0.71824880193368	0.0974711606520543	0.429844426475104	0.767929382099285	grey
FCGR2A	0.0440070196333329	0.00960857755121296	0.72405644274838	0.0250253254563266	-0.109085917593633	0.288069931545609	0.340081444538021	0.835070442166302	7.71640853033913e-78	0.587589426957043	0.0177521567166709	1.79916491019616e-10	green
HSPA6	0.209157164644684	0.0482538246167485	0.336628100679073	-0.196603673047058	-0.252392540150292	0.0995336189989178	4.58807340348044e-06	0.295481997803613	5.71458960360802e-14	1.69219420253066e-05	2.71199224349776e-08	0.0306134498138943	grey
FCGR3A	0.152844345863409	0.0621763361783655	0.71005030266755	-0.0809072282429343	-0.199565970276581	0.274979575929197	0.000864045162472662	0.177485060890065	1.30732615420702e-73	0.0790928779614976	1.2527293919687e-05	1.23402214605814e-09	green
FCGR3B	0.088258604299841	0.0741476965052561	0.666067416644963	-0.000120634690947578	-0.0529285739402447	0.0848689434345771	0.0553493040975833	0.107650414171278	7.91711806396712e-62	0.997914406301887	0.25110956048967	0.0654369304321227	green
FCGR2B	-0.245118651141769	-0.183279860652386	0.625594537095233	0.23949674346532	0.108632578509925	0.456197558644124	6.90138322608822e-08	6.19447965132963e-05	1.23376853667821e-52	1.39247700710535e-07	0.0182337799497543	1.22606876591857e-25	green
FCRLA	-0.480053108806447	-0.224758573248954	0.0860105396317723	0.538296002049092	0.444687512024969	0.280445637596545	1.40241847760438e-28	8.08448453610107e-07	0.0618829112093315	8.17044145654665e-37	2.67373448529911e-24	5.59044627294717e-10	green
FCRLB	0.228824627763786	-0.134183401114285	0.324911150535706	-0.177505583276173	-0.285706451200319	0.182492760800108	5.03471323944543e-07	0.00349247224835164	4.57222625061368e-13	0.000105746547313578	2.56625498739836e-10	6.66941565485508e-05	grey
DUSP12	0.409529136088783	0.224162269295715	0.132151557647946	-0.327066104313789	-0.457716867758776	-0.042338539590669	1.63292981626463e-20	8.65952838502717e-07	0.00402650497123124	3.13993707999176e-13	8.09072762330713e-26	0.358722978526024	blue
ATF6	0.141181376044279	-0.0938085590390978	0.162139151796908	-0.0879737853639417	-0.128164751966436	0.122092980146644	0.00210838093949436	0.0416366464353023	0.000405232308642951	0.0561439734708894	0.00529401803592978	0.00792035437291738	turquoise
OLFML2B	0.306679441671996	-0.13403273990456	0.465148248421833	-0.329498276583116	-0.39540876047657	0.471054486427176	9.76697546169182e-12	0.00352974607531125	1.02759223230982e-26	2.04719095166564e-13	4.09408775097009e-19	1.92197936841346e-27	yellow
NOS1AP	-0.105392785076761	-0.0877470951570114	0.0665969374484977	0.0339860179102855	0.0652232724170651	0.195637088203975	0.0220197421319579	0.0567832064830837	0.14856364719294	0.461353275303267	0.157138381712641	1.86484385857186e-05	grey
SPATA46	0.0106104170526098	-0.0594390073664636	0.00431022864317859	-0.0544568088121906	-0.0316151381237125	0.137919646989466	0.818159755396482	0.197376648949608	0.925590339822968	0.237664681883648	0.493213506739626	0.00267509091293616	grey
C1orf226	-0.27237950414563	0.00368984235531902	-0.0692937820343952	0.213117037182334	0.250188172213635	0.0375617429088819	1.78751374590876e-09	0.93627574260949	0.132771515899693	2.98884804233307e-06	3.61048291942593e-08	0.415545567826466	grey
SH2D1B	-0.405495020387115	-0.00664680099171558	0.296095785329657	0.405314982501312	0.383274582074393	0.127636714165374	4.16435496475387e-20	0.885481380033544	5.25454376126904e-11	4.34074512597357e-20	5.78120836166577e-18	0.00548643815668556	green
UHMK1	-0.00516864409765569	0.00592709305521033	0.0730094145036077	0.0128762447446057	0.0301975828966201	0.0330453021972911	0.910827612942969	0.897809393311038	0.113175675324176	0.780234497531668	0.512809609347907	0.473855676778797	turquoise
UAP1	-0.29178796937925	-0.0403864788881841	0.0209604225276085	0.285828970524939	0.31549680571599	-0.00969307344785225	1.02218042826241e-10	0.381329315016021	0.649670926396426	2.5196497148016e-10	2.28058087231014e-12	0.833641127275033	grey
DDR2	-0.359154508140895	-0.31132683590659	0.255579595168158	0.213311900808595	0.181388833399141	0.608312657617817	8.1204711744041e-16	4.56479525303651e-12	1.78455659399949e-08	2.92585693909791e-06	7.39366031178507e-05	4.14796169087712e-49	yellow
HSD17B7	0.459995337504137	0.1469269998779	0.0378537187665988	-0.362228650910412	-0.369169480503604	-0.214592767180232	4.32069040377535e-26	0.00136953367839203	0.411927271376679	4.42397682248796e-16	1.09575662452922e-16	2.54233196688908e-06	blue
CCDC190	0.0632804158854984	0.0510507264905663	0.131992681494247	-0.0712019971309475	-0.0686381039433041	0.0865076603028423	0.169897544586452	0.268342917743086	0.00407122767942241	0.122403651159207	0.136486366062351	0.060385833589875	grey
RGS4	-0.0161798561135074	-0.0988877717316843	0.335520414911687	-0.0739771322171092	-0.119674665637423	0.505735728845605	0.725882946680009	0.031716704341874	6.98277291826303e-14	0.108464508795517	0.00925564579689932	5.13420000970181e-32	yellow
RGS5	-0.192722154538269	-0.258722036711983	-0.0227105320418409	0.144386070950958	0.1158430438443	0.400820276450599	2.49250500334765e-05	1.17461889089981e-08	0.622610294857091	0.00166060692683747	0.0117833729984305	1.21288059486603e-19	yellow
NUF2	0.514539661701077	0.327473082689736	0.0862375893019177	-0.386521141768186	-0.450684993090206	-0.237070171827038	2.90942742010111e-33	2.92383296922551e-13	0.0611953956673295	2.87759419959307e-18	5.44472258655639e-25	1.8752349083427e-07	blue
PBX1	-0.345814558374847	-0.370724564453097	-0.127926817974711	0.25682957917527	0.192659327567124	0.383589737391016	1.05080083392066e-14	7.97797575222291e-17	0.00537995764203591	1.51206224732163e-08	2.50802049333406e-05	5.40448288290944e-18	red
LMX1A	-0.349155660202274	-0.0931273743038091	-0.140888533813896	0.272115822138667	0.199461994599981	0.104366686483361	5.59703898043528e-15	0.0431478140707961	0.00215436601333634	1.85555853339352e-09	1.26611729998653e-05	0.023353084825516	grey
RXRG	-0.830204308658548	-0.24218999410198	-0.159649281229846	0.619884330104789	0.575111378973194	0.423173688472994	2.32395350616995e-121	9.9697037442727e-08	0.000498372848855324	1.90912797710273e-51	6.55937773053047e-43	6.25487068949934e-22	red
MGST3	-0.371570860137657	-0.161237213228386	-0.069765140146324	0.356405133429159	0.434140722496088	-0.0328335208896389	6.7077159409409e-17	0.000436919500213701	0.13014953202333	1.39019585619784e-15	4.07101801715101e-23	0.476695700987331	grey
ALDH9A1	-0.0995283226906486	0.0765266994200333	0.00549910884434051	0.0903817507939386	0.045209182076075	0.00513009135351872	0.0306223617700369	0.0967912082999876	0.905152285638959	0.0497152753618339	0.32704085697502	0.911490010231362	grey
TMCO1	-0.15820129421959	-0.104208262366718	-0.0339684878498023	0.173903188252792	0.200716687924162	0.0146544947061614	0.000561321707456322	0.023565050652271	0.461584562914031	0.000146400377515891	1.1132776178989e-05	0.750826320046399	grey
UCK2	0.211105170046274	0.272019684217551	0.0232913614824906	-0.206572911959587	-0.224433578003361	-0.198996573839682	3.71972268190045e-06	1.88098798959432e-09	0.613738199081144	6.04217110816575e-06	8.39318561334355e-07	1.32773053560419e-05	grey
FAM78B	0.0824497500833632	-0.0530442281243291	0.245509624063613	-0.145036790053952	-0.22902538846189	0.343105785569761	0.0735238046295873	0.250073941043612	6.56833625774937e-08	0.00158109775311034	4.9172252145512e-07	1.74148122169835e-14	grey
POGK	0.372879707547768	0.0108481230070134	0.0254585344646113	-0.291616629832973	-0.374462879687193	-0.00723549556356803	5.12452547977804e-17	0.814159404030129	0.581137597404744	1.04935364190376e-10	3.69415596873268e-17	0.875417886175923	turquoise
TADA1	0.288692254844412	0.0971990646856391	0.0987610946156476	-0.163268797241812	-0.31621093725675	-0.0923898863002212	1.63765178239312e-10	0.034763211181783	0.0319370386923406	0.000368562775288532	2.02282497443717e-12	0.044835712503796	blue
ILDR2	0.0486548976825757	-0.144703514619283	-0.0567597466645701	-0.150248351536413	-0.126609134122359	0.292980206600366	0.291481596428793	0.00162137240379636	0.218375195948217	0.00105969368771737	0.00587902602025313	8.51197882292166e-11	grey
MAEL	0.0100258257982715	-0.0457697689795257	-0.0228527682913002	-0.0629236339874951	-0.0557736729688543	0.13683143672483	0.828017728146774	0.321071998073368	0.620432531122563	0.172322463471175	0.226492696184823	0.00289303991904668	grey
GPA33	-0.415129523590232	-0.140722159777023	-0.362125006910209	0.417883440210746	0.589282149346809	-0.193437821421728	4.35811255016052e-21	0.00218089826843689	4.51598239838071e-16	2.25539819669858e-21	1.81384982244998e-45	2.32207077875852e-05	grey
DUSP27	0.25513073286306	-0.0252385820178369	-0.0176198855438077	-0.197511195858139	-0.175155360622547	-0.153032600496765	1.89355616056067e-08	0.584409244722071	0.702597459368675	1.54400356823512e-05	0.000130842834644969	0.000851244234128106	grey
POU2F1	0.252951678459342	0.0894814371573104	-0.000123770083661046	-0.272253927784784	-0.271071679759598	0.0296350702697215	2.52103490034795e-08	0.05204293005585	0.997860200170932	1.81961166938969e-09	2.15056858865741e-09	0.520696304238326	turquoise
CD247	-0.251370291058423	0.0632593773697632	0.454412488520809	0.350899492679379	0.276976805505853	0.204509703474625	3.09789179120353e-08	0.170039824643511	1.99281337775508e-25	4.01676359178648e-15	9.25873862256163e-10	7.5088547250058e-06	green
CREG1	0.219340583763437	-0.0414892400737966	0.227489715479089	-0.113760499304976	-0.304279969001567	0.0524198360451351	1.49895421668963e-06	0.368453334777208	5.88738601643045e-07	0.0133987810879524	1.43895212346459e-11	0.255700432848888	grey
RCSD1	-0.44811902124247	-0.180392647419942	0.362655058920043	0.486537091184066	0.378939809445527	0.414658040129302	1.07982752011033e-24	8.11028208107238e-05	4.06443790156004e-16	2.02563135395592e-29	1.44987457396893e-17	4.87541381602395e-21	green
MPZL1	0.255089065972275	-0.06404736192228	0.170147975387782	-0.176707415588673	-0.189610541916703	0.0505925192228155	1.90399508270403e-08	0.164771347375019	0.000204110872616548	0.000113712318470778	3.38121948254581e-05	0.27266805762298	grey
ADCY10	0.00037414989442998	-0.0492755003990655	-0.0119080958476147	0.0213673056736679	0.00453356472764522	-0.0185732465367474	0.993531570220388	0.285363384036279	0.796381259746883	0.643336640649755	0.921746817979544	0.687331549919217	grey
MPC2	-0.132147717788114	0.0498413705680187	-0.191016360018184	0.177440729145514	0.176962757493825	-0.173612623752794	0.00402758060570748	0.279860713865554	2.94782035145771e-05	0.000106373669919026	0.000111104583408794	0.000150250714988033	grey
DCAF6	-0.159351436359379	-0.180815690066607	-0.112874563820232	0.137889499769026	0.168886236097834	0.134088224081692	0.000510758730758786	7.79831281599444e-05	0.0141431562289901	0.00268092163581264	0.000227869767810789	0.0035159774347199	turquoise
GPR161	0.0219234215344538	-0.192692312423383	0.246000717296204	-0.108936242483911	-0.165066249829242	0.477552011790072	0.634720821438087	2.49986330623013e-05	6.17194484997663e-08	0.0179099267660749	0.000316530240479089	2.92584127637041e-28	yellow
TIPRL	0.0167937879935623	0.00732394667312372	0.0526118697581446	0.0191891101261818	-0.0444537580609611	0.0229539903306947	0.715923197068103	0.873907543423622	0.253960728233674	0.677536555215784	0.335197116318062	0.618884747791162	turquoise
SFT2D2	0.0662276309733969	-0.0484276579976011	0.153152761368133	-0.0585393164406033	-0.0332266060486366	0.0716881128292328	0.150833139918099	0.293743663032313	0.000843165448012182	0.204257031634995	0.471431745563485	0.1198659631521	turquoise
TBX19	0.189434564736495	-0.163109836801368	0.0795886216974237	-0.234545967354029	-0.280780894307664	0.235270459982288	3.43953775562121e-05	0.000373528845832089	0.0841203532274322	2.54713501839508e-07	5.32240963392465e-10	2.33363471505712e-07	grey
XCL2	-0.362508045869679	0.0271747342848222	0.312103615683293	0.38728682746461	0.276050261425078	0.164515329270678	4.18502967469139e-16	0.555908444273337	4.01456935023295e-12	2.43824915391329e-18	1.0581816136153e-09	0.000331700330056521	green
XCL1	-0.219379038299365	0.0330054410548421	0.138640545200447	0.236833939206897	0.124705508724932	0.165989863090314	1.49248164234881e-06	0.474389512295109	0.00253905909669256	1.93003855841157e-07	0.00667354606802491	0.000292541656435172	grey
DPT	-0.551581219183115	-0.322920406714587	0.164814731788795	0.373541164050637	0.308008026801935	0.552552386570086	6.3048326606876e-39	6.45281172008158e-13	0.000323373873681457	4.47056579378413e-17	7.86895315111563e-12	4.38031706962827e-39	red
ATP1B1	-0.0302223254509253	-0.00543072734874335	-0.0278553084992685	0.0579657824484651	0.176704522821883	-0.198696626999788	0.512464137174754	0.906326267623129	0.546053277568039	0.208732953612239	0.00011374218848495	1.3689376266722e-05	grey
NME7	0.262247198763071	-0.0141636051305742	0.208276135433271	-0.22851917770324	-0.353265135342099	0.170017350474309	7.29905229389445e-09	0.75891054373046	5.04150917284319e-06	5.21865791254034e-07	2.55260440283778e-15	0.000206458392142315	grey
BLZF1	-0.00803157816572354	-0.0860775170653935	0.109029943431022	0.0157812408949718	0.0225987472437853	0.0989485083139709	0.861841351029405	0.0616794414072597	0.0178110154707218	0.73237458924532	0.624324133906641	0.0316115245445225	turquoise
CCDC181	-0.0971020685315478	-0.13471682174807	-0.0115145303172643	0.00987384817422816	-0.0130437466071456	0.319001016016942	0.0349455160134849	0.00336335537236652	0.802970487272745	0.830585025414277	0.777450256048161	1.26217065828886e-12	grey
SLC19A2	0.404652156842522	0.0488328675717692	0.0180976226940074	-0.302192403872749	-0.370173770942536	-0.115669501413794	5.05591186915144e-20	0.289718159616367	0.694932172168911	2.01005374243752e-11	8.92879562186432e-17	0.0119110859767307	blue
F5	0.161398002783368	-0.0379561577793055	0.299602455555348	-0.135774052808434	-0.146638163222218	0.195543497627025	0.000431106828031722	0.410662228444706	3.03175846674318e-11	0.00312017039357338	0.00140008038357622	1.88242136612746e-05	grey
SELP	-0.207624608856367	-0.260327422554521	0.322970397649184	0.229432430698242	0.142362117587509	0.477064431401996	5.40401355949092e-06	9.46616399618696e-09	6.39742521901747e-13	4.68705506347757e-07	0.00193192865953629	3.37447035899005e-28	yellow
C1orf112	0.522847933855997	0.249893252456258	0.0841327393709954	-0.378362460258506	-0.444018023054233	-0.19401225359134	1.79270548736189e-34	3.75062138250059e-08	0.06781663078922	1.63706558802857e-17	3.18729098292845e-24	2.19332999896266e-05	blue
SELL	-0.175373058044376	-0.100783752777964	0.547001335570978	0.269052421216629	0.16255313333389	0.321491515321279	0.000128301865131632	0.0285710570408469	3.45645643685092e-38	2.85562482193828e-09	0.000391416605621673	8.25020520536648e-13	green
SELE	0.148439019012243	-0.0403616889040292	0.481126276039057	-0.131207969426662	-0.213213285197001	0.29669450810536	0.00121939032805002	0.381621894382142	1.02101647569921e-28	0.00429878041717932	2.95757478696044e-06	4.78613397055609e-11	yellow
METTL18	0.0774369258475009	0.0019559864517242	-0.0835870582712801	-0.0274364725768611	-0.118131747893921	-0.0233912590580936	0.0928748818556786	0.966193964836418	0.0696258971791373	0.55210807775165	0.0102088666118217	0.612217893721953	turquoise
SCYL3	-0.039047942822892	-0.111119929998438	-0.028131425795888	0.109571049665991	0.0491118675062034	0.0133970268248124	0.397323001232721	0.0157254678957484	0.542079680914159	0.0172491014502292	0.286968093426246	0.771587350239733	turquoise
KIFAP3	-0.231035396535513	-0.264846360901161	-0.0252017089066057	0.252893712509127	0.206267826652659	0.200188839478408	3.87734029323255e-07	5.11629803380716e-09	0.584958542808756	2.54021052834357e-08	6.24035213026846e-06	1.17530537126952e-05	grey
METTL11B	0.187302139872114	-0.105117894722155	0.198180819178763	-0.156159506645942	-0.193153331365163	0.263157051994712	4.22627154166643e-05	0.0223703056119119	1.44265804445219e-05	0.000662692383001914	2.38845349373362e-05	6.44820238797296e-09	grey
GORAB	-0.0159036259855082	-0.0687435922463832	0.00220145742570713	0.0762970499387626	0.0319691017664959	-0.0161232114886473	0.73037943218529	0.135883366106669	0.961954427262473	0.0977998113153099	0.488383498347653	0.726804248878903	turquoise
PRRX1	0.222211535091975	-0.148250139799394	0.568907833868052	-0.212287563273041	-0.282856183088974	0.407562060516672	1.08279361853607e-06	0.00123727997456422	7.90848579435062e-42	3.2717880733776e-06	3.92088310381367e-10	2.58173123523402e-20	yellow
MROH9	0.055378655758218	-0.039336969879255	0.218861595682785	-0.0407834854353554	-0.091299911026017	0.0448902665308747	0.229803999429551	0.393835812380915	1.58186482288472e-06	0.376662433208963	0.0474317629408534	0.330468365753895	pink
FMO3	0.207645186355838	-0.132074792854	0.340947435862632	-0.0730540456826019	-0.205245860023121	0.238048351230267	5.39219339911974e-06	0.00404805800572444	2.595450963573e-14	0.112954917713697	6.95036871025458e-06	1.66384796544292e-07	grey
FMO2	-0.277873975692407	-0.215796582162057	0.288842835136604	0.155780178833522	0.0598183980303105	0.580586819416536	8.13159122161224e-10	2.2260889418855e-06	1.60074590775783e-10	0.000683300179836085	0.194526511452887	6.96952190649935e-44	yellow
FMO1	0.101369133448155	0.0337550930073691	0.489128824417832	-0.136154847769751	-0.155139631011739	0.328446660003123	0.0276556336424416	0.464405215682922	9.23891506590091e-30	0.00303657059441717	0.000719452218294194	2.46423150001555e-13	green
FMO4	-0.532993302565653	-0.452076659532607	-0.293936332114025	0.497649941121287	0.556526581072455	0.15135494912134	5.36464147485145e-36	3.74656204727701e-25	7.3452971105887e-11	6.66692585857825e-31	9.74583316286037e-40	0.000971770656269969	grey
PRRC2C	0.202743177998659	-0.0195920345414819	0.0151539890776633	-0.22272184975226	-0.178305670099815	0.0930382695695806	9.02872693588525e-06	0.671157404519038	0.742628288495588	1.02150741424296e-06	9.82905963731192e-05	0.0433488631764375	turquoise
MYOC	-0.798677823629611	-0.238661957654896	-0.16886859838431	0.552056426896807	0.555628744886459	0.438273652621414	9.80261559061593e-106	1.54317591588957e-07	0.000228219526274033	5.27647882349574e-39	1.37100657759794e-39	1.41648515097101e-23	red
VAMP4	-0.0123541054127795	-0.202598124362639	0.131820199698332	0.0392835109249736	-0.0383331117413883	0.200147026071841	0.788931470306437	9.16576920301599e-06	0.00412028867530889	0.394479413084005	0.406026983902911	1.18035696270871e-05	turquoise
EEF1AKNMT	0.321805987320452	0.11001257670575	0.0789263308535274	-0.240393838355251	-0.30112990125313	-0.0657574158248917	7.81676610163657e-13	0.0168021414233735	0.0867410602484976	1.24636652653018e-07	2.38037450422813e-11	0.153760743131298	grey
DNM3	0.0938430926925103	-0.21513578066143	-0.0163171398639004	-0.0777298625161317	-0.089726357135565	0.215332000293846	0.0415612403620993	2.39469670780167e-06	0.723651723214917	0.0916418175109581	0.0514008953957848	2.34339473140673e-06	grey
PIGC	0.277457982907531	-0.073507242085574	0.00966936360145394	-0.196634884161383	-0.261763155336469	-0.0353335985431149	8.6365637901898e-10	0.110732399155688	0.834042142976141	1.68688071943018e-05	7.7950675780847e-09	0.443767952240613	grey
C1orf105	0.256807225589567	-0.0957775284865429	-0.157581492002184	-0.219220799026891	-0.245328831703613	-0.127583503098622	1.5165610324542e-08	0.0375175382197822	0.000590459428455202	1.5192889582267e-06	6.72036684975011e-08	0.00550617342516107	grey
SUCO	0.218726889534339	-0.00840849716339063	0.0340343678570477	-0.174171216332623	-0.16818053983691	-0.00897040846316686	1.60596238386113e-06	0.855427218668307	0.460715691766298	0.000142930967522274	0.000242262413763768	0.845882798968178	turquoise
FASLG	-0.162966786235633	0.209927796844103	0.480616645389644	0.222789605292954	0.128861620082682	0.100250254576864	0.000378051110877662	4.22362745943639e-06	1.18728209791514e-28	1.01362504054902e-06	0.00504938090856118	0.0294278845409563	green
TNFSF18	0.0978679357830394	-0.176226269915668	0.222895071269715	0.0227735102333087	-0.0863477234392209	0.246377528558343	0.0335279739021371	0.000118783225390963	1.00147160628397e-06	0.621645635034176	0.0608641832517875	5.88356402108924e-08	grey
TNFSF4	0.227339448764524	-0.172103109967371	0.468821529698052	-0.191467553528478	-0.26459883732997	0.331770315524434	5.99163395452106e-07	0.000171829866191956	3.63643967869708e-27	2.82026410756915e-05	5.29325752132767e-09	1.36811913800556e-13	yellow
PRDX6	-0.568382757405558	-0.04893216534146	-0.231183170339948	0.452894426511231	0.520378322233589	0.0632095787059738	9.74003738512436e-42	0.288737373888528	3.80987402451539e-07	3.00530591198972e-25	4.13769522563065e-34	0.17037695961802	grey
SLC9C2	0.0292663350221854	0.0441384937239739	0.0558105904143295	-0.0225779239653271	-0.0700348235188936	0.0787727740560545	0.525899737152295	0.338639298770185	0.226184971652921	0.624643612292489	0.128667505850552	0.0873579782734213	purple
ANKRD45	-0.127524177222608	-0.0267699178349788	0.112041941382409	0.144287293917433	0.12479210974119	0.098105534610132	0.00552825187176728	0.561811209932995	0.0148756492873899	0.00167299176787417	0.006635410305901	0.033098290969634	grey
KLHL20	-0.0800972073757011	-0.186245490812277	0.133327569495686	0.0491565122788544	0.0253310750931858	0.337625614308582	0.0821515378994305	4.67646830141011e-05	0.00370904805008736	0.286529671453154	0.583032430707972	4.76759936091136e-14	turquoise
CENPL	0.414359106828333	0.305561779410638	0.182365504724935	-0.290835832161729	-0.362477868650108	-0.15527835637863	5.23428016997633e-21	1.17041129102168e-11	6.74935534194383e-05	1.18235893829671e-10	4.21021473673995e-16	0.000711475598447834	blue
DARS2	0.192171271484162	0.155203445378007	-0.0664308562234646	-0.127341064494398	-0.115046444467141	-0.151502050460326	2.631705995621e-05	0.00071577270240814	0.149581026014531	0.00559690141792626	0.0123797426352642	0.000960603980397274	turquoise
ZBTB37	-0.0111176789220332	-0.127903747211727	0.0116680721390398	-0.034227601912218	-0.0397680305609462	0.190328124364847	0.809628893810261	0.00538835701207703	0.800398141052457	0.458172452680093	0.388669395480869	3.15296669011799e-05	turquoise
SERPINC1	-0.00796799770329611	0.0228076240224682	0.0524513520287613	-0.0511477309334932	0.038859563812244	0.0309509102885272	0.862924224650796	0.621123372063925	0.255414353048708	0.267433325778374	0.399605802869346	0.502345622015113	grey
RC3H1	-0.0262963678143315	-0.0688703150340775	-0.0235041155649767	0.048124691480278	0.0691298330108517	0.0323139890817374	0.568754297703438	0.135161697732802	0.61050237140331	0.29677776632975	0.133692996499517	0.483701903120078	turquoise
RABGAP1L	-0.0580591633173388	-0.0784798571377905	0.139629692345202	0.0666925279926347	0.0570488516621083	0.0781700784019159	0.207999410096559	0.0885445629200207	0.00236266561950107	0.147980472680872	0.216035235759244	0.0898135066024707	turquoise
GPR52	0.037105180791008	-0.0374089802506607	0.156699910012514	-0.0393516282294051	-0.0716116244466166	0.033113718980039	0.421240845750472	0.417446104363713	0.000634327302104614	0.393659448970984	0.120262512832382	0.472940181182599	black
CACYBP	0.375764937990647	0.283132178774841	0.0951392691567892	-0.30404775309811	-0.360388888754647	-0.144362800848422	2.81857435723591e-17	3.76400154744378e-10	0.0388131782638306	1.49365782470997e-11	6.3681190746698e-16	0.00166351697900182	blue
MRPS14	0.201341241276923	0.0388160001145436	0.0789073488722234	-0.113945750340144	-0.247922677806206	-0.0224471402370598	1.04390812469684e-05	0.40013483090715	0.0868171303511065	0.0132475672939548	4.83134511419652e-08	0.626651750470924	grey
TNN	-0.0496022261480702	-0.248823182675017	0.092023943060313	0.0231694616667779	0.00195531683379761	0.372164833481066	0.28217738460239	4.30459850888071e-08	0.045693647702122	0.615595593118824	0.966205531187805	5.93717898603965e-17	grey
KIAA0040	0.156606859938965	-0.138540925855226	0.348315247265289	-0.0980984676015841	-0.132887093382894	0.125953472751189	0.000639129730533972	0.00255747374478261	6.56261925465826e-15	0.0331110031040189	0.00382519439817746	0.00614253277359257	grey
TNR	-0.126484877965634	-0.144753357365479	0.116958742236407	0.0786930288428633	0.0368068884763487	0.329315430723524	0.00592816984638745	0.0016152899041749	0.0109908419660723	0.0876797460203101	0.424986354723419	2.11437163332002e-13	pink
COP1	0.167936310663654	-0.0752722077654827	-0.0791311247361894	-0.055684757438744	-0.131337116302283	-0.128252933323532	0.000247438390292102	0.102403269787407	0.0859237575798093	0.227235071295622	0.00426055705791342	0.00526248298009212	blue
PAPPA2	-0.379948946377369	-0.200392436130128	-0.00042889710180816	0.281642866479191	0.283472696006284	0.454153491905125	1.17193151364471e-17	1.15100082428496e-05	0.992585107430374	4.68937121334757e-10	3.57884591228231e-10	2.13781713863918e-25	red
ASTN1	-0.520510527848852	-0.168427484429894	-0.105628215286898	0.294905610174216	0.320623427891444	0.517805539970734	3.95720047425686e-34	0.000237131966342478	0.0217232986030755	6.32213424810882e-11	9.57241685254843e-13	9.81814107917646e-34	red
BRINP2	-0.160062427589764	-0.15976675754151	-0.143506122568531	0.104917879531728	0.113033867617556	0.129428679069919	0.000481653881070835	0.000493564816817024	0.00177396067736012	0.0226284125620233	0.0140066835814367	0.004857883165807	grey
SEC16B	0.217027567459249	-0.0148233447671416	0.0555480258750622	-0.174255183774263	-0.150462001088832	-0.111007724726383	1.94182309403951e-06	0.748051850094622	0.228380044240447	0.000141860052269663	0.00104216716736901	0.0158317390115581	grey
RASAL2	0.287360812285797	-0.115100958201371	0.181387003801437	-0.228064062734641	-0.224564513081534	0.154583676655623	2.00214601723506e-10	0.0123380977160936	7.39491996663663e-05	5.50476305734459e-07	8.26747790099683e-07	0.000752257439198907	turquoise
TEX35	0.00388989649018018	-0.00745432741314688	0.0702580559507634	0.00158440801621765	0.0142915705709245	-0.0255058315636072	0.932828708998378	0.871682069657112	0.127450664873568	0.972613282463477	0.756800569632678	0.580435201851684	grey
RALGPS2	-0.13339805834013	-0.149831956551901	-0.033510719132509	0.146956208626661	0.1911758852933	0.0988908572352438	0.00369076081615694	0.00109463577166642	0.467647060066451	0.00136647898951536	2.90210905140584e-05	0.0317113538575259	turquoise
ANGPTL1	-0.627372014094642	-0.294839845785826	0.070209091551199	0.417329141821619	0.386879747627244	0.599442793214155	5.19842872026019e-53	6.38692097014358e-11	0.127716803079504	2.57641550619447e-21	2.66290001464796e-18	2.21362178344611e-47	red
FAM20B	-0.0220461889584865	-0.00444798356176294	0.0946905551490323	-0.031227714632845	-0.0554526487486747	0.210568439643294	0.632825378925028	0.923219424179418	0.0397465652577528	0.498529186355693	0.229181141434491	3.94186790204031e-06	turquoise
TOR3A	0.269872105017813	0.25056373074843	0.104012624276412	-0.141430958261216	-0.226655765088704	-0.118449144944691	2.54585766460989e-09	3.4393400461298e-08	0.0238291022637708	0.00206989917089065	6.48875292561513e-07	0.0100059472631445	grey
ABL2	0.257264072671122	-0.0970269996800117	0.16093491993351	-0.260784277434239	-0.317961803136681	0.251527019919546	1.42714142850957e-08	0.0350871663207005	0.000448045567520194	8.8999421577747e-09	1.50544119566586e-12	3.03545834156294e-08	turquoise
SOAT1	-0.141838704924699	-0.0912222653914499	0.176468398827794	0.162620142889125	0.161004470222002	0.199671620529776	0.00200841035522923	0.0476214069137797	0.000116205378383896	0.000389222006877508	0.000445462631708677	1.23926385064308e-05	grey
AXDND1	-0.226165380608723	-0.102052867335242	-0.204926518199902	0.298011187864003	0.397163873641103	-0.156450537414234	6.86947395630379e-07	0.0266184346317067	7.18759282799743e-06	3.89473257826032e-11	2.76607385352656e-19	0.000647273685504088	grey
NPHS2	-0.0772832158786973	-0.0339478226836335	-0.121471594862821	0.107976055904542	0.146350477051465	-0.0615992261849931	0.0935271869572384	0.461857297275425	0.00824593547168664	0.0189514678319342	0.00143112677863335	0.181549851744615	grey
TDRD5	0.16243767701001	-0.03690517562511	-0.0855808399523007	-0.0889640056154253	-0.119546320991374	-0.129531037983297	0.000395224920166573	0.42375007451982	0.0632014997626102	0.0534213293069497	0.00933180491446682	0.00482402246656726	grey
FAM163A	-0.454169748994192	-0.245722086695394	-0.0877282141146274	0.348221334395857	0.316337890061273	0.454659647589407	2.12841644421093e-25	6.39391663210511e-08	0.0568367194966451	6.68017904010147e-15	1.98008605215514e-12	1.86351357135882e-25	red
TOR1AIP2	0.113769210812328	0.103443916385238	0.247971303631183	-0.129047731321871	-0.0526218017897228	-0.0586227642715871	0.0133916362696388	0.0246112608314232	4.80137695882258e-08	0.00498579343396194	0.253870974166558	0.203611640198145	grey
TOR1AIP1	-0.123764239809574	-0.129272346375934	0.157332602418759	0.0897726880495859	0.0261117176031661	0.355566661803528	0.00710089200256045	0.00491001237225165	0.000602550173730898	0.0512801896452912	0.571472630935784	1.63619254182517e-15	turquoise
CEP350	-0.00415273958902197	-0.0896421361479981	0.00644245728441357	-0.0239525445261017	0.0151098484390988	0.142371436338149	0.928301707987882	0.0516209231677769	0.888978946657677	0.603706955808924	0.743351598305673	0.00193059147527474	turquoise
QSOX1	-0.0272765620826026	-0.116903577954325	0.14644517682858	0.0160839253194729	0.0923303570588913	0.0499447158773821	0.554428421791449	0.0110288891475141	0.00142083784557544	0.727443454176036	0.0449743464043451	0.278863572145296	grey
LHX4	-0.158306908872176	-0.0812154752964851	-0.126648313566643	0.113534250153725	0.131250277914445	0.0474392158191056	0.000556491792901879	0.0779534587347623	0.00586360646744471	0.0135855212353612	0.00428622445162958	0.30371943137568	grey
ACBD6	0.5867965463993	0.181203758429697	0.0214713789817335	-0.496450827359587	-0.630911862334865	-0.116726426724414	5.20543750987064e-45	7.52211203299936e-05	0.641720562866893	9.69469116529061e-31	9.14212082562685e-54	0.0111518615021761	grey
XPR1	0.0132269126865747	-0.00754444776688222	0.126732212084767	-0.0211556374512595	-0.00465180529683811	0.0924258125885226	0.774408900365626	0.870144392455557	0.005830709334468	0.646628667750133	0.91971267814161	0.0447522199995241	turquoise
KIAA1614	-0.211483225004383	-0.232333014514045	0.152974432943209	0.0631066168910963	0.0374077585486444	0.560090932544004	3.57048700267954e-06	3.32214570980238e-07	0.00085518066855271	0.171075589854633	0.417461324242395	2.48843058402691e-40	yellow
STX6	0.418288541640653	-0.0077209818768345	0.15574071064121	-0.366724504895435	-0.398037350172393	0.037707198263006	2.04605972106118e-21	0.867133704896598	0.000685478139343764	1.79844993368699e-16	2.27370311751793e-19	0.413740685790505	turquoise
MR1	-0.060055313975529	-0.219242013572237	0.320443289239621	0.0923635865928301	-0.00541172995204356	0.328692680890368	0.192762037605538	1.51566840145316e-06	9.87169827749028e-13	0.0448969158730087	0.906652453610369	2.35977886336892e-13	grey
IER5	0.134777006119639	-0.00798269120981251	0.313936288681367	-0.0897159431255868	-0.102349142004523	0.0596744575950398	0.0033490628431347	0.862673948619617	2.96061572074284e-12	0.0514280595827456	0.0261795037130742	0.19560428620136	grey
CACNA1E	0.0766372791076903	-0.0295206071488121	0.134246446787467	-0.0498981045577175	-0.110878544867892	0.161321013891013	0.096308517472483	0.52230872426803	0.00347698089047778	0.279313009372026	0.0159548661873156	0.00043388099992365	grey
ZNF648	0.0185579768589021	-0.036438284361928	0.0108907888875247	0.0230216727546267	-0.0212143186341898	-0.0540511851190508	0.687575080523922	0.429641417162953	0.8134418881959	0.617850756321632	0.645715318265459	0.24118278186773	pink
GLUL	-0.0210777259344858	-0.124433876895184	0.265265096759557	0.0330523487399896	-0.0438906582732977	0.192770507228872	0.647842150201884	0.0067944397548534	4.82991692319441e-09	0.473761341061244	0.341361086265968	2.48062604573319e-05	grey
TEDDM1	0.03297544966037	-0.0448769401363452	-0.0158839497141889	-0.0250962795072206	-0.0441003273417727	0.0390264805637166	0.474791385411896	0.330612092280925	0.73070007817898	0.586530440999972	0.339057544042877	0.397582687331112	black
RNASEL	-0.425142596371851	-0.351141899046478	-0.0915447383566515	0.393739927923437	0.467657551715248	0.20961964543234	3.85821089173691e-22	3.83510106635141e-15	0.0468379294633392	5.93114858416866e-19	5.06087003139117e-27	4.36591049769256e-06	grey
RGS16	0.523143244811199	0.123038051666442	0.510331672199793	-0.468201940111229	-0.529066285424966	0.168940990703076	1.62133409221731e-34	0.00744715285184843	1.15932084321098e-32	4.33667078586394e-27	2.11615140999814e-35	0.000226787168189489	yellow
RGS8	-0.00673596836483048	-0.0347489840536022	0.140184734052738	-0.011066751753158	-0.0167922235510756	0.113445208591917	0.883955875263396	0.451349628297631	0.00226865636632377	0.810484360450072	0.715948516549514	0.0136596399801446	pink
NPL	0.0657076179478204	-0.0249946564075874	0.51271464743439	-0.00487649601000924	-0.145319418240001	0.18574601145667	0.154073293668462	0.588047433887624	5.31163402294036e-33	0.915848687530343	0.00154766521764363	4.90471486002142e-05	green
DHX9	0.364553143691992	0.231280854946454	0.0557064606415579	-0.320783706633757	-0.348646567309328	-0.0594511216017811	2.78270234243535e-16	3.76589753566726e-07	0.227053707203246	9.31360576945848e-13	6.1638617634413e-15	0.197285173520968	blue
LAMC1	0.0999423995606873	-0.193784893296107	0.219585073930552	-0.171914516567917	-0.204331965117715	0.479350151839989	0.0299322718748933	2.24345417126656e-05	1.45825593079861e-06	0.000174721418203659	7.64996972732849e-06	1.72546611594254e-28	yellow
LAMC2	0.300189436582067	-0.149446018319849	0.176020610548326	-0.239344635416494	-0.134418101488424	0.0438312295716609	2.76311083332262e-11	0.00112796744061063	0.000121014915528638	1.41883522921066e-07	0.00343511790951237	0.34201581547407	grey
NMNAT2	-0.100562736692322	-0.114133899047334	-0.0593763980146679	-0.0120811975511201	0.0465943001650295	0.279868901625489	0.0289233870197295	0.0130955295959101	0.197849909763293	0.793487669026393	0.312422518478662	6.08257142490753e-10	grey
SMG7	0.244062749681207	-0.0585195393821995	-0.115460182184301	-0.251749597274827	-0.176643131505111	-0.00110080569175056	7.88436771593133e-08	0.20441020603187	0.0120667543091847	2.94888084335701e-08	0.000114377842659543	0.98097049015167	turquoise
NCF2	0.0023356524814979	-0.0368361693526221	0.692130483709401	0.0578594476668496	-0.0341035301092661	0.287837034760456	0.959637185493625	0.424617833106858	1.48800296871259e-68	0.209570528611804	0.459804513747165	1.86351385627882e-10	green
ARPC5	0.0370050670367971	-0.0928752093942822	0.16902231648778	0.0514143744840447	0.0652787742316161	-0.0242696796237406	0.422495766957205	0.0437188227846861	0.000225188085838189	0.264943955753166	0.156784829573788	0.598921698618969	turquoise
RGL1	-0.357166802567395	-0.220897586975512	0.247818713320442	0.296953397864236	0.212036860784592	0.465892730773494	1.1984415851049e-15	1.25725360867948e-06	4.89602605701173e-08	4.59644075493271e-11	3.36222685701789e-06	8.33347024151888e-27	yellow
APOBEC4	0.0564835728382331	0.000427961457148052	0.05189048336569	-0.0348968034353917	-0.0174201406792188	-0.0484002915105847	0.220627394706891	0.992601282653226	0.260538712911574	0.449425736280852	0.705811376497333	0.294016873602816	black
COLGALT2	-0.0475448620618378	0.0300261375364725	0.230083775706696	-0.0801141455954587	-0.107373995295474	0.220736993001355	0.302642622042392	0.515206763805594	4.3401407335616e-07	0.0820866138483485	0.019631138459476	1.28033954199882e-06	grey
TSEN15	0.428538747466908	0.203342826783645	0.191180760648596	-0.339450559301329	-0.47104558855051	-0.0363580386339016	1.66415079806228e-22	8.48263134362408e-06	2.90072267179776e-05	3.41670829377078e-14	1.92688710142204e-27	0.430658731775925	blue
C1orf21	-0.294928634443189	-0.0514539796149755	0.068087894317901	0.272391658648602	0.295997758710774	0.0459398067698463	6.29960403866092e-11	0.264575566386092	0.139664937349603	1.78443634856355e-09	5.33537776765176e-11	0.319275628567848	grey
EDEM3	-0.125615854866675	-0.119214095018172	0.0284005009319544	0.157833753553081	0.182186404434813	0.0363825786293216	0.00628231343106172	0.0095315409417873	0.538221309777038	0.00057843491131451	6.86339471773165e-05	0.430347478375314	turquoise
NIBAN1	-0.529428016558834	-0.257447702098667	0.235996257058591	0.373563403566645	0.356592640765018	0.582438954495634	1.86626048774437e-35	1.3926566686061e-08	2.13708441515283e-07	4.45006787932408e-17	1.3403665118299e-15	3.23345498410661e-44	yellow
RNF2	0.170022751932034	-0.10200962305549	0.133483279128827	-0.101521469226711	-0.190968394080879	0.0769807623039437	0.000206360821143531	0.0266830280010108	0.00366876074258964	0.0274215856461973	2.96169764022557e-05	0.09482141536387	turquoise
TRMT1L	0.0125370467593557	-0.0654264657392088	-0.00422691148518664	0.0049728238022202	0.0184088568711566	0.0832055459246269	0.785881276395134	0.155846948558571	0.92702464207132	0.914192746577869	0.689955036663818	0.0709141603890582	turquoise
SWT1	-0.0599212855601634	-0.245373991201329	0.106905246188042	0.0875003114925943	0.0249883527615895	0.157467311994365	0.193758792484289	6.6820763471686e-08	0.0201749116031488	0.0574859513228788	0.588141591960373	0.000595977927256935	turquoise
IVNS1ABP	-0.0661679330717813	-0.059464683514654	0.175751423402123	0.0845628933979591	0.153140524416911	-0.0327979102460632	0.151202460266131	0.197182803281619	0.0001239955464258	0.066417734490878	0.000843984922258385	0.477174156867961	grey
HMCN1	-0.0426478429671122	-0.335417009368894	0.203258304091413	-0.0374258320173555	-0.0697608024128926	0.558690677452707	0.355219693574001	7.11435873944084e-14	8.55765390073487e-06	0.417236199489254	0.130173477192938	4.26283365817036e-40	yellow
PRG4	-0.0419311240504621	-0.184421773922165	0.221335494077702	-0.0221041507475247	-0.0564224508112023	0.566722859513001	0.363370440146961	5.56187320128841e-05	1.19631333060954e-06	0.631931323340087	0.221128081136665	1.87709243715666e-41	grey
TPR	0.239133171717799	-0.0175670649457473	-0.0136253521151898	-0.270590033824505	-0.270598256176993	0.125655990664273	1.45627947113083e-07	0.703446836202755	0.767805032155684	2.30154661961374e-09	2.2988849123461e-09	0.00626554823255694	turquoise
ODR4	0.144357092852605	-0.0150306980349708	-0.0829679434706601	-0.126417269642649	-0.127397475039148	-0.0409041742332019	0.00166423150869286	0.744649160247948	0.0717262782987043	0.00595506395856665	0.00557567165353465	0.375250705937044	turquoise
OCLM	0.13687283164086	-0.0238641746893791	0.0755312847724097	-0.137568864733487	-0.171966492178507	0.0372889961316345	0.00288446216078641	0.605043414682296	0.101223605419764	0.00274365537758471	0.000173919997134927	0.418942413705012	black
PDC	0.0592717460541643	-0.0485456785067202	0.137914896449115	-0.0578095009624473	-0.0755289248239875	0.0428075025108228	0.198642815227874	0.292567362193985	0.00267600893946992	0.209964783783806	0.101234302150273	0.353419781265656	black
PTGS2	0.104372798648569	0.0413393373146392	0.438844939700122	-0.0827921264393885	-0.0977922694024021	0.178464923667389	0.0233449401257252	0.370187604501044	1.22275472771091e-23	0.0723320921970731	0.0336658066397155	9.68668211301693e-05	grey
PLA2G4A	-0.124754860729795	0.0532615309914754	0.211648275525258	0.0935023087005176	0.0519668717592052	0.149771544217951	0.00665178933814296	0.248136164822161	3.50714412262006e-06	0.0423104263599912	0.259836652061181	0.00109979264118489	grey
BRINP3	-0.671712596325506	-0.162267568597115	-0.130768804014657	0.596699724007785	0.63763920982615	0.106026697740142	3.16290086150931e-63	0.000400898847892562	0.00443108954511857	7.38620852688506e-47	3.15658499208789e-55	0.0212294332202214	grey
RGS18	-0.293704422587671	-0.130362230774466	0.477082074550065	0.436142926444321	0.249824212243706	0.249109622538806	7.613068041267e-11	0.00455684716502448	3.35710951735421e-28	2.44552561995152e-23	3.78417924740295e-08	4.149008416306e-08	green
RGS21	0.0582613783371137	-0.0482803270946159	-0.0325911604373281	-0.021120422353952	-0.0501134380705663	-0.0306189921368852	0.2064173217731	0.295216530145084	0.479957166022875	0.647177031898718	0.277240814984533	0.506942167150673	grey
RGS1	-0.113091873364151	-0.0673176658014536	0.419025438333129	0.203558397629602	0.130229550730212	0.254766369366596	0.0139572796410114	0.144209560056328	1.71323339595131e-21	8.29411662517855e-06	0.0045985786290016	1.98674886399677e-08	green
RGS13	-0.398434312682807	-0.174722713936828	-0.0152407269429813	0.427334376918452	0.336471162610649	0.132766014503557	2.07951390197862e-19	0.000136033642918351	0.741207620204151	2.2447809060681e-22	5.8794764819806e-14	0.0038576930139899	green
RGS2	-0.332414988588587	-0.139344073756827	0.376243209346024	0.240815174785728	0.256408885738736	0.469100104843844	1.21953409899583e-13	0.0024124149581513	2.55118252542677e-17	1.18295741574237e-07	1.59893633765904e-08	3.35922493699688e-27	yellow
UCHL5	0.241669442972567	0.201831456749031	0.0486882632692976	-0.168946335394732	-0.185950324736216	-0.138313687531991	1.06380606435122e-07	9.92362406825209e-06	0.291150442743933	0.000226681751956814	4.81010610860364e-05	0.00259993521855452	blue
RO60	0.103384840885739	-0.00646877942547262	0.189202751417865	-0.064590067282806	-0.127177390475582	0.128047569491503	0.0246937659985068	0.888528291981178	3.51781436099984e-05	0.161214701326477	0.00565891123035069	0.00533618760464176	turquoise
GLRX2	0.252220872403424	0.17861036311698	0.0925151793080991	-0.174781715805483	-0.146652131277796	-0.186499521642146	2.77337631813663e-08	9.55835269281182e-05	0.0445450990808526	0.000135314535272436	0.0013985888613329	4.56427198317046e-05	grey
CDC73	0.110227994569432	0.0586476090471422	0.18954140885023	-0.0790183254258058	-0.123133751282201	0.0895734185182725	0.0165877751693612	0.203419775103379	3.40401741830273e-05	0.0863731525471104	0.00740067402170106	0.0518010298747082	turquoise
B3GALT2	-0.143870574735005	-0.0759252077194173	0.0142617933326774	0.0890934119502598	0.0415564854893497	0.103720364531833	0.00172617878384442	0.0994506460689003	0.757291394684398	0.0530737815967102	0.367676992857737	0.024228327905698	grey
KCNT2	-0.305813227802043	-0.250970590283281	0.172633712674068	0.22060644034425	0.147889430129973	0.538945753626252	1.12380073105713e-11	3.26278747529955e-08	0.000163933396144111	1.29940591191587e-06	0.00127211744810638	6.47291741302458e-37	yellow
CFH	-0.311168676326065	-0.235819575935996	0.424494743461161	0.288754897565286	0.187516126217298	0.5005252174192	4.68553398537677e-12	2.18340777656476e-07	4.52461779311938e-22	1.62219902686524e-10	4.14023681884803e-05	2.70014391034205e-31	yellow
CFHR3	-0.00265520291067359	-0.0776281782482037	0.100151942332232	-0.00362004098487568	-0.0491045853531509	0.112014959539852	0.954120684644561	0.0920683445893215	0.0295881605777403	0.937478738976799	0.287039648649306	0.0148999337147372	grey
CFHR1	-0.0813796183437293	-0.171421534659542	0.104099256441403	0.0519936404892048	0.0250941961361149	0.2402721249055	0.0773521702392692	0.000182496837789015	0.0237118613687997	0.259590938568677	0.58656152264826	1.26528587283169e-07	grey
ASPM	0.422769913198832	0.263970007856515	0.0819035502721072	-0.352023032858189	-0.341458054693518	-0.1468486625674	6.90366382254809e-22	5.76993216551022e-09	0.075458061559578	3.24018818957234e-15	2.36230928497575e-14	0.00137775732078656	blue
ZBTB41	0.200201450252148	-0.017325060592795	0.0857550855907442	-0.142116838204222	-0.183644920627173	0.0600020954168573	1.17378587111607e-05	0.707343069474353	0.0626640410930394	0.00196743100701383	5.98520674093233e-05	0.19315736773908	turquoise
DENND1B	-0.271694472197679	-0.147223377503956	-0.0193464201469744	0.304218766178735	0.34602311189915	-0.00590615903155964	1.96954365112878e-09	0.00133882742302793	0.675043228022652	1.45317751712971e-11	1.01050855038973e-14	0.898168359131783	turquoise
C1orf53	0.164331370901144	0.110460686619422	-0.0541847711836364	-0.0294324667154323	-0.140082247437633	-0.258018343788696	0.000336914990858682	0.0163589125085306	0.24002013459847	0.523552082551432	0.00228575346259529	1.29056515137825e-08	grey
LHX9	0.00838958186038307	0.0389104577459877	0.0302944004064865	-0.00924168182039026	-0.028861218080496	0.0954056479853424	0.855748882340776	0.398988289495268	0.511458467967519	0.841283015021847	0.531646964706282	0.038267904504669	purple
NEK7	-0.173851900644822	-0.180181443468136	0.161507552969925	0.179231937545137	0.12999193778994	0.269008905540131	0.000147073200356775	8.27039799063757e-05	0.00042718780875712	9.02772252213591e-05	0.00467417738080622	2.87305423334668e-09	turquoise
PTPRC	-0.245609898561047	-0.0904530240923105	0.519921941627278	0.351595722758982	0.238201957819735	0.291594029199449	6.48545166067953e-08	0.0495347842828466	4.82570745133317e-34	3.5164201747706e-15	1.63281322404502e-07	1.0529900730092e-10	green
NR5A2	-0.582092503078093	-0.126994131334655	-0.198920873726678	0.548267737724022	0.641753985232401	0.0258697620867483	3.73438366232476e-44	0.00572907358178457	1.33801759319602e-05	2.16489995275706e-38	3.86373521988345e-56	0.575043882651245	grey
ZNF281	0.233515008787638	-0.021282061147931	0.292266132592798	-0.186809043818677	-0.249402465202579	0.206836990644781	2.88364046421841e-07	0.644661594635241	9.49923533383836e-11	4.43100531963858e-05	3.99556489544046e-08	5.87548871395744e-06	turquoise
KIF14	0.473428456717394	0.273946035491009	0.132473810623622	-0.400848385496765	-0.390119644714969	-0.151311344291916	9.70710905764557e-28	1.43052511895068e-09	0.00393715533212278	1.20516996060804e-19	1.31593097153044e-18	0.000975103713885272	blue
DDX59	0.075794958116268	-0.0794412130874309	0.0436416224892442	0.00637539412357311	-0.0654896596936776	0.0186269706557854	0.100034116998386	0.0846980573230178	0.344110075472705	0.890127279283113	0.155446948675036	0.686474980396343	turquoise
CAMSAP2	0.139314925593558	-0.15843468641473	0.103686624495763	-0.146662196416427	-0.172008988077014	0.28807293921897	0.00241754539186411	0.000550699922388438	0.0242747866886958	0.00139751500178097	0.000173267307388311	1.7983482174361e-10	turquoise
GPR25	0.0806994376381602	0.166372315954816	0.363135772386735	0.0954387452628764	-0.0236233016428258	-0.0764083301100917	0.0798685566316837	0.0002831144826213	3.69346317250504e-16	0.0382006104389115	0.608692945986609	0.0973100367850609	green
INAVA	-0.276231092538754	-0.266943185782494	-0.112524560436148	0.280347733913056	0.415117686674893	-0.0245090839163938	1.03099345048951e-09	3.83046236466539e-09	0.0144471123633725	5.67116630832564e-10	4.37041179569884e-21	0.595320717696118	grey
KIF21B	0.352878213045411	-0.0265101272658806	-0.0291867446609342	-0.251296578342717	-0.234803514670988	-0.138564009849774	2.74979549618137e-15	0.565615145168828	0.527026348926103	3.12768312050192e-08	2.46916898561162e-07	0.00255319586139391	grey
CACNA1S	0.0334413939527663	-0.0188447050325916	0.0152943488251215	-0.0461094517086096	-0.0442486956313202	0.0109756068663923	0.468568993411397	0.683007573324381	0.740329793638325	0.317489955586408	0.337433507707459	0.812015960829881	grey
ASCL5	0.362766233363852	0.0405757782389191	-0.0692429026116911	-0.319190969980425	-0.343064447399645	-0.12791570079862	3.97551688372757e-16	0.379099671232431	0.133056959185029	1.22206551477377e-12	1.75489241901911e-14	0.00538400359882818	grey
TMEM9	0.43808538383492	-0.00483631621552345	-0.0443598993778245	-0.343752056677752	-0.450885912170741	-0.100365614176693	1.48673950112852e-23	0.916539513827571	0.336219546525978	1.54442687326228e-14	5.1592185786285e-25	0.0292407664519156	brown
IGFN1	0.11358525501157	-0.0914539717056235	0.0332419316088116	-0.123462107805655	-0.147392909905661	0.226471355290725	0.0135432242130758	0.0470573542942682	0.47122716427773	0.00724316509413067	0.00132154893124508	6.62948278969939e-07	grey
PKP1	0.341459693110369	-0.153739688223907	0.0803905028608212	-0.266427289530465	-0.370932037326734	0.0540156668135703	2.36159530779936e-14	0.000804713549526058	0.0810331860939132	4.1141514121049e-09	7.64625340570776e-17	0.241492574463944	grey
TNNT2	0.214663599992011	-0.150372411431582	-0.0171577632310273	-0.206571446874497	-0.228424222070639	0.00895253020029319	2.52259132184884e-06	0.00104948375409632	0.710041012169221	6.04310830769336e-06	5.27714536233081e-07	0.846186133382242	grey
LAD1	0.189354139020603	0.0212132250823542	-0.211120432513393	-0.168556554571066	-0.0404598468805869	-0.287795236859323	3.46650646822782e-05	0.645732334105855	3.71358412109223e-06	0.000234491054288202	0.380464206824262	1.87529738213941e-10	grey
TNNI1	0.0792897790596178	-0.142507219942365	-0.167485695368588	-0.0955831095039716	0.00371091222346963	-0.101188771386054	0.0852948644444778	0.00191120321108755	0.000257260731439553	0.0379082577075624	0.935912640929052	0.0279349595216578	grey
PHLDA3	0.102779371212615	-0.2388129508509	0.247940050648847	-0.118311399168187	-0.143625746871596	0.381196230641242	0.0255532276857543	1.51480102432772e-07	4.82061751792954e-08	0.0100935673717132	0.00175814521123624	8.99946380221476e-18	grey
CSRP1	-0.460888035571389	-0.246502249909029	0.0533018125812317	0.223360344360532	0.266907609404227	0.575149999048589	3.37485007240694e-26	5.79101216804401e-08	0.247778111573049	9.49504649657539e-07	3.84940047460542e-09	6.45742167368296e-43	red
NAV1	-0.0453994128941633	-0.275383027858134	0.192574930018042	0.0126655503286379	0.0177578153449555	0.416894907779322	0.325007369660764	1.16466118399526e-09	2.5290071478384e-05	0.783740681592987	0.700381238652862	2.85900824524092e-21	yellow
IPO9	0.462885284123187	0.23866002997691	0.185682832030263	-0.409091021018339	-0.481522489158372	0.018940513118583	1.93662788091418e-26	1.54354145967952e-07	4.93432469643978e-05	1.80880278138996e-20	9.07856424274867e-29	0.681483939660352	blue
SHISA4	0.00337066721588871	-0.303393353990004	0.258615253603227	-0.0649497652049127	-0.150356348139926	0.473820373179341	0.941777730794366	1.65897515841913e-11	1.19154000875191e-08	0.158889453349051	0.00105080060511415	8.66744888272153e-28	yellow
LMOD1	-0.504444713973226	-0.36383751062667	0.0667428855482192	0.316715127303527	0.304285916354071	0.578424418651708	7.76698461133372e-32	3.21091897958828e-16	0.147673955550753	1.85823172195229e-12	1.43757704740341e-11	1.6979440160364e-43	red
TIMM17A	0.260063151549553	0.27697335372972	0.119217999104715	-0.224013758743504	-0.209524351029528	-0.120025333297709	9.80947316780703e-09	9.26335553541349e-10	0.00952917188891499	8.80873730594628e-07	4.41082977161108e-06	0.00905037272596357	blue
RNPEP	-0.112578937280397	0.0975384572565789	-0.0501236705960393	0.0828132632653198	0.226922148409079	-0.177648569078471	0.0143995159056277	0.0341316801897738	0.277142606011092	0.0722590407715607	6.29052246003318e-07	0.000104376176523466	grey
ELF3	-0.00155288022972339	-0.161024829844407	-0.25649214512779	0.0575487645408468	0.150673175200017	-0.27947472978183	0.973158037673199	0.00044470914808282	1.58136821383549e-08	0.212031601800789	0.00102510681368529	6.44289074843079e-10	grey
GPR37L1	-0.477599145726823	-0.287746270440219	-0.202617193187803	0.390608385375332	0.555201325412204	0.0453426387048462	2.88573448434947e-28	1.88919414607264e-10	9.14764111863791e-06	1.18238633017117e-18	1.61228809569046e-39	0.325613401422427	grey
ARL8A	0.347034185867081	-0.141868113982192	0.0540663077330778	-0.375312076348966	-0.34559880433014	0.148063455439213	8.35677021934719e-15	0.00200404068774919	0.241050966300051	3.09707450598401e-17	1.09414214395463e-14	0.00125519885345642	grey
PTPN7	-0.0184802825079949	0.0323210496081063	0.385172449126517	0.156090960877079	0.0983492755828624	0.10620723300371	0.688814699776369	0.483606315796842	3.84864517176659e-18	0.000666373106667866	0.0326623910436328	0.0210089120409258	green
LGR6	0.223314698367137	-0.177601438257505	-0.0271709411689486	-0.125638059489509	-0.179589150793778	-0.0572068389046588	9.54486129085821e-07	0.000104826020095361	0.555963612661242	0.00627303332918089	8.73545450030064e-05	0.214764147753419	grey
UBE2T	0.565738179764331	0.430187376433232	0.119359899710542	-0.429405952547615	-0.473397896322038	-0.337174877529713	2.76533043524245e-41	1.10259802384555e-22	0.00944341913923259	1.34052931499128e-22	9.7931767193303e-28	5.17475441109995e-14	blue
PPP1R12B	-0.459175019832063	-0.282703255302325	-0.0247760221822442	0.268333571181431	0.318612555809987	0.504098975133634	5.41843386720778e-26	4.01053102300006e-10	0.59131724046433	3.15715511681067e-09	1.34823551269987e-12	8.67497254448406e-32	red
SYT2	-0.212331272075955	-0.186800615678554	-0.0611534008428219	0.165110221049515	0.141750400192679	0.238640359989013	3.25626048047994e-06	4.43458486703459e-05	0.184736798745639	0.000315347782423713	0.00202158330967349	1.54727623569438e-07	grey
KDM5B	0.0526903090214879	-0.294885140812653	0.0204915196052357	-0.0443337494991319	-0.0326121275844523	0.135600768110535	0.253252485529543	6.34223032532997e-11	0.657002133032357	0.336504760750356	0.479674530920172	0.00315890136647945	turquoise
RABIF	0.0589526628731592	-0.043901176907968	0.104202207808268	-0.00646094920064629	0.0190245192827015	-0.0684769477138851	0.201074669082593	0.341245285257556	0.0235731843453805	0.888662347521165	0.680149056103839	0.13741155105724	grey
KLHL12	0.16717788608294	-0.0709475299017242	-0.0772862476568435	-0.149212213894949	-0.19295585102679	-0.0161151829624791	0.000264178459037349	0.123748640710165	0.0935142855546267	0.00114861239574298	2.43558745951145e-05	0.72693486155543	grey
ADIPOR1	0.297666872473516	-0.0364114605034513	0.153047765659525	-0.203268457867623	-0.23456650658542	-0.0934914691141156	4.11081627409828e-11	0.429981321486387	0.000850220702440738	8.54860808959804e-06	2.54083129360809e-07	0.0423344419775585	grey
CYB5R1	0.0347985859500524	-0.177990306705372	0.155437144331083	-0.0416116340976561	-0.151785191137895	0.298823560729477	0.45070353472767	0.000101168348088659	0.000702445964437918	0.367041065999762	0.000939443124230259	3.42787724288583e-11	grey
TMEM183A	-0.0145223380337563	0.0753180862305637	0.0331864427220106	0.0966565850528861	0.00392136642008974	-0.101649122958463	0.753000105295759	0.102193578980791	0.471968118375632	0.0357932897938302	0.932286578853822	0.0272267727438811	grey
PPFIA4	0.201628217067092	-0.00786939861752099	0.176697242406028	-0.231146895853423	-0.257970129292075	0.177522045539085	1.01343173770311e-05	0.8646040267594	0.000113817396957867	3.82632982485995e-07	1.29890280654186e-08	0.0001055879158313	grey
ADORA1	0.112294869889405	-0.063351413908399	0.31765820987383	-0.0830519664372425	-0.172818987184991	0.252623547095087	0.0146496914520585	0.169418053155545	1.58478276832991e-12	0.0714382266184738	0.000161257234114202	2.63146053507582e-08	grey
MYBPH	0.131841489852847	-0.0456974092875802	0.30933289269507	-0.0939587057168798	-0.154649806643839	0.104921247397302	0.00411420407474385	0.32183843669568	6.33671489878478e-12	0.0413096315016806	0.000748284002802514	0.0226240452811414	pink
CHI3L1	0.46025827843125	0.00988663323843855	0.567936342750906	-0.350372845022809	-0.441976184048201	0.130211002364757	4.01773735301892e-26	0.830368982576599	1.16237821094164e-41	4.44103577638638e-15	5.43367043005198e-24	0.00460443999772049	grey
CHIT1	0.103617876378852	-0.081346854582578	0.439529541134525	-0.0987916441023567	-0.137795513781373	0.185432733945033	0.0243696885636606	0.0774718885513959	1.02479724288533e-23	0.0318837834719065	0.00269917369060153	5.05320220903831e-05	green
BTG2	-0.0988437025637856	-0.26418906321792	0.00771017308287799	0.132180253491565	0.0720669350739355	0.121393447663139	0.0317932076938759	5.59933872929113e-09	0.86731798790583	0.00401847482135655	0.117917009533449	0.00828771531588248	grey
FMOD	-0.0794344390256347	-0.183836216661948	0.228342597609734	0.0802627198614168	-0.0296492220861289	0.319181149540159	0.0847246820155888	5.8782276315475e-05	5.32792464260495e-07	0.0815189058525814	0.520497128014012	1.2241080067668e-12	grey
PRELP	-0.417815939377939	-0.421930225103576	0.116640947441601	0.228217543308769	0.193764391389683	0.618514222063876	2.29227539311906e-21	8.4728342125638e-22	0.0112116313481007	5.4066340094084e-07	2.24802707681667e-05	3.65285705360169e-51	red
OPTC	-0.0719665090553643	-0.0200046113155871	-0.10229249188312	-0.0368315509518125	-0.0375244001708758	0.231480508292694	0.118431247982298	0.664649824893875	0.0262629454056566	0.424675946748891	0.416009681745619	3.67752985873608e-07	grey
ATP2B4	-0.346750823707462	-0.281087676992512	0.170959830957057	0.164225981914262	0.197323648381609	0.600429542266314	8.81435089672509e-15	5.08811972599061e-10	0.000190071935869787	0.000339936794653368	1.57357927498713e-05	1.43091762106995e-47	yellow
LAX1	-0.309507382443932	-0.131495605473085	0.359554150572451	0.515934867020104	0.322984521674159	0.256744292867555	6.15803064283773e-12	0.00421406932760745	7.5067532673832e-16	1.83183074030308e-33	6.3818612401371e-13	1.52929631024603e-08	green
ZC3H11A	0.13219470732667	-0.0744685947282189	-0.00449715989881635	-0.153520358213769	-0.144571039358662	0.0974578136143176	0.00401443559864608	0.10613186303723	0.922373208194642	0.000818888820236771	0.00163764114998517	0.0342808471554771	turquoise
ZBED6	0.00986505596894189	-0.073104738077076	0.146606992810432	-0.0644909207077733	-0.0663273744713445	0.197224686256679	0.830733604073679	0.112704590172588	0.00140341406273613	0.161860111210921	0.150217607643099	1.58940150826441e-05	turquoise
SNRPE	0.425330972596667	0.224816585854069	-0.0576182208583197	-0.393095377375626	-0.492201230707928	-0.133579832719664	3.68330568243213e-22	8.03053954633315e-07	0.211479605698301	6.84021920918455e-19	3.61126519731124e-30	0.00364397873138785	blue
SOX13	0.0105996293243383	-0.0305035665504005	0.137713364394173	-0.115641122367763	-0.0643920553949038	0.143792993312042	0.818341414822794	0.508545777405163	0.00271521970349332	0.0119320866074903	0.162505624233979	0.00173625021929951	grey
ETNK2	0.0436408058813444	-0.142813256747185	-0.0544789223670716	-0.0890924558990815	-0.197158608276355	0.299011212136188	0.344119112731627	0.0018681567287433	0.237473928215889	0.0530763423502038	1.60005020838216e-05	3.32806252727114e-11	grey
REN	0.153921052780613	-0.144689047295836	-0.128112436778227	-0.066917192207944	-0.011554478416107	-0.110529664707578	0.000793163791779264	0.0016231418368689	0.00531280709139509	0.14661671703947	0.802301015112473	0.0162916031272477	grey
KISS1	0.34963100472904	-0.0740306411649128	0.0197299541577541	-0.29496745464454	-0.299478440342173	-0.0324114899361519	5.11413607999049e-15	0.108208592244753	0.668979229813599	6.26179398250326e-11	3.09169469679562e-11	0.482382814261267	grey
GOLT1A	0.414030822867703	0.137023530332999	-0.0701829575066262	-0.36377018632264	-0.294029081231638	-0.299761590435593	5.65842226950637e-21	0.00285342984588862	0.127859026763993	3.25438832370512e-16	7.24079549240475e-11	2.95650743978857e-11	grey
PLEKHA6	-0.174289763120417	-0.229669454408574	-0.407263447813159	0.13833181629626	0.265682758650983	-0.104412454764983	0.000141421223207652	4.55783533570977e-07	2.76691989709859e-20	0.00259652426288318	4.55978547118789e-09	0.0232921564796355	grey
PPP1R15B	-0.00600941731722508	0.0493754546177384	0.0365068174234325	0.0289261228207022	0.0617599019091935	0.00556480889657953	0.896397942258665	0.284386137433437	0.428773692625311	0.53072405762563	0.180411300674973	0.904024533574216	turquoise
PIK3C2B	-0.0242636931644464	-0.147565763630208	-0.134878020656449	0.00876137142865589	0.0939863133218761	-0.0142912225034491	0.599011869501255	0.00130414331093257	0.00332519788090757	0.849430870960469	0.0412497395918595	0.756806306344403	grey
MDM4	0.234417069560998	0.0623076903453867	0.0557849121969444	-0.161565713374129	-0.242920708048076	-0.0551864723723003	2.58704036935175e-07	0.176569398157717	0.22639898034798	0.000425120693558359	9.09947057162925e-08	0.231427364588778	grey
LRRN2	-0.690736009707768	-0.302713548674941	-0.0303614282683984	0.553967964018864	0.590314437477789	0.409426484173211	3.55269098561359e-68	1.84960009640381e-11	0.510524143950816	2.5705632257497e-39	1.16757128688812e-45	1.67256124428516e-20	red
NFASC	-0.339024793282988	-0.361069991668213	-0.114514391305162	0.237662026090653	0.207513341917804	0.411461049923799	3.69360519975941e-14	5.56625897959331e-16	0.0127927579422008	1.7444348402459e-07	5.46835723963227e-06	1.03822940787315e-20	red
CNTN2	-0.647969035626609	-0.199633634282693	-0.107408769787434	0.370087679042757	0.407761650824313	0.534830560986667	1.52185449099722e-57	1.24408941759093e-05	0.0195913115034952	9.08715145636259e-17	2.46481989592205e-20	2.80547071389588e-36	red
TMEM81	0.307614099400755	0.121320387507405	0.0996145192636016	-0.34581196123304	-0.335999537763352	0.0148363598957448	8.39056099346362e-12	0.0083269461240248	0.030477596839573	1.05131240268365e-14	6.40355279163267e-14	0.747838125659406	grey
RBBP5	0.202264730534835	0.0660214910177587	0.0574446690670287	-0.166168464104837	-0.198231268330495	-0.00306307908587601	9.48829786999449e-06	0.152111330593479	0.212860830545754	0.000288103377113062	1.43528452641354e-05	0.947082605240364	turquoise
DSTYK	0.141681348140579	-0.148910039187692	0.0802299578004029	-0.191995636004084	-0.254419414494128	0.338857385330401	0.00203193923531563	0.00117581019993871	0.0816438172440549	2.67761468082417e-05	2.07960520450614e-08	3.80840262297495e-14	turquoise
TMCC2	-0.149202256372746	-0.12436613985726	0.250667798370141	0.068593404392089	-0.0129277018489925	0.549478371680809	0.00114949932693778	0.00682489108300708	3.39332135705115e-08	0.136742501015786	0.779378868872867	1.38159557785651e-38	yellow
NUAK2	0.0486450669024154	-0.0333784001427872	-0.211567160535103	0.00161748099083184	-0.0278681147044853	-0.18687538405499	0.291579215108297	0.469407596786991	3.53813891997143e-06	0.972041842296723	0.545868665991906	4.40292493182649e-05	grey
KLHDC8A	0.0710173077947192	-0.125818938173643	0.168597479515385	-0.15509342454075	-0.158941570326208	0.380662609252786	0.123378689798091	0.00619789472413992	0.000233659447685941	0.0007221273937487	0.000528271043318312	1.00772610194777e-17	grey
LEMD1	0.418974661360391	-0.0409300925332736	0.165866958573624	-0.383706867680231	-0.412195139531332	-0.0906181952809226	1.73434483108348e-21	0.374947958630712	0.000295632858090897	5.27071655721097e-18	8.73424188421231e-21	0.0491186133468617	grey
CDK18	0.156261947035535	-0.108627927378926	-0.225589151299346	-0.174839274999979	-0.165694891304254	-0.143001917467894	0.000657226720161056	0.0182387797960756	7.34428280981435e-07	0.00013461645202793	0.00030001182500062	0.00184206436042608	grey
MFSD4A	-0.420718948980117	-0.271710792803614	-0.109014719504847	0.455991301422005	0.477704396844967	0.106178068776152	1.13736908739476e-21	1.96500462170583e-09	0.0178270534063951	1.29703885390488e-25	2.79812684290052e-28	0.0210444004042709	grey
ELK4	0.171966272799267	-0.0251258992034937	0.128897174378538	-0.14876883416015	-0.181752476146018	0.121464769600952	0.000173923372528259	0.586088629443155	0.00503717711393465	0.0011887219082045	7.14727305911026e-05	0.00824957696018282	turquoise
SLC45A3	-0.0794138906178239	-0.213972647256077	-0.0775668025761249	0.0707783249963417	0.133560139474914	-0.00829957013843454	0.0848054865220658	2.72158202561941e-06	0.0923265607035921	0.124649320986283	0.00364902096222658	0.857279900703878	grey
NUCKS1	0.171476043507996	0.107982716860583	0.0697944159770338	-0.188284770386333	-0.224873418980635	0.125406064871855	0.000181621433357793	0.0189440644152647	0.129988012586748	3.84466245830789e-05	7.97802655987867e-07	0.00637060199017523	turquoise
RAB29	0.194963230394007	-0.0724408011473167	0.158770155822171	-0.148460865809988	-0.253124844000499	0.171609463922668	1.99496415023534e-05	0.116017940055442	0.000535759149162319	0.00121733655238482	2.46458059516824e-08	0.000179495296606414	grey
SLC41A1	0.285065009770354	0.0582565330756041	0.305480464154417	-0.307862037496193	-0.362438114368204	0.238792171070498	2.82428782336655e-10	0.206455127954635	1.18588455313945e-11	8.05845763275248e-12	4.24361992018376e-16	1.51867593486028e-07	grey
PM20D1	-0.112613507375225	-0.119101964278634	0.233841734341353	0.11528414149055	0.0496533920010847	0.261823917513333	0.0143693281736336	0.00959980723627238	2.77261673033888e-07	0.0121990624998333	0.281680637310138	7.73105436621765e-09	black
SLC26A9	0.128336208281826	0.0355520672758804	0.176559369073639	-0.123710732304668	-0.119950421828556	0.0599955991538796	0.00523285792669062	0.44095342009843	0.000115250518927038	0.00712590482069655	0.009093880727534	0.193205665378283	grey
RAB7B	-0.133663112303371	-0.180851717789766	0.503874377377021	0.128337605284873	0.0485014896255722	0.474609432135978	0.00362272569520033	7.77227372217489e-05	9.32031350201487e-32	0.00523236222653743	0.293007419382347	6.89676031312026e-28	green
CTSE	-0.0848735369022111	-0.0283129525048777	0.182027004561309	0.131255878798792	0.220931322853986	-0.0471974147897553	0.065422300835795	0.539475191082721	6.96641629658189e-05	0.00428456475418485	1.25245495202681e-06	0.306193550073936	grey
RHEX	-0.516157809726716	-0.143312449278444	0.164608563220923	0.559349358263312	0.446331297389385	0.316371816633062	1.70095727551466e-33	0.00179984272193208	0.000329086270848267	3.31031871673927e-40	1.734014408725e-24	1.96881491885871e-12	green
AVPR1B	-0.536706441627247	-0.0990662875280079	-0.0686053589533138	0.408730728289867	0.370720107739682	0.190923766135826	1.44133146064077e-36	0.0314084114880485	0.13667396344731	1.96731928183012e-20	7.98525447928233e-17	2.97466476054277e-05	pink
FAM72A	0.387512211682602	0.261040580542144	0.0447624874699473	-0.376972040644391	-0.356016893501459	-0.118532846606188	2.32200292520964e-18	8.59680125765352e-09	0.331848135823075	2.19097641753546e-17	1.49922062861799e-15	0.00995303507343578	blue
SRGAP2	0.213953836549812	0.0210374141392626	0.412615051511592	-0.251152215290613	-0.321294688197987	0.350128761088695	2.72720397599619e-06	0.648470378467772	7.91045724190187e-21	3.18683273280622e-08	8.53336634484733e-13	4.65229703291601e-15	yellow
IKBKE	0.123415083960664	0.06268976106384	0.138366488652149	-0.000134164996769668	-0.0757395224290673	-0.14071656110558	0.00726553635063983	0.17392595878559	0.00259001196127896	0.997680488138788	0.100283272764227	0.00218179627884633	grey
RASSF5	-0.199516419174873	-0.0219124369400008	0.535984253015589	0.310079517141267	0.160316778640182	0.296368568213734	1.25909270969113e-05	0.634890532487204	1.86351474393191e-36	5.60599474176269e-12	0.000471621859745048	5.03583748603128e-11	green
EIF2D	0.22738224675936	0.104405045677015	-0.0256206535165243	-0.128558546023425	-0.284392954046976	-0.137160344411095	5.96176346073726e-07	0.0233020103762445	0.578731665736994	0.00515449571698009	3.12169623319617e-10	0.00282552015077593	grey
DYRK3	0.262324590596856	-0.0235218386276329	0.469597179087322	-0.244904154300171	-0.353185705069412	0.283991272852668	7.22263774865319e-09	0.610233157886972	2.91549612901993e-27	7.09096720564458e-08	2.59191874882807e-15	3.31378173441536e-10	grey
MAPKAPK2	0.196913246282447	-0.0833569839309231	0.206358827633347	-0.136740304458108	-0.155403641400602	0.134506067726284	1.64018737887667e-05	0.0704004826829167	6.18059888074484e-06	0.00291200598501455	0.000704342259073205	0.00341384250162489	grey
IL10	-0.262211473722773	-0.0343028118126343	0.537984103928819	0.287408150289688	0.152617595471862	0.322747690949319	7.33459002025287e-09	0.457184708177394	9.13523991746199e-37	1.98792802067477e-10	0.000879699877905209	6.64780372226219e-13	green
IL19	-0.0119914450682033	-0.0374651766219111	0.140462863003489	0.0284882793198344	-0.00854914839041369	0.00760541677069595	0.794987632266931	0.416746366311312	0.00222284498466992	0.536965600095932	0.85303613251407	0.869104386832271	grey
IL20	0.134086567369793	0.0278735538643793	0.163781927487743	-0.0787403080288662	-0.106612419532558	0.0449547429816021	0.00351638784843753	0.545790265535601	0.000352948835596292	0.0874888621769408	0.0205212143462831	0.329773550037978	grey
IL24	0.0795876181135867	0.0486677248413579	0.426850564141788	-0.00352405018487476	-0.0392078145471653	0.10033341926558	0.084124275563059	0.291354256936442	2.53071096757316e-22	0.939133330611312	0.395391817707688	0.029292885000187	grey
FCMR	-0.335148102420841	-0.179094697722534	0.240746188797726	0.419818723521945	0.327952018394097	0.258665204429838	7.46802927875336e-14	9.14243963990334e-05	1.19312205568922e-07	1.4144966300107e-21	2.68812401681022e-13	1.18359549106177e-08	green
PIGR	-0.268901504228507	0.132224084130387	0.0268230397902414	0.324808526422785	0.436671061125419	-0.157278600933746	2.91651496136005e-09	0.00400623737120276	0.561034902200622	4.65444300773949e-13	2.13670489586779e-23	0.000605203642184321	grey
FCAMR	-0.129149398180982	0.127866950947341	-0.173597662212094	0.165092867120128	0.189680048326205	-0.150224397073626	0.0049513632277813	0.0054017778496343	0.000150451523911165	0.000315813964733384	3.35844421571983e-05	0.00106167562230919	grey
C1orf116	0.164834276004009	-0.228753375657636	-0.00403319209736732	-0.118064187101749	-0.0435722930624281	-0.0823249253777499	0.000322837182014707	5.07705616185405e-07	0.930360421233469	0.0102525282564642	0.34487787010215	0.0739622448896444	grey
PFKFB2	-0.164288679217181	-0.0346778598880538	-0.224210000111646	0.185118747709889	0.287369859444721	-0.179374565582713	0.000338136052238558	0.452276972772129	8.6120904515949e-07	5.2062800365967e-05	1.99942106562623e-10	8.90993851823858e-05	grey
YOD1	0.127406446398555	0.0763345277285151	0.0903130949270512	-0.106202248326545	-0.0896631405294494	-0.0189104507791141	0.00557230202062005	0.0976346424846352	0.0498896576529886	0.0210149739381056	0.0515659757049264	0.681961881272758	turquoise
C4BPB	0.252701037061115	0.10887467383013	0.204567142063692	-0.129331244488279	-0.0438876997449884	-0.191535405054151	2.60496847383871e-08	0.0179751798554214	7.46378440136498e-06	0.00489031384455789	0.341393661603998	2.80154043211566e-05	grey
C4BPA	0.0809906250382113	0.0322030453962633	0.025113252186639	0.0688719171507947	0.144322189835423	-0.210339856896098	0.0787832817533288	0.485205229794356	0.586277255299828	0.135152592837916	0.00166860681153343	4.04027458252731e-06	grey
CD55	0.26156636465596	-0.053559116915782	0.322875259908041	-0.174071114304433	-0.117253523511577	-3.76121342931038e-05	8.00593312840122e-09	0.245499501074427	6.50323430125647e-13	0.000144217578668743	0.0107894931755473	0.999349741686868	grey
CR2	-0.406231673889732	-0.176886166809351	0.0319921224754495	0.41870349635155	0.382767404428791	0.228716249997866	3.51330638381702e-20	0.000111880818268819	0.488070252270708	1.85150481431772e-21	6.44239392895337e-18	5.09925422977642e-07	green
CR1	-0.2914271704339	-0.150599689856792	0.489854348151071	0.292838354020075	0.179938464214774	0.41886535305585	1.08022019522311e-10	0.00103101410694296	7.40723974427706e-30	8.69978491223056e-11	8.45828581487029e-05	1.78066611186522e-21	green
CR1L	-0.0422623476434243	-0.0679627645520791	0.238036208407716	0.0917476443792061	-0.0225546216758105	0.192553839331418	0.359589269761665	0.140395678594606	1.66632540789018e-07	0.0463505141413305	0.625001207971124	2.53427759237736e-05	grey
CD46	0.42682292338189	0.0297652447641005	0.00797162435446613	-0.290276751267693	-0.37399113825564	-0.220949405983601	2.54808990687685e-22	0.518865672570743	0.862862450246918	1.28754523037788e-10	4.07333562899881e-17	1.24989000761446e-06	blue
CD34	-0.173110136255004	-0.17620563876591	0.253243284381603	0.0659157432110819	0.0501699368106173	0.531310562981121	0.000157134439035959	0.00011900534404469	2.42667383243084e-08	0.152770211786266	0.276698850523458	9.68026499685419e-36	yellow
PLXNA2	-0.375273171980456	-0.314038347726118	-0.328453858918621	0.282231031922122	0.449243768038518	0.103982103573796	3.12222499214699e-17	2.91065015914193e-12	2.46111174672917e-13	4.30012377625666e-10	8.00413593369017e-25	0.0238705257176688	grey
CAMK1G	0.0916442299739637	-0.0567434313403882	0.564744408504718	-0.12856614993978	-0.16419008727416	0.424952664477861	0.0465983988779378	0.218507788085586	4.08310264904412e-41	0.00515183453471948	0.000340971753759942	4.04285097041269e-22	green
LAMB3	0.0517715700993511	-0.209072452676688	0.00386716942250761	-0.0389544374115345	0.074494763847215	0.061712360375847	0.261634207333109	4.62991943835769e-06	0.933220245834284	0.398455130717387	0.106008776298584	0.180747628730014	grey
G0S2	0.137503751824426	0.0141054873576845	0.538853772834518	-0.158763621063586	-0.219600317906782	0.272836846023305	0.00275655717147572	0.759869418120024	6.69008897150178e-37	0.000536046556201632	1.45575378222696e-06	1.67519822844086e-09	grey
HSD11B1	-0.0185687049005241	-0.104364307271478	0.594493501734347	0.0216740559748439	-0.0854780608724937	0.41488745705465	0.687403979466118	0.0233562558834028	1.93054530154507e-46	0.638578197084362	0.0635202973913355	4.61655550220416e-21	green
TRAF3IP3	-0.232565590216412	-0.105387814237617	0.441978905950224	0.349108469227424	0.224405632995144	0.299588457589227	3.23108100070153e-07	0.0220260388272742	5.42982087146018e-24	5.64735382017376e-15	8.4202515542106e-07	3.03846647406927e-11	green
C1orf74	0.312576868483442	0.134959976733909	0.0952881200397015	-0.19297817121064	-0.239687814965032	-0.173728092950361	3.71170500494869e-12	0.00330594908973613	0.0385076770649559	2.430216266306e-05	1.36003543526359e-07	0.000148709365008633	blue
IRF6	-0.124454849979852	-0.203645205303976	-0.187544821802131	0.110509424029518	0.239509325243869	-0.175192171760484	0.00678503596752072	8.21933716485001e-06	4.12882632100971e-05	0.0163113289543811	1.39031802648718e-07	0.000130409879537596	grey
UTP25	0.491687035438486	0.0581684404717671	0.00455907388402649	-0.383843120941866	-0.47858290153663	-0.077177076373662	4.22886332337728e-30	0.207143363304468	0.92130793012288	5.11920638990602e-18	2.16237878684993e-28	0.0939797499332179	blue
SYT14	0.0387854808188438	-0.108317085544198	0.0768672474856731	-0.0599785410709274	-0.0853924966855054	0.229271613079695	0.400505700444293	0.0185756504510574	0.0953108325155635	0.193332528867892	0.0637867073930479	4.77672694851855e-07	pink
[truncated: 16,190 more rows]
