# Supplementary material for: Single-cell and WGCNA uncover a prognostic model and potential oncogenes in colorectal cancer
Source: Biol Proced Online. 2022 Sep 19;24:13. doi: 10.1186/s12575-022-00175-x (PMC9484253; doi:10.1186/s12575-022-00175-x)
Supplement: Supplementary file 11 — Additional file 11: Supplementary Table S4. The results of GO functional enrichment and KEGG pathway analysis. [file 12575_2022_175_MOESM11_ESM.xls]

geneSet	description	link	size	overlap	expect	enrichmentRatio	pValue	FDR	overlapId	userId	DB
hsa04080	Neuroactive ligand-receptor interaction	http://www.kegg.jp/kegg-bin/show_pathway?hsa04080+1129+1136+1143+117+1268+148+1511+154+155+185+186+22953+2566+2587+2690+2893+2899+2901+2903+4887+5745+6752+6865+6869+7068+7434+9340	249	27	8.04675934284167	3.35538803257724	1.8709100269021e-08	5.57531188016824e-06	1129;1136;1143;117;1268;148;1511;154;155;185;186;22953;2566;2587;2690;2893;2899;2901;2903;4887;5745;6752;6865;6869;7068;7434;9340	GRIK3;TACR1;THRB;PTH1R;AGTR1;NPY2R;GHR;ADRB2;GABRG2;CNR1;ADCYAP1R1;CHRM2;VIPR2;ADRA1A;ADRB3;TACR2;GRIA4;P2RX2;CTSG;CHRNA3;CHRNB4;GRIN2A;GLP2R;SSTR2;GALR1;GRIK5;AGTR2	pathway_KEGG
hsa04713	Circadian entrainment	http://www.kegg.jp/kegg-bin/show_pathway?hsa04713+108+111+117+2775+2785+2788+2893+2903+4842+5593+6263+815+8912+94235	92	14	2.9730998375158	4.70888996842361	1.13281990321568e-06	0.000101507791888555	108;111;117;2775;2785;2788;2893;2903;4842;5593;6263;815;8912;94235	ADCY5;PRKG2;ADCY2;CAMK2A;ADCYAP1R1;GNG3;GRIA4;NOS1;RYR3;CACNA1H;GRIN2A;GNAO1;GNG7;GNG8	pathway_KEGG
hsa04020	Calcium signaling pathway	http://www.kegg.jp/kegg-bin/show_pathway?hsa04020+108+1129+148+154+155+185+22953+2774+2903+4638+4842+5260+6263+6543+6865+6869+815+84812+8912	166	19	5.36450622856111	3.54179847883153	1.25860075095297e-06	0.000101507791888555	108;1129;148;154;155;185;22953;2774;2903;4638;4842;5260;6263;6543;6865;6869;815;84812;8912	TACR1;PLCD4;MYLK;AGTR1;ADCY2;ADRB2;CAMK2A;PHKG1;CHRM2;ADRA1A;ADRB3;TACR2;NOS1;P2RX2;RYR3;CACNA1H;GRIN2A;GNAL;SLC8A2	pathway_KEGG
hsa04024	cAMP signaling pathway	http://www.kegg.jp/kegg-bin/show_pathway?hsa04024+10398+108+111+1129+117+1258+1261+154+2893+2903+477+482+4852+5139+5348+5602+64399+6752+7434+815	183	20	5.9138833724499	3.3818725768538	1.36252069649068e-06	0.000101507791888555	10398;108;111;1129;117;1258;1261;154;2893;2903;477;482;4852;5139;5348;5602;64399;6752;7434;815	ATP1A2;CNGA3;ADCY5;MAPK10;HHIP;ADCY2;ADRB2;CAMK2A;NPY;ADCYAP1R1;CHRM2;VIPR2;GRIA4;PDE3A;GRIN2A;CNGB1;ATP1B2;SSTR2;FXYD1;MYL9	pathway_KEGG
hsa04270	Vascular smooth muscle contraction	http://www.kegg.jp/kegg-bin/show_pathway?hsa04270+10398+108+111+148+185+3778+3779+4629+4638+4660+5322+59+72+94274	98	14	3.16699765300596	4.42059058260176	2.47518801788082e-06	0.000147521205865697	10398;108;111;148;185;3778;3779;4629;4638;4660;5322;59;72;94274	PLA2G5;PPP1R12B;ACTG2;ADCY5;MYLK;AGTR1;ADCY2;KCNMB1;ADRA1A;KCNMA1;ACTA2;MYH11;PPP1R14A;MYL9	pathway_KEGG
hsa04022	cGMP-PKG signaling pathway	http://www.kegg.jp/kegg-bin/show_pathway?hsa04022+10398+108+111+1258+148+154+155+185+3778+3779+4638+477+482+5138+5139+5593+6543	147	17	4.75049647950894	3.57857332877285	4.09461418759971e-06	0.000203365837984119	10398;108;111;1258;148;154;155;185;3778;3779;4638;477;482;5138;5139;5593;6543	ATP1A2;ADCY5;MYLK;AGTR1;PRKG2;ADCY2;ADRB2;KCNMB1;ADRA1A;ADRB3;KCNMA1;PDE2A;PDE3A;CNGB1;ATP1B2;SLC8A2;MYL9	pathway_KEGG
hsa04970	Salivary secretion	http://www.kegg.jp/kegg-bin/show_pathway?hsa04970+108+111+148+154+155+3778+477+482+4842+5593+6263+6844	78	12	2.52067160137209	4.76063601203266	6.05441006462648e-06	0.000257744885608384	108;111;148;154;155;3778;477;482;4842;5593;6263;6844	ATP1A2;ADCY5;PRKG2;ADCY2;ADRB2;ADRA1A;ADRB3;KCNMA1;NOS1;RYR3;ATP1B2;VAMP2	pathway_KEGG
hsa04728	Dopaminergic synapse	http://www.kegg.jp/kegg-bin/show_pathway?hsa04728+111+2774+2775+2785+2788+2893+2903+3798+3800+50632+5521+5523+5602+815+94235	124	15	4.00722152012999	3.7432420255902	8.91578061246179e-06	0.000332112827814202	111;2774;2775;2785;2788;2893;2903;3798;3800;50632;5521;5523;5602;815;94235	KIF5C;ADCY5;PPP2R3A;MAPK10;PPP2R2B;CAMK2A;CALY;GNG3;GRIA4;KIF5A;GRIN2A;GNAO1;GNAL;GNG7;GNG8	pathway_KEGG
hsa04261	Adrenergic signaling in cardiomyocytes	http://www.kegg.jp/kegg-bin/show_pathway?hsa04261+108+111+148+154+185+186+477+482+5502+5521+5523+6330+7168+7169+815	130	15	4.20111933562015	3.5704770090245	1.5942318210449e-05	0.000527867869634867	108;111;148;154;185;186;477;482;5502;5521;5523;6330;7168;7169;815	ATP1A2;ADCY5;PPP2R3A;AGTR1;ADCY2;PPP2R2B;ADRB2;CAMK2A;ADRA1A;TPM2;SCN4B;PPP1R1A;TPM1;ATP1B2;AGTR2	pathway_KEGG
hsa04514	Cell adhesion molecules (CAMs)	http://www.kegg.jp/kegg-bin/show_pathway?hsa04514+1001+1272+22854+22871+23114+3897+4359+4684+54413+57863+58494+6900+8516+9378	122	14	3.9425889149666	3.55096620569649	3.28840001547759e-05	0.000979943204612321	1001;1272;22854;22871;23114;3897;4359;4684;54413;57863;58494;6900;8516;9378	NTNG1;CADM3;MPZ;NFASC;CNTN2;NRXN1;NLGN1;ITGA8;NCAM1;CNTN1;CDH3;JAM2;NLGN3;L1CAM	pathway_KEGG
hsa04725	Cholinergic synapse	http://www.kegg.jp/kegg-bin/show_pathway?hsa04725+108+1103+111+1129+1136+1143+2775+2785+2788+60482+6572+815+94235	109	13	3.52247698140459	3.6905847983189	4.20831090170992e-05	0.00114006968064505	108;1103;111;1129;1136;1143;2775;2785;2788;60482;6572;815;94235	SLC5A7;ADCY5;ADCY2;CAMK2A;CHRM2;CHAT;SLC18A3;GNG3;CHRNA3;CHRNB4;GNAO1;GNG7;GNG8	pathway_KEGG
hsa04911	Insulin secretion	http://www.kegg.jp/kegg-bin/show_pathway?hsa04911+108+111+117+3778+3779+477+482+6616+6844+815	75	10	2.42372269362701	4.12588454376164	0.000129455137137358	0.00321480257224438	108;111;117;3778;3779;477;482;6616;6844;815	ATP1A2;ADCY5;ADCY2;CAMK2A;KCNMB1;ADCYAP1R1;KCNMA1;ATP1B2;VAMP2;SNAP25	pathway_KEGG
hsa04923	Regulation of lipolysis in adipocytes	http://www.kegg.jp/kegg-bin/show_pathway?hsa04923+108+111+154+155+2167+4852+5593+5742	53	8	1.71276403682975	4.67081269105091	0.000259612750066029	0.00595112303997514	108;111;154;155;2167;4852;5593;5742	ADCY5;PRKG2;ADCY2;ADRB2;NPY;ADRB3;FABP4;PTGS1	pathway_KEGG
hsa05414	Dilated cardiomyopathy (DCM)	http://www.kegg.jp/kegg-bin/show_pathway?hsa05414+108+111+1674+1756+3679+6442+6445+7168+7169+8516	83	10	2.68225311428056	3.72820892508582	0.00030373750220769	0.00646526968984941	108;111;1674;1756;3679;6442;6445;7168;7169;8516	DES;ADCY5;ADCY2;TPM2;ITGA8;ITGA7;SGCG;TPM1;SGCA;DMD	pathway_KEGG
hsa04925	Aldosterone synthesis and secretion	http://www.kegg.jp/kegg-bin/show_pathway?hsa04925+108+111+1583+185+3777+477+482+5138+815+8912	85	10	2.74688571944394	3.64048636214262	0.000369524363433849	0.00712862762038156	108;111;1583;185;3777;477;482;5138;815;8912	ATP1A2;KCNK3;ADCY5;AGTR1;ADCY2;CAMK2A;PDE2A;CYP11A1;CACNA1H;ATP1B2	pathway_KEGG
hsa04924	Renin secretion	http://www.kegg.jp/kegg-bin/show_pathway?hsa04924+111+117+154+155+185+3778+5139+5593	56	8	1.80971294457483	4.42059058260176	0.000383060568277527	0.00712862762038156	111;117;154;155;185;3778;5139;5593	ADCY5;AGTR1;PRKG2;ADRB2;ADCYAP1R1;ADRB3;KCNMA1;PDE3A	pathway_KEGG
hsa04724	Glutamatergic synapse	http://www.kegg.jp/kegg-bin/show_pathway?hsa04724+108+111+2775+2785+2788+2893+2899+2901+2903+57030+94235	102	11	3.29626286333273	3.33711249863074	0.000406666676330492	0.00712862762038156	108;111;2775;2785;2788;2893;2899;2901;2903;57030;94235	GRIK3;ADCY5;ADCY2;GNG3;GRIA4;GRIN2A;GNAO1;GNG7;GRIK5;GNG8;SLC17A7	pathway_KEGG
hsa04723	Retrograde endocannabinoid signaling	http://www.kegg.jp/kegg-bin/show_pathway?hsa04723+108+111+1268+22999+2566+2775+2785+2788+2893+5602+57030+94235	125	12	4.03953782271168	2.97063687150838	0.000652983257350193	0.0108105005939087	108;111;1268;22999;2566;2775;2785;2788;2893;5602;57030;94235	ADCY5;MAPK10;ADCY2;GABRG2;RIMS1;CNR1;GNG3;GRIA4;GNAO1;GNG7;GNG8;SLC17A7	pathway_KEGG
hsa05032	Morphine addiction	http://www.kegg.jp/kegg-bin/show_pathway?hsa05032+108+111+2566+2775+2785+2788+5138+5139+94235	76	9	2.4560389962087	3.66443693031461	0.00069257432792047	0.0108624815642263	108;111;2566;2775;2785;2788;5138;5139;94235	ADCY5;ADCY2;GABRG2;GNG3;PDE2A;PDE3A;GNAO1;GNG7;GNG8	pathway_KEGG
hsa04971	Gastric acid secretion	http://www.kegg.jp/kegg-bin/show_pathway?hsa04971+108+111+4638+477+482+6750+6752+815	66	8	2.13287597039177	3.7508041306924	0.00117641098915389	0.0166938321318028	108;111;4638;477;482;6750;6752;815	ATP1A2;ADCY5;MYLK;SST;ADCY2;CAMK2A;ATP1B2;SSTR2	pathway_KEGG
hsa05412	Arrhythmogenic right ventricular cardiomyopathy (ARVC)	http://www.kegg.jp/kegg-bin/show_pathway?hsa05412+1674+1756+29119+3679+6442+6445+83439+8516	66	8	2.13287597039177	3.7508041306924	0.00117641098915389	0.0166938321318028	1674;1756;29119;3679;6442;6445;83439;8516	TCF7L1;DES;ITGA8;CTNNA3;ITGA7;SGCG;SGCA;DMD	pathway_KEGG
hsa04927	Cortisol synthesis and secretion	http://www.kegg.jp/kegg-bin/show_pathway?hsa04927+108+111+1583+185+3777+5087+8912	56	7	1.80971294457483	3.86801675977654	0.00199082090785319	0.0269665741154659	108;111;1583;185;3777;5087;8912	PBX1;KCNK3;ADCY5;AGTR1;ADCY2;CYP11A1;CACNA1H	pathway_KEGG
hsa04360	Axon guidance	http://www.kegg.jp/kegg-bin/show_pathway?hsa04360+1073+2044+2045+22854+285220+3611+3897+56896+815+8633+91653+9423+9723	165	13	5.33218992597942	2.43802268495006	0.00246347777191702	0.0319181033057075	1073;2044;2045;22854;285220;3611;3897;56896;815;8633;91653;9423;9723	NTNG1;DPYSL5;EPHA6;BOC;EPHA5;UNC5C;CAMK2A;EPHA7;SEMA3E;ILK;CFL2;NTN1;L1CAM	pathway_KEGG
hsa05410	Hypertrophic cardiomyopathy (HCM)	http://www.kegg.jp/kegg-bin/show_pathway?hsa05410+1674+1756+3679+6442+6445+7168+7169+8516	77	8	2.4883552987904	3.21497496916491	0.00318799051871843	0.0383445537436467	1674;1756;3679;6442;6445;7168;7169;8516	DES;TPM2;ITGA8;ITGA7;SGCG;TPM1;SGCA;DMD	pathway_KEGG
hsa04371	Apelin signaling pathway	http://www.kegg.jp/kegg-bin/show_pathway?hsa04371+108+111+185+2785+2788+4638+4842+59+6263+6543+94235	131	11	4.23343563820184	2.59836240351401	0.00321682497849385	0.0383445537436467	108;111;185;2785;2788;4638;4842;59;6263;6543;94235	ADCY5;MYLK;AGTR1;ADCY2;ACTA2;GNG3;NOS1;RYR3;GNG7;GNG8;SLC8A2	pathway_KEGG
hsa04721	Synaptic vesicle cycle	http://www.kegg.jp/kegg-bin/show_pathway?hsa04721+22999+534+57030+6572+6616+6844	47	6	1.51886622133959	3.95031498870795	0.00373813015228142	0.0428447225146101	22999;534;57030;6572;6616;6844	ATP6V1G2;RIMS1;SLC18A3;VAMP2;SLC17A7;SNAP25	pathway_KEGG
hsa04614	Renin-angiotensin system	http://www.kegg.jp/kegg-bin/show_pathway?hsa04614+1215+1511+185+186	21	4	0.678642354215562	5.89412077680234	0.00410112897759229	0.045264312419352	1215;1511;185;186	AGTR1;CMA1;CTSG;AGTR2	pathway_KEGG
hsa05014	Amyotrophic lateral sclerosis (ALS)	http://www.kegg.jp/kegg-bin/show_pathway?hsa05014+2903+4741+4744+4747+4842+5630	49	6	1.58349882650298	3.78907764223008	0.00461597585101081	0.0491271715571865	2903;4741;4744;4747;4842;5630	NEFM;NEFL;PRPH;NOS1;GRIN2A;NEFH	pathway_KEGG
GO:0044057	regulation of system process	http://amigo.geneontology.org/amigo/term/GO:0044057	457	58	15.000591424347	3.86651421662363	0	0	148;154;185;186;287;477;482;845;1129;1136;1143;1264;1393;1674;1756;1760;2316;2587;2775;2903;3736;3741;3777;3815;4660;4842;4884;4887;5348;5649;6263;6327;6330;6442;6543;6752;6865;6869;7068;7140;7168;7432;8912;9378;9464;9472;10398;22871;22999;27129;29119;54413;55800;64091;81285;93649;114907;126393	HSPB7;CASQ2;ATP1A2;PPP1R12B;KCNK3;NRXN1;TACR1;DES;THRB;POPDC2;AGTR1;NLGN1;KIT;ANK2;NPY2R;HAND2;CRHBP;ADRB2;RIMS1;VIP;RELN;CHRM2;ADRA1A;FBXO32;CTNNA3;TACR2;TNNT3;OR51E2;SCN4B;SCN2B;SCN3B;KCNA1;KCNA5;NOS1;AKAP6;RYR3;TPM1;CHRNA3;CHRNB4;CACNA1H;GRIN2A;GNAO1;ATP1B2;MYOCD;SGCA;SSTR2;NPTX1;GALR1;CNN1;FXYD1;HSPB6;DMPK;SLC8A2;MYL9;DMD;NLGN3;AGTR2;FLNA	geneontology_Biological_Process
GO:0003012	muscle system process	http://amigo.geneontology.org/amigo/term/GO:0003012	368	58	12.0792508624938	4.80162227444836	0	0	59;72;148;154;186;287;477;845;1129;1136;1143;1264;1410;1674;1756;1760;1837;2316;2668;2775;2934;3736;3741;3778;3815;4629;4638;4653;4660;4842;4887;5348;6327;6329;6330;6442;6525;6752;6865;6869;7111;7140;7168;7169;8736;8912;9464;9472;9499;10398;10580;22953;23336;25802;29119;55800;93649;126393	CASQ2;ATP1A2;MYOC;LMOD1;PPP1R12B;ACTG2;TACR1;DES;MYLK;KIT;ANK2;NPY2R;HAND2;GDNF;MYOT;ADRB2;CHRM2;ADRA1A;TPM2;TMOD1;GSN;CTNNA3;TACR2;KCNMA1;ACTA2;SORBS1;TNNT3;CRYAB;SCN4B;SCN2B;SCN3B;KCNA1;KCNA5;NOS1;P2RX2;AKAP6;TPM1;CHRNA3;CHRNB4;SYNM;CACNA1H;MYH11;GNAO1;MYOCD;SGCA;SCN4A;SSTR2;MYOM1;DTNA;CNN1;FXYD1;HSPB6;DMPK;MYL9;SMTN;DMD;AGTR2;FLNA	geneontology_Biological_Process
GO:0042391	regulation of membrane potential	http://amigo.geneontology.org/amigo/term/GO:0042391	314	45	10.3067520946279	4.3660698915476	0	0	148;154;287;477;482;845;1136;1143;1268;1756;2273;2316;2566;2899;2901;2903;3359;3736;3741;3745;3778;4137;4355;4653;4887;5348;5649;5764;6327;6328;6329;6330;8912;9378;9472;22871;22953;22999;29119;54413;55800;57030;64091;266743;340273	GRIK3;CASQ2;ATP1A2;MYOC;NRXN1;SCN3A;POPDC2;NLGN1;ANK2;NPY2R;ADRB2;GABRG2;RIMS1;CNR1;ABCB5;RELN;PTN;ADRA1A;CTNNA3;KCNMA1;NPAS4;HTR3A;SCN4B;SCN2B;SCN3B;KCNA1;KCNA5;P2RX2;AKAP6;CHRNA3;CHRNB4;CACNA1H;GRIN2A;ATP1B2;MPP2;MAPT;SCN4A;FXYD1;GRIK5;SLC17A7;KCNB1;DMD;NLGN3;FHL1;FLNA	geneontology_Biological_Process
GO:0006936	muscle contraction	http://amigo.geneontology.org/amigo/term/GO:0006936	291	53	9.55179891572203	5.54869302291983	0	0	59;72;148;154;287;477;845;1129;1136;1143;1264;1410;1674;1756;1760;1837;2316;2668;2775;3736;3741;3778;3815;4629;4638;4660;4842;4887;5348;6327;6329;6330;6442;6525;6752;6865;6869;7111;7140;7168;7169;8736;8912;9499;10398;10580;22953;23336;25802;29119;55800;93649;126393	CASQ2;ATP1A2;LMOD1;PPP1R12B;ACTG2;TACR1;DES;MYLK;KIT;ANK2;NPY2R;GDNF;MYOT;ADRB2;CHRM2;ADRA1A;TPM2;TMOD1;CTNNA3;TACR2;KCNMA1;ACTA2;SORBS1;TNNT3;CRYAB;SCN4B;SCN2B;SCN3B;KCNA1;KCNA5;NOS1;P2RX2;TPM1;CHRNA3;CHRNB4;SYNM;CACNA1H;MYH11;GNAO1;MYOCD;SGCA;SCN4A;SSTR2;MYOM1;DTNA;CNN1;FXYD1;HSPB6;DMPK;MYL9;SMTN;DMD;FLNA	geneontology_Biological_Process
GO:0043269	regulation of ion transport	http://amigo.geneontology.org/amigo/term/GO:0043269	500	54	16.4120256283884	3.29027027027027	4.10782519111308e-15	4.65087968137823e-12	117;154;186;287;477;482;815;845;1136;1268;1272;1393;1756;1804;2273;2316;2668;2775;3359;3736;3741;3745;3778;3779;4638;4842;4887;5348;5593;5649;6327;6328;6329;6330;6623;6844;6860;6865;7432;7881;8787;8912;9472;22871;22953;30818;30820;53826;54413;55800;57158;57338;80333;130497	CASQ2;ATP1A2;OSR1;KCNIP3;SCN3A;MYLK;KCNAB1;NLGN1;KCNIP4;PRKG2;ANK2;NPY2R;GDNF;CRHBP;ADRB2;CAMK2A;KCNIP1;KCNMB1;CNR1;VIP;ADCYAP1R1;RELN;DPP6;TACR2;KCNMA1;SNCG;HTR3A;FXYD6;SCN4B;SCN2B;SCN3B;KCNA1;KCNA5;CNTN1;NOS1;P2RX2;AKAP6;CHRNA3;CACNA1H;GNAO1;JPH3;ATP1B2;VAMP2;SCN4A;RGS9;SYT4;FXYD1;JPH2;KCNB1;DMD;NLGN3;AGTR2;FHL1;FLNA	geneontology_Biological_Process
GO:0007610	behavior	http://amigo.geneontology.org/amigo/term/GO:0007610	457	50	15.000591424347	3.33320191088244	2.95319324550292e-14	2.786337827132e-11	111;186;477;590;1136;1143;1268;1393;2566;2668;2775;2788;2903;3815;4137;4593;4852;4857;4887;5179;5649;5764;5803;6543;6616;6623;6860;6865;6900;7060;7068;7111;7345;7432;7881;8516;9099;9378;9464;22871;22953;27306;51286;54413;57030;57338;84623;93986;94235;266743	ATP1A2;CNTN2;NRXN1;THRB;ADCY5;KCNAB1;BCHE;NLGN1;UCHL1;KIT;HPGDS;NPY2R;HAND2;GDNF;CRHBP;THBS4;GABRG2;CNR1;VIP;NPY;RELN;FOXP2;PTPRZ1;PTN;PENK;TMOD1;MUSK;ITGA8;TACR2;SNCG;CEND1;NPAS4;USP2;KIRREL3;P2RX2;NOVA1;CHRNA3;CHRNB4;GRIN2A;GNAO1;JPH3;MAPT;SYT4;GNG7;GNG8;SLC8A2;SLC17A7;SNAP25;NLGN3;AGTR2	geneontology_Biological_Process
GO:0008015	blood circulation	http://amigo.geneontology.org/amigo/term/GO:0008015	405	46	13.2937407589946	3.46027508990472	9.05941988094128e-14	7.32648227800122e-11	59;148;154;155;185;186;287;367;477;845;1129;1215;1268;1511;1674;1756;1760;2316;2775;3741;3777;3779;4842;4852;5125;5138;5139;5348;5742;6263;6327;6330;6445;6543;6865;7068;7140;7168;7432;8912;22953;27129;29119;55800;64091;81285	HSPB7;CASQ2;ATP1A2;KCNK3;DES;THRB;POPDC2;AGTR1;ANK2;ADRB2;KCNMB1;CNR1;VIP;NPY;CHRM2;ADRA1A;ADRB3;PCSK5;PTGS1;CTNNA3;TACR2;ACTA2;TNNT3;OR51E2;PDE2A;SCN4B;SCN2B;SCN3B;KCNA5;PDE3A;NOS1;P2RX2;SGCG;CMA1;CTSG;RYR3;TPM1;CACNA1H;GNAO1;FXYD1;DMPK;SLC8A2;DMD;AR;AGTR2;FLNA	geneontology_Biological_Process
GO:0006937	regulation of muscle contraction	http://amigo.geneontology.org/amigo/term/GO:0006937	133	26	4.36559881715131	5.95565490302332	1.24789067967868e-13	8.83038642207623e-11	148;154;287;477;845;1129;1136;1143;1264;1756;1760;2316;3736;3815;4660;4842;4887;6752;6865;6869;7140;7168;10398;29119;93649;126393	CASQ2;ATP1A2;PPP1R12B;TACR1;KIT;ANK2;NPY2R;ADRB2;CHRM2;ADRA1A;CTNNA3;TACR2;TNNT3;KCNA1;NOS1;TPM1;CHRNA3;CHRNB4;MYOCD;SSTR2;CNN1;HSPB6;DMPK;MYL9;DMD;FLNA	geneontology_Biological_Process
GO:0003013	circulatory system process	http://amigo.geneontology.org/amigo/term/GO:0003013	413	46	13.5563331690488	3.39324796951916	1.86517468137026e-13	1.1731948745819e-10	59;148;154;155;185;186;287;367;477;845;1129;1215;1268;1511;1674;1756;1760;2316;2775;3741;3777;3779;4842;4852;5125;5138;5139;5348;5742;6263;6327;6330;6445;6543;6865;7068;7140;7168;7432;8912;22953;27129;29119;55800;64091;81285	HSPB7;CASQ2;ATP1A2;KCNK3;DES;THRB;POPDC2;AGTR1;ANK2;ADRB2;KCNMB1;CNR1;VIP;NPY;CHRM2;ADRA1A;ADRB3;PCSK5;PTGS1;CTNNA3;TACR2;ACTA2;TNNT3;OR51E2;PDE2A;SCN4B;SCN2B;SCN3B;KCNA5;PDE3A;NOS1;P2RX2;SGCG;CMA1;CTSG;RYR3;TPM1;CACNA1H;GNAO1;FXYD1;DMPK;SLC8A2;DMD;AR;AGTR2;FLNA	geneontology_Biological_Process
GO:0090257	regulation of muscle system process	http://amigo.geneontology.org/amigo/term/GO:0090257	198	30	6.49916214884179	4.61597961597962	1.70996550252767e-12	9.68011470980912e-10	148;154;287;477;845;1129;1136;1143;1264;1756;1760;2316;3736;3815;4660;4842;4887;6442;6752;6865;6869;7140;7168;9464;9472;10398;29119;93649;114907;126393	CASQ2;ATP1A2;PPP1R12B;TACR1;KIT;ANK2;NPY2R;HAND2;ADRB2;CHRM2;ADRA1A;FBXO32;CTNNA3;TACR2;TNNT3;KCNA1;NOS1;AKAP6;TPM1;CHRNA3;CHRNB4;MYOCD;SGCA;SSTR2;CNN1;HSPB6;DMPK;MYL9;DMD;FLNA	geneontology_Biological_Process
GO:0015672	monovalent inorganic cation transport	http://amigo.geneontology.org/amigo/term/GO:0015672	319	38	10.4708723509118	3.62911500842535	3.65041330496751e-12	1.85815213216145e-09	154;287;477;482;534;845;1272;1756;1804;2273;2316;3736;3741;3745;3777;3778;3779;4842;5348;6327;6328;6329;6330;6543;6616;6844;7432;7881;9472;30818;30820;53826;55800;57030;60482;80333;92736;130497	CASQ2;ATP1A2;OSR1;KCNK3;KCNIP3;SLC5A7;SCN3A;KCNAB1;KCNIP4;ANK2;ADRB2;KCNIP1;KCNMB1;ATP6V1G2;VIP;DPP6;KCNMA1;FXYD6;SCN4B;SCN2B;SCN3B;KCNA1;KCNA5;CNTN1;NOS1;AKAP6;ATP1B2;VAMP2;SCN4A;OTOP2;FXYD1;SLC8A2;SLC17A7;SNAP25;KCNB1;DMD;FHL1;FLNA	geneontology_Biological_Process
GO:0050804	modulation of chemical synaptic transmission	http://amigo.geneontology.org/amigo/term/GO:0050804	351	40	11.5212419911286	3.47184791629236	3.93884924676513e-12	1.85815213216145e-09	148;154;477;590;815;1129;1136;1143;1268;2668;2899;2901;2903;3745;3815;4137;4355;4884;4887;5649;5764;6543;6616;6623;6844;6855;6860;6865;6900;9211;9378;10590;11170;22854;22871;22999;54413;57338;152330;266743	GRIK3;NTNG1;ATP1A2;CNTN2;NRXN1;CNTN4;FAM107A;BCHE;NLGN1;KIT;NPY2R;GDNF;ADRB2;CAMK2A;SCGN;RIMS1;CNR1;RELN;CHRM2;PTN;ADRA1A;TACR2;SNCG;LGI1;NPAS4;CHRNA3;CHRNB4;GRIN2A;JPH3;VAMP2;MPP2;MAPT;NPTX1;SYT4;GRIK5;SLC8A2;SNAP25;KCNB1;SYP;NLGN3	geneontology_Biological_Process
GO:0099177	regulation of trans-synaptic signaling	http://amigo.geneontology.org/amigo/term/GO:0099177	352	40	11.5540660423854	3.46198471198471	4.3151038298106e-12	1.8790617523506e-09	148;154;477;590;815;1129;1136;1143;1268;2668;2899;2901;2903;3745;3815;4137;4355;4884;4887;5649;5764;6543;6616;6623;6844;6855;6860;6865;6900;9211;9378;10590;11170;22854;22871;22999;54413;57338;152330;266743	GRIK3;NTNG1;ATP1A2;CNTN2;NRXN1;CNTN4;FAM107A;BCHE;NLGN1;KIT;NPY2R;GDNF;ADRB2;CAMK2A;SCGN;RIMS1;CNR1;RELN;CHRM2;PTN;ADRA1A;TACR2;SNCG;LGI1;NPAS4;CHRNA3;CHRNB4;GRIN2A;JPH3;VAMP2;MPP2;MAPT;NPTX1;SYT4;GRIK5;SLC8A2;SNAP25;KCNB1;SYP;NLGN3	geneontology_Biological_Process
GO:0006939	smooth muscle contraction	http://amigo.geneontology.org/amigo/term/GO:0006939	88	20	2.88851651059635	6.92396942396942	4.82813788948988e-12	1.95229204231444e-09	59;148;154;477;1129;1136;1143;1264;2668;3778;3815;4629;4638;4887;6525;6752;6865;6869;22953;93649	ATP1A2;TACR1;MYLK;KIT;NPY2R;GDNF;ADRB2;CHRM2;ADRA1A;TACR2;KCNMA1;ACTA2;P2RX2;CHRNA3;CHRNB4;MYH11;MYOCD;SSTR2;CNN1;SMTN	geneontology_Biological_Process
GO:0034765	regulation of ion transmembrane transport	http://amigo.geneontology.org/amigo/term/GO:0034765	333	38	10.9304090685067	3.47653960266573	1.36662903216234e-11	5.15765796738066e-09	154;287;477;482;845;1393;1756;1804;2273;2316;3359;3736;3741;3745;3778;3779;4842;5348;5649;6327;6328;6329;6330;6844;7881;8787;8912;9472;22871;30818;30820;53826;54413;55800;57158;57338;80333;130497	CASQ2;ATP1A2;OSR1;KCNIP3;SCN3A;KCNAB1;NLGN1;KCNIP4;ANK2;CRHBP;ADRB2;KCNIP1;KCNMB1;RELN;DPP6;KCNMA1;HTR3A;FXYD6;SCN4B;SCN2B;SCN3B;KCNA1;KCNA5;NOS1;AKAP6;CACNA1H;JPH3;ATP1B2;VAMP2;SCN4A;RGS9;FXYD1;JPH2;KCNB1;DMD;NLGN3;FHL1;FLNA	geneontology_Biological_Process
GO:0008016	regulation of heart contraction	http://amigo.geneontology.org/amigo/term/GO:0008016	178	27	5.84268112370626	4.62116610993016	2.26532126390566e-11	8.01498979685622e-09	148;186;287;477;482;845;1129;1674;1756;1760;2316;2775;3741;3777;4842;5348;6263;6327;6330;6543;7068;7168;8912;27129;29119;55800;64091	HSPB7;CASQ2;ATP1A2;KCNK3;DES;THRB;POPDC2;ANK2;CHRM2;ADRA1A;CTNNA3;SCN4B;SCN2B;SCN3B;KCNA5;NOS1;RYR3;TPM1;CACNA1H;GNAO1;ATP1B2;FXYD1;DMPK;SLC8A2;DMD;AGTR2;FLNA	geneontology_Biological_Process
GO:0010959	regulation of metal ion transport	http://amigo.geneontology.org/amigo/term/GO:0010959	296	35	9.71591917200591	3.60233544355166	3.41709993634254e-11	1.13789427880207e-08	117;154;287;477;482;815;845;1272;1756;1804;2273;2316;2775;3736;3741;3779;4638;4842;5348;6327;6330;6844;7432;7881;8787;9472;22953;30818;30820;53826;55800;57158;57338;80333;130497	CASQ2;ATP1A2;OSR1;KCNIP3;MYLK;KCNAB1;KCNIP4;ANK2;ADRB2;CAMK2A;KCNIP1;KCNMB1;VIP;ADCYAP1R1;DPP6;FXYD6;SCN4B;SCN2B;SCN3B;KCNA1;KCNA5;CNTN1;NOS1;P2RX2;AKAP6;GNAO1;JPH3;ATP1B2;VAMP2;RGS9;FXYD1;JPH2;DMD;FHL1;FLNA	geneontology_Biological_Process
GO:1904062	regulation of cation transmembrane transport	http://amigo.geneontology.org/amigo/term/GO:1904062	241	31	7.91059635288319	3.91879431298518	5.66189317652288e-11	1.78066540401645e-08	154;287;477;482;845;1393;1756;1804;2273;2316;3736;3779;4842;5348;5649;6327;6330;6844;7881;8787;9472;22871;30818;30820;53826;54413;55800;57158;57338;80333;130497	CASQ2;ATP1A2;OSR1;KCNIP3;KCNAB1;NLGN1;KCNIP4;ANK2;CRHBP;ADRB2;KCNIP1;KCNMB1;RELN;DPP6;FXYD6;SCN4B;SCN2B;SCN3B;KCNA1;NOS1;AKAP6;JPH3;ATP1B2;VAMP2;RGS9;FXYD1;JPH2;DMD;NLGN3;FHL1;FLNA	geneontology_Biological_Process
GO:1903522	regulation of blood circulation	http://amigo.geneontology.org/amigo/term/GO:1903522	216	29	7.08999507146378	4.09027082638194	8.55626680618116e-11	2.54931717841008e-08	148;185;186;287;477;482;845;1129;1674;1756;1760;2316;2775;3741;3777;4842;5348;6263;6327;6330;6543;7068;7168;8912;27129;29119;55800;64091;81285	HSPB7;CASQ2;ATP1A2;KCNK3;DES;THRB;POPDC2;AGTR1;ANK2;CHRM2;ADRA1A;CTNNA3;OR51E2;SCN4B;SCN2B;SCN3B;KCNA5;NOS1;RYR3;TPM1;CACNA1H;GNAO1;ATP1B2;FXYD1;DMPK;SLC8A2;DMD;AGTR2;FLNA	geneontology_Biological_Process
GO:0060047	heart contraction	http://amigo.geneontology.org/amigo/term/GO:0060047	204	28	6.69610645638245	4.18153447565212	1.08508646512462e-10	3.07133723953523e-08	148;186;287;477;845;1129;1674;1756;1760;2316;2775;3741;3777;4842;5348;6263;6327;6330;6445;6543;7068;7140;7168;8912;27129;29119;55800;64091	HSPB7;CASQ2;ATP1A2;KCNK3;DES;THRB;POPDC2;ANK2;CHRM2;ADRA1A;CTNNA3;TNNT3;SCN4B;SCN2B;SCN3B;KCNA5;NOS1;SGCG;RYR3;TPM1;CACNA1H;GNAO1;FXYD1;DMPK;SLC8A2;DMD;AGTR2;FLNA	geneontology_Biological_Process
GO:0032412	regulation of ion transmembrane transporter activity	http://amigo.geneontology.org/amigo/term/GO:0032412	182	26	5.97397732873337	4.35220935220935	2.11356931956175e-10	5.69757900859003e-08	154;287;477;482;845;1393;1756;2273;3359;3736;4842;5348;5649;6327;6330;6844;7881;8787;9472;22871;53826;54413;55800;57158;57338;130497	CASQ2;ATP1A2;OSR1;KCNAB1;NLGN1;ANK2;CRHBP;ADRB2;RELN;HTR3A;FXYD6;SCN4B;SCN2B;SCN3B;KCNA1;NOS1;AKAP6;JPH3;ATP1B2;VAMP2;RGS9;FXYD1;JPH2;DMD;NLGN3;FHL1	geneontology_Biological_Process
GO:0003015	heart process	http://amigo.geneontology.org/amigo/term/GO:0003015	213	28	6.99152291769345	4.00484992034288	3.02840974519825e-10	7.79264889434876e-08	148;186;287;477;845;1129;1674;1756;1760;2316;2775;3741;3777;4842;5348;6263;6327;6330;6445;6543;7068;7140;7168;8912;27129;29119;55800;64091	HSPB7;CASQ2;ATP1A2;KCNK3;DES;THRB;POPDC2;ANK2;CHRM2;ADRA1A;CTNNA3;TNNT3;SCN4B;SCN2B;SCN3B;KCNA5;NOS1;SGCG;RYR3;TPM1;CACNA1H;GNAO1;FXYD1;DMPK;SLC8A2;DMD;AGTR2;FLNA	geneontology_Biological_Process
GO:0022898	regulation of transmembrane transporter activity	http://amigo.geneontology.org/amigo/term/GO:0022898	188	26	6.17092163627403	4.21330905373459	4.37248237616927e-10	1.07620098832584e-07	154;287;477;482;845;1393;1756;2273;3359;3736;4842;5348;5649;6327;6330;6844;7881;8787;9472;22871;53826;54413;55800;57158;57338;130497	CASQ2;ATP1A2;OSR1;KCNAB1;NLGN1;ANK2;CRHBP;ADRB2;RELN;HTR3A;FXYD6;SCN4B;SCN2B;SCN3B;KCNA1;NOS1;AKAP6;JPH3;ATP1B2;VAMP2;RGS9;FXYD1;JPH2;DMD;NLGN3;FHL1	geneontology_Biological_Process
GO:0043266	regulation of potassium ion transport	http://amigo.geneontology.org/amigo/term/GO:0043266	80	17	2.62592410054214	6.47391141141141	6.15130835157629e-10	1.41422767776511e-07	287;482;845;1804;2273;2316;3736;3741;3779;4842;6844;7432;7881;9472;30818;30820;80333	CASQ2;KCNIP3;KCNAB1;KCNIP4;ANK2;KCNIP1;KCNMB1;VIP;DPP6;KCNA1;KCNA5;NOS1;AKAP6;ATP1B2;VAMP2;FHL1;FLNA	geneontology_Biological_Process
GO:0034762	regulation of transmembrane transport	http://amigo.geneontology.org/amigo/term/GO:0034762	396	39	12.9983242976836	3.00038675038675	6.24548524008617e-10	1.41422767776511e-07	154;287;477;482;845;1393;1756;1804;2273;2316;3359;3736;3741;3745;3778;3779;4842;5348;5649;6327;6328;6329;6330;6844;7881;8787;8912;9472;10580;22871;30818;30820;53826;54413;55800;57158;57338;80333;130497	CASQ2;ATP1A2;OSR1;KCNIP3;SCN3A;KCNAB1;NLGN1;KCNIP4;ANK2;CRHBP;ADRB2;KCNIP1;KCNMB1;RELN;DPP6;KCNMA1;SORBS1;HTR3A;FXYD6;SCN4B;SCN2B;SCN3B;KCNA1;KCNA5;NOS1;AKAP6;CACNA1H;JPH3;ATP1B2;VAMP2;SCN4A;RGS9;FXYD1;JPH2;KCNB1;DMD;NLGN3;FHL1;FLNA	geneontology_Biological_Process
GO:0032409	regulation of transporter activity	http://amigo.geneontology.org/amigo/term/GO:0032409	197	26	6.46633809758502	4.02082285331016	1.22925658541106e-09	2.6764698192354e-07	154;287;477;482;845;1393;1756;2273;3359;3736;4842;5348;5649;6327;6330;6844;7881;8787;9472;22871;53826;54413;55800;57158;57338;130497	CASQ2;ATP1A2;OSR1;KCNAB1;NLGN1;ANK2;CRHBP;ADRB2;RELN;HTR3A;FXYD6;SCN4B;SCN2B;SCN3B;KCNA1;NOS1;AKAP6;JPH3;ATP1B2;VAMP2;RGS9;FXYD1;JPH2;DMD;NLGN3;FHL1	geneontology_Biological_Process
GO:0098662	inorganic cation transmembrane transport	http://amigo.geneontology.org/amigo/term/GO:0098662	463	42	15.1975357318876	2.76360593855194	1.63385627249824e-09	3.34590829318721e-07	287;477;482;534;845;1261;1756;1804;2273;2316;2823;2903;3736;3741;3745;3777;3778;3779;4842;5138;5348;6263;6327;6328;6329;6330;6543;6616;6844;7881;8912;9472;30818;30820;53826;55800;57030;57158;57338;80333;92736;130497	CASQ2;ATP1A2;OSR1;KCNK3;KCNIP3;CNGA3;SCN3A;KCNAB1;KCNIP4;ANK2;GPM6A;KCNIP1;KCNMB1;ATP6V1G2;DPP6;KCNMA1;PDE2A;FXYD6;SCN4B;SCN2B;SCN3B;KCNA1;KCNA5;NOS1;AKAP6;RYR3;CACNA1H;GRIN2A;JPH3;ATP1B2;VAMP2;SCN4A;OTOP2;FXYD1;SLC8A2;SLC17A7;SNAP25;JPH2;KCNB1;DMD;FHL1;FLNA	geneontology_Biological_Process
GO:0048167	regulation of synaptic plasticity	http://amigo.geneontology.org/amigo/term/GO:0048167	145	22	4.75948743223263	4.62234648441545	1.70734371085501e-09	3.34590829318721e-07	815;2903;3745;3815;4137;4355;5649;5764;6543;6616;6844;6855;6860;6900;10590;11170;22871;22999;54413;57338;152330;266743	CNTN2;CNTN4;FAM107A;NLGN1;KIT;CAMK2A;SCGN;RIMS1;RELN;PTN;NPAS4;GRIN2A;JPH3;VAMP2;MPP2;MAPT;SYT4;SLC8A2;SNAP25;KCNB1;SYP;NLGN3	geneontology_Biological_Process
GO:0061564	axon development	http://amigo.geneontology.org/amigo/term/GO:0061564	410	39	13.4578610152785	2.89793451988574	1.71403180537766e-09	3.34590829318721e-07	1268;2044;2045;2596;2668;2674;2675;3611;3798;3800;3897;4133;4135;4137;4684;4741;4744;4747;4884;5354;5649;5803;6900;7345;8153;8633;9211;9378;9423;9499;9723;10439;22854;23114;54413;56896;56963;91653;152330	NTNG1;NFASC;CNTN2;DPYSL5;NRXN1;KIF5C;MAP2;CNTN4;BOC;GAP43;UCHL1;EPHA5;UNC5C;GDNF;MYOT;CNR1;EPHA7;SEMA3E;RELN;PTPRZ1;GFRA2;NEFM;NEFL;OLFM1;LGI1;GFRA1;ILK;MAP6;NCAM1;KIF5A;RGMA;NTN1;RND2;MAPT;NPTX1;NEFH;NLGN3;PLP1;L1CAM	geneontology_Biological_Process
GO:0043270	positive regulation of ion transport	http://amigo.geneontology.org/amigo/term/GO:0043270	222	27	7.28693937900444	3.70525931336742	3.64398156094126e-09	6.87619320549615e-07	117;154;287;482;815;1272;1756;2273;2316;2668;3359;3736;3779;4638;4842;4887;5348;5649;6330;6860;6865;8787;9472;22953;54413;55800;57158	MYLK;ANK2;NPY2R;GDNF;ADRB2;CAMK2A;KCNMB1;ADCYAP1R1;RELN;TACR2;HTR3A;SCN4B;SCN3B;KCNA1;CNTN1;NOS1;P2RX2;AKAP6;ATP1B2;RGS9;SYT4;FXYD1;JPH2;DMD;NLGN3;FHL1;FLNA	geneontology_Biological_Process
GO:0006813	potassium ion transport	http://amigo.geneontology.org/amigo/term/GO:0006813	165	23	5.41596845736816	4.24670124670125	3.93597865411266e-09	7.18760489062315e-07	287;477;482;845;1804;2273;2316;3736;3741;3745;3777;3778;3779;4842;5348;6616;6844;7432;7881;9472;30818;30820;80333	CASQ2;ATP1A2;KCNK3;KCNIP3;KCNAB1;KCNIP4;ANK2;KCNIP1;KCNMB1;VIP;DPP6;KCNMA1;KCNA1;KCNA5;NOS1;AKAP6;ATP1B2;VAMP2;FXYD1;SNAP25;KCNB1;FHL1;FLNA	geneontology_Biological_Process
GO:0035637	multicellular organismal signaling	http://amigo.geneontology.org/amigo/term/GO:0035637	139	21	4.56254312469197	4.60269622140126	4.3749273093141e-09	7.73951984313348e-07	287;477;482;845;1143;1760;2316;3736;3741;3777;4842;6263;6327;6328;6329;6330;6543;8912;23114;29119;55800	CASQ2;ATP1A2;NFASC;KCNK3;SCN3A;ANK2;CTNNA3;SCN4B;SCN2B;SCN3B;KCNA1;KCNA5;NOS1;RYR3;CHRNB4;CACNA1H;ATP1B2;SCN4A;DMPK;SLC8A2;FLNA	geneontology_Biological_Process
GO:0001508	action potential	http://amigo.geneontology.org/amigo/term/GO:0001508	106	18	3.47934943321833	5.17338092809791	8.63657612093505e-09	1.48156537638222e-06	148;287;477;1143;1268;1756;2316;3736;3741;3745;6327;6328;6329;6330;8912;9472;29119;55800	ATP1A2;SCN3A;ANK2;CNR1;ADRA1A;CTNNA3;SCN4B;SCN2B;SCN3B;KCNA1;KCNA5;AKAP6;CHRNB4;CACNA1H;SCN4A;KCNB1;DMD;FLNA	geneontology_Biological_Process
GO:0007611	learning or memory	http://amigo.geneontology.org/amigo/term/GO:0007611	201	25	6.59763430261212	3.78923699819222	8.92120111117833e-09	1.48537998501119e-06	477;590;1268;1393;2903;3815;4137;4593;5649;5764;5803;6543;6616;6860;6865;6900;7432;7881;8516;9378;54413;57030;57338;93986;266743	ATP1A2;CNTN2;NRXN1;KCNAB1;BCHE;KIT;CRHBP;CNR1;VIP;RELN;FOXP2;PTPRZ1;PTN;MUSK;ITGA8;TACR2;NPAS4;GRIN2A;JPH3;MAPT;SYT4;SLC8A2;SLC17A7;SNAP25;NLGN3	geneontology_Biological_Process
GO:1901379	regulation of potassium ion transmembrane transport	http://amigo.geneontology.org/amigo/term/GO:1901379	65	14	2.13356333169049	6.56179256179256	1.72080028004729e-08	2.78327153867077e-06	287;482;845;1804;2273;2316;3736;3779;6844;7881;9472;30818;30820;80333	CASQ2;KCNIP3;KCNAB1;KCNIP4;ANK2;KCNIP1;KCNMB1;DPP6;KCNA1;AKAP6;ATP1B2;VAMP2;FHL1;FLNA	geneontology_Biological_Process
GO:0001505	regulation of neurotransmitter levels	http://amigo.geneontology.org/amigo/term/GO:0001505	271	29	8.8953178905865	3.26014206088007	1.80682272477029e-08	2.84122873470127e-06	148;186;477;590;815;1103;1129;1136;1143;1191;1268;2668;2901;2903;4842;6572;6616;6623;6844;6855;6860;6865;9378;22871;22999;57030;60482;114088;145270	ATP1A2;NRXN1;SLC5A7;BCHE;NLGN1;GDNF;CAMK2A;RIMS1;CNR1;CHRM2;ADRA1A;CLU;CHAT;SLC18A3;TACR2;SNCG;NOS1;TRIM9;PRIMA1;CHRNA3;CHRNB4;GRIN2A;VAMP2;SYT4;GRIK5;SLC17A7;SNAP25;SYP;AGTR2	geneontology_Biological_Process
GO:0050890	cognition	http://amigo.geneontology.org/amigo/term/GO:0050890	227	26	7.45105963528832	3.48943657313701	2.53396946758855e-08	3.87697328541048e-06	477;590;1268;1393;2903;3815;4137;4593;5649;5764;5803;6543;6616;6860;6865;6900;7432;7881;8516;9378;11170;54413;57030;57338;93986;266743	ATP1A2;CNTN2;NRXN1;FAM107A;KCNAB1;BCHE;KIT;CRHBP;CNR1;VIP;RELN;FOXP2;PTPRZ1;PTN;MUSK;ITGA8;TACR2;NPAS4;GRIN2A;JPH3;MAPT;SYT4;SLC8A2;SLC17A7;SNAP25;NLGN3	geneontology_Biological_Process
GO:0007409	axonogenesis	http://amigo.geneontology.org/amigo/term/GO:0007409	379	35	12.4403154263184	2.81343348625671	2.67211575089021e-08	3.87856231629236e-06	2044;2045;2596;2668;2674;2675;3611;3798;3800;3897;4133;4135;4137;4684;4744;4747;4884;5649;5803;6900;7345;8153;8633;9211;9378;9423;9499;9723;10439;22854;23114;54413;56896;91653;152330	NTNG1;NFASC;CNTN2;DPYSL5;NRXN1;KIF5C;MAP2;CNTN4;BOC;GAP43;UCHL1;EPHA5;UNC5C;GDNF;MYOT;EPHA7;SEMA3E;RELN;PTPRZ1;GFRA2;NEFL;OLFM1;LGI1;GFRA1;ILK;MAP6;NCAM1;KIF5A;NTN1;RND2;MAPT;NPTX1;NEFH;NLGN3;L1CAM	geneontology_Biological_Process
GO:0007269	neurotransmitter secretion	http://amigo.geneontology.org/amigo/term/GO:0007269	140	20	4.59536717594874	4.35220935220935	2.74054924309652e-08	3.87856231629236e-06	148;815;1103;1129;1136;1143;1268;2901;6572;6616;6623;6844;6855;6860;6865;9378;22871;22999;60482;114088	NRXN1;SLC5A7;NLGN1;CAMK2A;RIMS1;CNR1;CHRM2;ADRA1A;CHAT;SLC18A3;TACR2;SNCG;TRIM9;CHRNA3;CHRNB4;VAMP2;SYT4;GRIK5;SNAP25;SYP	geneontology_Biological_Process
GO:0099643	signal release from synapse	http://amigo.geneontology.org/amigo/term/GO:0099643	140	20	4.59536717594874	4.35220935220935	2.74054924309652e-08	3.87856231629236e-06	148;815;1103;1129;1136;1143;1268;2901;6572;6616;6623;6844;6855;6860;6865;9378;22871;22999;60482;114088	NRXN1;SLC5A7;NLGN1;CAMK2A;RIMS1;CNR1;CHRM2;ADRA1A;CHAT;SLC18A3;TACR2;SNCG;TRIM9;CHRNA3;CHRNB4;VAMP2;SYT4;GRIK5;SNAP25;SYP	geneontology_Biological_Process
GO:0071804	cellular potassium ion transport	http://amigo.geneontology.org/amigo/term/GO:0071804	143	20	4.69383932971907	4.26090426090426	3.95039885248138e-08	5.32457331045169e-06	287;477;482;845;1804;2273;2316;3736;3741;3745;3777;3778;3779;6616;6844;7881;9472;30818;30820;80333	CASQ2;ATP1A2;KCNK3;KCNIP3;KCNAB1;KCNIP4;ANK2;KCNIP1;KCNMB1;DPP6;KCNMA1;KCNA1;KCNA5;AKAP6;ATP1B2;VAMP2;SNAP25;KCNB1;FHL1;FLNA	geneontology_Biological_Process
GO:0071805	potassium ion transmembrane transport	http://amigo.geneontology.org/amigo/term/GO:0071805	143	20	4.69383932971907	4.26090426090426	3.95039885248138e-08	5.32457331045169e-06	287;477;482;845;1804;2273;2316;3736;3741;3745;3777;3778;3779;6616;6844;7881;9472;30818;30820;80333	CASQ2;ATP1A2;KCNK3;KCNIP3;KCNAB1;KCNIP4;ANK2;KCNIP1;KCNMB1;DPP6;KCNMA1;KCNA1;KCNA5;AKAP6;ATP1B2;VAMP2;SNAP25;KCNB1;FHL1;FLNA	geneontology_Biological_Process
GO:0050808	synapse organization	http://amigo.geneontology.org/amigo/term/GO:0050808	298	30	9.78156727451947	3.06699316766431	4.12431664376101e-08	5.42971081868164e-06	1501;2045;2596;2668;2823;3897;4137;4593;4744;4747;5649;5764;6620;6623;6900;9118;9378;9423;9499;9723;9758;22854;22866;22871;22953;23114;54413;84623;92737;266743	NTNG1;NFASC;CNTN2;NRXN1;DNER;GAP43;NLGN1;GPM6A;CTNND2;GDNF;MYOT;SNCB;EPHA7;SEMA3E;RELN;PTN;NEFL;MUSK;SNCG;INA;NPAS4;KIRREL3;P2RX2;NTN1;MAPT;NEFH;FRMPD4;CNKSR2;NLGN3;L1CAM	geneontology_Biological_Process
GO:0048667	cell morphogenesis involved in neuron differentiation	http://amigo.geneontology.org/amigo/term/GO:0048667	464	39	15.2303597831444	2.56067489903697	5.39912303754164e-08	6.94646261716437e-06	815;1136;1501;2044;2045;2596;2668;2674;2675;3611;3798;3800;3897;4133;4135;4137;4684;4744;4747;4884;5649;5803;6900;7345;8153;8633;9211;9378;9423;9499;9723;10439;22854;22871;23114;54413;56896;91653;152330	NTNG1;NFASC;CNTN2;DPYSL5;NRXN1;KIF5C;MAP2;CNTN4;BOC;GAP43;NLGN1;UCHL1;EPHA5;UNC5C;CTNND2;GDNF;MYOT;CAMK2A;EPHA7;SEMA3E;RELN;PTPRZ1;GFRA2;NEFL;OLFM1;LGI1;GFRA1;ILK;MAP6;NCAM1;KIF5A;CHRNA3;NTN1;RND2;MAPT;NPTX1;NEFH;NLGN3;L1CAM	geneontology_Biological_Process
GO:0006940	regulation of smooth muscle contraction	http://amigo.geneontology.org/amigo/term/GO:0006940	51	12	1.67402661409561	7.16834481540364	6.44236920477326e-08	8.10450045960476e-06	148;154;477;1129;1136;1143;1264;3815;4887;6865;6869;93649	ATP1A2;TACR1;KIT;NPY2R;ADRB2;CHRM2;ADRA1A;TACR2;CHRNA3;CHRNB4;MYOCD;CNN1	geneontology_Biological_Process
GO:0007517	muscle organ development	http://amigo.geneontology.org/amigo/term/GO:0007517	310	30	10.1754558896008	2.94827085149666	1.00081753329206e-07	1.23165827303617e-05	1073;1410;1756;2273;3131;3679;4638;6442;6445;6525;6840;6876;6943;7168;7881;8736;8912;9099;9421;9472;22953;26548;50937;51676;57158;64091;92737;93649;93986;150572	SMYD1;DNER;POPDC2;MYLK;KCNAB1;HAND1;TCF21;FOXP2;SVIL;CRYAB;TAGLN;USP2;CDON;ITGA7;P2RX2;SGCG;AKAP6;CFL2;ASB2;TPM1;CACNA1H;MYOCD;SGCA;HLF;MYOM1;JPH2;SMTN;DMD;ITGB1BP2;FHL1	geneontology_Biological_Process
GO:0060079	excitatory postsynaptic potential	http://amigo.geneontology.org/amigo/term/GO:0060079	86	15	2.8228684080828	5.31374397653467	1.06329941296224e-07	1.28071020782537e-05	154;1136;1143;2901;2903;4355;4887;5649;9378;22871;22953;22999;54413;57030;266743	NRXN1;NLGN1;NPY2R;ADRB2;RIMS1;RELN;NPAS4;P2RX2;CHRNA3;CHRNB4;GRIN2A;MPP2;GRIK5;SLC17A7;NLGN3	geneontology_Biological_Process
GO:0006836	neurotransmitter transport	http://amigo.geneontology.org/amigo/term/GO:0006836	212	24	6.95869886643667	3.44892061873194	1.11158079851847e-07	1.31097060425273e-05	148;477;815;1103;1129;1136;1143;1268;2668;2901;4842;6572;6616;6623;6844;6855;6860;6865;9378;22871;22999;57030;60482;114088	ATP1A2;NRXN1;SLC5A7;NLGN1;GDNF;CAMK2A;RIMS1;CNR1;CHRM2;ADRA1A;CHAT;SLC18A3;TACR2;SNCG;NOS1;TRIM9;CHRNA3;CHRNB4;VAMP2;SYT4;GRIK5;SLC17A7;SNAP25;SYP	geneontology_Biological_Process
GO:0099565	chemical synaptic transmission, postsynaptic	http://amigo.geneontology.org/amigo/term/GO:0099565	91	15	2.98698866436668	5.02178002178002	2.30627517083803e-07	2.66445382492125e-05	154;1136;1143;2901;2903;4355;4887;5649;9378;22871;22953;22999;54413;57030;266743	NRXN1;NLGN1;NPY2R;ADRB2;RIMS1;RELN;NPAS4;P2RX2;CHRNA3;CHRNB4;GRIN2A;MPP2;GRIK5;SLC17A7;NLGN3	geneontology_Biological_Process
GO:0060078	regulation of postsynaptic membrane potential	http://amigo.geneontology.org/amigo/term/GO:0060078	117	17	3.84041399704288	4.42660609327276	2.39997722584206e-07	2.71725421509839e-05	154;1136;1143;2566;2901;2903;3736;4355;4887;5649;9378;22871;22953;22999;54413;57030;266743	NRXN1;NLGN1;NPY2R;ADRB2;GABRG2;RIMS1;RELN;NPAS4;KCNA1;P2RX2;CHRNA3;CHRNB4;GRIN2A;MPP2;GRIK5;SLC17A7;NLGN3	geneontology_Biological_Process
GO:0061337	cardiac conduction	http://amigo.geneontology.org/amigo/term/GO:0061337	92	15	3.01981271562346	4.96719545632589	2.67472441306538e-07	2.96894409850257e-05	287;477;482;845;1760;2316;3741;3777;4842;6263;6327;6330;6543;29119;55800	CASQ2;ATP1A2;KCNK3;ANK2;CTNNA3;SCN4B;SCN2B;SCN3B;KCNA5;NOS1;RYR3;ATP1B2;DMPK;SLC8A2;FLNA	geneontology_Biological_Process
GO:0099003	vesicle-mediated transport in synapse	http://amigo.geneontology.org/amigo/term/GO:0099003	176	21	5.77703302119271	3.63508394758395	2.90989269458031e-07	3.16786587384983e-05	148;815;1129;1268;2901;3798;3800;4133;6517;6616;6620;6844;6855;6860;22871;22999;29993;50632;54413;57030;114088	KIF5C;MAP2;NLGN1;CAMK2A;SNCB;PACSIN1;RIMS1;CNR1;CHRM2;ADRA1A;CALY;KIF5A;TRIM9;SLC2A4;VAMP2;SYT4;GRIK5;SLC17A7;SNAP25;SYP;NLGN3	geneontology_Biological_Process
GO:0051588	regulation of neurotransmitter transport	http://amigo.geneontology.org/amigo/term/GO:0051588	122	17	4.00453425332676	4.24518781076158	4.43767539159978e-07	4.69046981165418e-05	148;477;815;1129;1136;1143;1268;2668;2901;4842;6623;6844;6855;6860;6865;22871;22999	ATP1A2;NLGN1;GDNF;CAMK2A;RIMS1;CNR1;CHRM2;ADRA1A;TACR2;SNCG;NOS1;CHRNA3;CHRNB4;VAMP2;SYT4;GRIK5;SYP	geneontology_Biological_Process
GO:0003044	regulation of systemic arterial blood pressure mediated by a chemical signal	http://amigo.geneontology.org/amigo/term/GO:0003044	40	10	1.31296205027107	7.61636636636637	4.47421603655407e-07	4.69046981165418e-05	148;154;155;185;186;1215;1511;5125;7168;81285	AGTR1;ADRB2;ADRA1A;ADRB3;PCSK5;OR51E2;CMA1;CTSG;TPM1;AGTR2	geneontology_Biological_Process
GO:0050806	positive regulation of synaptic transmission	http://amigo.geneontology.org/amigo/term/GO:0050806	138	18	4.52971907343519	3.97375636506071	5.5528662379345e-07	5.71541377689949e-05	148;154;1268;2903;4355;5649;5764;6543;6616;6844;6865;9211;9378;10590;11170;22871;22999;54413	NRXN1;FAM107A;NLGN1;ADRB2;SCGN;RIMS1;CNR1;RELN;PTN;ADRA1A;TACR2;LGI1;GRIN2A;VAMP2;MPP2;SLC8A2;SNAP25;NLGN3	geneontology_Biological_Process
GO:0042692	muscle cell differentiation	http://amigo.geneontology.org/amigo/term/GO:0042692	286	27	9.38767865943815	2.87611037611038	7.34908728095007e-07	7.42913983883185e-05	148;186;287;845;1073;1756;1760;2318;3815;4629;4842;7111;7140;7168;7345;8516;8736;8912;9472;11155;22953;25802;50937;91653;92737;93649;150572	CASQ2;LMOD1;SMYD1;DNER;BOC;UCHL1;KIT;ANK2;FLNC;ADRA1A;TMOD1;ITGA8;LDB3;TNNT3;CDON;NOS1;P2RX2;AKAP6;CFL2;TPM1;CACNA1H;MYH11;MYOCD;MYOM1;DMPK;DMD;AGTR2	geneontology_Biological_Process
GO:0051146	striated muscle cell differentiation	http://amigo.geneontology.org/amigo/term/GO:0051146	219	23	7.18846722523411	3.19956943244614	7.93788874853263e-07	7.88357687814793e-05	148;186;845;1073;1756;1760;2318;4629;4842;7111;7140;7168;7345;8736;8912;9472;11155;22953;25802;50937;92737;93649;150572	CASQ2;LMOD1;SMYD1;DNER;UCHL1;FLNC;ADRA1A;TMOD1;LDB3;TNNT3;CDON;NOS1;P2RX2;AKAP6;CFL2;TPM1;CACNA1H;MYH11;MYOCD;MYOM1;DMPK;DMD;AGTR2	geneontology_Biological_Process
GO:0006874	cellular calcium ion homeostasis	http://amigo.geneontology.org/amigo/term/GO:0006874	343	30	11.2586495810744	2.66461797074042	8.96316105558626e-07	8.74835426477134e-05	111;117;148;185;287;477;845;1258;1268;1756;1760;1991;2587;2785;2903;3741;3777;4842;4887;5745;6263;6358;6368;6543;6869;9472;10590;22953;57158;57338	CASQ2;ATP1A2;KCNK3;TACR1;PTH1R;ADCY5;AGTR1;ANK2;NPY2R;SCGN;CNR1;ADCYAP1R1;ADRA1A;GNG3;KCNA5;NOS1;P2RX2;AKAP6;RYR3;GRIN2A;CNGB1;JPH3;CCL14;CCL23;GALR1;ELANE;DMPK;SLC8A2;JPH2;DMD	geneontology_Biological_Process
GO:0055001	muscle cell development	http://amigo.geneontology.org/amigo/term/GO:0055001	143	18	4.69383932971907	3.83481383481383	9.46774725396615e-07	9.0842232550343e-05	148;186;287;845;1073;1756;2318;4629;7111;7140;7168;7345;8736;9472;11155;22953;25802;92737	CASQ2;LMOD1;DNER;UCHL1;ANK2;FLNC;ADRA1A;TMOD1;LDB3;TNNT3;P2RX2;AKAP6;CFL2;TPM1;MYH11;MYOM1;DMD;AGTR2	geneontology_Biological_Process
GO:2001257	regulation of cation channel activity	http://amigo.geneontology.org/amigo/term/GO:2001257	115	16	3.77476589452932	4.23867345606476	9.92856214354632e-07	9.2891951821699e-05	154;287;845;1393;1756;3736;4842;5649;6844;7881;8787;9472;22871;54413;57158;57338	CASQ2;KCNAB1;NLGN1;ANK2;CRHBP;ADRB2;RELN;KCNA1;NOS1;AKAP6;JPH3;VAMP2;RGS9;JPH2;DMD;NLGN3	geneontology_Biological_Process
GO:0007188	adenylate cyclase-modulating G protein-coupled receptor signaling pathway	http://amigo.geneontology.org/amigo/term/GO:0007188	174	20	5.71138491867915	3.50177763970867	1.02393014145274e-06	9.2891951821699e-05	108;111;148;154;155;333;1129;1268;2316;2587;2774;2775;2899;4842;4887;5138;5745;6752;7432;9340	GRIK3;PTH1R;ADCY5;NPY2R;ADCY2;ADRB2;CNR1;VIP;CHRM2;ADRA1A;ADRB3;PDE2A;NOS1;GNAO1;GLP2R;SSTR2;GNAL;GALR1;APLP1;FLNA	geneontology_Biological_Process
GO:0006875	cellular metal ion homeostasis	http://amigo.geneontology.org/amigo/term/GO:0006875	421	34	13.818925579103	2.46039388557203	1.03735408485406e-06	9.2891951821699e-05	111;117;148;185;186;287;477;482;730;845;1258;1268;1756;1760;1991;2587;2785;2903;3741;3777;3778;4842;4887;5745;6263;6358;6368;6543;6869;9472;10590;22953;57158;57338	CASQ2;ATP1A2;KCNK3;TACR1;PTH1R;ADCY5;AGTR1;ANK2;NPY2R;C7;SCGN;CNR1;ADCYAP1R1;ADRA1A;KCNMA1;GNG3;KCNA5;NOS1;P2RX2;AKAP6;RYR3;GRIN2A;CNGB1;JPH3;ATP1B2;CCL14;CCL23;GALR1;ELANE;DMPK;SLC8A2;JPH2;DMD;AGTR2	geneontology_Biological_Process
GO:0007187	G protein-coupled receptor signaling pathway, coupled to cyclic nucleotide second messenger	http://amigo.geneontology.org/amigo/term/GO:0007187	206	22	6.76175455889601	3.25359339922447	1.04292599822919e-06	9.2891951821699e-05	108;111;148;154;155;186;333;1129;1268;2316;2587;2774;2775;2899;4842;4852;4887;5138;5745;6752;7432;9340	GRIK3;PTH1R;ADCY5;NPY2R;ADCY2;ADRB2;CNR1;VIP;NPY;CHRM2;ADRA1A;ADRB3;PDE2A;NOS1;GNAO1;GLP2R;SSTR2;GNAL;GALR1;APLP1;AGTR2;FLNA	geneontology_Biological_Process
GO:0008217	regulation of blood pressure	http://amigo.geneontology.org/amigo/term/GO:0008217	144	18	4.72666338097585	3.80818318318318	1.05018281515434e-06	9.2891951821699e-05	59;148;154;155;185;186;367;477;1215;1268;1511;4842;4852;5125;5742;7168;22953;81285	ATP1A2;AGTR1;ADRB2;CNR1;NPY;ADRA1A;ADRB3;PCSK5;PTGS1;ACTA2;OR51E2;NOS1;P2RX2;CMA1;CTSG;TPM1;AR;AGTR2	geneontology_Biological_Process
GO:0055002	striated muscle cell development	http://amigo.geneontology.org/amigo/term/GO:0055002	130	17	4.26712666338098	3.98394548394548	1.10933992347739e-06	9.66149739508542e-05	148;186;845;1073;1756;2318;4629;7111;7140;7168;7345;8736;9472;11155;22953;25802;92737	CASQ2;LMOD1;DNER;UCHL1;FLNC;ADRA1A;TMOD1;LDB3;TNNT3;P2RX2;AKAP6;CFL2;TPM1;MYH11;MYOM1;DMD;AGTR2	geneontology_Biological_Process
GO:0072507	divalent inorganic cation homeostasis	http://amigo.geneontology.org/amigo/term/GO:0072507	369	31	12.1120749137506	2.55942934804723	1.39117208308726e-06	0.000119324623672075	111;117;148;185;287;477;845;1258;1268;1756;1760;1991;2587;2785;2903;3736;3741;3777;4842;4887;5745;6263;6358;6368;6543;6869;9472;10590;22953;57158;57338	CASQ2;ATP1A2;KCNK3;TACR1;PTH1R;ADCY5;AGTR1;ANK2;NPY2R;SCGN;CNR1;ADCYAP1R1;ADRA1A;GNG3;KCNA1;KCNA5;NOS1;P2RX2;AKAP6;RYR3;GRIN2A;CNGB1;JPH3;CCL14;CCL23;GALR1;ELANE;DMPK;SLC8A2;JPH2;DMD	geneontology_Biological_Process
GO:0055074	calcium ion homeostasis	http://amigo.geneontology.org/amigo/term/GO:0055074	352	30	11.5540660423854	2.59648853398853	1.54155179399318e-06	0.000130249622474558	111;117;148;185;287;477;845;1258;1268;1756;1760;1991;2587;2785;2903;3741;3777;4842;4887;5745;6263;6358;6368;6543;6869;9472;10590;22953;57158;57338	CASQ2;ATP1A2;KCNK3;TACR1;PTH1R;ADCY5;AGTR1;ANK2;NPY2R;SCGN;CNR1;ADCYAP1R1;ADRA1A;GNG3;KCNA5;NOS1;P2RX2;AKAP6;RYR3;GRIN2A;CNGB1;JPH3;CCL14;CCL23;GALR1;ELANE;DMPK;SLC8A2;JPH2;DMD	geneontology_Biological_Process
GO:0006814	sodium ion transport	http://amigo.geneontology.org/amigo/term/GO:0006814	134	17	4.39842286840808	3.86502173815607	1.7052461103173e-06	0.000141961738683916	154;477;482;1272;1756;4842;5348;6327;6328;6329;6330;6543;53826;55800;57030;60482;130497	ATP1A2;OSR1;SLC5A7;SCN3A;ADRB2;FXYD6;SCN4B;SCN2B;SCN3B;CNTN1;NOS1;ATP1B2;SCN4A;FXYD1;SLC8A2;SLC17A7;DMD	geneontology_Biological_Process
GO:0007626	locomotory behavior	http://amigo.geneontology.org/amigo/term/GO:0007626	150	18	4.92360768851651	3.65585585585586	1.91698026030807e-06	0.000157275728313101	111;477;1136;1143;2668;2775;2788;4857;4887;5179;6616;6623;6900;7111;7345;9099;27306;51286	ATP1A2;CNTN2;ADCY5;UCHL1;HPGDS;NPY2R;GDNF;PENK;TMOD1;SNCG;CEND1;USP2;NOVA1;CHRNA3;CHRNB4;GNAO1;GNG7;SNAP25	geneontology_Biological_Process
GO:0072503	cellular divalent inorganic cation homeostasis	http://amigo.geneontology.org/amigo/term/GO:0072503	356	30	11.6853622474125	2.56731450551675	1.94806076980747e-06	0.000157542457398287	111;117;148;185;287;477;845;1258;1268;1756;1760;1991;2587;2785;2903;3741;3777;4842;4887;5745;6263;6358;6368;6543;6869;9472;10590;22953;57158;57338	CASQ2;ATP1A2;KCNK3;TACR1;PTH1R;ADCY5;AGTR1;ANK2;NPY2R;SCGN;CNR1;ADCYAP1R1;ADRA1A;GNG3;KCNA5;NOS1;P2RX2;AKAP6;RYR3;GRIN2A;CNGB1;JPH3;CCL14;CCL23;GALR1;ELANE;DMPK;SLC8A2;JPH2;DMD	geneontology_Biological_Process
GO:0006941	striated muscle contraction	http://amigo.geneontology.org/amigo/term/GO:0006941	137	17	4.49689502217841	3.7803862256417	2.32756569529258e-06	0.0001855823859303	148;287;477;845;1756;1760;1837;2316;3741;4842;6327;6330;7140;7168;23336;29119;55800	CASQ2;ATP1A2;ANK2;ADRA1A;CTNNA3;TNNT3;SCN4B;SCN2B;SCN3B;KCNA5;NOS1;TPM1;SYNM;DTNA;DMPK;DMD;FLNA	geneontology_Biological_Process
GO:0023061	signal release	http://amigo.geneontology.org/amigo/term/GO:0023061	380	31	12.4731394775752	2.48534060376166	2.58679671460982e-06	0.000203386891686197	111;148;185;186;815;1103;1129;1136;1143;1268;1393;2044;2587;2901;3741;3745;5798;6422;6572;6616;6623;6844;6855;6860;6865;7432;9378;22871;22999;60482;114088	NRXN1;SLC5A7;PTPRN;ADCY5;AGTR1;NLGN1;EPHA5;CRHBP;CAMK2A;RIMS1;CNR1;VIP;CHRM2;ADRA1A;SFRP1;CHAT;SLC18A3;TACR2;SNCG;KCNA5;TRIM9;CHRNA3;CHRNB4;VAMP2;SYT4;GALR1;GRIK5;SNAP25;KCNB1;SYP;AGTR2	geneontology_Biological_Process
GO:0019933	cAMP-mediated signaling	http://amigo.geneontology.org/amigo/term/GO:0019933	139	17	4.56254312469197	3.72599217922959	2.84932290806061e-06	0.000220225138559738	108;111;117;148;154;155;333;2044;2587;2774;4842;4887;5138;5139;5745;7432;9472	PTH1R;ADCY5;EPHA5;NPY2R;ADCY2;ADRB2;VIP;ADCYAP1R1;ADRA1A;ADRB3;PDE2A;PDE3A;NOS1;AKAP6;GNAL;GALR1;APLP1	geneontology_Biological_Process
GO:0003073	regulation of systemic arterial blood pressure	http://amigo.geneontology.org/amigo/term/GO:0003073	71	12	2.33050763923115	5.14909275472656	2.87875998117304e-06	0.000220225138559738	148;154;155;185;186;367;1215;1511;5125;7168;22953;81285	AGTR1;ADRB2;ADRA1A;ADRB3;PCSK5;OR51E2;P2RX2;CMA1;CTSG;TPM1;AR;AGTR2	geneontology_Biological_Process
GO:0002028	regulation of sodium ion transport	http://amigo.geneontology.org/amigo/term/GO:0002028	72	12	2.36333169048793	5.07757757757758	3.35415962038343e-06	0.000253171968146542	154;477;482;1272;1756;4842;5348;6327;6330;53826;55800;130497	ATP1A2;OSR1;ADRB2;FXYD6;SCN4B;SCN2B;SCN3B;CNTN1;NOS1;ATP1B2;FXYD1;DMD	geneontology_Biological_Process
GO:0035725	sodium ion transmembrane transport	http://amigo.geneontology.org/amigo/term/GO:0035725	98	14	3.21675702316412	4.35220935220935	3.45401321777405e-06	0.000255421857663733	477;482;1756;4842;5348;6327;6328;6329;6330;6543;53826;55800;57030;130497	ATP1A2;OSR1;SCN3A;FXYD6;SCN4B;SCN2B;SCN3B;NOS1;ATP1B2;SCN4A;FXYD1;SLC8A2;SLC17A7;DMD	geneontology_Biological_Process
GO:0097479	synaptic vesicle localization	http://amigo.geneontology.org/amigo/term/GO:0097479	141	17	4.62819122720552	3.67314122633272	3.47420650770314e-06	0.000255421857663733	148;815;1129;1268;2901;3798;3800;4133;6517;6616;6844;6855;6860;22871;22999;54413;114088	KIF5C;MAP2;NLGN1;CAMK2A;RIMS1;CNR1;CHRM2;ADRA1A;KIF5A;TRIM9;SLC2A4;VAMP2;SYT4;GRIK5;SNAP25;SYP;NLGN3	geneontology_Biological_Process
GO:0046928	regulation of neurotransmitter secretion	http://amigo.geneontology.org/amigo/term/GO:0046928	86	13	2.8228684080828	4.60524477966338	4.06956706044959e-06	0.000288045767856318	148;815;1129;1136;1143;1268;2901;6623;6855;6860;6865;22871;22999	NLGN1;CAMK2A;RIMS1;CNR1;CHRM2;ADRA1A;TACR2;SNCG;CHRNA3;CHRNB4;SYT4;GRIK5;SYP	geneontology_Biological_Process
GO:0010927	cellular component assembly involved in morphogenesis	http://amigo.geneontology.org/amigo/term/GO:0010927	86	13	2.8228684080828	4.60524477966338	4.06956706044959e-06	0.000288045767856318	287;845;1073;3611;4629;7111;7140;7168;8736;11155;23114;25802;64753	CASQ2;LMOD1;NFASC;ANK2;CCDC136;TMOD1;LDB3;TNNT3;ILK;CFL2;TPM1;MYH11;MYOM1	geneontology_Biological_Process
GO:0019932	second-messenger-mediated signaling	http://amigo.geneontology.org/amigo/term/GO:0019932	350	29	11.4884179398719	2.52428142428142	4.07059908646978e-06	0.000288045767856318	108;111;117;148;154;155;185;186;287;333;477;845;1756;1760;2044;2587;2774;2903;4137;4842;4887;5138;5139;5745;7432;9472;22953;57158;57338	CASQ2;ATP1A2;PTH1R;ADCY5;AGTR1;EPHA5;ANK2;NPY2R;ADCY2;ADRB2;VIP;ADCYAP1R1;ADRA1A;ADRB3;PDE2A;PDE3A;NOS1;P2RX2;AKAP6;GRIN2A;JPH3;MAPT;GNAL;GALR1;APLP1;DMPK;JPH2;DMD;AGTR2	geneontology_Biological_Process
GO:0007411	axon guidance	http://amigo.geneontology.org/amigo/term/GO:0007411	226	22	7.41823558403154	2.96566477982407	4.89476006160228e-06	0.000338859707650914	2044;2045;2596;2668;2674;2675;3798;3800;3897;4684;5649;6900;8633;9211;9378;9423;9499;9723;23114;56896;91653;152330	NFASC;CNTN2;DPYSL5;NRXN1;KIF5C;CNTN4;BOC;GAP43;EPHA5;UNC5C;GDNF;MYOT;EPHA7;SEMA3E;RELN;GFRA2;LGI1;GFRA1;NCAM1;KIF5A;NTN1;L1CAM	geneontology_Biological_Process
GO:0051480	regulation of cytosolic calcium ion concentration	http://amigo.geneontology.org/amigo/term/GO:0051480	279	25	9.15791030064071	2.72988041805246	4.91590619711157e-06	0.000338859707650914	111;117;148;185;287;477;845;1258;1268;1756;2587;2785;2903;3741;3777;4842;4887;5745;6263;6869;9472;10590;22953;57158;57338	CASQ2;ATP1A2;KCNK3;TACR1;PTH1R;ADCY5;AGTR1;ANK2;NPY2R;SCGN;CNR1;ADCYAP1R1;ADRA1A;GNG3;KCNA5;NOS1;P2RX2;AKAP6;RYR3;GRIN2A;CNGB1;JPH3;GALR1;JPH2;DMD	geneontology_Biological_Process
GO:0070252	actin-mediated cell contraction	http://amigo.geneontology.org/amigo/term/GO:0070252	101	14	3.31522917693445	4.22293580709422	4.96826633722414e-06	0.000338859707650914	287;477;1674;1756;2316;3741;6327;6330;7111;7140;7168;7169;29119;55800	ATP1A2;DES;ANK2;TPM2;TMOD1;CTNNA3;TNNT3;SCN4B;SCN2B;SCN3B;KCNA5;TPM1;DMD;FLNA	geneontology_Biological_Process
GO:0086010	membrane depolarization during action potential	http://amigo.geneontology.org/amigo/term/GO:0086010	31	8	1.01754558896008	7.86205560399109	5.04764796449564e-06	0.000340175418178688	287;477;6327;6328;6329;6330;8912;55800	ATP1A2;SCN3A;ANK2;SCN4B;SCN2B;SCN3B;CACNA1H;SCN4A	geneontology_Biological_Process
GO:0097485	neuron projection guidance	http://amigo.geneontology.org/amigo/term/GO:0097485	227	22	7.45105963528832	2.95260017726978	5.26020926250315e-06	0.00035032993688271	2044;2045;2596;2668;2674;2675;3798;3800;3897;4684;5649;6900;8633;9211;9378;9423;9499;9723;23114;56896;91653;152330	NFASC;CNTN2;DPYSL5;NRXN1;KIF5C;CNTN4;BOC;GAP43;EPHA5;UNC5C;GDNF;MYOT;EPHA7;SEMA3E;RELN;GFRA2;LGI1;GFRA1;NCAM1;KIF5A;NTN1;L1CAM	geneontology_Biological_Process
GO:0007612	learning	http://amigo.geneontology.org/amigo/term/GO:0007612	116	15	3.8075899457861	3.93949984467226	5.50395730813946e-06	0.000358299618493252	477;590;2903;3815;5649;5764;6543;6616;6865;6900;9378;54413;57338;93986;266743	ATP1A2;CNTN2;NRXN1;BCHE;KIT;RELN;FOXP2;PTN;TACR2;NPAS4;GRIN2A;JPH3;SLC8A2;SNAP25;NLGN3	geneontology_Biological_Process
GO:0055065	metal ion homeostasis	http://amigo.geneontology.org/amigo/term/GO:0055065	474	35	15.5586002957122	2.24955968626855	5.51424728356675e-06	0.000358299618493252	111;117;148;185;186;287;477;482;730;845;1258;1268;1756;1760;1991;2587;2785;2903;3736;3741;3777;3778;4842;4887;5745;6263;6358;6368;6543;6869;9472;10590;22953;57158;57338	CASQ2;ATP1A2;KCNK3;TACR1;PTH1R;ADCY5;AGTR1;ANK2;NPY2R;C7;SCGN;CNR1;ADCYAP1R1;ADRA1A;KCNMA1;GNG3;KCNA1;KCNA5;NOS1;P2RX2;AKAP6;RYR3;GRIN2A;CNGB1;JPH3;ATP1B2;CCL14;CCL23;GALR1;ELANE;DMPK;SLC8A2;JPH2;DMD;AGTR2	geneontology_Biological_Process
GO:0030003	cellular cation homeostasis	http://amigo.geneontology.org/amigo/term/GO:0030003	454	34	14.9021192705766	2.28155468243574	5.57873782469631e-06	0.000358299618493252	111;117;148;185;186;287;477;482;730;845;1258;1268;1756;1760;1991;2587;2785;2903;3741;3777;3778;4842;4887;5745;6263;6358;6368;6543;6869;9472;10590;22953;57158;57338	CASQ2;ATP1A2;KCNK3;TACR1;PTH1R;ADCY5;AGTR1;ANK2;NPY2R;C7;SCGN;CNR1;ADCYAP1R1;ADRA1A;KCNMA1;GNG3;KCNA5;NOS1;P2RX2;AKAP6;RYR3;GRIN2A;CNGB1;JPH3;ATP1B2;CCL14;CCL23;GALR1;ELANE;DMPK;SLC8A2;JPH2;DMD;AGTR2	geneontology_Biological_Process
GO:0048489	synaptic vesicle transport	http://amigo.geneontology.org/amigo/term/GO:0048489	131	16	4.29995071463775	3.72097288127822	5.69633733693564e-06	0.000358299618493252	148;815;1129;1268;2901;3798;3800;4133;6517;6616;6844;6855;6860;22871;22999;114088	KIF5C;MAP2;NLGN1;CAMK2A;RIMS1;CNR1;CHRM2;ADRA1A;KIF5A;TRIM9;SLC2A4;VAMP2;SYT4;GRIK5;SNAP25;SYP	geneontology_Biological_Process
GO:0097480	establishment of synaptic vesicle localization	http://amigo.geneontology.org/amigo/term/GO:0097480	131	16	4.29995071463775	3.72097288127822	5.69633733693564e-06	0.000358299618493252	148;815;1129;1268;2901;3798;3800;4133;6517;6616;6844;6855;6860;22871;22999;114088	KIF5C;MAP2;NLGN1;CAMK2A;RIMS1;CNR1;CHRM2;ADRA1A;KIF5A;TRIM9;SLC2A4;VAMP2;SYT4;GRIK5;SNAP25;SYP	geneontology_Biological_Process
GO:0006873	cellular ion homeostasis	http://amigo.geneontology.org/amigo/term/GO:0006873	462	34	15.1647116806309	2.24204724204724	8.13546537503651e-06	0.000506097466901997	111;117;148;185;186;287;477;482;730;845;1258;1268;1756;1760;1991;2587;2785;2903;3741;3777;3778;4842;4887;5745;6263;6358;6368;6543;6869;9472;10590;22953;57158;57338	CASQ2;ATP1A2;KCNK3;TACR1;PTH1R;ADCY5;AGTR1;ANK2;NPY2R;C7;SCGN;CNR1;ADCYAP1R1;ADRA1A;KCNMA1;GNG3;KCNA5;NOS1;P2RX2;AKAP6;RYR3;GRIN2A;CNGB1;JPH3;ATP1B2;CCL14;CCL23;GALR1;ELANE;DMPK;SLC8A2;JPH2;DMD;AGTR2	geneontology_Biological_Process
GO:1902305	regulation of sodium ion transmembrane transport	http://amigo.geneontology.org/amigo/term/GO:1902305	54	10	1.77249876786594	5.64175286397509	8.39237696226292e-06	0.00051640484764533	477;482;1756;4842;5348;6327;6330;53826;55800;130497	ATP1A2;OSR1;FXYD6;SCN4B;SCN2B;SCN3B;NOS1;ATP1B2;FXYD1;DMD	geneontology_Biological_Process
GO:0034767	positive regulation of ion transmembrane transport	http://amigo.geneontology.org/amigo/term/GO:0034767	122	15	4.00453425332676	3.74575395067198	1.03002860007972e-05	0.000626988376887239	154;287;482;1756;2316;3359;3736;3779;4842;5348;5649;8787;9472;54413;57158	ANK2;ADRB2;KCNMB1;RELN;HTR3A;KCNA1;NOS1;AKAP6;ATP1B2;RGS9;FXYD1;JPH2;DMD;NLGN3;FLNA	geneontology_Biological_Process
GO:0099504	synaptic vesicle cycle	http://amigo.geneontology.org/amigo/term/GO:0099504	169	18	5.54726466239527	3.24484247561171	1.05286903624435e-05	0.000634073575976519	148;815;1129;1268;2901;6517;6616;6620;6844;6855;6860;9378;22871;22999;29993;54413;57030;114088	NRXN1;NLGN1;CAMK2A;SNCB;PACSIN1;RIMS1;CNR1;CHRM2;ADRA1A;TRIM9;SLC2A4;VAMP2;SYT4;GRIK5;SLC17A7;SNAP25;SYP;NLGN3	geneontology_Biological_Process
GO:0060291	long-term synaptic potentiation	http://amigo.geneontology.org/amigo/term/GO:0060291	68	11	2.23203548546082	4.92823706059	1.1605131967185e-05	0.000691543705960364	2903;4355;5649;5764;6543;6616;6844;10590;11170;22871;54413	FAM107A;NLGN1;SCGN;RELN;PTN;GRIN2A;VAMP2;MPP2;SLC8A2;SNAP25;NLGN3	geneontology_Biological_Process
GO:0002027	regulation of heart rate	http://amigo.geneontology.org/amigo/term/GO:0002027	82	12	2.69157220305569	4.45836079982421	1.34727458167561e-05	0.000794470979881834	148;186;287;845;1756;3741;6327;6330;7168;29119;55800;64091	CASQ2;POPDC2;ANK2;ADRA1A;CTNNA3;SCN4B;SCN2B;SCN3B;KCNA5;TPM1;DMD;AGTR2	geneontology_Biological_Process
GO:1904064	positive regulation of cation transmembrane transport	http://amigo.geneontology.org/amigo/term/GO:1904064	111	14	3.64346968950222	3.84249113978844	1.51385863071951e-05	0.000883500382319913	154;287;482;1756;2316;3736;3779;4842;5348;5649;8787;9472;54413;57158	ANK2;ADRB2;KCNMB1;RELN;KCNA1;NOS1;AKAP6;ATP1B2;RGS9;FXYD1;JPH2;DMD;NLGN3;FLNA	geneontology_Biological_Process
GO:0086065	cell communication involved in cardiac conduction	http://amigo.geneontology.org/amigo/term/GO:0086065	47	9	1.54273040906851	5.8338125359402	1.79730556879587e-05	0.00103821906377076	287;477;482;845;2316;3741;6330;29119;55800	CASQ2;ATP1A2;ANK2;CTNNA3;SCN4B;SCN3B;KCNA5;ATP1B2;FLNA	geneontology_Biological_Process
GO:0060048	cardiac muscle contraction	http://amigo.geneontology.org/amigo/term/GO:0060048	113	14	3.70911779201577	3.77448244704882	1.8612035511345e-05	0.00106427003060328	148;287;477;845;1756;2316;3741;4842;6327;6330;7140;7168;29119;55800	CASQ2;ATP1A2;ANK2;ADRA1A;CTNNA3;TNNT3;SCN4B;SCN2B;SCN3B;KCNA5;NOS1;TPM1;DMD;FLNA	geneontology_Biological_Process
GO:0051952	regulation of amine transport	http://amigo.geneontology.org/amigo/term/GO:0051952	85	12	2.79004435682602	4.30100688924218	1.95874325251699e-05	0.00110884455524987	186;477;1136;1268;2668;3745;4887;6623;6860;6865;7432;130497	ATP1A2;OSR1;NPY2R;GDNF;CNR1;VIP;TACR2;SNCG;CHRNA3;SYT4;KCNB1;AGTR2	geneontology_Biological_Process
GO:0007215	glutamate receptor signaling pathway	http://amigo.geneontology.org/amigo/term/GO:0007215	73	11	2.3961557417447	4.59068657698795	2.32670130354551e-05	0.00130410456231397	154;1393;2893;2899;2901;2903;3745;5649;8787;22871;54413	GRIK3;NLGN1;CRHBP;ADRB2;RELN;GRIA4;GRIN2A;RGS9;GRIK5;KCNB1;NLGN3	geneontology_Biological_Process
GO:0030534	adult behavior	http://amigo.geneontology.org/amigo/term/GO:0030534	116	14	3.8075899457861	3.67686652169411	2.51393154020452e-05	0.00139523200481351	477;1136;1143;1393;2566;2668;4852;6623;6900;7111;7345;9378;51286;54413	ATP1A2;CNTN2;NRXN1;UCHL1;GDNF;CRHBP;GABRG2;NPY;TMOD1;SNCG;CEND1;CHRNA3;CHRNB4;NLGN3	geneontology_Biological_Process
GO:1902803	regulation of synaptic vesicle transport	http://amigo.geneontology.org/amigo/term/GO:1902803	74	11	2.42897979300148	4.52865027189351	2.65408862560879e-05	0.00145871803005547	148;815;1129;1268;2901;4133;6517;6855;6860;22871;22999	MAP2;NLGN1;CAMK2A;RIMS1;CNR1;CHRM2;ADRA1A;SLC2A4;SYT4;GRIK5;SYP	geneontology_Biological_Process
GO:0015837	amine transport	http://amigo.geneontology.org/amigo/term/GO:0015837	88	12	2.88851651059635	4.15438165438165	2.79929037121374e-05	0.00152372911456163	186;477;1136;1268;2668;3745;4887;6623;6860;6865;7432;130497	ATP1A2;OSR1;NPY2R;GDNF;CNR1;VIP;TACR2;SNCG;CHRNA3;SYT4;KCNB1;AGTR2	geneontology_Biological_Process
GO:0019935	cyclic-nucleotide-mediated signaling	http://amigo.geneontology.org/amigo/term/GO:0019935	165	17	5.41596845736816	3.13886613886614	2.86044281275766e-05	0.00154218731076391	108;111;117;148;154;155;333;2044;2587;2774;4842;4887;5138;5139;5745;7432;9472	PTH1R;ADCY5;EPHA5;NPY2R;ADCY2;ADRB2;VIP;ADCYAP1R1;ADRA1A;ADRB3;PDE2A;PDE3A;NOS1;AKAP6;GNAL;GALR1;APLP1	geneontology_Biological_Process
GO:0086009	membrane repolarization	http://amigo.geneontology.org/amigo/term/GO:0086009	39	8	1.28013799901429	6.24932624932625	3.12962434476649e-05	0.00167139654865312	287;477;482;845;2316;3741;6330;9472	CASQ2;ATP1A2;ANK2;SCN4B;KCNA5;AKAP6;ATP1B2;FLNA	geneontology_Biological_Process
GO:0098693	regulation of synaptic vesicle cycle	http://amigo.geneontology.org/amigo/term/GO:0098693	104	13	3.41370133070478	3.80818318318318	3.36083087564276e-05	0.00177809940065548	148;815;1129;1268;2901;6517;6855;6860;9378;22871;22999;54413;57030	NRXN1;NLGN1;CAMK2A;RIMS1;CNR1;CHRM2;ADRA1A;SLC2A4;SYT4;GRIK5;SLC17A7;SYP;NLGN3	geneontology_Biological_Process
GO:0017158	regulation of calcium ion-dependent exocytosis	http://amigo.geneontology.org/amigo/term/GO:0017158	91	12	2.98698866436668	4.01742401742402	3.9373524170605e-05	0.00206382889194255	148;815;1129;1268;2901;3745;6855;6860;8912;22871;22999;114088	NLGN1;CAMK2A;RIMS1;CNR1;CHRM2;ADRA1A;TRIM9;CACNA1H;SYT4;GRIK5;KCNB1;SYP	geneontology_Biological_Process
GO:0030048	actin filament-based movement	http://amigo.geneontology.org/amigo/term/GO:0030048	121	14	3.97171020206999	3.52492988856625	4.05428780139161e-05	0.00210562598565852	287;477;1674;1756;2316;3741;6327;6330;7111;7140;7168;7169;29119;55800	ATP1A2;DES;ANK2;TPM2;TMOD1;CTNNA3;TNNT3;SCN4B;SCN2B;SCN3B;KCNA5;TPM1;DMD;FLNA	geneontology_Biological_Process
GO:0003081	regulation of systemic arterial blood pressure by renin-angiotensin	http://amigo.geneontology.org/amigo/term/GO:0003081	21	6	0.689305076392312	8.7044187044187	4.27256575676882e-05	0.0021790085359521	185;186;1215;1511;5125;81285	AGTR1;PCSK5;OR51E2;CMA1;CTSG;AGTR2	geneontology_Biological_Process
GO:0060314	regulation of ryanodine-sensitive calcium-release channel activity	http://amigo.geneontology.org/amigo/term/GO:0060314	21	6	0.689305076392312	8.7044187044187	4.27256575676882e-05	0.0021790085359521	845;1756;4842;9472;57158;57338	CASQ2;NOS1;AKAP6;JPH3;JPH2;DMD	geneontology_Biological_Process
GO:0032414	positive regulation of ion transmembrane transporter activity	http://amigo.geneontology.org/amigo/term/GO:0032414	78	11	2.56027599802859	4.2964117964118	4.39361776662928e-05	0.00222073840865074	154;287;482;1756;3359;3736;5649;8787;9472;54413;57158	ANK2;ADRB2;RELN;HTR3A;KCNA1;AKAP6;ATP1B2;RGS9;JPH2;DMD;NLGN3	geneontology_Biological_Process
GO:0051668	localization within membrane	http://amigo.geneontology.org/amigo/term/GO:0051668	122	14	4.00453425332676	3.49603702062718	4.44632140157442e-05	0.00222748897825777	2316;2901;2934;3798;3800;4593;5649;5764;6616;9211;9378;22871;50632;56899	NRXN1;KIF5C;NLGN1;RELN;PTN;MUSK;GSN;LGI1;CALY;KIF5A;ANKS1B;GRIK5;SNAP25;FLNA	geneontology_Biological_Process
GO:0099173	postsynapse organization	http://amigo.geneontology.org/amigo/term/GO:0099173	138	15	4.52971907343519	3.31146363755059	4.53169415195465e-05	0.00225034391177327	1501;2045;2596;2668;4593;4744;4747;5649;5764;9118;9378;9758;22866;22871;54413	NRXN1;GAP43;NLGN1;CTNND2;GDNF;EPHA7;RELN;PTN;NEFL;MUSK;INA;NEFH;FRMPD4;CNKSR2;NLGN3	geneontology_Biological_Process
GO:0034764	positive regulation of transmembrane transport	http://amigo.geneontology.org/amigo/term/GO:0034764	157	16	5.15337604731395	3.10476081176718	5.60875114385961e-05	0.00276096871525124	154;287;482;1756;2316;3359;3736;3779;4842;5348;5649;8787;9472;10580;54413;57158	ANK2;ADRB2;KCNMB1;RELN;SORBS1;HTR3A;KCNA1;NOS1;AKAP6;ATP1B2;RGS9;FXYD1;JPH2;DMD;NLGN3;FLNA	geneontology_Biological_Process
GO:0001991	regulation of systemic arterial blood pressure by circulatory renin-angiotensin	http://amigo.geneontology.org/amigo/term/GO:0001991	14	5	0.459536717594874	10.8805233805234	5.79770071984509e-05	0.00282478242935137	186;1215;1511;5125;81285	PCSK5;OR51E2;CMA1;CTSG;AGTR2	geneontology_Biological_Process
GO:0007204	positive regulation of cytosolic calcium ion concentration	http://amigo.geneontology.org/amigo/term/GO:0007204	246	21	8.07471660916708	2.60071046656412	5.83818308133033e-05	0.00282478242935137	111;117;148;185;287;477;845;1268;1756;2587;2785;2903;4842;4887;5745;6263;6869;9472;22953;57158;57338	CASQ2;ATP1A2;TACR1;PTH1R;ADCY5;AGTR1;ANK2;NPY2R;CNR1;ADCYAP1R1;ADRA1A;GNG3;NOS1;P2RX2;AKAP6;RYR3;GRIN2A;JPH3;GALR1;JPH2;DMD	geneontology_Biological_Process
GO:0010765	positive regulation of sodium ion transport	http://amigo.geneontology.org/amigo/term/GO:0010765	32	7	1.05036964021686	6.66432057057057	6.38820996906597e-05	0.00306471666397309	482;1272;1756;4842;5348;6330;55800	SCN4B;SCN3B;CNTN1;NOS1;ATP1B2;FXYD1;DMD	geneontology_Biological_Process
GO:1901016	regulation of potassium ion transmembrane transporter activity	http://amigo.geneontology.org/amigo/term/GO:1901016	43	8	1.4114342040414	5.66799357497032	6.57853605747771e-05	0.00312950358162868	287;482;845;2273;3736;6844;7881;9472	CASQ2;KCNAB1;ANK2;KCNA1;AKAP6;ATP1B2;VAMP2;FHL1	geneontology_Biological_Process
GO:0007519	skeletal muscle tissue development	http://amigo.geneontology.org/amigo/term/GO:0007519	127	14	4.16865450961065	3.35839776784659	6.9461912948654e-05	0.00327686574335275	1073;3131;6840;6943;7881;8736;22953;50937;51676;64091;92737;93649;93986;150572	SMYD1;DNER;POPDC2;KCNAB1;TCF21;FOXP2;SVIL;CDON;P2RX2;CFL2;ASB2;MYOCD;HLF;MYOM1	geneontology_Biological_Process
GO:0060537	muscle tissue development	http://amigo.geneontology.org/amigo/term/GO:0060537	308	24	10.1098077870872	2.37393237393237	7.56282704738043e-05	0.00353827800952236	148;186;1073;3131;4629;4638;6840;6943;7168;7881;8516;8736;9421;9472;22953;50937;51676;57158;64091;92737;93649;93986;130497;150572	OSR1;SMYD1;DNER;POPDC2;MYLK;KCNAB1;HAND1;TCF21;FOXP2;ADRA1A;ITGA8;SVIL;CDON;P2RX2;AKAP6;CFL2;ASB2;TPM1;MYH11;MYOCD;HLF;MYOM1;JPH2;AGTR2	geneontology_Biological_Process
GO:0032411	positive regulation of transporter activity	http://amigo.geneontology.org/amigo/term/GO:0032411	83	11	2.72439625431247	4.03759180867615	7.87723279966901e-05	0.00365516515401035	154;287;482;1756;3359;3736;5649;8787;9472;54413;57158	ANK2;ADRB2;RELN;HTR3A;KCNA1;AKAP6;ATP1B2;RGS9;JPH2;DMD;NLGN3	geneontology_Biological_Process
GO:2000649	regulation of sodium ion transmembrane transporter activity	http://amigo.geneontology.org/amigo/term/GO:2000649	45	8	1.47708230655495	5.41608274941608	9.23548826492482e-05	0.00425057715997881	477;1756;5348;6327;6330;53826;55800;130497	ATP1A2;OSR1;FXYD6;SCN4B;SCN2B;SCN3B;FXYD1;DMD	geneontology_Biological_Process
GO:0098815	modulation of excitatory postsynaptic potential	http://amigo.geneontology.org/amigo/term/GO:0098815	34	7	1.11601774273041	6.27230171347818	9.64948735786564e-05	0.00437005983463019	154;4887;5649;9378;22871;22999;54413	NRXN1;NLGN1;NPY2R;ADRB2;RIMS1;RELN;NLGN3	geneontology_Biological_Process
GO:0001941	postsynaptic membrane organization	http://amigo.geneontology.org/amigo/term/GO:0001941	34	7	1.11601774273041	6.27230171347818	9.64948735786564e-05	0.00437005983463019	2668;4593;5649;5764;9378;22871;54413	NRXN1;NLGN1;GDNF;RELN;PTN;MUSK;NLGN3	geneontology_Biological_Process
GO:0017156	calcium ion regulated exocytosis	http://amigo.geneontology.org/amigo/term/GO:0017156	131	14	4.29995071463775	3.25585127111845	9.75350825569432e-05	0.00438211192345123	148;815;1129;1268;2901;3745;6616;6844;6855;6860;8912;22871;22999;114088	NLGN1;CAMK2A;RIMS1;CNR1;CHRM2;ADRA1A;TRIM9;CACNA1H;VAMP2;SYT4;GRIK5;SNAP25;KCNB1;SYP	geneontology_Biological_Process
GO:0051899	membrane depolarization	http://amigo.geneontology.org/amigo/term/GO:0051899	71	10	2.33050763923115	4.2909106289388	9.87284663508392e-05	0.00440080195285119	287;477;2273;4653;6327;6328;6329;6330;8912;55800	ATP1A2;MYOC;SCN3A;ANK2;SCN4B;SCN2B;SCN3B;CACNA1H;SCN4A;FHL1	geneontology_Biological_Process
GO:0030239	myofibril assembly	http://amigo.geneontology.org/amigo/term/GO:0030239	58	9	1.90379497289305	4.72739981360671	0.000102227346793549	0.00452116414217405	845;1073;4629;7111;7140;7168;8736;11155;25802	CASQ2;LMOD1;TMOD1;LDB3;TNNT3;CFL2;TPM1;MYH11;MYOM1	geneontology_Biological_Process
GO:0060538	skeletal muscle organ development	http://amigo.geneontology.org/amigo/term/GO:0060538	132	14	4.33277476589453	3.23118573118573	0.000105929832877494	0.00464859522418211	1073;3131;6840;6943;7881;8736;22953;50937;51676;64091;92737;93649;93986;150572	SMYD1;DNER;POPDC2;KCNAB1;TCF21;FOXP2;SVIL;CDON;P2RX2;CFL2;ASB2;MYOCD;HLF;MYOM1	geneontology_Biological_Process
GO:0010817	regulation of hormone levels	http://amigo.geneontology.org/amigo/term/GO:0010817	378	27	12.4074913750616	2.17610467610468	0.00011942245238028	0.00520038848403666	111;185;186;1103;1136;1215;1268;1393;1511;1583;2044;2587;2690;3741;3745;5125;5126;5798;6422;6616;6844;6865;7173;7432;8912;60482;83539	TPO;SLC5A7;PTPRN;ADCY5;AGTR1;EPHA5;GHR;CRHBP;CNR1;VIP;SFRP1;PCSK5;CHAT;TACR2;KCNA5;CMA1;CTSG;CYP11A1;CHRNA3;CACNA1H;VAMP2;CHST9;GALR1;SNAP25;PCSK2;KCNB1;AGTR2	geneontology_Biological_Process
GO:0007274	neuromuscular synaptic transmission	http://amigo.geneontology.org/amigo/term/GO:0007274	25	6	0.820601281419418	7.31171171171171	0.000124775884099648	0.00539203267090159	1103;1136;1143;1837;22953;60482	SLC5A7;CHAT;P2RX2;CHRNA3;CHRNB4;DTNA	geneontology_Biological_Process
GO:0033555	multicellular organismal response to stress	http://amigo.geneontology.org/amigo/term/GO:0033555	60	9	1.9694430754066	4.56981981981982	0.000133964965136291	0.00574462751021991	117;2788;4842;4887;5179;5649;6869;7060;22953	TACR1;NPY2R;THBS4;ADCYAP1R1;RELN;PENK;NOS1;P2RX2;GNG7	geneontology_Biological_Process
GO:0015696	ammonium transport	http://amigo.geneontology.org/amigo/term/GO:0015696	88	11	2.88851651059635	3.80818318318318	0.000134964751609123	0.00574462751021991	1136;1268;2668;4842;4887;6572;6623;6844;6860;6865;60482	SLC5A7;NPY2R;GDNF;CNR1;SLC18A3;TACR2;SNCG;NOS1;CHRNA3;VAMP2;SYT4	geneontology_Biological_Process
GO:0003018	vascular process in circulatory system	http://amigo.geneontology.org/amigo/term/GO:0003018	136	14	4.46407097092164	3.13615085673909	0.000146100622378742	0.00617220614392581	59;148;154;155;185;186;477;3741;3779;4842;5138;5139;6865;7432	ATP1A2;AGTR1;ADRB2;KCNMB1;VIP;ADRA1A;ADRB3;TACR2;ACTA2;PDE2A;KCNA5;PDE3A;NOS1;AGTR2	geneontology_Biological_Process
GO:0043113	receptor clustering	http://amigo.geneontology.org/amigo/term/GO:0043113	48	8	1.57555446032528	5.07757757757758	0.000148400982912134	0.0062229478834488	2316;2901;2934;4593;5649;5764;9378;22871	NRXN1;NLGN1;RELN;PTN;MUSK;GSN;GRIK5;FLNA	geneontology_Biological_Process
GO:0086001	cardiac muscle cell action potential	http://amigo.geneontology.org/amigo/term/GO:0086001	61	9	2.00226712666338	4.49490474080638	0.000152687641366667	0.0063556230718875	287;477;1756;2316;3741;6327;6330;29119;55800	ATP1A2;ANK2;CTNNA3;SCN4B;SCN2B;SCN3B;KCNA5;DMD;FLNA	geneontology_Biological_Process
GO:2000463	positive regulation of excitatory postsynaptic potential	http://amigo.geneontology.org/amigo/term/GO:2000463	26	6	0.853425332676195	7.03049203049203	0.000157770303884197	0.00642701042059598	154;5649;9378;22871;22999;54413	NRXN1;NLGN1;ADRB2;RIMS1;RELN;NLGN3	geneontology_Biological_Process
GO:0086019	cell-cell signaling involved in cardiac conduction	http://amigo.geneontology.org/amigo/term/GO:0086019	26	6	0.853425332676195	7.03049203049203	0.000157770303884197	0.00642701042059598	287;845;2316;3741;6330;55800	CASQ2;ANK2;SCN4B;SCN3B;KCNA5;FLNA	geneontology_Biological_Process
GO:0006942	regulation of striated muscle contraction	http://amigo.geneontology.org/amigo/term/GO:0006942	75	10	2.46180384425826	4.06206206206206	0.000157808593616471	0.00642701042059598	148;287;477;845;1756;1760;2316;4842;7140;29119	CASQ2;ATP1A2;ANK2;ADRA1A;CTNNA3;TNNT3;NOS1;DMPK;DMD;FLNA	geneontology_Biological_Process
GO:0060402	calcium ion transport into cytosol	http://amigo.geneontology.org/amigo/term/GO:0060402	121	13	3.97171020206999	3.27314918224009	0.000163347403267511	0.00660506892783842	117;148;287;477;845;1756;2903;4842;6263;9472;22953;57158;57338	CASQ2;ATP1A2;ANK2;ADCYAP1R1;ADRA1A;NOS1;P2RX2;AKAP6;RYR3;GRIN2A;JPH3;JPH2;DMD	geneontology_Biological_Process
GO:0007613	memory	http://amigo.geneontology.org/amigo/term/GO:0007613	90	11	2.95416461310991	3.72355689022356	0.000165491952978769	0.00664432585682845	1268;2903;4137;4593;5649;6543;6860;8516;57030;57338;266743	CNR1;RELN;MUSK;ITGA8;NPAS4;GRIN2A;JPH3;MAPT;SYT4;SLC8A2;SLC17A7	geneontology_Biological_Process
GO:0043268	positive regulation of potassium ion transport	http://amigo.geneontology.org/amigo/term/GO:0043268	37	7	1.21448989650074	5.76373670968266	0.000169685557504629	0.00676471789460354	287;482;2273;2316;3736;3779;9472	ANK2;KCNMB1;KCNA1;AKAP6;ATP1B2;FHL1;FLNA	geneontology_Biological_Process
GO:2001259	positive regulation of cation channel activity	http://amigo.geneontology.org/amigo/term/GO:2001259	49	8	1.60837851158206	4.97395354538212	0.000172367019947606	0.00682356433512864	154;287;3736;5649;8787;9472;54413;57158	ANK2;ADRB2;RELN;KCNA1;AKAP6;RGS9;JPH2;NLGN3	geneontology_Biological_Process
GO:0035249	synaptic transmission, glutamatergic	http://amigo.geneontology.org/amigo/term/GO:0035249	76	10	2.49462789551503	4.00861387703493	0.000176522288428682	0.00693953246385257	477;1268;2899;2901;4887;5649;9378;22871;54413;57030	GRIK3;ATP1A2;NRXN1;NLGN1;NPY2R;CNR1;RELN;GRIK5;SLC17A7;NLGN3	geneontology_Biological_Process
GO:0016079	synaptic vesicle exocytosis	http://amigo.geneontology.org/amigo/term/GO:0016079	107	12	3.51217348447511	3.41668771575314	0.000193405823773252	0.00755083012676123	148;815;1129;1268;2901;6616;6844;6855;6860;22871;22999;114088	NLGN1;CAMK2A;RIMS1;CNR1;CHRM2;ADRA1A;TRIM9;VAMP2;SYT4;GRIK5;SNAP25;SYP	geneontology_Biological_Process
GO:0099601	regulation of neurotransmitter receptor activity	http://amigo.geneontology.org/amigo/term/GO:0099601	38	7	1.24731394775752	5.6120594278489	0.000202221157530547	0.00782853388152122	154;1393;4884;5649;8787;22871;54413	NLGN1;CRHBP;ADRB2;RELN;RGS9;NPTX1;NLGN3	geneontology_Biological_Process
GO:0099188	postsynaptic cytoskeleton organization	http://amigo.geneontology.org/amigo/term/GO:0099188	10	4	0.328240512567767	12.1861861861862	0.000204667552458071	0.00782853388152122	4744;4747;9118;9758	NEFL;INA;NEFH;FRMPD4	geneontology_Biological_Process
GO:0051481	negative regulation of cytosolic calcium ion concentration	http://amigo.geneontology.org/amigo/term/GO:0051481	10	4	0.328240512567767	12.1861861861862	0.000204667552458071	0.00782853388152122	477;3741;3777;6263	ATP1A2;KCNK3;KCNA5;RYR3	geneontology_Biological_Process
GO:0060401	cytosolic calcium ion transport	http://amigo.geneontology.org/amigo/term/GO:0060401	124	13	4.07018235584032	3.19396008912138	0.000209080540521489	0.00794365731471241	117;148;287;477;845;1756;2903;4842;6263;9472;22953;57158;57338	CASQ2;ATP1A2;ANK2;ADCYAP1R1;ADRA1A;NOS1;P2RX2;AKAP6;RYR3;GRIN2A;JPH3;JPH2;DMD	geneontology_Biological_Process
GO:2001023	regulation of response to drug	http://amigo.geneontology.org/amigo/term/GO:2001023	78	10	2.56027599802859	3.90582890582891	0.000219588319635866	0.00828726318305759	477;1136;1268;2587;2668;4887;6623;6860;6865;130497	ATP1A2;OSR1;NPY2R;GDNF;CNR1;TACR2;SNCG;CHRNA3;SYT4;GALR1	geneontology_Biological_Process
GO:0097120	receptor localization to synapse	http://amigo.geneontology.org/amigo/term/GO:0097120	39	7	1.28013799901429	5.46816046816047	0.000239610982486149	0.00898303160168272	3798;3800;5649;6616;9211;22871;56899	KIF5C;NLGN1;RELN;LGI1;KIF5A;ANKS1B;SNAP25	geneontology_Biological_Process
GO:0060306	regulation of membrane repolarization	http://amigo.geneontology.org/amigo/term/GO:0060306	28	6	0.919073435189749	6.52831402831403	0.000244246792666658	0.00909658614003915	287;845;2316;3741;6330;9472	CASQ2;ANK2;SCN4B;KCNA5;AKAP6;FLNA	geneontology_Biological_Process
GO:0048168	regulation of neuronal synaptic plasticity	http://amigo.geneontology.org/amigo/term/GO:0048168	40	7	1.31296205027107	5.33145645645646	0.000282373538887049	0.0104478209388208	815;3815;6543;6855;6860;6900;57338	CNTN2;KIT;CAMK2A;JPH3;SYT4;SLC8A2;SYP	geneontology_Biological_Process
GO:0090066	regulation of anatomical structure size	http://amigo.geneontology.org/amigo/term/GO:0090066	399	27	13.0967964514539	2.06157285104653	0.00028842467301482	0.0106024160645253	59;148;154;155;185;186;477;1073;2045;2934;3611;3741;3778;3779;3897;4133;4137;4747;4842;6900;7111;7432;8153;9423;9723;10439;25802	ATP1A2;LMOD1;CNTN2;MAP2;AGTR1;ADRB2;KCNMB1;EPHA7;VIP;SEMA3E;NEFL;ADRA1A;ADRB3;TMOD1;GSN;OLFM1;KCNMA1;ACTA2;ILK;KCNA5;NOS1;CFL2;NTN1;RND2;MAPT;AGTR2;L1CAM	geneontology_Biological_Process
GO:2000310	regulation of NMDA receptor activity	http://amigo.geneontology.org/amigo/term/GO:2000310	19	5	0.623656973878758	8.01722775406986	0.00029406502104945	0.0107400134461996	1393;5649;8787;22871;54413	NLGN1;CRHBP;RELN;RGS9;NLGN3	geneontology_Biological_Process
GO:0050433	regulation of catecholamine secretion	http://amigo.geneontology.org/amigo/term/GO:0050433	53	8	1.73967471660917	4.59856082497592	0.000302243979404482	0.0108981093465527	186;1268;2668;3745;4887;6623;6860;7432	NPY2R;GDNF;CNR1;VIP;SNCG;SYT4;KCNB1;AGTR2	geneontology_Biological_Process
GO:0035418	protein localization to synapse	http://amigo.geneontology.org/amigo/term/GO:0035418	53	8	1.73967471660917	4.59856082497592	0.000302243979404482	0.0108981093465527	2903;3798;3800;4137;6616;9211;9378;22871	NRXN1;KIF5C;NLGN1;LGI1;KIF5A;GRIN2A;MAPT;SNAP25	geneontology_Biological_Process
GO:0033605	positive regulation of catecholamine secretion	http://amigo.geneontology.org/amigo/term/GO:0033605	11	4	0.361064563824544	11.0783510783511	0.000313325451333224	0.0112261732911227	2668;3745;4887;7432	NPY2R;GDNF;VIP;KCNB1	geneontology_Biological_Process
GO:0015893	drug transport	http://amigo.geneontology.org/amigo/term/GO:0015893	130	13	4.26712666338098	3.04654654654655	0.000334168515423672	0.0118976601623485	477;1136;1268;2587;2668;4887;6572;6623;6860;6865;57030;58157;340273	ATP1A2;NPY2R;GDNF;CNR1;ABCB5;SLC18A3;TACR2;SNCG;NGB;CHRNA3;SYT4;GALR1;SLC17A7	geneontology_Biological_Process
GO:0031644	regulation of neurological system process	http://amigo.geneontology.org/amigo/term/GO:0031644	98	11	3.21675702316412	3.41959306245021	0.000352954015946705	0.0124879542767144	154;1143;2903;4884;4887;5649;7432;9378;22871;22999;54413	NRXN1;NLGN1;NPY2R;ADRB2;RIMS1;VIP;RELN;CHRNB4;GRIN2A;NPTX1;NLGN3	geneontology_Biological_Process
GO:0010975	regulation of neuron projection development	http://amigo.geneontology.org/amigo/term/GO:0010975	383	26	12.5716116313455	2.06815170261645	0.000355605478810972	0.0125036187301175	1136;1268;1272;2045;3611;3897;4133;4135;4137;4747;5649;5764;6422;6616;6860;6900;8153;9423;9723;10439;11075;22871;22999;29993;54413;56963	CNTN2;MAP2;NLGN1;PACSIN1;RIMS1;CNR1;EPHA7;SEMA3E;RELN;PTN;NEFL;SFRP1;STMN2;OLFM1;ILK;MAP6;CNTN1;CHRNA3;RGMA;NTN1;RND2;MAPT;SYT4;SNAP25;NLGN3;L1CAM	geneontology_Biological_Process
GO:1901381	positive regulation of potassium ion transmembrane transport	http://amigo.geneontology.org/amigo/term/GO:1901381	30	6	0.984721537703302	6.09309309309309	0.000364218088334423	0.012727398753464	287;482;2316;3736;3779;9472	ANK2;KCNMB1;KCNA1;AKAP6;ATP1B2;FLNA	geneontology_Biological_Process
GO:0010522	regulation of calcium ion transport into cytosol	http://amigo.geneontology.org/amigo/term/GO:0010522	83	10	2.72439625431247	3.67053800788741	0.000367214252555259	0.0127533735197259	117;287;477;845;1756;4842;9472;22953;57158;57338	CASQ2;ATP1A2;ANK2;ADCYAP1R1;NOS1;P2RX2;AKAP6;JPH3;JPH2;DMD	geneontology_Biological_Process
GO:0086012	membrane depolarization during cardiac muscle cell action potential	http://amigo.geneontology.org/amigo/term/GO:0086012	20	5	0.656481025135535	7.61636636636637	0.000381626905757049	0.0130932722029737	287;477;6327;6330;55800	ATP1A2;ANK2;SCN4B;SCN2B;SCN3B	geneontology_Biological_Process
GO:0014821	phasic smooth muscle contraction	http://amigo.geneontology.org/amigo/term/GO:0014821	20	5	0.656481025135535	7.61636636636637	0.000381626905757049	0.0130932722029737	2668;3815;6752;6865;22953	KIT;GDNF;TACR2;P2RX2;SSTR2	geneontology_Biological_Process
GO:0051648	vesicle localization	http://amigo.geneontology.org/amigo/term/GO:0051648	262	20	8.5999014292755	2.32560805079889	0.000392053141201165	0.0132161215838849	148;547;815;1001;1129;1268;1780;2901;3798;3800;4133;6517;6616;6844;6855;6860;22871;22999;54413;114088	KIF5C;MAP2;KIF1A;NLGN1;CAMK2A;RIMS1;CNR1;DYNC1I1;CHRM2;ADRA1A;KIF5A;TRIM9;CDH3;SLC2A4;VAMP2;SYT4;GRIK5;SNAP25;SYP;NLGN3	geneontology_Biological_Process
GO:0050432	catecholamine secretion	http://amigo.geneontology.org/amigo/term/GO:0050432	55	8	1.80532281912272	4.43134043134043	0.000392211345361715	0.0132161215838849	186;1268;2668;3745;4887;6623;6860;7432	NPY2R;GDNF;CNR1;VIP;SNCG;SYT4;KCNB1;AGTR2	geneontology_Biological_Process
GO:0086003	cardiac muscle cell contraction	http://amigo.geneontology.org/amigo/term/GO:0086003	55	8	1.80532281912272	4.43134043134043	0.000392211345361715	0.0132161215838849	287;477;2316;3741;6327;6330;29119;55800	ATP1A2;ANK2;CTNNA3;SCN4B;SCN2B;SCN3B;KCNA5;FLNA	geneontology_Biological_Process
GO:0007189	adenylate cyclase-activating G protein-coupled receptor signaling pathway	http://amigo.geneontology.org/amigo/term/GO:0007189	100	11	3.28240512567767	3.3512012012012	0.000420902381584654	0.0140989845097676	108;111;148;154;155;333;2587;2774;4842;5745;7432	PTH1R;ADCY5;ADCY2;ADRB2;VIP;ADRA1A;ADRB3;NOS1;GNAL;GALR1;APLP1	geneontology_Biological_Process
GO:0050886	endocrine process	http://amigo.geneontology.org/amigo/term/GO:0050886	70	9	2.29768358797437	3.91698841698842	0.000441973878051671	0.0146950624467069	185;186;1215;1393;1511;2587;5125;6865;81285	AGTR1;CRHBP;PCSK5;TACR2;OR51E2;CMA1;CTSG;GALR1;AGTR2	geneontology_Biological_Process
GO:0006816	calcium ion transport	http://amigo.geneontology.org/amigo/term/GO:0006816	305	22	10.0113356333169	2.19750898439423	0.000446062707284645	0.0146950624467069	117;148;287;477;815;845;1756;2775;2823;2903;4638;4842;4852;5138;6263;6543;8787;8912;9472;22953;57158;57338	CASQ2;ATP1A2;MYLK;ANK2;GPM6A;CAMK2A;NPY;ADCYAP1R1;ADRA1A;PDE2A;NOS1;P2RX2;AKAP6;RYR3;CACNA1H;GRIN2A;GNAO1;JPH3;RGS9;SLC8A2;JPH2;DMD	geneontology_Biological_Process
GO:0048662	negative regulation of smooth muscle cell proliferation	http://amigo.geneontology.org/amigo/term/GO:0048662	43	7	1.4114342040414	4.95949437809903	0.00044856412628913	0.0146950624467069	1264;3611;4969;7168;7432;7434;93649	VIP;VIPR2;OGN;ILK;TPM1;MYOCD;CNN1	geneontology_Biological_Process
GO:1903305	regulation of regulated secretory pathway	http://amigo.geneontology.org/amigo/term/GO:1903305	134	13	4.39842286840808	2.95560485858993	0.000449080693036619	0.0146950624467069	148;815;1129;1268;2901;3745;6844;6855;6860;8912;22871;22999;114088	NLGN1;CAMK2A;RIMS1;CNR1;CHRM2;ADRA1A;TRIM9;CACNA1H;VAMP2;SYT4;GRIK5;KCNB1;SYP	geneontology_Biological_Process
GO:0007158	neuron cell-cell adhesion	http://amigo.geneontology.org/amigo/term/GO:0007158	12	4	0.393888615081321	10.1551551551552	0.000457879646162507	0.0148412337595317	9378;22871;54413;152330	NRXN1;CNTN4;NLGN1;NLGN3	geneontology_Biological_Process
GO:0003014	renal system process	http://amigo.geneontology.org/amigo/term/GO:0003014	101	11	3.31522917693445	3.31802099128832	0.000458791010054416	0.0148412337595317	108;111;148;185;186;1136;1143;2934;3778;5125;81285	ADCY5;AGTR1;ADCY2;ADRA1A;PCSK5;GSN;KCNMA1;OR51E2;CHRNA3;CHRNB4;AGTR2	geneontology_Biological_Process
GO:0010880	regulation of release of sequestered calcium ion into cytosol by sarcoplasmic reticulum	http://amigo.geneontology.org/amigo/term/GO:0010880	21	5	0.689305076392312	7.25368225368225	0.000487533545816099	0.0156814056980962	287;477;845;1756;9472	CASQ2;ATP1A2;ANK2;AKAP6;DMD	geneontology_Biological_Process
GO:2000300	regulation of synaptic vesicle exocytosis	http://amigo.geneontology.org/amigo/term/GO:2000300	71	9	2.33050763923115	3.86181956604492	0.000491799824911543	0.0157292588069166	148;815;1129;1268;2901;6855;6860;22871;22999	NLGN1;CAMK2A;RIMS1;CNR1;CHRM2;ADRA1A;SYT4;GRIK5;SYP	geneontology_Biological_Process
GO:1903779	regulation of cardiac conduction	http://amigo.geneontology.org/amigo/term/GO:1903779	44	7	1.44425825529818	4.8467785967786	0.000518644753875197	0.0163592394149689	287;845;1760;2316;4842;6263;6543	CASQ2;ANK2;NOS1;RYR3;DMPK;SLC8A2;FLNA	geneontology_Biological_Process
GO:0086002	cardiac muscle cell action potential involved in contraction	http://amigo.geneontology.org/amigo/term/GO:0086002	44	7	1.44425825529818	4.8467785967786	0.000518644753875197	0.0163592394149689	287;2316;3741;6327;6330;29119;55800	ANK2;CTNNA3;SCN4B;SCN2B;SCN3B;KCNA5;FLNA	geneontology_Biological_Process
GO:0051650	establishment of vesicle localization	http://amigo.geneontology.org/amigo/term/GO:0051650	248	19	8.14036471168063	2.33404775743485	0.000521867128631448	0.0163592394149689	148;547;815;1001;1129;1268;1780;2901;3798;3800;4133;6517;6616;6844;6855;6860;22871;22999;114088	KIF5C;MAP2;KIF1A;NLGN1;CAMK2A;RIMS1;CNR1;DYNC1I1;CHRM2;ADRA1A;KIF5A;TRIM9;CDH3;SLC2A4;VAMP2;SYT4;GRIK5;SNAP25;SYP	geneontology_Biological_Process
GO:0051954	positive regulation of amine transport	http://amigo.geneontology.org/amigo/term/GO:0051954	32	6	1.05036964021686	5.71227477477477	0.000525946223904672	0.0163592394149689	2668;3745;4887;6860;6865;7432	NPY2R;GDNF;VIP;TACR2;SYT4;KCNB1	geneontology_Biological_Process
GO:0001990	regulation of systemic arterial blood pressure by hormone	http://amigo.geneontology.org/amigo/term/GO:0001990	32	6	1.05036964021686	5.71227477477477	0.000525946223904672	0.0163592394149689	185;186;1215;1511;5125;81285	AGTR1;PCSK5;OR51E2;CMA1;CTSG;AGTR2	geneontology_Biological_Process
GO:0098930	axonal transport	http://amigo.geneontology.org/amigo/term/GO:0098930	45	7	1.47708230655495	4.73907240573907	0.000597171835416854	0.0184731680890427	547;3798;3800;4133;4137;4747;7345	KIF5C;MAP2;KIF1A;UCHL1;NEFL;KIF5A;MAPT	geneontology_Biological_Process
GO:0045956	positive regulation of calcium ion-dependent exocytosis	http://amigo.geneontology.org/amigo/term/GO:0045956	22	5	0.722129127649088	6.92396942396942	0.000614120865211065	0.0188942294454339	1268;3745;6860;8912;22871	NLGN1;CNR1;CACNA1H;SYT4;KCNB1	geneontology_Biological_Process
GO:0086091	regulation of heart rate by cardiac conduction	http://amigo.geneontology.org/amigo/term/GO:0086091	33	6	1.08319369147363	5.53917553917554	0.00062530699210317	0.019134393958357	287;3741;6327;6330;29119;55800	ANK2;CTNNA3;SCN4B;SCN2B;SCN3B;KCNA5	geneontology_Biological_Process
GO:0048588	developmental cell growth	http://amigo.geneontology.org/amigo/term/GO:0048588	175	15	5.74420896993593	2.61132561132561	0.000634703169889228	0.0191956120244999	148;186;2045;3611;3897;4133;4137;6860;8153;9423;9472;9723;10439;22999;54413	MAP2;RIMS1;EPHA7;SEMA3E;ADRA1A;OLFM1;ILK;AKAP6;NTN1;RND2;MAPT;SYT4;NLGN3;AGTR2;L1CAM	geneontology_Biological_Process
GO:0051966	regulation of synaptic transmission, glutamatergic	http://amigo.geneontology.org/amigo/term/GO:0051966	59	8	1.93661902414983	4.13091057158854	0.000637480137891888	0.0191956120244999	477;1268;2899;4887;5649;9378;22871;54413	GRIK3;ATP1A2;NRXN1;NLGN1;NPY2R;CNR1;RELN;NLGN3	geneontology_Biological_Process
GO:0051705	multi-organism behavior	http://amigo.geneontology.org/amigo/term/GO:0051705	59	8	1.93661902414983	4.13091057158854	0.000637480137891888	0.0191956120244999	1393;5179;9378;9464;54413;84623;94235;266743	NRXN1;HAND2;CRHBP;PENK;NPAS4;KIRREL3;GNG8;NLGN3	geneontology_Biological_Process
GO:1900451	positive regulation of glutamate receptor signaling pathway	http://amigo.geneontology.org/amigo/term/GO:1900451	13	4	0.426712666338098	9.37398937398937	0.000644360691737011	0.0193001369096467	154;5649;8787;54413	ADRB2;RELN;RGS9;NLGN3	geneontology_Biological_Process
GO:0071407	cellular response to organic cyclic compound	http://amigo.geneontology.org/amigo/term/GO:0071407	465	29	15.2631838344012	1.89999677096451	0.000664039967290364	0.0197848960780566	108;111;186;333;367;477;845;1191;1393;2566;3779;5138;5139;5179;5241;5764;6258;6263;6422;6752;6943;7068;9472;11170;25959;55885;81285;114907;266743	CASQ2;ATP1A2;RXRG;THRB;FAM107A;ADCY5;ADCY2;CRHBP;GABRG2;KCNMB1;TCF21;PTN;CLU;SFRP1;PENK;FBXO32;OR51E2;NPAS4;PDE2A;PGR;LMO3;PDE3A;AKAP6;RYR3;SSTR2;KANK2;APLP1;AR;AGTR2	geneontology_Biological_Process
GO:0014706	striated muscle tissue development	http://amigo.geneontology.org/amigo/term/GO:0014706	296	21	9.71591917200591	2.161401266131	0.000743315220657959	0.0220309291316477	148;186;1073;3131;4629;6840;6943;7168;7881;8736;9421;9472;22953;50937;51676;57158;64091;92737;93649;93986;150572	SMYD1;DNER;POPDC2;KCNAB1;HAND1;TCF21;FOXP2;ADRA1A;SVIL;CDON;P2RX2;AKAP6;CFL2;ASB2;TPM1;MYH11;MYOCD;HLF;MYOM1;JPH2;AGTR2	geneontology_Biological_Process
GO:0048488	synaptic vesicle endocytosis	http://amigo.geneontology.org/amigo/term/GO:0048488	47	7	1.54273040906851	4.53740975017571	0.000782436521884478	0.0227251415962055	6517;6620;6855;22871;29993;54413;57030	NLGN1;SNCB;PACSIN1;SLC2A4;SLC17A7;SYP;NLGN3	geneontology_Biological_Process
GO:0140238	presynaptic endocytosis	http://amigo.geneontology.org/amigo/term/GO:0140238	47	7	1.54273040906851	4.53740975017571	0.000782436521884478	0.0227251415962055	6517;6620;6855;22871;29993;54413;57030	NLGN1;SNCB;PACSIN1;SLC2A4;SLC17A7;SYP;NLGN3	geneontology_Biological_Process
GO:0070838	divalent metal ion transport	http://amigo.geneontology.org/amigo/term/GO:0070838	318	22	10.438048299655	2.1076737114473	0.000782795020537019	0.0227251415962055	117;148;287;477;815;845;1756;2775;2823;2903;4638;4842;4852;5138;6263;6543;8787;8912;9472;22953;57158;57338	CASQ2;ATP1A2;MYLK;ANK2;GPM6A;CAMK2A;NPY;ADCYAP1R1;ADRA1A;PDE2A;NOS1;P2RX2;AKAP6;RYR3;CACNA1H;GRIN2A;GNAO1;JPH3;RGS9;SLC8A2;JPH2;DMD	geneontology_Biological_Process
GO:0072511	divalent inorganic cation transport	http://amigo.geneontology.org/amigo/term/GO:0072511	318	22	10.438048299655	2.1076737114473	0.000782795020537019	0.0227251415962055	117;148;287;477;815;845;1756;2775;2823;2903;4638;4842;4852;5138;6263;6543;8787;8912;9472;22953;57158;57338	CASQ2;ATP1A2;MYLK;ANK2;GPM6A;CAMK2A;NPY;ADCYAP1R1;ADRA1A;PDE2A;NOS1;P2RX2;AKAP6;RYR3;CACNA1H;GRIN2A;GNAO1;JPH3;RGS9;SLC8A2;JPH2;DMD	geneontology_Biological_Process
GO:0007416	synapse assembly	http://amigo.geneontology.org/amigo/term/GO:0007416	108	11	3.54499753573189	3.1029640751863	0.000812355218193339	0.0234213090113369	2045;2596;2823;4593;9378;9423;22871;54413;84623;92737;266743	NRXN1;DNER;GAP43;NLGN1;GPM6A;EPHA7;MUSK;NPAS4;KIRREL3;NTN1;NLGN3	geneontology_Biological_Process
GO:0015844	monoamine transport	http://amigo.geneontology.org/amigo/term/GO:0015844	76	9	2.49462789551503	3.60775248933144	0.000815049969127957	0.0234213090113369	186;1268;2668;3745;4842;4887;6623;6860;7432	NPY2R;GDNF;CNR1;VIP;SNCG;NOS1;SYT4;KCNB1;AGTR2	geneontology_Biological_Process
GO:1900449	regulation of glutamate receptor signaling pathway	http://amigo.geneontology.org/amigo/term/GO:1900449	35	6	1.14884179398719	5.22265122265122	0.00086718150862608	0.0247935076784457	154;1393;5649;8787;22871;54413	NLGN1;CRHBP;ADRB2;RELN;RGS9;NLGN3	geneontology_Biological_Process
GO:0035296	regulation of tube diameter	http://amigo.geneontology.org/amigo/term/GO:0035296	110	11	3.61064563824544	3.04654654654655	0.000947247234465376	0.0268118329715425	59;148;154;155;185;186;477;3741;3779;4842;7432	ATP1A2;AGTR1;ADRB2;KCNMB1;VIP;ADRA1A;ADRB3;ACTA2;KCNA5;NOS1;AGTR2	geneontology_Biological_Process
GO:0097746	regulation of blood vessel diameter	http://amigo.geneontology.org/amigo/term/GO:0097746	110	11	3.61064563824544	3.04654654654655	0.000947247234465376	0.0268118329715425	59;148;154;155;185;186;477;3741;3779;4842;7432	ATP1A2;AGTR1;ADRB2;KCNMB1;VIP;ADRA1A;ADRB3;ACTA2;KCNA5;NOS1;AGTR2	geneontology_Biological_Process
GO:0007193	adenylate cyclase-inhibiting G protein-coupled receptor signaling pathway	http://amigo.geneontology.org/amigo/term/GO:0007193	78	9	2.56027599802859	3.51524601524602	0.000985178975992707	0.0277467571298244	108;111;1129;2316;2774;2899;4887;5138;6752	GRIK3;ADCY5;NPY2R;ADCY2;CHRM2;PDE2A;SSTR2;GNAL;FLNA	geneontology_Biological_Process
GO:0009410	response to xenobiotic stimulus	http://amigo.geneontology.org/amigo/term/GO:0009410	202	16	6.6304583538689	2.41310617548241	0.000998148804160826	0.0279728731700715	186;590;845;1268;1393;2690;2775;2903;3359;5138;5179;5742;6263;8639;8787;114907	CASQ2;BCHE;GHR;CRHBP;CNR1;PENK;FBXO32;PTGS1;PDE2A;HTR3A;RYR3;GRIN2A;GNAO1;AOC3;RGS9;AGTR2	geneontology_Biological_Process
GO:0051279	regulation of release of sequestered calcium ion into cytosol	http://amigo.geneontology.org/amigo/term/GO:0051279	64	8	2.10073928043371	3.80818318318318	0.00110401072224353	0.030636297542258	287;477;845;1756;4842;9472;57158;57338	CASQ2;ATP1A2;ANK2;NOS1;AKAP6;JPH3;JPH2;DMD	geneontology_Biological_Process
GO:0055117	regulation of cardiac muscle contraction	http://amigo.geneontology.org/amigo/term/GO:0055117	64	8	2.10073928043371	3.80818318318318	0.00110401072224353	0.030636297542258	148;287;477;845;1756;2316;4842;29119	CASQ2;ATP1A2;ANK2;ADRA1A;CTNNA3;NOS1;DMD;FLNA	geneontology_Biological_Process
GO:0010769	regulation of cell morphogenesis involved in differentiation	http://amigo.geneontology.org/amigo/term/GO:0010769	244	18	8.00906850665352	2.24745237040319	0.001127144519395	0.0311256835331467	1136;2045;2316;3611;3897;4133;4135;4137;4653;4747;5649;6900;8153;9423;9723;10439;22871;54413	MYOC;CNTN2;MAP2;NLGN1;EPHA7;SEMA3E;RELN;NEFL;OLFM1;ILK;MAP6;CHRNA3;NTN1;RND2;MAPT;NLGN3;L1CAM;FLNA	geneontology_Biological_Process
GO:0031646	positive regulation of neurological system process	http://amigo.geneontology.org/amigo/term/GO:0031646	50	7	1.64120256283884	4.26516516516516	0.00114242625402616	0.0312523967988845	154;1143;5649;9378;22871;22999;54413	NRXN1;NLGN1;ADRB2;RIMS1;RELN;CHRNB4;NLGN3	geneontology_Biological_Process
GO:0014808	release of sequestered calcium ion into cytosol by sarcoplasmic reticulum	http://amigo.geneontology.org/amigo/term/GO:0014808	25	5	0.820601281419418	6.09309309309309	0.00114277444574618	0.0312523967988845	287;477;845;1756;9472	CASQ2;ATP1A2;ANK2;AKAP6;DMD	geneontology_Biological_Process
GO:0003085	negative regulation of systemic arterial blood pressure	http://amigo.geneontology.org/amigo/term/GO:0003085	15	4	0.492360768851651	8.12412412412412	0.00116774237155148	0.0314789979302521	148;154;155;186	ADRB2;ADRA1A;ADRB3;AGTR2	geneontology_Biological_Process
GO:0006883	cellular sodium ion homeostasis	http://amigo.geneontology.org/amigo/term/GO:0006883	15	4	0.492360768851651	8.12412412412412	0.00116774237155148	0.0314789979302521	186;477;482;730	ATP1A2;C7;ATP1B2;AGTR2	geneontology_Biological_Process
GO:1990000	amyloid fibril formation	http://amigo.geneontology.org/amigo/term/GO:1990000	15	4	0.492360768851651	8.12412412412412	0.00116774237155148	0.0314789979302521	1191;1410;2934;4137	CLU;GSN;CRYAB;MAPT	geneontology_Biological_Process
GO:0045104	intermediate filament cytoskeleton organization	http://amigo.geneontology.org/amigo/term/GO:0045104	37	6	1.21448989650074	4.94034575115656	0.00117540373812353	0.0315353581114563	1674;4741;4744;4747;9118;23336	DES;NEFM;NEFL;INA;SYNM;NEFH	geneontology_Biological_Process
GO:0072384	organelle transport along microtubule	http://amigo.geneontology.org/amigo/term/GO:0072384	65	8	2.13356333169049	3.74959574959575	0.00122375438367706	0.0326777054999803	547;1780;3798;4133;4137;4744;4747;7345	MAP2;KIF1A;UCHL1;DYNC1I1;NEFL;KIF5A;MAPT;NEFH	geneontology_Biological_Process
GO:0048747	muscle fiber development	http://amigo.geneontology.org/amigo/term/GO:0048747	51	7	1.67402661409561	4.18153447565212	0.00128760410032225	0.034221252638142	1756;2318;4629;7345;8736;22953;92737	DNER;UCHL1;FLNC;P2RX2;MYH11;MYOM1;DMD	geneontology_Biological_Process
GO:1901019	regulation of calcium ion transmembrane transporter activity	http://amigo.geneontology.org/amigo/term/GO:1901019	66	8	2.16638738294726	3.69278369278369	0.00135362312704623	0.0357531769623516	287;477;845;1756;4842;9472;57158;57338	CASQ2;ATP1A2;ANK2;NOS1;AKAP6;JPH3;JPH2;DMD	geneontology_Biological_Process
GO:0045103	intermediate filament-based process	http://amigo.geneontology.org/amigo/term/GO:0045103	38	6	1.24731394775752	4.81033665244192	0.00135787547198474	0.0357531769623516	1674;4741;4744;4747;9118;23336	DES;NEFM;NEFL;INA;SYNM;NEFH	geneontology_Biological_Process
GO:1903514	release of sequestered calcium ion into cytosol by endoplasmic reticulum	http://amigo.geneontology.org/amigo/term/GO:1903514	26	5	0.853425332676195	5.85874335874336	0.00137729924142749	0.0360967176190787	287;477;845;1756;9472	CASQ2;ATP1A2;ANK2;AKAP6;DMD	geneontology_Biological_Process
GO:0048638	regulation of developmental growth	http://amigo.geneontology.org/amigo/term/GO:0048638	269	19	8.82966978807294	2.15183585072061	0.00138505995899885	0.0361328314649423	32;154;367;2045;2690;3611;3897;4133;4137;4593;6422;6860;8153;8200;9423;9472;9723;10439;22999	MAP2;GHR;ADRB2;RIMS1;EPHA7;SEMA3E;SFRP1;MUSK;OLFM1;ILK;ACACB;AKAP6;NTN1;RND2;MAPT;SYT4;GDF5;AR;L1CAM	geneontology_Biological_Process
GO:0035150	regulation of tube size	http://amigo.geneontology.org/amigo/term/GO:0035150	116	11	3.8075899457861	2.88896655275966	0.00146728431440968	0.0379282945382337	59;148;154;155;185;186;477;3741;3779;4842;7432	ATP1A2;AGTR1;ADRB2;KCNMB1;VIP;ADRA1A;ADRB3;ACTA2;KCNA5;NOS1;AGTR2	geneontology_Biological_Process
GO:0050880	regulation of blood vessel size	http://amigo.geneontology.org/amigo/term/GO:0050880	116	11	3.8075899457861	2.88896655275966	0.00146728431440968	0.0379282945382337	59;148;154;155;185;186;477;3741;3779;4842;7432	ATP1A2;AGTR1;ADRB2;KCNMB1;VIP;ADRA1A;ADRB3;ACTA2;KCNA5;NOS1;AGTR2	geneontology_Biological_Process
GO:2000311	regulation of AMPA receptor activity	http://amigo.geneontology.org/amigo/term/GO:2000311	16	4	0.525184820108428	7.61636636636637	0.00151705200222729	0.0381690283760387	154;5649;22871;54413	NLGN1;ADRB2;RELN;NLGN3	geneontology_Biological_Process
GO:0010881	regulation of cardiac muscle contraction by regulation of the release of sequestered calcium ion	http://amigo.geneontology.org/amigo/term/GO:0010881	16	4	0.525184820108428	7.61636636636637	0.00151705200222729	0.0381690283760387	287;477;845;1756	CASQ2;ATP1A2;ANK2;DMD	geneontology_Biological_Process
GO:0086014	atrial cardiac muscle cell action potential	http://amigo.geneontology.org/amigo/term/GO:0086014	16	4	0.525184820108428	7.61636636636637	0.00151705200222729	0.0381690283760387	287;2316;3741;55800	ANK2;SCN3B;KCNA5;FLNA	geneontology_Biological_Process
GO:0086026	atrial cardiac muscle cell to AV node cell signaling	http://amigo.geneontology.org/amigo/term/GO:0086026	16	4	0.525184820108428	7.61636636636637	0.00151705200222729	0.0381690283760387	287;2316;3741;55800	ANK2;SCN3B;KCNA5;FLNA	geneontology_Biological_Process
GO:0086066	atrial cardiac muscle cell to AV node cell communication	http://amigo.geneontology.org/amigo/term/GO:0086066	16	4	0.525184820108428	7.61636636636637	0.00151705200222729	0.0381690283760387	287;2316;3741;55800	ANK2;SCN3B;KCNA5;FLNA	geneontology_Biological_Process
GO:0071305	cellular response to vitamin D	http://amigo.geneontology.org/amigo/term/GO:0071305	16	4	0.525184820108428	7.61636636636637	0.00151705200222729	0.0381690283760387	5179;5764;6422;25959	PTN;SFRP1;PENK;KANK2	geneontology_Biological_Process
GO:0030049	muscle filament sliding	http://amigo.geneontology.org/amigo/term/GO:0030049	39	6	1.28013799901429	4.68699468699469	0.00156119628825713	0.0387628604729105	1674;1756;7111;7140;7168;7169	DES;TPM2;TMOD1;TNNT3;TPM1;DMD	geneontology_Biological_Process
GO:0033275	actin-myosin filament sliding	http://amigo.geneontology.org/amigo/term/GO:0033275	39	6	1.28013799901429	4.68699468699469	0.00156119628825713	0.0387628604729105	1674;1756;7111;7140;7168;7169	DES;TPM2;TMOD1;TNNT3;TPM1;DMD	geneontology_Biological_Process
GO:0045214	sarcomere organization	http://amigo.geneontology.org/amigo/term/GO:0045214	39	6	1.28013799901429	4.68699468699469	0.00156119628825713	0.0387628604729105	845;1073;7140;7168;8736;11155	CASQ2;LDB3;TNNT3;CFL2;TPM1;MYOM1	geneontology_Biological_Process
GO:0042445	hormone metabolic process	http://amigo.geneontology.org/amigo/term/GO:0042445	135	12	4.43124691966486	2.70804137470804	0.00159143368063197	0.0393410745242689	1103;1215;1393;1511;1583;2690;5125;5126;7173;8912;60482;83539	TPO;SLC5A7;GHR;CRHBP;PCSK5;CHAT;CMA1;CTSG;CYP11A1;CACNA1H;CHST9;PCSK2	geneontology_Biological_Process
GO:0045987	positive regulation of smooth muscle contraction	http://amigo.geneontology.org/amigo/term/GO:0045987	27	5	0.886249383932972	5.64175286397509	0.00164548078621474	0.0403413041765882	148;3815;4887;6865;93649	KIT;NPY2R;ADRA1A;TACR2;MYOCD	geneontology_Biological_Process
GO:0051937	catecholamine transport	http://amigo.geneontology.org/amigo/term/GO:0051937	68	8	2.23203548546082	3.58417240770182	0.00164614754721637	0.0403413041765882	186;1268;2668;3745;4887;6623;6860;7432	NPY2R;GDNF;CNR1;VIP;SNCG;SYT4;KCNB1;AGTR2	geneontology_Biological_Process
GO:0045776	negative regulation of blood pressure	http://amigo.geneontology.org/amigo/term/GO:0045776	40	6	1.31296205027107	4.56981981981982	0.0017868708910872	0.0436011901484683	148;154;155;186;1268;4842	ADRB2;CNR1;ADRA1A;ADRB3;NOS1;AGTR2	geneontology_Biological_Process
GO:0070296	sarcoplasmic reticulum calcium ion transport	http://amigo.geneontology.org/amigo/term/GO:0070296	28	5	0.919073435189749	5.44026169026169	0.00195009687176861	0.0473798214209533	287;477;845;1756;9472	CASQ2;ATP1A2;ANK2;AKAP6;DMD	geneontology_Biological_Process
GO:0007588	excretion	http://amigo.geneontology.org/amigo/term/GO:0007588	55	7	1.80532281912272	3.87742287742288	0.0020179827920892	0.0486119173873063	148;185;186;1136;1143;3778;6865	AGTR1;ADRA1A;TACR2;KCNMA1;CHRNA3;CHRNB4;AGTR2	geneontology_Biological_Process
GO:0008088	axo-dendritic transport	http://amigo.geneontology.org/amigo/term/GO:0008088	55	7	1.80532281912272	3.87742287742288	0.0020179827920892	0.0486119173873063	547;3798;3800;4133;4137;4747;7345	KIF5C;MAP2;KIF1A;UCHL1;NEFL;KIF5A;MAPT	geneontology_Biological_Process
GO:0044060	regulation of endocrine process	http://amigo.geneontology.org/amigo/term/GO:0044060	41	6	1.34578610152785	4.45836079982421	0.00203643857514435	0.0488486388724244	185;186;1393;2587;6865;81285	AGTR1;CRHBP;TACR2;OR51E2;GALR1;AGTR2	geneontology_Biological_Process
GO:0001558	regulation of cell growth	http://amigo.geneontology.org/amigo/term/GO:0001558	321	21	10.5365204534253	1.99306783418933	0.0020515250341836	0.0490028827785374	185;186;1410;2045;2273;3611;3897;4133;4137;6422;6860;8153;9211;9423;9472;9723;10439;11170;22999;60676;93649	PAPPA2;MAP2;FAM107A;AGTR1;RIMS1;EPHA7;SEMA3E;SFRP1;OLFM1;LGI1;ILK;CRYAB;AKAP6;NTN1;MYOCD;RND2;MAPT;SYT4;AGTR2;FHL1;L1CAM	geneontology_Biological_Process
GO:0030424	axon	http://amigo.geneontology.org/amigo/term/GO:0030424	495	56	13.4082524271845	4.17653234857536	0	0	287;547;1129;1258;1261;1268;1393;1410;1837;2044;2566;2596;2823;2899;2901;3359;3611;3736;3745;3798;3800;3897;4133;4135;4137;4653;4741;4744;4747;4842;5179;5798;6328;6329;6572;6616;6623;6855;6860;6900;7345;7881;9499;10439;11075;23114;29993;30818;57030;60482;81551;84623;85300;91653;140767;152330	GRIK3;MYOC;NFASC;CNTN2;KCNIP3;CNGA3;SLC5A7;KIF5C;SCN3A;MAP2;PTPRN;KIF1A;CNTN4;BOC;GAP43;KCNAB1;UCHL1;EPHA5;ANK2;GPM6A;CRHBP;MYOT;GABRG2;NRSN1;PACSIN1;CNR1;CHRM2;NEFM;NEFL;STMN4;PENK;STMN2;OLFM1;SLC18A3;SNCG;ILK;MAP6;CRYAB;HTR3A;KIRREL3;KCNA1;KIF5A;NOS1;CNGB1;MAPT;SCN4A;DTNA;SYT4;ATCAY;GRIK5;SLC17A7;SNAP25;KCNB1;NEFH;SYP;L1CAM	geneontology_Cellular_Component
GO:0098797	plasma membrane protein complex	http://amigo.geneontology.org/amigo/term/GO:0098797	468	50	12.6768932038835	3.94418405171093	0	0	477;482;730;1001;1008;1136;1143;1756;1804;2774;2775;2785;2788;2893;2899;2901;2903;3359;3570;3679;3736;3741;3745;3778;3779;4842;5239;5348;6327;6328;6329;6330;6442;6445;6572;6616;6844;6900;7881;8516;8912;10580;22871;28513;30818;30820;55800;80333;94235;118427	GRIK3;OLFM3;IL6R;ATP1A2;CNTN2;KCNIP3;SCN3A;KCNAB1;NLGN1;KCNIP4;CDH10;C7;KCNIP1;KCNMB1;DPP6;PGM5;ITGA8;SLC18A3;KCNMA1;SORBS1;GNG3;GRIA4;HTR3A;SCN4B;SCN2B;SCN3B;KCNA1;KCNA5;ITGA7;NOS1;SGCG;CHRNA3;CHRNB4;CACNA1H;GRIN2A;GNAO1;CDH3;ATP1B2;VAMP2;SGCA;SCN4A;GNAL;CDH19;GNG7;FXYD1;GRIK5;GNG8;SNAP25;KCNB1;DMD	geneontology_Cellular_Component
GO:0044297	cell body	http://amigo.geneontology.org/amigo/term/GO:0044297	453	50	12.2705825242718	4.07478617262851	0	0	59;72;547;1129;1136;1261;1393;1410;1501;2044;2045;2316;2775;2785;2823;2893;2899;2901;3359;3611;3736;3745;3798;3800;3897;4133;4137;5126;5179;5798;6543;6623;6750;6860;6900;7345;7432;7881;8516;9378;9499;10439;11075;22866;22953;56896;58157;60482;92737;140767	GRIK3;CNTN2;DPYSL5;NRXN1;ACTG2;CNGA3;SLC5A7;KIF5C;MAP2;PTPRN;DNER;KIF1A;KCNAB1;SST;UCHL1;EPHA5;GPM6A;CTNND2;CRHBP;MYOT;NRSN1;EPHA7;VIP;CHRM2;PENK;STMN2;OLFM1;ITGA8;SNCG;ACTA2;ILK;GNG3;GRIA4;CRYAB;HTR3A;KCNA1;KIF5A;P2RX2;NGB;CHRNA3;GNAO1;MAPT;SYT4;GRIK5;SLC8A2;PCSK2;KCNB1;CNKSR2;L1CAM;FLNA	geneontology_Cellular_Component
GO:0043025	neuronal cell body	http://amigo.geneontology.org/amigo/term/GO:0043025	394	46	10.672427184466	4.31017229772756	0	0	547;1129;1136;1261;1393;1410;1501;2044;2045;2316;2823;2893;2899;2901;3359;3611;3736;3745;3798;3800;3897;4133;4137;5126;5179;5798;6543;6623;6750;6860;6900;7345;7432;7881;8516;9378;9499;10439;11075;22866;22953;56896;58157;60482;92737;140767	GRIK3;CNTN2;DPYSL5;NRXN1;CNGA3;SLC5A7;KIF5C;MAP2;PTPRN;DNER;KIF1A;KCNAB1;SST;UCHL1;EPHA5;GPM6A;CTNND2;CRHBP;MYOT;NRSN1;EPHA7;VIP;CHRM2;PENK;STMN2;OLFM1;ITGA8;SNCG;ILK;GRIA4;CRYAB;HTR3A;KCNA1;KIF5A;P2RX2;NGB;CHRNA3;MAPT;SYT4;GRIK5;SLC8A2;PCSK2;KCNB1;CNKSR2;L1CAM;FLNA	geneontology_Cellular_Component
GO:1990351	transporter complex	http://amigo.geneontology.org/amigo/term/GO:1990351	237	38	6.41970873786408	5.91927166039048	0	0	477;482;845;1136;1143;1258;1261;1804;2566;2893;2899;2901;2903;3359;3736;3741;3745;3778;3779;4842;5348;6263;6327;6328;6329;6330;6616;6844;6900;7881;8912;9472;22871;30818;30820;55800;80333;118427	GRIK3;OLFM3;CASQ2;ATP1A2;CNTN2;KCNIP3;CNGA3;SCN3A;KCNAB1;NLGN1;KCNIP4;GABRG2;KCNIP1;KCNMB1;DPP6;KCNMA1;GRIA4;HTR3A;SCN4B;SCN2B;SCN3B;KCNA1;KCNA5;NOS1;AKAP6;RYR3;CHRNA3;CHRNB4;CACNA1H;GRIN2A;CNGB1;ATP1B2;VAMP2;SCN4A;FXYD1;GRIK5;SNAP25;KCNB1	geneontology_Cellular_Component
GO:1902495	transmembrane transporter complex	http://amigo.geneontology.org/amigo/term/GO:1902495	230	38	6.23009708737864	6.09942340657628	0	0	477;482;845;1136;1143;1258;1261;1804;2566;2893;2899;2901;2903;3359;3736;3741;3745;3778;3779;4842;5348;6263;6327;6328;6329;6330;6616;6844;6900;7881;8912;9472;22871;30818;30820;55800;80333;118427	GRIK3;OLFM3;CASQ2;ATP1A2;CNTN2;KCNIP3;CNGA3;SCN3A;KCNAB1;NLGN1;KCNIP4;GABRG2;KCNIP1;KCNMB1;DPP6;KCNMA1;GRIA4;HTR3A;SCN4B;SCN2B;SCN3B;KCNA1;KCNA5;NOS1;AKAP6;RYR3;CHRNA3;CHRNB4;CACNA1H;GRIN2A;CNGB1;ATP1B2;VAMP2;SCN4A;FXYD1;GRIK5;SNAP25;KCNB1	geneontology_Cellular_Component
GO:0034702	ion channel complex	http://amigo.geneontology.org/amigo/term/GO:0034702	211	34	5.71543689320388	5.94880157638146	0	0	845;1136;1143;1258;1804;2566;2893;2899;2901;2903;3359;3736;3741;3745;3778;3779;4842;6263;6327;6328;6329;6330;6616;6844;6900;7881;8912;9472;22871;30818;30820;55800;80333;118427	GRIK3;OLFM3;CASQ2;CNTN2;KCNIP3;SCN3A;KCNAB1;NLGN1;KCNIP4;GABRG2;KCNIP1;KCNMB1;DPP6;KCNMA1;GRIA4;HTR3A;SCN4B;SCN2B;SCN3B;KCNA1;KCNA5;NOS1;AKAP6;RYR3;CHRNA3;CHRNB4;CACNA1H;GRIN2A;CNGB1;VAMP2;SCN4A;GRIK5;SNAP25;KCNB1	geneontology_Cellular_Component
GO:0043292	contractile fiber	http://amigo.geneontology.org/amigo/term/GO:0043292	194	33	5.25495145631068	6.27979159738388	0	0	59;148;287;845;1073;1410;1674;1756;2316;2318;3611;3741;4629;4660;4842;5239;6263;6840;7111;7140;7168;7169;8736;9499;10398;11155;23336;25802;26548;55800;57158;114907;339855	CASQ2;LMOD1;PPP1R12B;DES;KY;ANK2;MYOT;FLNC;ADRA1A;FBXO32;TPM2;PGM5;TMOD1;SVIL;LDB3;ACTA2;TNNT3;ILK;CRYAB;SCN3B;KCNA5;NOS1;CFL2;RYR3;TPM1;SYNM;MYH11;MYOM1;MYL9;JPH2;DMD;ITGB1BP2;FLNA	geneontology_Cellular_Component
GO:0044449	contractile fiber part	http://amigo.geneontology.org/amigo/term/GO:0044449	183	33	4.95699029126214	6.65726540924849	0	0	59;148;287;845;1073;1410;1674;1756;2316;2318;3611;3741;4629;4660;4842;5239;6263;6840;7111;7140;7168;7169;8736;9499;10398;11155;23336;25802;26548;55800;57158;114907;339855	CASQ2;LMOD1;PPP1R12B;DES;KY;ANK2;MYOT;FLNC;ADRA1A;FBXO32;TPM2;PGM5;TMOD1;SVIL;LDB3;ACTA2;TNNT3;ILK;CRYAB;SCN3B;KCNA5;NOS1;CFL2;RYR3;TPM1;SYNM;MYH11;MYOM1;MYL9;JPH2;DMD;ITGB1BP2;FLNA	geneontology_Cellular_Component
GO:0034703	cation channel complex	http://amigo.geneontology.org/amigo/term/GO:0034703	159	31	4.30689320388349	7.19776380153739	0	0	845;1258;1804;2893;2899;2901;2903;3359;3736;3741;3745;3778;3779;4842;6263;6327;6328;6329;6330;6616;6844;6900;7881;8912;9472;22871;30818;30820;55800;80333;118427	GRIK3;OLFM3;CASQ2;CNTN2;KCNIP3;SCN3A;KCNAB1;NLGN1;KCNIP4;KCNIP1;KCNMB1;DPP6;KCNMA1;GRIA4;HTR3A;SCN4B;SCN2B;SCN3B;KCNA1;KCNA5;NOS1;AKAP6;RYR3;CACNA1H;GRIN2A;CNGB1;VAMP2;SCN4A;GRIK5;SNAP25;KCNB1	geneontology_Cellular_Component
GO:0030016	myofibril	http://amigo.geneontology.org/amigo/term/GO:0030016	185	31	5.01116504854369	6.18618618618619	2.22044604925031e-16	1.4271412334727e-14	148;287;845;1073;1410;1674;1756;2316;2318;3611;3741;4660;4842;5239;6263;6840;7111;7140;7168;7169;8736;9499;10398;11155;23336;25802;26548;55800;57158;114907;339855	CASQ2;LMOD1;PPP1R12B;DES;KY;ANK2;MYOT;FLNC;ADRA1A;FBXO32;TPM2;PGM5;TMOD1;SVIL;LDB3;TNNT3;ILK;CRYAB;SCN3B;KCNA5;NOS1;CFL2;RYR3;TPM1;SYNM;MYOM1;MYL9;JPH2;DMD;ITGB1BP2;FLNA	geneontology_Cellular_Component
GO:0097060	synaptic membrane	http://amigo.geneontology.org/amigo/term/GO:0097060	344	41	9.31805825242718	4.40005834792031	6.66133814775094e-16	3.62274313112301e-14	148;287;815;1008;1129;1136;1143;1268;1272;1410;1756;2045;2566;2823;2893;2899;2901;2903;3359;3736;3745;3778;4355;4593;5138;6616;6855;6900;8516;8787;9378;22854;22866;22871;22999;53826;54413;56899;57863;64506;79870	GRIK3;NTNG1;CADM3;CNTN2;NRXN1;NLGN1;ANK2;GPM6A;CDH10;CAMK2A;GABRG2;RIMS1;CNR1;EPHA7;CHRM2;ADRA1A;BAALC;MUSK;ITGA8;KCNMA1;PDE2A;GRIA4;CRYAB;HTR3A;FXYD6;KCNA1;CNTN1;ANKS1B;CHRNA3;CHRNB4;CPEB1;GRIN2A;MPP2;RGS9;GRIK5;SNAP25;KCNB1;CNKSR2;DMD;SYP;NLGN3	geneontology_Cellular_Component
GO:0030017	sarcomere	http://amigo.geneontology.org/amigo/term/GO:0030017	167	29	4.52359223300971	6.41083424548752	6.66133814775094e-16	3.62274313112301e-14	148;287;845;1073;1410;1674;1756;2316;2318;3611;3741;4660;4842;5239;6263;7111;7140;7168;7169;8736;9499;10398;11155;25802;26548;55800;57158;114907;339855	CASQ2;LMOD1;PPP1R12B;DES;KY;ANK2;MYOT;FLNC;ADRA1A;FBXO32;TPM2;PGM5;TMOD1;LDB3;TNNT3;ILK;CRYAB;SCN3B;KCNA5;NOS1;CFL2;RYR3;TPM1;MYOM1;MYL9;JPH2;DMD;ITGB1BP2;FLNA	geneontology_Cellular_Component
GO:0098793	presynapse	http://amigo.geneontology.org/amigo/term/GO:0098793	407	43	11.0245631067961	3.90038131973616	8.88178419700125e-15	4.48530101948563e-13	148;547;1008;1103;1129;1258;1268;1272;1393;2823;2899;2901;2903;3359;3611;3736;4747;4842;5138;5179;5764;5798;6517;6572;6616;6620;6844;6855;6860;9378;10590;22854;22871;22999;29993;30818;53826;54413;57030;57863;60482;114088;115827	GRIK3;NTNG1;CADM3;NRXN1;KCNIP3;SLC5A7;PTPRN;KIF1A;NLGN1;GPM6A;CDH10;RAB3C;CRHBP;SNCB;SCGN;PACSIN1;RIMS1;CNR1;CHRM2;PTN;NEFL;ADRA1A;PENK;CHAT;SLC18A3;ILK;PDE2A;HTR3A;FXYD6;KCNA1;CNTN1;NOS1;TRIM9;GRIN2A;CNGB1;SLC2A4;VAMP2;SYT4;GRIK5;SLC17A7;SNAP25;SYP;NLGN3	geneontology_Cellular_Component
GO:0030018	Z disc	http://amigo.geneontology.org/amigo/term/GO:0030018	111	23	3.00669902912621	7.64958506893991	1.57651669496772e-14	7.43064868894786e-13	148;287;845;1073;1410;1674;1756;2316;2318;3741;4660;4842;5239;6263;8736;9499;10398;11155;26548;55800;57158;114907;339855	CASQ2;PPP1R12B;DES;KY;ANK2;MYOT;FLNC;ADRA1A;FBXO32;PGM5;LDB3;CRYAB;SCN3B;KCNA5;NOS1;CFL2;RYR3;MYOM1;MYL9;JPH2;DMD;ITGB1BP2;FLNA	geneontology_Cellular_Component
GO:0033267	axon part	http://amigo.geneontology.org/amigo/term/GO:0033267	315	37	8.53252427184466	4.33634863742391	2.90878432451791e-14	1.28531907339635e-12	287;547;1129;1258;1261;1268;1393;2596;2823;2899;2901;3611;3736;3798;3800;3897;4133;4137;4653;4747;4842;5179;5798;6572;6616;6855;6900;7345;7881;10439;11075;23114;29993;30818;81551;91653;140767	GRIK3;MYOC;NFASC;CNTN2;KCNIP3;CNGA3;KIF5C;MAP2;PTPRN;KIF1A;BOC;GAP43;KCNAB1;UCHL1;ANK2;GPM6A;CRHBP;NRSN1;PACSIN1;CNR1;CHRM2;NEFL;STMN4;PENK;STMN2;OLFM1;SLC18A3;ILK;KCNA1;KIF5A;NOS1;CNGB1;MAPT;GRIK5;SNAP25;SYP;L1CAM	geneontology_Cellular_Component
GO:0031674	I band	http://amigo.geneontology.org/amigo/term/GO:0031674	119	23	3.22339805825243	7.13532724917924	7.70494779089859e-14	3.20435181656782e-12	148;287;845;1073;1410;1674;1756;2316;2318;3741;4660;4842;5239;6263;8736;9499;10398;11155;26548;55800;57158;114907;339855	CASQ2;PPP1R12B;DES;KY;ANK2;MYOT;FLNC;ADRA1A;FBXO32;PGM5;LDB3;CRYAB;SCN3B;KCNA5;NOS1;CFL2;RYR3;MYOM1;MYL9;JPH2;DMD;ITGB1BP2;FLNA	geneontology_Cellular_Component
GO:0045211	postsynaptic membrane	http://amigo.geneontology.org/amigo/term/GO:0045211	248	29	6.71766990291262	4.31697306046942	2.42507125491898e-11	9.52514098459842e-10	148;287;815;1008;1129;1136;1143;1272;1756;2045;2566;2893;2899;2901;2903;3359;3736;3745;3778;4593;6900;8787;22866;22871;53826;54413;56899;64506;79870	GRIK3;CNTN2;NLGN1;ANK2;CDH10;CAMK2A;GABRG2;EPHA7;CHRM2;ADRA1A;BAALC;MUSK;KCNMA1;GRIA4;HTR3A;FXYD6;KCNA1;CNTN1;ANKS1B;CHRNA3;CHRNB4;CPEB1;GRIN2A;RGS9;GRIK5;KCNB1;CNKSR2;DMD;NLGN3	geneontology_Cellular_Component
GO:0150034	distal axon	http://amigo.geneontology.org/amigo/term/GO:0150034	234	28	6.33844660194175	4.41748613791625	3.14834824877153e-11	1.17151695362183e-09	1129;1258;1268;1393;2596;2823;2899;2901;3611;3736;3800;3897;4133;4137;4747;4842;5179;5798;6572;6616;6855;10439;11075;29993;30818;81551;91653;140767	GRIK3;KCNIP3;KIF5C;MAP2;PTPRN;BOC;GAP43;GPM6A;CRHBP;NRSN1;PACSIN1;CNR1;CHRM2;NEFL;STMN4;PENK;STMN2;OLFM1;SLC18A3;ILK;KCNA1;NOS1;CNGB1;MAPT;GRIK5;SNAP25;SYP;L1CAM	geneontology_Cellular_Component
GO:0042383	sarcolemma	http://amigo.geneontology.org/amigo/term/GO:0042383	117	20	3.16922330097087	6.31069448273749	3.67463837136484e-11	1.29898466427747e-09	148;287;477;1674;1756;1837;2318;3745;4842;5239;5348;6263;6442;6445;6517;9472;9499;23336;28965;64091	ATP1A2;DES;POPDC2;ANK2;SLC27A6;MYOT;FLNC;ADRA1A;PGM5;NOS1;SGCG;AKAP6;RYR3;SYNM;SLC2A4;SGCA;DTNA;FXYD1;KCNB1;DMD	geneontology_Cellular_Component
GO:0043204	perikaryon	http://amigo.geneontology.org/amigo/term/GO:0043204	97	18	2.62747572815534	6.8506817426006	8.75655103982353e-11	2.94803885007392e-09	1261;1393;1410;1501;2899;2901;3736;3745;5126;5179;5798;6543;7432;7881;8516;10439;58157;60482	GRIK3;CNGA3;SLC5A7;PTPRN;KCNAB1;CTNND2;CRHBP;VIP;PENK;OLFM1;ITGA8;CRYAB;KCNA1;NGB;GRIK5;SLC8A2;PCSK2;KCNB1	geneontology_Cellular_Component
GO:0034705	potassium channel complex	http://amigo.geneontology.org/amigo/term/GO:0034705	75	15	2.03155339805825	7.38351254480287	1.12981013433711e-09	3.63079893171061e-08	1804;2899;2901;3736;3741;3745;3778;3779;6616;6844;6900;7881;30818;30820;80333	GRIK3;CNTN2;KCNIP3;KCNAB1;KCNIP4;KCNIP1;KCNMB1;DPP6;KCNMA1;KCNA1;KCNA5;VAMP2;GRIK5;SNAP25;KCNB1	geneontology_Cellular_Component
GO:0044306	neuron projection terminus	http://amigo.geneontology.org/amigo/term/GO:0044306	117	18	3.16922330097087	5.67962503446374	2.12756912087997e-09	6.53996247157451e-08	1129;1258;1393;1756;2899;2901;3611;3736;4842;5179;5798;6572;6844;6855;6860;7345;29993;30818	GRIK3;KCNIP3;PTPRN;UCHL1;CRHBP;PACSIN1;CHRM2;PENK;SLC18A3;ILK;KCNA1;NOS1;CNGB1;VAMP2;SYT4;GRIK5;DMD;SYP	geneontology_Cellular_Component
GO:0042734	presynaptic membrane	http://amigo.geneontology.org/amigo/term/GO:0042734	139	19	3.76514563106796	5.0462855522034	5.76500136517666e-09	1.69827331882496e-07	148;1008;1129;1268;1272;2823;2899;2901;2903;3359;3736;5138;6616;6855;9378;22854;22999;53826;57863	GRIK3;NTNG1;CADM3;NRXN1;GPM6A;CDH10;RIMS1;CNR1;CHRM2;ADRA1A;PDE2A;HTR3A;FXYD6;KCNA1;CNTN1;GRIN2A;GRIK5;SNAP25;SYP	geneontology_Cellular_Component
GO:0099240	intrinsic component of synaptic membrane	http://amigo.geneontology.org/amigo/term/GO:0099240	129	18	3.49427184466019	5.15128782195549	1.05334103661647e-08	2.97884845155139e-07	148;1008;1129;1268;1272;2045;2823;2901;2903;3359;3736;6900;9378;22854;22871;53826;54413;57863	NTNG1;CADM3;CNTN2;NRXN1;NLGN1;GPM6A;CDH10;CNR1;EPHA7;CHRM2;ADRA1A;HTR3A;FXYD6;KCNA1;CNTN1;GRIN2A;GRIK5;NLGN3	geneontology_Cellular_Component
GO:0008076	voltage-gated potassium channel complex	http://amigo.geneontology.org/amigo/term/GO:0008076	67	13	1.81485436893204	7.16310918525651	2.19294251646573e-08	5.96311676592798e-07	1804;3736;3741;3745;3778;3779;6616;6844;6900;7881;30818;30820;80333	CNTN2;KCNIP3;KCNAB1;KCNIP4;KCNIP1;KCNMB1;DPP6;KCNMA1;KCNA1;KCNA5;VAMP2;SNAP25;KCNB1	geneontology_Cellular_Component
GO:0032279	asymmetric synapse	http://amigo.geneontology.org/amigo/term/GO:0032279	265	25	7.17815533980582	3.48278893622777	5.134227243353e-08	1.34440691150021e-06	815;1129;1136;1410;1501;2045;2596;2785;2901;2903;4133;4355;4744;4842;5662;8516;8787;9758;10486;22866;22871;54413;56899;64506;79870	MAP2;GAP43;NLGN1;CTNND2;CAMK2A;CAP2;EPHA7;CHRM2;BAALC;ITGA8;PSD;GNG3;CRYAB;ANKS1B;NOS1;CHRNA3;CPEB1;GRIN2A;MPP2;RGS9;GRIK5;NEFH;FRMPD4;CNKSR2;NLGN3	geneontology_Cellular_Component
GO:0098984	neuron to neuron synapse	http://amigo.geneontology.org/amigo/term/GO:0098984	285	26	7.71990291262136	3.36791800289254	5.42688671778535e-08	1.3702888962408e-06	815;1129;1136;1410;1501;2045;2596;2785;2901;2903;4133;4355;4744;4842;5179;5662;8516;8787;9758;10486;22866;22871;54413;56899;64506;79870	MAP2;GAP43;NLGN1;CTNND2;CAMK2A;CAP2;EPHA7;CHRM2;PENK;BAALC;ITGA8;PSD;GNG3;CRYAB;ANKS1B;NOS1;CHRNA3;CPEB1;GRIN2A;MPP2;RGS9;GRIK5;NEFH;FRMPD4;CNKSR2;NLGN3	geneontology_Cellular_Component
GO:0098889	intrinsic component of presynaptic membrane	http://amigo.geneontology.org/amigo/term/GO:0098889	75	13	2.03155339805825	6.39904420549582	9.01378944817566e-08	2.19749970340007e-06	148;1008;1129;1268;1272;2823;2901;3359;3736;9378;22854;53826;57863	NTNG1;CADM3;NRXN1;GPM6A;CDH10;CNR1;CHRM2;ADRA1A;HTR3A;FXYD6;KCNA1;CNTN1;GRIK5	geneontology_Cellular_Component
GO:0043235	receptor complex	http://amigo.geneontology.org/amigo/term/GO:0043235	339	28	9.1826213592233	3.04923821909263	1.35924286048805e-07	3.20328234121684e-06	117;154;155;1136;1143;2044;2045;2566;2674;2675;2690;2893;2899;2901;2903;3359;3570;3679;3815;3977;4593;5745;8516;10580;22871;22953;118427;285220	GRIK3;OLFM3;IL6R;PTH1R;EPHA6;NLGN1;KIT;EPHA5;LIFR;GHR;ADRB2;GABRG2;EPHA7;ADCYAP1R1;GFRA2;ADRB3;MUSK;ITGA8;SORBS1;GFRA1;GRIA4;HTR3A;ITGA7;P2RX2;CHRNA3;CHRNB4;GRIN2A;GRIK5	geneontology_Cellular_Component
GO:0043034	costamere	http://amigo.geneontology.org/amigo/term/GO:0043034	17	7	0.460485436893204	15.2013493569471	1.53010367487383e-07	3.48962354237354e-06	287;1756;2318;3611;5239;6840;23336	ANK2;FLNC;PGM5;SVIL;ILK;SYNM;DMD	geneontology_Cellular_Component
GO:0034706	sodium channel complex	http://amigo.geneontology.org/amigo/term/GO:0034706	19	7	0.514660194174757	13.6012073193737	3.78370710318876e-07	8.35962788110767e-06	2899;2901;6327;6328;6329;6330;55800	GRIK3;SCN3A;SCN4B;SCN2B;SCN3B;SCN4A;GRIK5	geneontology_Cellular_Component
GO:0099572	postsynaptic specialization	http://amigo.geneontology.org/amigo/term/GO:0099572	279	24	7.5573786407767	3.17570432034532	5.36020296260098e-07	1.13116634933075e-05	815;1008;1136;1410;1501;2045;2596;2785;2901;2903;4133;4355;4744;4842;5662;8516;8787;9758;10486;22866;22871;56899;64506;79870	MAP2;GAP43;NLGN1;CTNND2;CDH10;CAMK2A;CAP2;EPHA7;BAALC;ITGA8;PSD;GNG3;CRYAB;ANKS1B;NOS1;CHRNA3;CPEB1;GRIN2A;MPP2;RGS9;GRIK5;NEFH;FRMPD4;CNKSR2	geneontology_Cellular_Component
GO:0098936	intrinsic component of postsynaptic membrane	http://amigo.geneontology.org/amigo/term/GO:0098936	87	13	2.35660194174757	5.51641741853088	5.44801694757346e-07	1.13116634933075e-05	148;1008;1129;1272;2045;2901;2903;3359;3736;6900;22871;53826;54413	CNTN2;NLGN1;CDH10;EPHA7;CHRM2;ADRA1A;HTR3A;FXYD6;KCNA1;CNTN1;GRIN2A;GRIK5;NLGN3	geneontology_Cellular_Component
GO:0098978	glutamatergic synapse	http://amigo.geneontology.org/amigo/term/GO:0098978	300	25	8.12621359223301	3.07646356033453	5.59983341252845e-07	1.13116634933075e-05	148;1008;1129;1268;2045;2316;2823;2899;2901;2903;3359;3736;4884;6616;6860;8787;9211;9378;9758;22854;22866;22871;50632;53826;54413	GRIK3;NTNG1;NRXN1;NLGN1;GPM6A;CDH10;CNR1;EPHA7;CHRM2;ADRA1A;LGI1;CALY;HTR3A;FXYD6;KCNA1;GRIN2A;RGS9;NPTX1;SYT4;GRIK5;SNAP25;FRMPD4;CNKSR2;NLGN3;FLNA	geneontology_Cellular_Component
GO:0014069	postsynaptic density	http://amigo.geneontology.org/amigo/term/GO:0014069	261	23	7.06980582524272	3.25327181092847	6.10729469330273e-07	1.19940481893473e-05	815;1136;1410;1501;2045;2596;2785;2901;2903;4133;4355;4744;4842;5662;8516;8787;9758;10486;22866;22871;56899;64506;79870	MAP2;GAP43;NLGN1;CTNND2;CAMK2A;CAP2;EPHA7;BAALC;ITGA8;PSD;GNG3;CRYAB;ANKS1B;NOS1;CHRNA3;CPEB1;GRIN2A;MPP2;RGS9;GRIK5;NEFH;FRMPD4;CNKSR2	geneontology_Cellular_Component
GO:0043679	axon terminus	http://amigo.geneontology.org/amigo/term/GO:0043679	103	14	2.79	5.01792114695341	6.55712055208646e-07	1.25294168387166e-05	1129;1258;1393;2899;2901;3611;3736;4842;5179;5798;6572;6855;29993;30818	GRIK3;KCNIP3;PTPRN;CRHBP;PACSIN1;CHRM2;PENK;SLC18A3;ILK;KCNA1;NOS1;CNGB1;GRIK5;SYP	geneontology_Cellular_Component
GO:0016528	sarcoplasm	http://amigo.geneontology.org/amigo/term/GO:0016528	62	11	1.67941747572816	6.54989016071222	7.04906131798744e-07	1.31149640837293e-05	845;1760;2318;2934;4842;6263;6517;7060;9472;57158;57338	CASQ2;THBS4;FLNC;GSN;NOS1;AKAP6;RYR3;JPH3;SLC2A4;DMPK;JPH2	geneontology_Cellular_Component
GO:0099699	integral component of synaptic membrane	http://amigo.geneontology.org/amigo/term/GO:0099699	121	15	3.27757281553398	4.57655736248112	8.74150533736184e-07	1.58467801884995e-05	148;1008;1129;1268;2045;2823;2901;2903;3359;3736;9378;22871;53826;54413;57863	CADM3;NRXN1;NLGN1;GPM6A;CDH10;CNR1;EPHA7;CHRM2;ADRA1A;HTR3A;FXYD6;KCNA1;GRIN2A;GRIK5;NLGN3	geneontology_Cellular_Component
GO:0099056	integral component of presynaptic membrane	http://amigo.geneontology.org/amigo/term/GO:0099056	68	11	1.84194174757282	5.9719586759435	1.8406014613559e-06	3.25326308294654e-05	148;1008;1129;1268;2823;2901;3359;3736;9378;53826;57863	CADM3;NRXN1;GPM6A;CDH10;CNR1;CHRM2;ADRA1A;HTR3A;FXYD6;KCNA1;GRIK5	geneontology_Cellular_Component
GO:0014704	intercalated disc	http://amigo.geneontology.org/amigo/term/GO:0014704	49	9	1.32728155339806	6.78077682685978	5.47985560750419e-06	9.35059450860096e-05	287;477;1674;3741;5239;5348;6330;9472;29119	ATP1A2;DES;ANK2;PGM5;CTNNA3;SCN4B;KCNA5;AKAP6;FXYD1	geneontology_Cellular_Component
GO:0044304	main axon	http://amigo.geneontology.org/amigo/term/GO:0044304	62	10	1.67941747572816	5.95444560064747	5.60793844983642e-06	9.35059450860096e-05	287;1261;1393;3736;4133;4137;4653;6900;7881;23114	MYOC;NFASC;CNTN2;CNGA3;MAP2;KCNAB1;ANK2;CRHBP;KCNA1;MAPT	geneontology_Cellular_Component
GO:0001518	voltage-gated sodium channel complex	http://amigo.geneontology.org/amigo/term/GO:0001518	11	5	0.297961165048544	16.7807103290974	5.6870659670416e-06	9.35059450860096e-05	6327;6328;6329;6330;55800	SCN3A;SCN4B;SCN2B;SCN3B;SCN4A	geneontology_Cellular_Component
GO:0062023	collagen-containing extracellular matrix	http://amigo.geneontology.org/amigo/term/GO:0062023	278	22	7.53029126213592	2.92153374074934	6.38121591700624e-06	0.000102534537575532	333;1191;1215;1511;1805;1991;3897;4185;4653;4684;4969;5549;5764;5803;6422;7060;7123;7148;9423;22915;25890;50937	DPT;MYOC;PRELP;CLEC3B;ABI3BP;MMRN1;THBS4;TNXB;PTPRZ1;PTN;CLU;SFRP1;OGN;NCAM1;CDON;CMA1;CTSG;NTN1;ADAM11;ELANE;APLP1;L1CAM	geneontology_Cellular_Component
GO:0015629	actin cytoskeleton	http://amigo.geneontology.org/amigo/term/GO:0015629	394	27	10.672427184466	2.52988373997053	8.43835560493389e-06	0.000132575942504184	59;72;1073;1410;2316;2934;3611;4629;4638;5239;6525;6840;7111;7140;7168;7169;8736;9499;10391;10398;10486;10580;11170;25802;27129;27145;63876	HSPB7;LMOD1;ACTG2;FAM107A;MYLK;MYOT;CAP2;FILIP1;TPM2;PGM5;TMOD1;GSN;SVIL;ACTA2;SORBS1;TNNT3;ILK;CRYAB;PKNOX2;CFL2;TPM1;CORO2B;MYH11;MYOM1;MYL9;SMTN;FLNA	geneontology_Cellular_Component
GO:0016529	sarcoplasmic reticulum	http://amigo.geneontology.org/amigo/term/GO:0016529	53	9	1.43563106796117	6.26902008520998	1.07505670314811e-05	0.000165231541114286	845;1760;4842;6263;6517;7060;9472;57158;57338	CASQ2;THBS4;NOS1;AKAP6;RYR3;JPH3;SLC2A4;DMPK;JPH2	geneontology_Cellular_Component
GO:0033017	sarcoplasmic reticulum membrane	http://amigo.geneontology.org/amigo/term/GO:0033017	31	7	0.839708737864078	8.33622384090646	1.49353145912912e-05	0.000224665264171124	845;1760;4842;6263;9472;57158;57338	CASQ2;NOS1;AKAP6;RYR3;JPH3;DMPK;JPH2	geneontology_Cellular_Component
GO:0030426	growth cone	http://amigo.geneontology.org/amigo/term/GO:0030426	135	14	3.65679611650485	3.82848798619408	1.67279394907016e-05	0.000245760779855244	1268;2596;2823;3800;3897;4133;4137;4747;6616;10439;11075;81551;91653;140767	KIF5C;MAP2;BOC;GAP43;GPM6A;NRSN1;CNR1;NEFL;STMN4;STMN2;OLFM1;MAPT;SNAP25;L1CAM	geneontology_Cellular_Component
GO:0099055	integral component of postsynaptic membrane	http://amigo.geneontology.org/amigo/term/GO:0099055	85	11	2.30242718446602	4.7775669407548	1.7032925336502e-05	0.000245760779855244	148;1008;1129;2045;2901;2903;3359;3736;22871;53826;54413	NLGN1;CDH10;EPHA7;CHRM2;ADRA1A;HTR3A;FXYD6;KCNA1;GRIN2A;GRIK5;NLGN3	geneontology_Cellular_Component
GO:0043209	myelin sheath	http://amigo.geneontology.org/amigo/term/GO:0043209	136	14	3.68388349514563	3.80033733923677	1.82014697354127e-05	0.000252322335351702	477;1272;1410;2775;2934;4359;4744;4747;5354;6616;6900;7345;9118;23114	ATP1A2;MPZ;NFASC;CNTN2;UCHL1;NEFL;GSN;INA;CRYAB;CNTN1;GNAO1;SNAP25;NEFH;PLP1	geneontology_Cellular_Component
GO:0030427	site of polarized growth	http://amigo.geneontology.org/amigo/term/GO:0030427	136	14	3.68388349514563	3.80033733923677	1.82014697354127e-05	0.000252322335351702	1268;2596;2823;3800;3897;4133;4137;4747;6616;10439;11075;81551;91653;140767	KIF5C;MAP2;BOC;GAP43;GPM6A;NRSN1;CNR1;NEFL;STMN4;STMN2;OLFM1;MAPT;SNAP25;L1CAM	geneontology_Cellular_Component
GO:0043197	dendritic spine	http://amigo.geneontology.org/amigo/term/GO:0043197	143	14	3.87349514563107	3.61430684011329	3.21290497597992e-05	0.000436831503464963	477;815;1410;2823;2893;4137;4355;4842;5662;6543;8516;9758;22871;56899	ATP1A2;NLGN1;GPM6A;CAMK2A;ITGA8;PSD;GRIA4;CRYAB;ANKS1B;NOS1;MPP2;MAPT;SLC8A2;FRMPD4	geneontology_Cellular_Component
GO:0044309	neuron spine	http://amigo.geneontology.org/amigo/term/GO:0044309	145	14	3.92766990291262	3.5644543319738	3.75315869466375e-05	0.000500657207005146	477;815;1410;2823;2893;4137;4355;4842;5662;6543;8516;9758;22871;56899	ATP1A2;NLGN1;GPM6A;CAMK2A;ITGA8;PSD;GRIA4;CRYAB;ANKS1B;NOS1;MPP2;MAPT;SLC8A2;FRMPD4	geneontology_Cellular_Component
GO:0044291	cell-cell contact zone	http://amigo.geneontology.org/amigo/term/GO:0044291	62	9	1.67941747572816	5.35900104058273	3.97647023754333e-05	0.000520623047767247	287;477;1674;3741;5239;5348;6330;9472;29119	ATP1A2;DES;ANK2;PGM5;CTNNA3;SCN4B;KCNA5;AKAP6;FXYD1	geneontology_Cellular_Component
GO:0005865	striated muscle thin filament	http://amigo.geneontology.org/amigo/term/GO:0005865	25	6	0.677184466019417	8.86021505376344	4.29462223233701e-05	0.000552054166956776	7111;7140;7168;7169;8736;25802	LMOD1;TPM2;TMOD1;TNNT3;TPM1;MYOM1	geneontology_Cellular_Component
GO:0036379	myofilament	http://amigo.geneontology.org/amigo/term/GO:0036379	26	6	0.704271844660194	8.51943755169562	5.45711286794592e-05	0.000688960499578173	7111;7140;7168;7169;8736;25802	LMOD1;TPM2;TMOD1;TNNT3;TPM1;MYOM1	geneontology_Cellular_Component
GO:0031012	extracellular matrix	http://amigo.geneontology.org/amigo/term/GO:0031012	344	23	9.31805825242718	2.46832541468701	5.90948621679299e-05	0.000732983641275903	333;1191;1215;1511;1805;1991;3897;4185;4653;4684;4969;5549;5649;5764;5803;6422;7060;7123;7148;9423;22915;25890;50937	DPT;MYOC;PRELP;CLEC3B;ABI3BP;MMRN1;THBS4;TNXB;RELN;PTPRZ1;PTN;CLU;SFRP1;OGN;NCAM1;CDON;CMA1;CTSG;NTN1;ADAM11;ELANE;APLP1;L1CAM	geneontology_Cellular_Component
GO:0043198	dendritic shaft	http://amigo.geneontology.org/amigo/term/GO:0043198	28	6	0.758446601941748	7.91090629800307	8.53189496232698e-05	0.0010299069113713	2316;3611;4133;4355;22871;84623	MAP2;NLGN1;ILK;KIRREL3;MPP2;FLNA	geneontology_Cellular_Component
GO:0098878	neurotransmitter receptor complex	http://amigo.geneontology.org/amigo/term/GO:0098878	40	7	1.08349514563107	6.46057347670251	8.59469699729942e-05	0.0010299069113713	2893;2899;2901;2903;3359;22871;118427	GRIK3;OLFM3;NLGN1;GRIA4;HTR3A;GRIN2A;GRIK5	geneontology_Cellular_Component
GO:0019897	extrinsic component of plasma membrane	http://amigo.geneontology.org/amigo/term/GO:0019897	138	13	3.73805825242718	3.47774141603034	9.16307150758966e-05	0.00107971525931098	1001;1008;1837;2774;2775;2785;2788;6616;7881;22866;28513;30820;94235	KCNAB1;CDH10;KCNIP1;GNG3;GNAO1;CDH3;GNAL;DTNA;CDH19;GNG7;GNG8;SNAP25;CNKSR2	geneontology_Cellular_Component
GO:0120111	neuron projection cytoplasm	http://amigo.geneontology.org/amigo/term/GO:0120111	70	9	1.89611650485437	4.74654377880184	0.000105507650838721	0.00122285096955698	547;2899;3798;3800;4133;4137;4747;7345;7881	GRIK3;KIF5C;MAP2;KIF1A;KCNAB1;UCHL1;NEFL;KIF5A;MAPT	geneontology_Cellular_Component
GO:0019898	extrinsic component of membrane	http://amigo.geneontology.org/amigo/term/GO:0019898	226	17	6.12174757281553	2.77698480667364	0.000137093277651879	0.00156330560161094	1001;1008;1837;2674;2675;2774;2775;2785;2788;5662;6616;7881;22866;28513;30820;94235;130497	OSR1;KCNAB1;CDH10;KCNIP1;GFRA2;PSD;GFRA1;GNG3;GNAO1;CDH3;GNAL;DTNA;CDH19;GNG7;GNG8;SNAP25;CNKSR2	geneontology_Cellular_Component
GO:0045121	membrane raft	http://amigo.geneontology.org/amigo/term/GO:0045121	273	19	7.39485436893204	2.56935418225741	0.00015608444090276	0.00175161428124208	108;117;148;287;477;1136;1268;1272;1756;3741;3778;4137;4842;5348;6442;6517;9472;10580;79870	ATP1A2;ANK2;ADCY2;CNR1;ADCYAP1R1;ADRA1A;BAALC;KCNMA1;SORBS1;KCNA5;CNTN1;NOS1;AKAP6;CHRNA3;SLC2A4;MAPT;SGCA;FXYD1;DMD	geneontology_Cellular_Component
GO:0030315	T-tubule	http://amigo.geneontology.org/amigo/term/GO:0030315	44	7	1.19184466019417	5.8732486151841	0.000161044886915818	0.00177904273514817	148;287;477;4842;5348;6517;9472	ATP1A2;ANK2;ADRA1A;NOS1;AKAP6;SLC2A4;FXYD1	geneontology_Cellular_Component
GO:0098857	membrane microdomain	http://amigo.geneontology.org/amigo/term/GO:0098857	274	19	7.42194174757282	2.55997697721267	0.000163679698895525	0.00178033149414055	108;117;148;287;477;1136;1268;1272;1756;3741;3778;4137;4842;5348;6442;6517;9472;10580;79870	ATP1A2;ANK2;ADCY2;CNR1;ADCYAP1R1;ADRA1A;BAALC;KCNMA1;SORBS1;KCNA5;CNTN1;NOS1;AKAP6;CHRNA3;SLC2A4;MAPT;SGCA;FXYD1;DMD	geneontology_Cellular_Component
GO:0032432	actin filament bundle	http://amigo.geneontology.org/amigo/term/GO:0032432	59	8	1.59815533980583	5.0057712168155	0.000175279768878767	0.00187761813026194	1410;3611;4638;5239;7168;10398;10580;11170	FAM107A;MYLK;PGM5;SORBS1;ILK;CRYAB;TPM1;MYL9	geneontology_Cellular_Component
GO:0031234	extrinsic component of cytoplasmic side of plasma membrane	http://amigo.geneontology.org/amigo/term/GO:0031234	77	9	2.08572815533981	4.31503979891077	0.000221865805895227	0.00234118096668546	1837;2774;2775;2785;2788;6616;7881;30820;94235	KCNAB1;KCNIP1;GNG3;GNAO1;GNAL;DTNA;GNG7;GNG8;SNAP25	geneontology_Cellular_Component
GO:0098589	membrane region	http://amigo.geneontology.org/amigo/term/GO:0098589	281	19	7.61155339805825	2.49620530874118	0.000226571346673365	0.00235567561908925	108;117;148;287;477;1136;1268;1272;1756;3741;3778;4137;4842;5348;6442;6517;9472;10580;79870	ATP1A2;ANK2;ADCY2;CNR1;ADCYAP1R1;ADRA1A;BAALC;KCNMA1;SORBS1;KCNA5;CNTN1;NOS1;AKAP6;CHRNA3;SLC2A4;MAPT;SGCA;FXYD1;DMD	geneontology_Cellular_Component
GO:0005911	cell-cell junction	http://amigo.geneontology.org/amigo/term/GO:0005911	353	22	9.56184466019417	2.30081127458446	0.00023583378307146	0.00241644180625394	117;287;477;1001;1008;1501;1674;2316;3611;3741;3815;5239;5348;6330;6442;9472;10580;23114;28513;29119;57863;58494	CADM3;ATP1A2;NFASC;DES;KIT;ANK2;CTNND2;CDH10;ADCYAP1R1;PGM5;CTNNA3;SORBS1;ILK;SCN4B;KCNA5;AKAP6;CDH3;SGCA;CDH19;FXYD1;JAM2;FLNA	geneontology_Cellular_Component
GO:0044295	axonal growth cone	http://amigo.geneontology.org/amigo/term/GO:0044295	23	5	0.623009708737864	8.02555711391616	0.000317047381139024	0.00320217854950414	2823;3800;3897;10439;91653	KIF5C;BOC;GPM6A;OLFM1;L1CAM	geneontology_Cellular_Component
GO:0098802	plasma membrane receptor complex	http://amigo.geneontology.org/amigo/term/GO:0098802	160	13	4.33398058252427	2.99955197132616	0.00040080386275454	0.00399110325306281	1136;1143;2893;2899;2901;2903;3359;3570;3679;8516;10580;22871;118427	GRIK3;OLFM3;IL6R;NLGN1;ITGA8;SORBS1;GRIA4;HTR3A;ITGA7;CHRNA3;CHRNB4;GRIN2A;GRIK5	geneontology_Cellular_Component
GO:0030133	transport vesicle	http://amigo.geneontology.org/amigo/term/GO:0030133	302	19	8.18038834951456	2.32262811839825	0.000558687963549742	0.00542569339152098	547;2903;4135;4884;5126;5179;5798;6517;6572;6616;6844;6855;6860;10590;29106;57030;114088;115827;140767	PTPRN;KIF1A;RAB3C;NRSN1;SCGN;PENK;SLC18A3;MAP6;TRIM9;SCG3;GRIN2A;SLC2A4;VAMP2;NPTX1;SYT4;SLC17A7;SNAP25;PCSK2;SYP	geneontology_Cellular_Component
GO:0098945	intrinsic component of presynaptic active zone membrane	http://amigo.geneontology.org/amigo/term/GO:0098945	15	4	0.40631067961165	9.84468339307049	0.000567976245302582	0.00542569339152098	1008;2823;9378;22854	NTNG1;NRXN1;GPM6A;CDH10	geneontology_Cellular_Component
GO:0008328	ionotropic glutamate receptor complex	http://amigo.geneontology.org/amigo/term/GO:0008328	39	6	1.05640776699029	5.67962503446374	0.000575461475879724	0.00542569339152098	2893;2899;2901;2903;22871;118427	GRIK3;OLFM3;NLGN1;GRIA4;GRIN2A;GRIK5	geneontology_Cellular_Component
GO:0005901	caveola	http://amigo.geneontology.org/amigo/term/GO:0005901	70	8	1.89611650485437	4.21915002560164	0.000577197868230184	0.00542569339152098	117;148;477;3741;3778;4842;5348;9472	ATP1A2;ADCYAP1R1;ADRA1A;KCNMA1;KCNA5;NOS1;AKAP6;FXYD1	geneontology_Cellular_Component
GO:0001725	stress fiber	http://amigo.geneontology.org/amigo/term/GO:0001725	54	7	1.46271844660194	4.7856099827426	0.00059091710204684	0.00542569339152098	3611;4638;5239;7168;10398;10580;11170	FAM107A;MYLK;PGM5;SORBS1;ILK;TPM1;MYL9	geneontology_Cellular_Component
GO:0097517	contractile actin filament bundle	http://amigo.geneontology.org/amigo/term/GO:0097517	54	7	1.46271844660194	4.7856099827426	0.00059091710204684	0.00542569339152098	3611;4638;5239;7168;10398;10580;11170	FAM107A;MYLK;PGM5;SORBS1;ILK;TPM1;MYL9	geneontology_Cellular_Component
GO:0099513	polymeric cytoskeletal fiber	http://amigo.geneontology.org/amigo/term/GO:0099513	455	25	12.3247572815534	2.02843751230848	0.000606588539159514	0.00549818073315098	547;1393;1674;1780;2009;2316;3798;3800;4133;4135;4137;4741;4744;4747;5630;6525;6840;7111;7168;7169;9118;23336;25802;57326;342574	PBXIP1;LMOD1;KIF5C;MAP2;DES;KIF1A;CRHBP;DYNC1I1;NEFM;NEFL;TPM2;TMOD1;SVIL;INA;MAP6;PRPH;KIF5A;EML1;TPM1;SYNM;KRT27;MAPT;NEFH;SMTN;FLNA	geneontology_Cellular_Component
GO:0098982	GABA-ergic synapse	http://amigo.geneontology.org/amigo/term/GO:0098982	56	7	1.5168932038835	4.61469534050179	0.000738999093530257	0.00661357416615053	148;1008;1268;2566;2596;9378;54413	NRXN1;GAP43;CDH10;GABRG2;CNR1;ADRA1A;NLGN3	geneontology_Cellular_Component
GO:0098685	Schaffer collateral - CA1 synapse	http://amigo.geneontology.org/amigo/term/GO:0098685	75	8	2.03155339805825	3.9378733572282	0.000918129829746039	0.00807451349722587	815;2045;4744;4747;6855;9118;9378;22854	NTNG1;NRXN1;CAMK2A;EPHA7;NEFL;INA;NEFH;SYP	geneontology_Cellular_Component
GO:0031045	dense core granule	http://amigo.geneontology.org/amigo/term/GO:0031045	17	4	0.460485436893204	8.6864853468269	0.000948855071583266	0.00807451349722587	1393;5179;6860;7857	SCG2;CRHBP;PENK;SYT4	geneontology_Cellular_Component
GO:0097386	glial cell projection	http://amigo.geneontology.org/amigo/term/GO:0097386	17	4	0.460485436893204	8.6864853468269	0.000948855071583266	0.00807451349722587	1261;4137;6860;23114	NFASC;CNGA3;MAPT;SYT4	geneontology_Cellular_Component
GO:0009898	cytoplasmic side of plasma membrane	http://amigo.geneontology.org/amigo/term/GO:0009898	133	11	3.6026213592233	3.05333225536961	0.00095698842825831	0.00807451349722587	1837;2774;2775;2785;2788;3815;5239;6616;7881;30820;94235	KCNAB1;KIT;KCNIP1;PGM5;GNG3;GNAO1;GNAL;DTNA;GNG7;GNG8;SNAP25	geneontology_Cellular_Component
GO:0005834	heterotrimeric G-protein complex	http://amigo.geneontology.org/amigo/term/GO:0005834	29	5	0.785533980582524	6.36509702138178	0.000979678580622756	0.00807451349722587	2774;2775;2785;2788;94235	GNG3;GNAO1;GNAL;GNG7;GNG8	geneontology_Cellular_Component
GO:1905360	GTPase complex	http://amigo.geneontology.org/amigo/term/GO:1905360	29	5	0.785533980582524	6.36509702138178	0.000979678580622756	0.00807451349722587	2774;2775;2785;2788;94235	GNG3;GNAO1;GNAL;GNG7;GNG8	geneontology_Cellular_Component
GO:0043195	terminal bouton	http://amigo.geneontology.org/amigo/term/GO:0043195	43	6	1.1647572815534	5.15128782195549	0.000982189760624363	0.00807451349722587	1258;2899;2901;3611;6572;6855	GRIK3;SLC18A3;ILK;CNGB1;GRIK5;SYP	geneontology_Cellular_Component
GO:0048786	presynaptic active zone	http://amigo.geneontology.org/amigo/term/GO:0048786	59	7	1.59815533980583	4.38004981471357	0.00101458974289603	0.00824499940491374	1008;2823;6855;9378;22854;22999;57030	NTNG1;NRXN1;GPM6A;CDH10;RIMS1;SLC17A7;SYP	geneontology_Cellular_Component
GO:0044853	plasma membrane raft	http://amigo.geneontology.org/amigo/term/GO:0044853	96	9	2.60038834951456	3.46102150537634	0.00114036874712364	0.00913473901718435	117;148;477;1136;3741;3778;4842;5348;9472	ATP1A2;ADCYAP1R1;ADRA1A;KCNMA1;KCNA5;NOS1;AKAP6;CHRNA3;FXYD1	geneontology_Cellular_Component
GO:0032839	dendrite cytoplasm	http://amigo.geneontology.org/amigo/term/GO:0032839	30	5	0.812621359223301	6.15292712066906	0.00114991764148431	0.00913473901718435	2899;3798;3800;4133;7881	GRIK3;KIF5C;MAP2;KCNAB1;KIF5A	geneontology_Cellular_Component
GO:0043194	axon initial segment	http://amigo.geneontology.org/amigo/term/GO:0043194	18	4	0.487572815533981	8.20390282755874	0.00119417952805589	0.00938094362595019	287;1261;4133;23114	NFASC;CNGA3;MAP2;ANK2	geneontology_Cellular_Component
GO:1904115	axon cytoplasm	http://amigo.geneontology.org/amigo/term/GO:1904115	46	6	1.24601941747573	4.8153342683497	0.00141014418319541	0.0109050701152699	547;3798;3800;4137;4747;7345	KIF5C;KIF1A;UCHL1;NEFL;KIF5A;MAPT	geneontology_Cellular_Component
GO:0031225	anchored component of membrane	http://amigo.geneontology.org/amigo/term/GO:0031225	99	9	2.68165048543689	3.35614206581949	0.00141904731344389	0.0109050701152699	1272;2674;2675;4684;6900;22854;56963;115827;152330	NTNG1;CNTN2;CNTN4;RAB3C;GFRA2;GFRA1;NCAM1;CNTN1;RGMA	geneontology_Cellular_Component
GO:0016010	dystrophin-associated glycoprotein complex	http://amigo.geneontology.org/amigo/term/GO:0016010	19	4	0.514660194174757	7.77211846821354	0.00148069520624161	0.0111367182001364	1756;5239;6442;6445	PGM5;SGCG;SGCA;DMD	geneontology_Cellular_Component
GO:0090665	glycoprotein complex	http://amigo.geneontology.org/amigo/term/GO:0090665	19	4	0.514660194174757	7.77211846821354	0.00148069520624161	0.0111367182001364	1756;5239;6442;6445	PGM5;SGCG;SGCA;DMD	geneontology_Cellular_Component
GO:0031253	cell projection membrane	http://amigo.geneontology.org/amigo/term/GO:0031253	255	16	6.90728155339806	2.31639609248717	0.00155199067493639	0.0115500779703161	660;1258;1756;2566;2596;3745;4137;4355;5662;5745;7168;8516;8787;11170;29993;64399	PTH1R;FAM107A;GAP43;HHIP;GABRG2;PACSIN1;ITGA8;PSD;TPM1;CNGB1;MPP2;MAPT;RGS9;KCNB1;BMX;DMD	geneontology_Cellular_Component
GO:0042641	actomyosin	http://amigo.geneontology.org/amigo/term/GO:0042641	65	7	1.76067961165049	3.97573752412462	0.00180406426027546	0.013286181583487	3611;4638;5239;7168;10398;10580;11170	FAM107A;MYLK;PGM5;SORBS1;ILK;TPM1;MYL9	geneontology_Cellular_Component
GO:0031594	neuromuscular junction	http://amigo.geneontology.org/amigo/term/GO:0031594	66	7	1.78776699029126	3.9154990767894	0.00197236738238771	0.0143759148386403	1674;2045;4593;4747;5764;6855;60482	SLC5A7;DES;EPHA7;PTN;NEFL;MUSK;SYP	geneontology_Cellular_Component
GO:0044224	juxtaparanode region of axon	http://amigo.geneontology.org/amigo/term/GO:0044224	10	3	0.270873786407767	11.0752688172043	0.00204847916717465	0.0146290380928533	3736;6900;7881	CNTN2;KCNAB1;KCNA1	geneontology_Cellular_Component
GO:0060198	clathrin-sculpted vesicle	http://amigo.geneontology.org/amigo/term/GO:0060198	10	3	0.270873786407767	11.0752688172043	0.00204847916717465	0.0146290380928533	6572;6844;57030	SLC18A3;VAMP2;SLC17A7	geneontology_Cellular_Component
GO:0008021	synaptic vesicle	http://amigo.geneontology.org/amigo/term/GO:0008021	147	11	3.98184466019417	2.76253870723917	0.00215065288330418	0.0152051158849606	547;2903;5179;5798;6616;6844;6855;6860;57030;114088;115827	PTPRN;KIF1A;RAB3C;PENK;TRIM9;GRIN2A;VAMP2;SYT4;SLC17A7;SNAP25;SYP	geneontology_Cellular_Component
GO:0098562	cytoplasmic side of membrane	http://amigo.geneontology.org/amigo/term/GO:0098562	149	11	4.03601941747573	2.72545765076616	0.00239227945000065	0.0167459561500045	1837;2774;2775;2785;2788;3815;5239;6616;7881;30820;94235	KCNAB1;KIT;KCNIP1;PGM5;GNG3;GNAO1;GNAL;DTNA;GNG7;GNG8;SNAP25	geneontology_Cellular_Component
GO:0098552	side of membrane	http://amigo.geneontology.org/amigo/term/GO:0098552	395	21	10.6995145631068	1.96270586634	0.00246098651586824	0.0170580143795965	1837;2044;2674;2675;2690;2774;2775;2785;2788;3570;3815;3977;4684;5239;6517;6616;7881;22871;30820;55576;94235	IL6R;KCNAB1;NLGN1;KIT;EPHA5;LIFR;GHR;KCNIP1;GFRA2;PGM5;GFRA1;GNG3;NCAM1;STAB2;GNAO1;SLC2A4;GNAL;DTNA;GNG7;GNG8;SNAP25	geneontology_Cellular_Component
GO:0097440	apical dendrite	http://amigo.geneontology.org/amigo/term/GO:0097440	11	3	0.297961165048544	10.0684261974585	0.00276055519409946	0.0188770680131108	1191;2316;4133	MAP2;CLU;FLNA	geneontology_Cellular_Component
GO:0005882	intermediate filament	http://amigo.geneontology.org/amigo/term/GO:0005882	89	8	2.41077669902913	3.31843260440578	0.0027768247147999	0.0188770680131108	1674;4741;4744;4747;5630;9118;23336;342574	DES;NEFM;NEFL;INA;PRPH;SYNM;KRT27;NEFH	geneontology_Cellular_Component
GO:0060076	excitatory synapse	http://amigo.geneontology.org/amigo/term/GO:0060076	37	5	1.00223300970874	4.98885982756951	0.00301446691615603	0.020297410568784	6855;22871;54413;57030;57863	CADM3;NLGN1;SLC17A7;SYP;NLGN3	geneontology_Cellular_Component
GO:0099634	postsynaptic specialization membrane	http://amigo.geneontology.org/amigo/term/GO:0099634	72	7	1.95029126213592	3.58920748705695	0.00325202150525283	0.0216903698510731	1008;2045;2901;2903;8787;22866;22871	NLGN1;CDH10;EPHA7;GRIN2A;RGS9;GRIK5;CNKSR2	geneontology_Cellular_Component
GO:0090533	cation-transporting ATPase complex	http://amigo.geneontology.org/amigo/term/GO:0090533	12	3	0.32504854368932	9.22939068100358	0.00360752433950351	0.0236159232224906	477;482;5348	ATP1A2;ATP1B2;FXYD1	geneontology_Cellular_Component
GO:0099059	integral component of presynaptic active zone membrane	http://amigo.geneontology.org/amigo/term/GO:0099059	12	3	0.32504854368932	9.22939068100358	0.00360752433950351	0.0236159232224906	1008;2823;9378	NRXN1;GPM6A;CDH10	geneontology_Cellular_Component
GO:0045111	intermediate filament cytoskeleton	http://amigo.geneontology.org/amigo/term/GO:0045111	114	9	3.08796116504854	2.91454442558008	0.00374054900359755	0.0242620930783804	111;1674;4741;4744;4747;5630;9118;23336;342574	DES;ADCY5;NEFM;NEFL;INA;PRPH;SYNM;KRT27;NEFH	geneontology_Cellular_Component
GO:0031256	leading edge membrane	http://amigo.geneontology.org/amigo/term/GO:0031256	138	10	3.73805825242718	2.67518570463872	0.00425292928841214	0.0273347364264308	660;2566;3745;4137;4355;5662;7168;8516;11170;29993	FAM107A;GABRG2;PACSIN1;ITGA8;PSD;TPM1;MPP2;MAPT;KCNB1;BMX	geneontology_Cellular_Component
GO:0005913	cell-cell adherens junction	http://amigo.geneontology.org/amigo/term/GO:0005913	96	8	2.60038834951456	3.07646356033453	0.00443405381507023	0.0282421265518437	1001;1008;1501;1674;5239;10580;28513;29119	DES;CTNND2;CDH10;PGM5;CTNNA3;SORBS1;CDH3;CDH19	geneontology_Cellular_Component
GO:0070382	exocytic vesicle	http://amigo.geneontology.org/amigo/term/GO:0070382	162	11	4.38815533980582	2.5067480861985	0.00455162539284348	0.0287321352923245	547;2903;5179;5798;6616;6844;6855;6860;57030;114088;115827	PTPRN;KIF1A;RAB3C;PENK;TRIM9;GRIN2A;VAMP2;SYT4;SLC17A7;SNAP25;SYP	geneontology_Cellular_Component
GO:0048787	presynaptic active zone membrane	http://amigo.geneontology.org/amigo/term/GO:0048787	26	4	0.704271844660194	5.67962503446374	0.00492151819826958	0.0307921536829787	1008;2823;9378;22854	NTNG1;NRXN1;GPM6A;CDH10	geneontology_Cellular_Component
GO:0005912	adherens junction	http://amigo.geneontology.org/amigo/term/GO:0005912	484	23	13.1102912621359	1.75434698895109	0.00624028529543275	0.0384313887272181	1001;1008;1264;1465;1501;1674;2273;2316;2318;2934;3611;3897;5239;6840;7145;8516;10580;11170;23114;23336;28513;29119;55679	CSRP1;NFASC;LIMS2;TNS1;DES;FAM107A;CTNND2;CDH10;FLNC;PGM5;GSN;ITGA8;SVIL;CTNNA3;SORBS1;ILK;SYNM;CDH3;CDH19;CNN1;FHL1;L1CAM;FLNA	geneontology_Cellular_Component
GO:0030175	filopodium	http://amigo.geneontology.org/amigo/term/GO:0030175	81	7	2.19407766990291	3.19040665516173	0.00625121598816136	0.0384313887272181	59;72;1756;2596;2823;4133;22871	ACTG2;MAP2;GAP43;NLGN1;GPM6A;ACTA2;DMD	geneontology_Cellular_Component
GO:0032589	neuron projection membrane	http://amigo.geneontology.org/amigo/term/GO:0032589	44	5	1.19184466019417	4.19517758227436	0.00644133870395458	0.0387109426427591	2566;3745;4137;4355;8516	GABRG2;ITGA8;MPP2;MAPT;KCNB1	geneontology_Cellular_Component
GO:0034704	calcium channel complex	http://amigo.geneontology.org/amigo/term/GO:0034704	44	5	1.19184466019417	4.19517758227436	0.00644133870395458	0.0387109426427591	845;4842;6263;8912;9472	CASQ2;NOS1;AKAP6;RYR3;CACNA1H	geneontology_Cellular_Component
GO:0032590	dendrite membrane	http://amigo.geneontology.org/amigo/term/GO:0032590	28	4	0.758446601941748	5.27393753200205	0.00646094940855102	0.0387109426427591	2566;3745;4355;8516	GABRG2;ITGA8;MPP2;KCNB1	geneontology_Cellular_Component
GO:0032838	plasma membrane bounded cell projection cytoplasm	http://amigo.geneontology.org/amigo/term/GO:0032838	125	9	3.38592233009709	2.65806451612903	0.00682785852366885	0.0405655124053267	547;2899;3798;3800;4133;4137;4747;7345;7881	GRIK3;KIF5C;MAP2;KIF1A;KCNAB1;UCHL1;NEFL;KIF5A;MAPT	geneontology_Cellular_Component
GO:0033268	node of Ranvier	http://amigo.geneontology.org/amigo/term/GO:0033268	15	3	0.40631067961165	7.38351254480287	0.00702574457924487	0.0413933451460511	4653;6900;23114	MYOC;NFASC;CNTN2	geneontology_Cellular_Component
GO:0031672	A band	http://amigo.geneontology.org/amigo/term/GO:0031672	30	4	0.812621359223301	4.92234169653524	0.00828995814094802	0.048438019881407	287;1410;4660;8736	PPP1R12B;ANK2;CRYAB;MYOM1	geneontology_Cellular_Component
GO:0070161	anchoring junction	http://amigo.geneontology.org/amigo/term/GO:0070161	497	23	13.462427184466	1.70845863712742	0.00848516887291073	0.049172249124163	1001;1008;1264;1465;1501;1674;2273;2316;2318;2934;3611;3897;5239;6840;7145;8516;10580;11170;23114;23336;28513;29119;55679	CSRP1;NFASC;LIMS2;TNS1;DES;FAM107A;CTNND2;CDH10;FLNC;PGM5;GSN;ITGA8;SVIL;CTNNA3;SORBS1;ILK;SYNM;CDH3;CDH19;CNN1;FHL1;L1CAM;FLNA	geneontology_Cellular_Component
GO:0005261	cation channel activity	http://amigo.geneontology.org/amigo/term/GO:0005261	205	34	6.06544528264916	5.60552414795671	1.11022302462516e-16	1.0547118733939e-13	1136;1143;1258;1261;1268;2823;2893;2899;2901;2903;3359;3736;3741;3745;3777;3778;3779;5138;6263;6327;6328;6329;6330;6616;7881;8912;22953;30818;30820;55800;57158;57338;80333;92736	GRIK3;KCNK3;KCNIP3;CNGA3;SCN3A;KCNAB1;KCNIP4;GPM6A;KCNIP1;KCNMB1;CNR1;KCNMA1;PDE2A;GRIA4;HTR3A;SCN4B;SCN2B;SCN3B;KCNA1;KCNA5;P2RX2;RYR3;CHRNA3;CHRNB4;CACNA1H;GRIN2A;CNGB1;JPH3;SCN4A;OTOP2;GRIK5;SNAP25;JPH2;KCNB1	geneontology_Molecular_Function
GO:0005216	ion channel activity	http://amigo.geneontology.org/amigo/term/GO:0005216	255	37	7.54482218085628	4.9040254512401	4.44089209850063e-16	2.1094237467878e-13	1136;1143;1258;1261;1268;2566;2823;2893;2899;2901;2903;3359;3736;3741;3745;3777;3778;3779;5138;5348;6263;6327;6328;6329;6330;6616;7881;8912;22953;30818;30820;55800;57030;57158;57338;80333;92736	GRIK3;KCNK3;KCNIP3;CNGA3;SCN3A;KCNAB1;KCNIP4;GPM6A;GABRG2;KCNIP1;KCNMB1;CNR1;KCNMA1;PDE2A;GRIA4;HTR3A;SCN4B;SCN2B;SCN3B;KCNA1;KCNA5;P2RX2;RYR3;CHRNA3;CHRNB4;CACNA1H;GRIN2A;CNGB1;JPH3;SCN4A;OTOP2;FXYD1;GRIK5;SLC17A7;SNAP25;JPH2;KCNB1	geneontology_Molecular_Function
GO:0022838	substrate-specific channel activity	http://amigo.geneontology.org/amigo/term/GO:0022838	262	37	7.75193494660527	4.77300187048178	1.33226762955019e-15	4.21884749357559e-13	1136;1143;1258;1261;1268;2566;2823;2893;2899;2901;2903;3359;3736;3741;3745;3777;3778;3779;5138;5348;6263;6327;6328;6329;6330;6616;7881;8912;22953;30818;30820;55800;57030;57158;57338;80333;92736	GRIK3;KCNK3;KCNIP3;CNGA3;SCN3A;KCNAB1;KCNIP4;GPM6A;GABRG2;KCNIP1;KCNMB1;CNR1;KCNMA1;PDE2A;GRIA4;HTR3A;SCN4B;SCN2B;SCN3B;KCNA1;KCNA5;P2RX2;RYR3;CHRNA3;CHRNB4;CACNA1H;GRIN2A;CNGB1;JPH3;SCN4A;OTOP2;FXYD1;GRIK5;SLC17A7;SNAP25;JPH2;KCNB1	geneontology_Molecular_Function
GO:0022836	gated channel activity	http://amigo.geneontology.org/amigo/term/GO:0022836	219	33	6.47967081414715	5.0928513108954	7.21644966006352e-15	1.37112543541207e-12	1136;1143;1258;1261;1268;2566;2893;2899;2901;2903;3359;3736;3741;3745;3777;3778;3779;6263;6327;6328;6329;6330;6616;7881;8912;22953;30818;30820;55800;57030;57158;57338;80333	GRIK3;KCNK3;KCNIP3;CNGA3;SCN3A;KCNAB1;KCNIP4;GABRG2;KCNIP1;KCNMB1;CNR1;KCNMA1;GRIA4;HTR3A;SCN4B;SCN2B;SCN3B;KCNA1;KCNA5;P2RX2;RYR3;CHRNA3;CHRNB4;CACNA1H;GRIN2A;CNGB1;JPH3;SCN4A;GRIK5;SLC17A7;SNAP25;JPH2;KCNB1	geneontology_Molecular_Function
GO:0022839	ion gated channel activity	http://amigo.geneontology.org/amigo/term/GO:0022839	219	33	6.47967081414715	5.0928513108954	7.21644966006352e-15	1.37112543541207e-12	1136;1143;1258;1261;1268;2566;2893;2899;2901;2903;3359;3736;3741;3745;3777;3778;3779;6263;6327;6328;6329;6330;6616;7881;8912;22953;30818;30820;55800;57030;57158;57338;80333	GRIK3;KCNK3;KCNIP3;CNGA3;SCN3A;KCNAB1;KCNIP4;GABRG2;KCNIP1;KCNMB1;CNR1;KCNMA1;GRIA4;HTR3A;SCN4B;SCN2B;SCN3B;KCNA1;KCNA5;P2RX2;RYR3;CHRNA3;CHRNB4;CACNA1H;GRIN2A;CNGB1;JPH3;SCN4A;GRIK5;SLC17A7;SNAP25;JPH2;KCNB1	geneontology_Molecular_Function
GO:0015267	channel activity	http://amigo.geneontology.org/amigo/term/GO:0015267	280	37	8.28451062995983	4.4661660359508	1.11022302462516e-14	1.50673124770557e-12	1136;1143;1258;1261;1268;2566;2823;2893;2899;2901;2903;3359;3736;3741;3745;3777;3778;3779;5138;5348;6263;6327;6328;6329;6330;6616;7881;8912;22953;30818;30820;55800;57030;57158;57338;80333;92736	GRIK3;KCNK3;KCNIP3;CNGA3;SCN3A;KCNAB1;KCNIP4;GPM6A;GABRG2;KCNIP1;KCNMB1;CNR1;KCNMA1;PDE2A;GRIA4;HTR3A;SCN4B;SCN2B;SCN3B;KCNA1;KCNA5;P2RX2;RYR3;CHRNA3;CHRNB4;CACNA1H;GRIN2A;CNGB1;JPH3;SCN4A;OTOP2;FXYD1;GRIK5;SLC17A7;SNAP25;JPH2;KCNB1	geneontology_Molecular_Function
GO:0022803	passive transmembrane transporter activity	http://amigo.geneontology.org/amigo/term/GO:0022803	280	37	8.28451062995983	4.4661660359508	1.11022302462516e-14	1.50673124770557e-12	1136;1143;1258;1261;1268;2566;2823;2893;2899;2901;2903;3359;3736;3741;3745;3777;3778;3779;5138;5348;6263;6327;6328;6329;6330;6616;7881;8912;22953;30818;30820;55800;57030;57158;57338;80333;92736	GRIK3;KCNK3;KCNIP3;CNGA3;SCN3A;KCNAB1;KCNIP4;GPM6A;GABRG2;KCNIP1;KCNMB1;CNR1;KCNMA1;PDE2A;GRIA4;HTR3A;SCN4B;SCN2B;SCN3B;KCNA1;KCNA5;P2RX2;RYR3;CHRNA3;CHRNB4;CACNA1H;GRIN2A;CNGB1;JPH3;SCN4A;OTOP2;FXYD1;GRIK5;SLC17A7;SNAP25;JPH2;KCNB1	geneontology_Molecular_Function
GO:0022890	inorganic cation transmembrane transporter activity	http://amigo.geneontology.org/amigo/term/GO:0022890	323	39	9.55677476241795	4.08087466426096	4.13002965160558e-14	4.90441021128163e-12	477;482;1136;1143;1258;1261;1268;2823;2893;2899;2901;2903;3359;3736;3741;3745;3777;3778;3779;5138;6263;6327;6328;6329;6330;6543;6616;7881;8912;22953;30818;30820;55800;57030;57158;57338;60482;80333;92736	GRIK3;ATP1A2;KCNK3;KCNIP3;CNGA3;SLC5A7;SCN3A;KCNAB1;KCNIP4;GPM6A;KCNIP1;KCNMB1;CNR1;KCNMA1;PDE2A;GRIA4;HTR3A;SCN4B;SCN2B;SCN3B;KCNA1;KCNA5;P2RX2;RYR3;CHRNA3;CHRNB4;CACNA1H;GRIN2A;CNGB1;JPH3;ATP1B2;SCN4A;OTOP2;GRIK5;SLC8A2;SLC17A7;SNAP25;JPH2;KCNB1	geneontology_Molecular_Function
GO:0008324	cation transmembrane transporter activity	http://amigo.geneontology.org/amigo/term/GO:0008324	342	40	10.1189379837367	3.95298400526703	5.51780843238703e-14	5.82435334529742e-12	477;482;1136;1143;1258;1261;1268;2823;2893;2899;2901;2903;3359;3736;3741;3745;3777;3778;3779;5138;6263;6327;6328;6329;6330;6543;6572;6616;7881;8912;22953;30818;30820;55800;57030;57158;57338;60482;80333;92736	GRIK3;ATP1A2;KCNK3;KCNIP3;CNGA3;SLC5A7;SCN3A;KCNAB1;KCNIP4;GPM6A;KCNIP1;KCNMB1;CNR1;SLC18A3;KCNMA1;PDE2A;GRIA4;HTR3A;SCN4B;SCN2B;SCN3B;KCNA1;KCNA5;P2RX2;RYR3;CHRNA3;CHRNB4;CACNA1H;GRIN2A;CNGB1;JPH3;ATP1B2;SCN4A;OTOP2;GRIK5;SLC8A2;SLC17A7;SNAP25;JPH2;KCNB1	geneontology_Molecular_Function
GO:0015318	inorganic molecular entity transmembrane transporter activity	http://amigo.geneontology.org/amigo/term/GO:0015318	426	43	12.6042911727246	3.41153654820757	1.00330854735375e-12	9.53143119986066e-11	477;482;1136;1143;1258;1261;1268;2566;2823;2893;2899;2901;2903;3359;3736;3741;3745;3777;3778;3779;5138;5348;6263;6327;6328;6329;6330;6543;6578;6616;7881;8912;22953;28965;30818;30820;55800;57030;57158;57338;60482;80333;92736	GRIK3;ATP1A2;KCNK3;KCNIP3;CNGA3;SLC5A7;SCN3A;SLCO2A1;KCNAB1;KCNIP4;GPM6A;SLC27A6;GABRG2;KCNIP1;KCNMB1;CNR1;KCNMA1;PDE2A;GRIA4;HTR3A;SCN4B;SCN2B;SCN3B;KCNA1;KCNA5;P2RX2;RYR3;CHRNA3;CHRNB4;CACNA1H;GRIN2A;CNGB1;JPH3;ATP1B2;SCN4A;OTOP2;FXYD1;GRIK5;SLC8A2;SLC17A7;SNAP25;JPH2;KCNB1	geneontology_Molecular_Function
GO:0015075	ion transmembrane transporter activity	http://amigo.geneontology.org/amigo/term/GO:0015075	451	44	13.3439796218282	3.29736714585689	1.72639680329212e-12	1.49097905738865e-10	477;482;1136;1143;1258;1261;1268;2566;2823;2893;2899;2901;2903;3359;3736;3741;3745;3777;3778;3779;5138;5348;6263;6327;6328;6329;6330;6543;6572;6578;6616;7881;8912;22953;28965;30818;30820;55800;57030;57158;57338;60482;80333;92736	GRIK3;ATP1A2;KCNK3;KCNIP3;CNGA3;SLC5A7;SCN3A;SLCO2A1;KCNAB1;KCNIP4;GPM6A;SLC27A6;GABRG2;KCNIP1;KCNMB1;CNR1;SLC18A3;KCNMA1;PDE2A;GRIA4;HTR3A;SCN4B;SCN2B;SCN3B;KCNA1;KCNA5;P2RX2;RYR3;CHRNA3;CHRNB4;CACNA1H;GRIN2A;CNGB1;JPH3;ATP1B2;SCN4A;OTOP2;FXYD1;GRIK5;SLC8A2;SLC17A7;SNAP25;JPH2;KCNB1	geneontology_Molecular_Function
GO:0046873	metal ion transmembrane transporter activity	http://amigo.geneontology.org/amigo/term/GO:0046873	255	31	7.54482218085628	4.10877808076873	1.7069012869797e-11	1.35129685219226e-09	477;482;1268;2823;2899;2901;2903;3736;3741;3745;3777;3778;3779;5138;6263;6327;6328;6329;6330;6543;6616;7881;8912;30818;30820;55800;57030;57158;57338;60482;80333	GRIK3;ATP1A2;KCNK3;KCNIP3;SLC5A7;SCN3A;KCNAB1;KCNIP4;GPM6A;KCNIP1;KCNMB1;CNR1;KCNMA1;PDE2A;SCN4B;SCN2B;SCN3B;KCNA1;KCNA5;RYR3;CACNA1H;GRIN2A;JPH3;ATP1B2;SCN4A;GRIK5;SLC8A2;SLC17A7;SNAP25;JPH2;KCNB1	geneontology_Molecular_Function
GO:0015077	monovalent inorganic cation transmembrane transporter activity	http://amigo.geneontology.org/amigo/term/GO:0015077	200	24	5.91750759282845	4.05576158940397	4.79031592170998e-09	3.5006154812496e-07	477;482;2899;2901;3736;3741;3745;3777;3778;3779;6327;6328;6329;6330;6543;6616;7881;30818;30820;55800;57030;60482;80333;92736	GRIK3;ATP1A2;KCNK3;KCNIP3;SLC5A7;SCN3A;KCNAB1;KCNIP4;KCNIP1;KCNMB1;KCNMA1;SCN4B;SCN2B;SCN3B;KCNA1;KCNA5;ATP1B2;SCN4A;OTOP2;GRIK5;SLC8A2;SLC17A7;SNAP25;KCNB1	geneontology_Molecular_Function
GO:0016247	channel regulator activity	http://amigo.geneontology.org/amigo/term/GO:0016247	102	17	3.01792887234251	5.63300220750552	6.44432307517206e-09	4.37293351529533e-07	154;1804;2316;3779;4842;4852;4887;5348;6327;6330;7881;9378;30818;30820;53826;55800;80333	NRXN1;KCNIP3;KCNAB1;KCNIP4;NPY2R;ADRB2;KCNIP1;KCNMB1;NPY;DPP6;FXYD6;SCN4B;SCN2B;SCN3B;NOS1;FXYD1;FLNA	geneontology_Molecular_Function
GO:0005244	voltage-gated ion channel activity	http://amigo.geneontology.org/amigo/term/GO:0005244	131	18	3.87596747330264	4.64400181992821	5.26215719887091e-08	3.1244058368296e-06	1268;2903;3736;3741;3745;3777;3778;6327;6328;6329;6330;6616;7881;8912;30818;30820;55800;80333	KCNK3;KCNIP3;SCN3A;KCNAB1;KCNIP4;KCNIP1;CNR1;KCNMA1;SCN4B;SCN2B;SCN3B;KCNA1;KCNA5;CACNA1H;GRIN2A;SCN4A;SNAP25;KCNB1	geneontology_Molecular_Function
GO:0022832	voltage-gated channel activity	http://amigo.geneontology.org/amigo/term/GO:0022832	131	18	3.87596747330264	4.64400181992821	5.26215719887091e-08	3.1244058368296e-06	1268;2903;3736;3741;3745;3777;3778;6327;6328;6329;6330;6616;7881;8912;30818;30820;55800;80333	KCNK3;KCNIP3;SCN3A;KCNAB1;KCNIP4;KCNIP1;CNR1;KCNMA1;SCN4B;SCN2B;SCN3B;KCNA1;KCNA5;CACNA1H;GRIN2A;SCN4A;SNAP25;KCNB1	geneontology_Molecular_Function
GO:0099106	ion channel regulator activity	http://amigo.geneontology.org/amigo/term/GO:0099106	79	14	2.33741549916724	5.98952133456283	6.426123122516e-08	3.59106880375894e-06	154;1804;2316;3779;4852;4887;5348;7881;9378;30818;30820;53826;55800;80333	NRXN1;KCNIP3;KCNAB1;KCNIP4;NPY2R;ADRB2;KCNIP1;KCNMB1;NPY;DPP6;FXYD6;SCN3B;FXYD1;FLNA	geneontology_Molecular_Function
GO:0008179	adenylate cyclase binding	http://amigo.geneontology.org/amigo/term/GO:0008179	11	6	0.325462917605565	18.4352799518362	2.60368925641963e-07	1.37416932977703e-05	108;111;117;154;9472;10486	ADCY5;ADCY2;ADRB2;CAP2;ADCYAP1R1;AKAP6	geneontology_Molecular_Function
GO:0015079	potassium ion transmembrane transporter activity	http://amigo.geneontology.org/amigo/term/GO:0015079	104	15	3.07710394827079	4.87471344880285	3.65826854920037e-07	1.82913427460019e-05	477;482;2899;2901;3736;3741;3745;3777;3778;3779;6616;7881;30818;30820;80333	GRIK3;ATP1A2;KCNK3;KCNIP3;KCNAB1;KCNIP4;KCNIP1;KCNMB1;KCNMA1;KCNA1;KCNA5;ATP1B2;GRIK5;SNAP25;KCNB1	geneontology_Molecular_Function
GO:0015276	ligand-gated ion channel activity	http://amigo.geneontology.org/amigo/term/GO:0015276	105	15	3.10669148623494	4.8282876064333	4.15561895450445e-07	1.87992286037106e-05	1136;1143;1258;1261;2566;2893;2899;2901;2903;3359;6263;22953;57030;57158;57338	GRIK3;CNGA3;GABRG2;GRIA4;HTR3A;P2RX2;RYR3;CHRNA3;CHRNB4;GRIN2A;CNGB1;JPH3;GRIK5;SLC17A7;JPH2	geneontology_Molecular_Function
GO:0022834	ligand-gated channel activity	http://amigo.geneontology.org/amigo/term/GO:0022834	105	15	3.10669148623494	4.8282876064333	4.15561895450445e-07	1.87992286037106e-05	1136;1143;1258;1261;2566;2893;2899;2901;2903;3359;6263;22953;57030;57158;57338	GRIK3;CNGA3;GABRG2;GRIA4;HTR3A;P2RX2;RYR3;CHRNA3;CHRNB4;GRIN2A;CNGB1;JPH3;GRIK5;SLC17A7;JPH2	geneontology_Molecular_Function
GO:0005267	potassium channel activity	http://amigo.geneontology.org/amigo/term/GO:0005267	80	13	2.36700303713138	5.49217715231788	5.46695236192107e-07	2.36072942901137e-05	2899;2901;3736;3741;3745;3777;3778;3779;6616;7881;30818;30820;80333	GRIK3;KCNK3;KCNIP3;KCNAB1;KCNIP4;KCNIP1;KCNMB1;KCNMA1;KCNA1;KCNA5;GRIK5;SNAP25;KCNB1	geneontology_Molecular_Function
GO:0099094	ligand-gated cation channel activity	http://amigo.geneontology.org/amigo/term/GO:0099094	81	13	2.39659057509552	5.42437249611643	6.34142070188304e-07	2.61928246382125e-05	1136;1143;1258;1261;2893;2899;2901;2903;3359;6263;22953;57158;57338	GRIK3;CNGA3;GRIA4;HTR3A;P2RX2;RYR3;CHRNA3;CHRNB4;GRIN2A;CNGB1;JPH3;GRIK5;JPH2	geneontology_Molecular_Function
GO:0003779	actin binding	http://amigo.geneontology.org/amigo/term/GO:0003779	333	27	9.85265014205937	2.74037945229998	1.89298459751797e-06	7.49306403184195e-05	1073;1264;1756;2316;2318;2934;3778;4137;4629;4638;6525;6840;6876;7111;7140;7145;7168;7169;8736;9499;10391;10486;10580;11170;25802;29119;63876	LMOD1;TNS1;FAM107A;MYLK;MYOT;CAP2;FLNC;TPM2;TMOD1;GSN;SVIL;CTNNA3;KCNMA1;SORBS1;TNNT3;TAGLN;PKNOX2;CFL2;TPM1;CORO2B;MYH11;MAPT;MYOM1;CNN1;SMTN;DMD;FLNA	geneontology_Molecular_Function
GO:0008307	structural constituent of muscle	http://amigo.geneontology.org/amigo/term/GO:0008307	41	9	1.21308905652983	7.419076078178	2.34827759770795e-06	8.9234548712902e-05	1756;4629;6525;7168;7169;8736;9499;10398;23336	MYOT;TPM2;TPM1;SYNM;MYH11;MYOM1;MYL9;SMTN;DMD	geneontology_Molecular_Function
GO:0042562	hormone binding	http://amigo.geneontology.org/amigo/term/GO:0042562	92	13	2.72205349270109	4.77580621940685	2.81671973456632e-06	0.000102918605686077	117;186;367;477;1136;1143;1393;2587;2690;5745;7068;7434;9340	ATP1A2;THRB;PTH1R;GHR;CRHBP;ADCYAP1R1;VIPR2;CHRNA3;CHRNB4;GLP2R;GALR1;AR;AGTR2	geneontology_Molecular_Function
GO:0015081	sodium ion transmembrane transporter activity	http://amigo.geneontology.org/amigo/term/GO:0015081	82	12	2.42617811305966	4.94605071878533	4.69611018472094e-06	0.00016523350649944	477;482;2899;2901;6327;6328;6329;6330;6543;55800;57030;60482	GRIK3;ATP1A2;SLC5A7;SCN3A;SCN4B;SCN2B;SCN3B;ATP1B2;SCN4A;GRIK5;SLC8A2;SLC17A7	geneontology_Molecular_Function
GO:0015459	potassium channel regulator activity	http://amigo.geneontology.org/amigo/term/GO:0015459	34	8	1.00597629078084	7.95247370471367	4.96960255180756e-06	0.000168611515150614	154;1804;2316;3779;7881;30818;30820;80333	KCNIP3;KCNAB1;KCNIP4;ADRB2;KCNIP1;KCNMB1;DPP6;FLNA	geneontology_Molecular_Function
GO:0005509	calcium ion binding	http://amigo.geneontology.org/amigo/term/GO:0005509	458	32	13.5510923875772	2.36143323982764	5.16938863515115e-06	0.000169342041496331	845;1001;1008;2009;2934;5322;5523;5648;6263;6442;6620;6860;7060;7092;7123;7140;7173;8639;9378;10398;10590;22915;26548;27306;28513;30818;30820;50859;55576;80333;84812;92737	PLA2G5;CASQ2;TPO;NRXN1;KCNIP3;PLCD4;DNER;CLEC3B;PPP2R3A;MASP1;KCNIP4;MMRN1;HPGDS;TLL1;SPOCK3;CDH10;THBS4;KCNIP1;SNCB;SCGN;GSN;TNNT3;STAB2;EML1;RYR3;CDH3;AOC3;SGCA;SYT4;CDH19;MYL9;ITGB1BP2	geneontology_Molecular_Function
GO:0005230	extracellular ligand-gated ion channel activity	http://amigo.geneontology.org/amigo/term/GO:0005230	57	10	1.68648966395611	5.92947600790055	5.57640224929656e-06	0.000176586071227725	1136;1143;2566;2893;2899;2901;2903;3359;22953;57030	GRIK3;GABRG2;GRIA4;HTR3A;P2RX2;CHRNA3;CHRNB4;GRIN2A;GRIK5;SLC17A7	geneontology_Molecular_Function
GO:0005272	sodium channel activity	http://amigo.geneontology.org/amigo/term/GO:0005272	29	7	0.858038600960125	8.15814112811144	1.65029132085381e-05	0.000505734437035846	2899;2901;6327;6328;6329;6330;55800	GRIK3;SCN3A;SCN4B;SCN2B;SCN3B;SCN4A;GRIK5	geneontology_Molecular_Function
GO:0008201	heparin binding	http://amigo.geneontology.org/amigo/term/GO:0008201	118	13	3.49132947976879	3.72350993377483	4.40651003688064e-05	0.00130818266719894	333;1511;1991;5322;5549;5764;6368;6422;7060;7123;7148;25890;64388	PLA2G5;PRELP;GREM2;CLEC3B;ABI3BP;THBS4;TNXB;PTN;SFRP1;CTSG;CCL23;ELANE;APLP1	geneontology_Molecular_Function
GO:0005539	glycosaminoglycan binding	http://amigo.geneontology.org/amigo/term/GO:0005539	154	15	4.55648084647791	3.29201427711361	4.97317384675622e-05	0.00139114206125746	333;1511;1991;5322;5549;5764;6368;6422;7060;7123;7148;25890;50859;55576;64388	PLA2G5;PRELP;GREM2;CLEC3B;ABI3BP;SPOCK3;THBS4;TNXB;PTN;SFRP1;STAB2;CTSG;CCL23;ELANE;APLP1	geneontology_Molecular_Function
GO:0044325	ion channel binding	http://amigo.geneontology.org/amigo/term/GO:0044325	103	12	3.04751641030665	3.93763261107182	4.97882421923723e-05	0.00139114206125746	287;2273;2316;3745;4842;5348;6330;7881;9472;22999;30818;55800	KCNIP3;KCNAB1;ANK2;RIMS1;SCN4B;SCN3B;NOS1;AKAP6;FXYD1;KCNB1;FHL1;FLNA	geneontology_Molecular_Function
GO:0022824	transmitter-gated ion channel activity	http://amigo.geneontology.org/amigo/term/GO:0022824	48	8	1.42020182227883	5.63300220750552	7.20442313106862e-05	0.00188094518495828	1136;1143;2566;2893;2899;2901;2903;3359	GRIK3;GABRG2;GRIA4;HTR3A;CHRNA3;CHRNB4;GRIN2A;GRIK5	geneontology_Molecular_Function
GO:0022835	transmitter-gated channel activity	http://amigo.geneontology.org/amigo/term/GO:0022835	48	8	1.42020182227883	5.63300220750552	7.20442313106862e-05	0.00188094518495828	1136;1143;2566;2893;2899;2901;2903;3359	GRIK3;GABRG2;GRIA4;HTR3A;CHRNA3;CHRNB4;GRIN2A;GRIK5	geneontology_Molecular_Function
GO:0005248	voltage-gated sodium channel activity	http://amigo.geneontology.org/amigo/term/GO:0005248	16	5	0.473400607426276	10.5618791390728	7.32578650983751e-05	0.00188094518495828	6327;6328;6329;6330;55800	SCN3A;SCN4B;SCN2B;SCN3B;SCN4A	geneontology_Molecular_Function
GO:0017046	peptide hormone binding	http://amigo.geneontology.org/amigo/term/GO:0017046	49	8	1.44978936024297	5.51804297878092	8.39194492938677e-05	0.00209798623234669	117;186;1393;2587;2690;5745;7434;9340	PTH1R;GHR;CRHBP;ADCYAP1R1;VIPR2;GLP2R;GALR1;AGTR2	geneontology_Molecular_Function
GO:0008528	G protein-coupled peptide receptor activity	http://amigo.geneontology.org/amigo/term/GO:0008528	112	12	3.31380425198393	3.62121570482498	0.000113453030222699	0.00276359945414266	117;185;186;2587;4887;5745;6752;6865;6869;7434;9340;114815	TACR1;PTH1R;AGTR1;NPY2R;ADCYAP1R1;VIPR2;TACR2;SORCS1;GLP2R;SSTR2;GALR1;AGTR2	geneontology_Molecular_Function
GO:0017080	sodium channel regulator activity	http://amigo.geneontology.org/amigo/term/GO:0017080	29	6	0.858038600960125	6.99269239552409	0.000170618876331519	0.00399895499722917	4842;5348;6327;6330;53826;55800	FXYD6;SCN4B;SCN2B;SCN3B;NOS1;FXYD1	geneontology_Molecular_Function
GO:0001653	peptide receptor activity	http://amigo.geneontology.org/amigo/term/GO:0001653	117	12	3.46174194180464	3.46646289692647	0.000172586478827785	0.00399895499722917	117;185;186;2587;4887;5745;6752;6865;6869;7434;9340;114815	TACR1;PTH1R;AGTR1;NPY2R;ADCYAP1R1;VIPR2;TACR2;SORCS1;GLP2R;SSTR2;GALR1;AGTR2	geneontology_Molecular_Function
GO:0051015	actin filament binding	http://amigo.geneontology.org/amigo/term/GO:0051015	158	14	4.67483099833448	2.99476066728141	0.00024247040407388	0.00548444961595681	1073;2316;2318;2934;4629;6840;6876;7111;7168;7169;8736;10391;29119;63876	FLNC;TPM2;TMOD1;GSN;SVIL;CTNNA3;TAGLN;PKNOX2;CFL2;TPM1;CORO2B;MYH11;MYOM1;FLNA	geneontology_Molecular_Function
GO:0030553	cGMP binding	http://amigo.geneontology.org/amigo/term/GO:0030553	12	4	0.355050455569707	11.266004415011	0.000308148024316113	0.006807921467449	1258;1261;5138;5593	CNGA3;PRKG2;PDE2A;CNGB1	geneontology_Molecular_Function
GO:0008188	neuropeptide receptor activity	http://amigo.geneontology.org/amigo/term/GO:0008188	34	6	1.00597629078084	5.96435527853525	0.000426560161790102	0.00920982167501356	2587;4887;6752;6865;6869;114815	TACR1;NPY2R;TACR2;SORCS1;SSTR2;GALR1	geneontology_Molecular_Function
GO:1901681	sulfur compound binding	http://amigo.geneontology.org/amigo/term/GO:1901681	168	14	4.9707063779759	2.81650110375276	0.000455669797574387	0.0096196957265704	32;333;1511;1991;5322;5549;5764;6368;6422;7060;7123;7148;25890;64388	PLA2G5;PRELP;GREM2;CLEC3B;ABI3BP;THBS4;TNXB;PTN;SFRP1;ACACB;CTSG;CCL23;ELANE;APLP1	geneontology_Molecular_Function
GO:0042277	peptide binding	http://amigo.geneontology.org/amigo/term/GO:0042277	256	18	7.57440971882042	2.37642280629139	0.000593358375002406	0.0122541403533106	117;154;186;590;1191;1215;1393;1410;2587;2690;2893;2903;5125;5745;6752;7434;9340;22871	PTH1R;BCHE;NLGN1;GHR;CRHBP;ADRB2;ADCYAP1R1;VIPR2;CLU;PCSK5;GRIA4;CRYAB;CMA1;GRIN2A;GLP2R;SSTR2;GALR1;AGTR2	geneontology_Molecular_Function
GO:0005217	intracellular ligand-gated ion channel activity	http://amigo.geneontology.org/amigo/term/GO:0005217	25	5	0.739688449103556	6.75960264900662	0.000715934217764724	0.0144200525454806	1258;1261;6263;57158;57338	CNGA3;RYR3;CNGB1;JPH3;JPH2	geneontology_Molecular_Function
GO:0022843	voltage-gated cation channel activity	http://amigo.geneontology.org/amigo/term/GO:0022843	100	10	2.95875379641423	3.37980132450331	0.000728592128613759	0.0144200525454806	1268;2903;3736;3741;3745;3777;3778;6616;7881;8912	KCNK3;KCNAB1;CNR1;KCNMA1;KCNA1;KCNA5;CACNA1H;GRIN2A;SNAP25;KCNB1	geneontology_Molecular_Function
GO:0033218	amide binding	http://amigo.geneontology.org/amigo/term/GO:0033218	289	19	8.55079847163711	2.22201471161117	0.000952333846219622	0.0184636153858906	32;117;154;186;590;1191;1215;1393;1410;2587;2690;2893;2903;5125;5745;6752;7434;9340;22871	PTH1R;BCHE;NLGN1;GHR;CRHBP;ADRB2;ADCYAP1R1;VIPR2;CLU;PCSK5;GRIA4;CRYAB;ACACB;CMA1;GRIN2A;GLP2R;SSTR2;GALR1;AGTR2	geneontology_Molecular_Function
GO:0005200	structural constituent of cytoskeleton	http://amigo.geneontology.org/amigo/term/GO:0005200	89	9	2.63329087880866	3.41777662028425	0.00123021288353065	0.0233740447870823	287;1674;1756;4741;4744;4747;7168;9118;23336	DES;ANK2;NEFM;NEFL;INA;TPM1;SYNM;NEFH;DMD	geneontology_Molecular_Function
GO:0030551	cyclic nucleotide binding	http://amigo.geneontology.org/amigo/term/GO:0030551	29	5	0.858038600960125	5.82724366293674	0.00145258347867228	0.0270579275438953	1258;1261;5138;5593;64091	CNGA3;POPDC2;PRKG2;PDE2A;CNGB1	geneontology_Molecular_Function
GO:0042165	neurotransmitter binding	http://amigo.geneontology.org/amigo/term/GO:0042165	43	6	1.27226413245812	4.71600184814416	0.0015469915296914	0.0282623452539775	590;1136;1143;1393;3359;60482	SLC5A7;BCHE;CRHBP;HTR3A;CHRNA3;CHRNB4	geneontology_Molecular_Function
GO:0008574	ATP-dependent microtubule motor activity, plus-end-directed	http://amigo.geneontology.org/amigo/term/GO:0008574	18	4	0.532575683354561	7.51066961000736	0.00165532977373539	0.0296710053782759	547;1780;3798;3800	KIF5C;KIF1A;DYNC1I1;KIF5A	geneontology_Molecular_Function
GO:0015085	calcium ion transmembrane transporter activity	http://amigo.geneontology.org/amigo/term/GO:0015085	95	9	2.81081610659351	3.20191704426629	0.00194930662507475	0.0342933572929818	1268;2823;2903;5138;6263;6543;8912;57158;57338	GPM6A;CNR1;PDE2A;RYR3;CACNA1H;GRIN2A;JPH3;SLC8A2;JPH2	geneontology_Molecular_Function
GO:0004970	ionotropic glutamate receptor activity	http://amigo.geneontology.org/amigo/term/GO:0004970	19	4	0.562163221318703	7.11537120948065	0.00204841181893545	0.0348541346479613	2893;2899;2901;2903	GRIK3;GRIA4;GRIN2A;GRIK5	geneontology_Molecular_Function
GO:0005249	voltage-gated potassium channel activity	http://amigo.geneontology.org/amigo/term/GO:0005249	61	7	1.80483981581268	3.87846053631527	0.00205455951609035	0.0348541346479613	3736;3741;3745;3777;3778;6616;7881	KCNK3;KCNAB1;KCNMA1;KCNA1;KCNA5;SNAP25;KCNB1	geneontology_Molecular_Function
GO:0030594	neurotransmitter receptor activity	http://amigo.geneontology.org/amigo/term/GO:0030594	97	9	2.8699911825218	3.13589813613709	0.00225236068254264	0.037539344709044	1129;1136;1143;2566;2893;2899;2901;2903;3359	GRIK3;GABRG2;CHRM2;GRIA4;HTR3A;CHRNA3;CHRNB4;GRIN2A;GRIK5	geneontology_Molecular_Function
GO:0099604	ligand-gated calcium channel activity	http://amigo.geneontology.org/amigo/term/GO:0099604	21	4	0.621338297246987	6.43771680857774	0.00301904440026524	0.0494498651767582	2903;6263;57158;57338	RYR3;GRIN2A;JPH3;JPH2	geneontology_Molecular_Function
GO:0005262	calcium channel activity	http://amigo.geneontology.org/amigo/term/GO:0005262	83	8	2.45576565102381	3.25763983084657	0.00308214422963426	0.0496277460703822	1268;2823;2903;5138;6263;8912;57158;57338	GPM6A;CNR1;PDE2A;RYR3;CACNA1H;GRIN2A;JPH3;JPH2	geneontology_Molecular_Function
