# Supplementary material for: Single-cell and WGCNA uncover a prognostic model and potential oncogenes in colorectal cancer
Source: Biol Proced Online. 2022 Sep 19;24:13. doi: 10.1186/s12575-022-00175-x (PMC9484253; doi:10.1186/s12575-022-00175-x)
Supplement: Supplementary file 12 — Additional file 12: Supplementary Table S5. The results of the cell communication among 20 cell clusters. [file 12575_2022_175_MOESM12_ESM.xls]

source	target	ligand	receptor	prob	pval	interaction_name	interaction_name_2	pathway_name	annotation	evidence
C10	C0	TGFB1	ACVR1B_TGFbR2	0.000643260032132254	0	TGFB1_ACVR1B_TGFBR2	TGFB1 - (ACVR1B+TGFBR2)	TGFb	Secreted Signaling	PMID: 27449815
C17	C0	TGFB1	ACVR1B_TGFbR2	0.000641980044575612	0	TGFB1_ACVR1B_TGFBR2	TGFB1 - (ACVR1B+TGFBR2)	TGFb	Secreted Signaling	PMID: 27449815
C18	C0	TGFB1	ACVR1B_TGFbR2	0.000514506519059865	0	TGFB1_ACVR1B_TGFBR2	TGFB1 - (ACVR1B+TGFBR2)	TGFb	Secreted Signaling	PMID: 27449815
C19	C0	TGFB1	ACVR1B_TGFbR2	0.000510182287400479	0	TGFB1_ACVR1B_TGFBR2	TGFB1 - (ACVR1B+TGFBR2)	TGFb	Secreted Signaling	PMID: 27449815
C5	C0	TGFB1	ACVR1B_TGFbR2	0.000550773667399588	0	TGFB1_ACVR1B_TGFBR2	TGFB1 - (ACVR1B+TGFBR2)	TGFb	Secreted Signaling	PMID: 27449815
C9	C0	TGFB1	ACVR1B_TGFbR2	0.000752669051877041	0	TGFB1_ACVR1B_TGFBR2	TGFB1 - (ACVR1B+TGFBR2)	TGFb	Secreted Signaling	PMID: 27449815
C10	C4	TGFB1	ACVR1B_TGFbR2	0.000547114499849866	0	TGFB1_ACVR1B_TGFBR2	TGFB1 - (ACVR1B+TGFBR2)	TGFb	Secreted Signaling	PMID: 27449815
C17	C4	TGFB1	ACVR1B_TGFbR2	0.000546025642959408	0	TGFB1_ACVR1B_TGFBR2	TGFB1 - (ACVR1B+TGFBR2)	TGFb	Secreted Signaling	PMID: 27449815
C18	C4	TGFB1	ACVR1B_TGFbR2	0.00043759043130405	0	TGFB1_ACVR1B_TGFBR2	TGFB1 - (ACVR1B+TGFBR2)	TGFb	Secreted Signaling	PMID: 27449815
C19	C4	TGFB1	ACVR1B_TGFbR2	0.000433912156124642	0	TGFB1_ACVR1B_TGFBR2	TGFB1 - (ACVR1B+TGFBR2)	TGFb	Secreted Signaling	PMID: 27449815
C5	C4	TGFB1	ACVR1B_TGFbR2	0.000468440299603279	0	TGFB1_ACVR1B_TGFBR2	TGFB1 - (ACVR1B+TGFBR2)	TGFb	Secreted Signaling	PMID: 27449815
C9	C4	TGFB1	ACVR1B_TGFbR2	0.000640189027243518	0	TGFB1_ACVR1B_TGFBR2	TGFB1 - (ACVR1B+TGFBR2)	TGFb	Secreted Signaling	PMID: 27449815
C0	C0	GDF15	TGFBR2	0.00172880549317949	0	GDF15_TGFBR2	GDF15 - TGFBR2	GDF	Secreted Signaling	KEGG: hsa04350
C4	C0	GDF15	TGFBR2	0.00115589271044848	0	GDF15_TGFBR2	GDF15 - TGFBR2	GDF	Secreted Signaling	KEGG: hsa04350
C6	C0	GDF15	TGFBR2	0.00055387409865498	0	GDF15_TGFBR2	GDF15 - TGFBR2	GDF	Secreted Signaling	KEGG: hsa04350
C0	C14	GDF15	TGFBR2	0.00501596533223337	0	GDF15_TGFBR2	GDF15 - TGFBR2	GDF	Secreted Signaling	KEGG: hsa04350
C4	C14	GDF15	TGFBR2	0.00335737683377932	0	GDF15_TGFBR2	GDF15 - TGFBR2	GDF	Secreted Signaling	KEGG: hsa04350
C6	C14	GDF15	TGFBR2	0.00161061760143995	0	GDF15_TGFBR2	GDF15 - TGFBR2	GDF	Secreted Signaling	KEGG: hsa04350
C0	C18	GDF15	TGFBR2	0.0190672269622813	0	GDF15_TGFBR2	GDF15 - TGFBR2	GDF	Secreted Signaling	KEGG: hsa04350
C4	C18	GDF15	TGFBR2	0.0128222974597621	0	GDF15_TGFBR2	GDF15 - TGFBR2	GDF	Secreted Signaling	KEGG: hsa04350
C6	C18	GDF15	TGFBR2	0.00618172022015655	0	GDF15_TGFBR2	GDF15 - TGFBR2	GDF	Secreted Signaling	KEGG: hsa04350
C0	C19	GDF15	TGFBR2	0.00464739054466406	0	GDF15_TGFBR2	GDF15 - TGFBR2	GDF	Secreted Signaling	KEGG: hsa04350
C4	C19	GDF15	TGFBR2	0.00311029470244981	0	GDF15_TGFBR2	GDF15 - TGFBR2	GDF	Secreted Signaling	KEGG: hsa04350
C6	C19	GDF15	TGFBR2	0.00149189369602549	0	GDF15_TGFBR2	GDF15 - TGFBR2	GDF	Secreted Signaling	KEGG: hsa04350
C0	C4	GDF15	TGFBR2	0.00149933737834676	0	GDF15_TGFBR2	GDF15 - TGFBR2	GDF	Secreted Signaling	KEGG: hsa04350
C4	C4	GDF15	TGFBR2	0.00100239219799319	0	GDF15_TGFBR2	GDF15 - TGFBR2	GDF	Secreted Signaling	KEGG: hsa04350
C6	C4	GDF15	TGFBR2	0.000480282154069697	0	GDF15_TGFBR2	GDF15 - TGFBR2	GDF	Secreted Signaling	KEGG: hsa04350
C14	C0	WNT2B	FZD5_LRP5	0.000184185203424109	0	WNT2B_FZD5_LRP5	WNT2B - (FZD5+LRP5)	WNT	Secreted Signaling	KEGG: hsa04310; PMID: 23209147
C14	C4	WNT2B	FZD5_LRP5	0.000169111116534157	0	WNT2B_FZD5_LRP5	WNT2B - (FZD5+LRP5)	WNT	Secreted Signaling	KEGG: hsa04310; PMID: 23209147
C14	C4	WNT2B	FZD5_LRP6	0.000136871624657906	0	WNT2B_FZD5_LRP6	WNT2B - (FZD5+LRP6)	WNT	Secreted Signaling	KEGG: hsa04310; PMID: 23209147
C0	C0	AREG	EGFR	0.00104751820014972	0	AREG_EGFR	AREG - EGFR	EGF	Secreted Signaling	KEGG: hsa04012
C10	C0	AREG	EGFR	0.00077109249739648	0	AREG_EGFR	AREG - EGFR	EGF	Secreted Signaling	KEGG: hsa04012
C13	C0	AREG	EGFR	0.00263582227057444	0	AREG_EGFR	AREG - EGFR	EGF	Secreted Signaling	KEGG: hsa04012
C17	C0	AREG	EGFR	0.00337718889206021	0	AREG_EGFR	AREG - EGFR	EGF	Secreted Signaling	KEGG: hsa04012
C19	C0	AREG	EGFR	0.000134102241282999	0	AREG_EGFR	AREG - EGFR	EGF	Secreted Signaling	KEGG: hsa04012
C3	C0	AREG	EGFR	0.000495458183390989	0	AREG_EGFR	AREG - EGFR	EGF	Secreted Signaling	KEGG: hsa04012
C4	C0	AREG	EGFR	0.00108037047328421	0	AREG_EGFR	AREG - EGFR	EGF	Secreted Signaling	KEGG: hsa04012
C6	C0	AREG	EGFR	0.000639728687766983	0	AREG_EGFR	AREG - EGFR	EGF	Secreted Signaling	KEGG: hsa04012
C0	C14	AREG	EGFR	0.00207159884786974	0	AREG_EGFR	AREG - EGFR	EGF	Secreted Signaling	KEGG: hsa04012
C10	C14	AREG	EGFR	0.00152534493413946	0	AREG_EGFR	AREG - EGFR	EGF	Secreted Signaling	KEGG: hsa04012
C13	C14	AREG	EGFR	0.00520457972405179	0	AREG_EGFR	AREG - EGFR	EGF	Secreted Signaling	KEGG: hsa04012
C17	C14	AREG	EGFR	0.006663622713593	0	AREG_EGFR	AREG - EGFR	EGF	Secreted Signaling	KEGG: hsa04012
C19	C14	AREG	EGFR	0.000265441312381627	0	AREG_EGFR	AREG - EGFR	EGF	Secreted Signaling	KEGG: hsa04012
C3	C14	AREG	EGFR	0.000980360468794288	0	AREG_EGFR	AREG - EGFR	EGF	Secreted Signaling	KEGG: hsa04012
C4	C14	AREG	EGFR	0.00213649965506177	0	AREG_EGFR	AREG - EGFR	EGF	Secreted Signaling	KEGG: hsa04012
C6	C14	AREG	EGFR	0.00126564895332127	0	AREG_EGFR	AREG - EGFR	EGF	Secreted Signaling	KEGG: hsa04012
C0	C4	AREG	EGFR	0.0008418665614328	0	AREG_EGFR	AREG - EGFR	EGF	Secreted Signaling	KEGG: hsa04012
C10	C4	AREG	EGFR	0.000619675844617891	0	AREG_EGFR	AREG - EGFR	EGF	Secreted Signaling	KEGG: hsa04012
C13	C4	AREG	EGFR	0.00211901187525815	0	AREG_EGFR	AREG - EGFR	EGF	Secreted Signaling	KEGG: hsa04012
C17	C4	AREG	EGFR	0.00271541317347398	0	AREG_EGFR	AREG - EGFR	EGF	Secreted Signaling	KEGG: hsa04012
C19	C4	AREG	EGFR	0.000107755578956386	0	AREG_EGFR	AREG - EGFR	EGF	Secreted Signaling	KEGG: hsa04012
C3	C4	AREG	EGFR	0.000398145280413207	0	AREG_EGFR	AREG - EGFR	EGF	Secreted Signaling	KEGG: hsa04012
C4	C4	AREG	EGFR	0.000868274792371788	0	AREG_EGFR	AREG - EGFR	EGF	Secreted Signaling	KEGG: hsa04012
C6	C4	AREG	EGFR	0.000514094201005034	0	AREG_EGFR	AREG - EGFR	EGF	Secreted Signaling	KEGG: hsa04012
C0	C0	AREG	EGFR_ERBB2	0.00205888726617053	0	AREG_EGFR_ERBB2	AREG - (EGFR+ERBB2)	EGF	Secreted Signaling	KEGG: hsa04012
C10	C0	AREG	EGFR_ERBB2	0.00151598014075251	0	AREG_EGFR_ERBB2	AREG - (EGFR+ERBB2)	EGF	Secreted Signaling	KEGG: hsa04012
C13	C0	AREG	EGFR_ERBB2	0.00517274344090747	0	AREG_EGFR_ERBB2	AREG - (EGFR+ERBB2)	EGF	Secreted Signaling	KEGG: hsa04012
C17	C0	AREG	EGFR_ERBB2	0.0066229209195618	0	AREG_EGFR_ERBB2	AREG - (EGFR+ERBB2)	EGF	Secreted Signaling	KEGG: hsa04012
C19	C0	AREG	EGFR_ERBB2	0.000263809602486818	0	AREG_EGFR_ERBB2	AREG - (EGFR+ERBB2)	EGF	Secreted Signaling	KEGG: hsa04012
C3	C0	AREG	EGFR_ERBB2	0.000974338320410461	0	AREG_EGFR_ERBB2	AREG - (EGFR+ERBB2)	EGF	Secreted Signaling	KEGG: hsa04012
C4	C0	AREG	EGFR_ERBB2	0.00212339068151367	0	AREG_EGFR_ERBB2	AREG - (EGFR+ERBB2)	EGF	Secreted Signaling	KEGG: hsa04012
C6	C0	AREG	EGFR_ERBB2	0.00125787654426738	0	AREG_EGFR_ERBB2	AREG - (EGFR+ERBB2)	EGF	Secreted Signaling	KEGG: hsa04012
C0	C4	AREG	EGFR_ERBB2	0.00153385529364847	0	AREG_EGFR_ERBB2	AREG - (EGFR+ERBB2)	EGF	Secreted Signaling	KEGG: hsa04012
C10	C4	AREG	EGFR_ERBB2	0.00112923697003965	0	AREG_EGFR_ERBB2	AREG - (EGFR+ERBB2)	EGF	Secreted Signaling	KEGG: hsa04012
C13	C4	AREG	EGFR_ERBB2	0.00385672314612652	0	AREG_EGFR_ERBB2	AREG - (EGFR+ERBB2)	EGF	Secreted Signaling	KEGG: hsa04012
C17	C4	AREG	EGFR_ERBB2	0.00493978661736866	0	AREG_EGFR_ERBB2	AREG - (EGFR+ERBB2)	EGF	Secreted Signaling	KEGG: hsa04012
C19	C4	AREG	EGFR_ERBB2	0.000196446029291993	0	AREG_EGFR_ERBB2	AREG - (EGFR+ERBB2)	EGF	Secreted Signaling	KEGG: hsa04012
C3	C4	AREG	EGFR_ERBB2	0.000725673497286425	0	AREG_EGFR_ERBB2	AREG - (EGFR+ERBB2)	EGF	Secreted Signaling	KEGG: hsa04012
C4	C4	AREG	EGFR_ERBB2	0.00158193592032694	0	AREG_EGFR_ERBB2	AREG - (EGFR+ERBB2)	EGF	Secreted Signaling	KEGG: hsa04012
C6	C4	AREG	EGFR_ERBB2	0.000936916648524061	0	AREG_EGFR_ERBB2	AREG - (EGFR+ERBB2)	EGF	Secreted Signaling	KEGG: hsa04012
C0	C0	HBEGF	EGFR	0.000245619966493126	0	HBEGF_EGFR	HBEGF - EGFR	EGF	Secreted Signaling	KEGG: hsa04012
C4	C0	HBEGF	EGFR	0.000181921466245837	0	HBEGF_EGFR	HBEGF - EGFR	EGF	Secreted Signaling	KEGG: hsa04012
C5	C0	HBEGF	EGFR	0.000573814783389568	0	HBEGF_EGFR	HBEGF - EGFR	EGF	Secreted Signaling	KEGG: hsa04012
C0	C14	HBEGF	EGFR	0.000486125843736033	0	HBEGF_EGFR	HBEGF - EGFR	EGF	Secreted Signaling	KEGG: hsa04012
C4	C14	HBEGF	EGFR	0.0003600775833901	0	HBEGF_EGFR	HBEGF - EGFR	EGF	Secreted Signaling	KEGG: hsa04012
C5	C14	HBEGF	EGFR	0.00113531714846791	0	HBEGF_EGFR	HBEGF - EGFR	EGF	Secreted Signaling	KEGG: hsa04012
C0	C4	HBEGF	EGFR	0.000197368078328413	0	HBEGF_EGFR	HBEGF - EGFR	EGF	Secreted Signaling	KEGG: hsa04012
C4	C4	HBEGF	EGFR	0.000146181278757852	0	HBEGF_EGFR	HBEGF - EGFR	EGF	Secreted Signaling	KEGG: hsa04012
C5	C4	HBEGF	EGFR	0.000461118966890789	0	HBEGF_EGFR	HBEGF - EGFR	EGF	Secreted Signaling	KEGG: hsa04012
C0	C0	HBEGF	EGFR_ERBB2	0.00048313820657704	0	HBEGF_EGFR_ERBB2	HBEGF - (EGFR+ERBB2)	EGF	Secreted Signaling	KEGG: hsa04012
C4	C0	HBEGF	EGFR_ERBB2	0.000357864337551533	0	HBEGF_EGFR_ERBB2	HBEGF - (EGFR+ERBB2)	EGF	Secreted Signaling	KEGG: hsa04012
C5	C0	HBEGF	EGFR_ERBB2	0.00112834420884443	0	HBEGF_EGFR_ERBB2	HBEGF - (EGFR+ERBB2)	EGF	Secreted Signaling	KEGG: hsa04012
C0	C4	HBEGF	EGFR_ERBB2	0.000359789403383539	0	HBEGF_EGFR_ERBB2	HBEGF - (EGFR+ERBB2)	EGF	Secreted Signaling	KEGG: hsa04012
C4	C4	HBEGF	EGFR_ERBB2	0.000266490364135677	0	HBEGF_EGFR_ERBB2	HBEGF - (EGFR+ERBB2)	EGF	Secreted Signaling	KEGG: hsa04012
C5	C4	HBEGF	EGFR_ERBB2	0.000840407984112203	0	HBEGF_EGFR_ERBB2	HBEGF - (EGFR+ERBB2)	EGF	Secreted Signaling	KEGG: hsa04012
C5	C0	EREG	EGFR	0.000427429015274132	0	EREG_EGFR	EREG - EGFR	EGF	Secreted Signaling	KEGG: hsa04012
C5	C14	EREG	EGFR	0.000845807857766967	0	EREG_EGFR	EREG - EGFR	EGF	Secreted Signaling	KEGG: hsa04012
C5	C4	EREG	EGFR	0.000343473124249014	0	EREG_EGFR	EREG - EGFR	EGF	Secreted Signaling	KEGG: hsa04012
C5	C0	EREG	EGFR_ERBB2	0.000840611542331727	0	EREG_EGFR_ERBB2	EREG - (EGFR+ERBB2)	EGF	Secreted Signaling	KEGG: hsa04012
C5	C4	EREG	EGFR_ERBB2	0.00062605428363748	0	EREG_EGFR_ERBB2	EREG - (EGFR+ERBB2)	EGF	Secreted Signaling	KEGG: hsa04012
C14	C14	FGF7	FGFR1	0.030534683453179	0	FGF7_FGFR1	FGF7 - FGFR1	FGF	Secreted Signaling	PMC: 4393358
C0	C14	PDGFA	PDGFRA	0.00151786835082643	0	PDGFA_PDGFRA	PDGFA - PDGFRA	PDGF	Secreted Signaling	PMID: 15207812
C13	C14	PDGFA	PDGFRA	0.00346213023756705	0	PDGFA_PDGFRA	PDGFA - PDGFRA	PDGF	Secreted Signaling	PMID: 15207812
C0	C14	PDGFA	PDGFRB	0.000561597679240808	0	PDGFA_PDGFRB	PDGFA - PDGFRB	PDGF	Secreted Signaling	PMID: 15207812
C13	C14	PDGFA	PDGFRB	0.00128339141830327	0	PDGFA_PDGFRB	PDGFA - PDGFRB	PDGF	Secreted Signaling	PMID: 15207812
C18	C14	PDGFD	PDGFRB	0.00112377552674306	0	PDGFD_PDGFRB	PDGFD - PDGFRB	PDGF	Secreted Signaling	PMID: 15207812
C0	C18	VEGFA	FLT1	0.000271408927686136	0	VEGFA_VEGFR1	VEGFA - VEGFR1	VEGF	Secreted Signaling	KEGG: hsa04370; PMID: 16633338
C13	C18	VEGFA	FLT1	0.000292803352107304	0	VEGFA_VEGFR1	VEGFA - VEGFR1	VEGF	Secreted Signaling	KEGG: hsa04370; PMID: 16633338
C16	C18	VEGFA	FLT1	0.000290599138519208	0	VEGFA_VEGFR1	VEGFA - VEGFR1	VEGF	Secreted Signaling	KEGG: hsa04370; PMID: 16633338
C3	C18	VEGFA	FLT1	0.000175904080530042	0	VEGFA_VEGFR1	VEGFA - VEGFR1	VEGF	Secreted Signaling	KEGG: hsa04370; PMID: 16633338
C4	C18	VEGFA	FLT1	0.000183316235253912	0	VEGFA_VEGFR1	VEGFA - VEGFR1	VEGF	Secreted Signaling	KEGG: hsa04370; PMID: 16633338
C6	C18	VEGFA	FLT1	0.000131191473012324	0	VEGFA_VEGFR1	VEGFA - VEGFR1	VEGF	Secreted Signaling	KEGG: hsa04370; PMID: 16633338
C14	C18	VEGFB	FLT1	3.40602157237413e-05	0	VEGFB_VEGFR1	VEGFB - VEGFR1	VEGF	Secreted Signaling	KEGG: hsa04370; PMID: 16633338
C19	C18	VEGFB	FLT1	0.000406918369788047	0	VEGFB_VEGFR1	VEGFB - VEGFR1	VEGF	Secreted Signaling	KEGG: hsa04370; PMID: 16633338
C4	C18	VEGFB	FLT1	8.03553077823894e-05	0	VEGFB_VEGFR1	VEGFB - VEGFR1	VEGF	Secreted Signaling	KEGG: hsa04370; PMID: 16633338
C14	C0	IGF1	ITGA6_ITGB4	0.000638330247940134	0	IGF1_ITGA6_ITGB4	IGF1 - (ITGA6+ITGB4)	IGF	Secreted Signaling	PMID: 28190785; PMID: 28873464
C14	C13	IGF1	ITGA6_ITGB4	0.000363710959402537	0	IGF1_ITGA6_ITGB4	IGF1 - (ITGA6+ITGB4)	IGF	Secreted Signaling	PMID: 28190785; PMID: 28873464
C14	C18	IGF1	ITGA6_ITGB4	0.000286014018457809	0	IGF1_ITGA6_ITGB4	IGF1 - (ITGA6+ITGB4)	IGF	Secreted Signaling	PMID: 28190785; PMID: 28873464
C14	C4	IGF1	ITGA6_ITGB4	0.000522724200255629	0	IGF1_ITGA6_ITGB4	IGF1 - (ITGA6+ITGB4)	IGF	Secreted Signaling	PMID: 28190785; PMID: 28873464
C14	C6	IGF1	ITGA6_ITGB4	0.000387907608925882	0	IGF1_ITGA6_ITGB4	IGF1 - (ITGA6+ITGB4)	IGF	Secreted Signaling	PMID: 28190785; PMID: 28873464
C1	C5	CCL5	CCR1	0.0227962123638542	0	CCL5_CCR1	CCL5 - CCR1	CCL	Secreted Signaling	KEGG: hsa04060
C10	C5	CCL5	CCR1	0.0243131115086265	0	CCL5_CCR1	CCL5 - CCR1	CCL	Secreted Signaling	KEGG: hsa04060
C9	C5	CCL5	CCR1	0.0203454665631385	0	CCL5_CCR1	CCL5 - CCR1	CCL	Secreted Signaling	KEGG: hsa04060
C5	C5	CCL3	CCR1	0.00125232668670161	0	CCL3_CCR1	CCL3 - CCR1	CCL	Secreted Signaling	KEGG: hsa04060
C9	C5	CCL3	CCR1	0.0016216486907338	0	CCL3_CCR1	CCL3 - CCR1	CCL	Secreted Signaling	KEGG: hsa04060
C1	C5	CCL3L1	CCR1	0.00198487573588414	0	CCL3L1_CCR1	CCL3L1 - CCR1	CCL	Secreted Signaling	KEGG: hsa04060
C10	C5	CCL3L1	CCR1	0.00196201703644168	0	CCL3L1_CCR1	CCL3L1 - CCR1	CCL	Secreted Signaling	KEGG: hsa04060
C0	C5	CCL15	CCR1	0.000798265479831494	0	CCL15_CCR1	CCL15 - CCR1	CCL	Secreted Signaling	KEGG: hsa04060
C13	C5	CCL15	CCR1	0.00386684395045569	0	CCL15_CCR1	CCL15 - CCR1	CCL	Secreted Signaling	KEGG: hsa04060
C4	C5	CCL15	CCR1	0.00111948243964288	0	CCL15_CCR1	CCL15 - CCR1	CCL	Secreted Signaling	KEGG: hsa04060
C6	C5	CCL15	CCR1	0.000914118173628061	0	CCL15_CCR1	CCL15 - CCR1	CCL	Secreted Signaling	KEGG: hsa04060
C4	C2	CCL20	CCR6	0.000922311065601807	0	CCL20_CCR6	CCL20 - CCR6	CCL	Secreted Signaling	KEGG: hsa04060
C4	C7	CCL20	CCR6	0.00111039191677433	0	CCL20_CCR6	CCL20 - CCR6	CCL	Secreted Signaling	KEGG: hsa04060
C18	C8	CCL21	CCR7	0.00704980345545547	0	CCL21_CCR7	CCL21 - CCR7	CCL	Secreted Signaling	KEGG: hsa04060
C18	C14	CCL21	ACKR4	0.00304519900343367	0	CCL21_ACKR4	CCL21 - ACKR4	CCL	Secreted Signaling	KEGG: hsa04060
C0	C11	CCL28	CCR10	0.000683095298158237	0	CCL28_CCR10	CCL28 - CCR10	CCL	Secreted Signaling	KEGG: hsa04060
C13	C11	CCL28	CCR10	0.00127881334022527	0	CCL28_CCR10	CCL28 - CCR10	CCL	Secreted Signaling	KEGG: hsa04060
C4	C11	CCL28	CCR10	0.000437712172496599	0	CCL28_CCR10	CCL28 - CCR10	CCL	Secreted Signaling	KEGG: hsa04060
C1	C18	CCL5	ACKR1	0.0595962053697921	0	CCL5_ACKR1	CCL5 - ACKR1	CCL	Secreted Signaling	PMID: 26740381
C10	C18	CCL5	ACKR1	0.063402960417631	0	CCL5_ACKR1	CCL5 - ACKR1	CCL	Secreted Signaling	PMID: 26740381
C9	C18	CCL5	ACKR1	0.0534054272539862	0	CCL5_ACKR1	CCL5 - ACKR1	CCL	Secreted Signaling	PMID: 26740381
C0	C18	CXCL1	ACKR1	0.00118008436077774	0	CXCL1_ACKR1	CXCL1 - ACKR1	CXCL	Secreted Signaling	PMID: 26740381
C4	C18	CXCL1	ACKR1	0.00209635262042255	0	CXCL1_ACKR1	CXCL1 - ACKR1	CXCL	Secreted Signaling	PMID: 26740381
C0	C18	CXCL2	ACKR1	0.00174433254683482	0	CXCL2_ACKR1	CXCL2 - ACKR1	CXCL	Secreted Signaling	PMID: 26740381
C18	C18	CXCL2	ACKR1	0.00670857921284871	0	CXCL2_ACKR1	CXCL2 - ACKR1	CXCL	Secreted Signaling	PMID: 26740381
C4	C18	CXCL2	ACKR1	0.00278721893829574	0	CXCL2_ACKR1	CXCL2 - ACKR1	CXCL	Secreted Signaling	PMID: 26740381
C0	C18	CXCL3	ACKR1	0.00310785001915038	0	CXCL3_ACKR1	CXCL3 - ACKR1	CXCL	Secreted Signaling	PMID: 26740381
C4	C18	CXCL3	ACKR1	0.00723919247153479	0	CXCL3_ACKR1	CXCL3 - ACKR1	CXCL	Secreted Signaling	PMID: 26740381
C5	C18	CXCL8	ACKR1	0.0071308564089381	0	CXCL8_ACKR1	CXCL8 - ACKR1	CXCL	Secreted Signaling	PMID: 26740381
C14	C1	CXCL12	CXCR4	0.0486120126911329	0	CXCL12_CXCR4	CXCL12 - CXCR4	CXCL	Secreted Signaling	KEGG: hsa04060
C14	C10	CXCL12	CXCR4	0.0128756462657777	0	CXCL12_CXCR4	CXCL12 - CXCR4	CXCL	Secreted Signaling	KEGG: hsa04060
C14	C12	CXCL12	CXCR4	0.0467546744248279	0	CXCL12_CXCR4	CXCL12 - CXCR4	CXCL	Secreted Signaling	KEGG: hsa04060
C14	C17	CXCL12	CXCR4	0.0620039259326227	0	CXCL12_CXCR4	CXCL12 - CXCR4	CXCL	Secreted Signaling	KEGG: hsa04060
C14	C19	CXCL12	CXCR4	0.0752573543428814	0	CXCL12_CXCR4	CXCL12 - CXCR4	CXCL	Secreted Signaling	KEGG: hsa04060
C14	C2	CXCL12	CXCR4	0.104516026177537	0	CXCL12_CXCR4	CXCL12 - CXCR4	CXCL	Secreted Signaling	KEGG: hsa04060
C14	C5	CXCL12	CXCR4	0.0136618026120707	0	CXCL12_CXCR4	CXCL12 - CXCR4	CXCL	Secreted Signaling	KEGG: hsa04060
C14	C7	CXCL12	CXCR4	0.108042078188077	0	CXCL12_CXCR4	CXCL12 - CXCR4	CXCL	Secreted Signaling	KEGG: hsa04060
C14	C8	CXCL12	CXCR4	0.0560106264189812	0	CXCL12_CXCR4	CXCL12 - CXCR4	CXCL	Secreted Signaling	KEGG: hsa04060
C14	C9	CXCL12	CXCR4	0.0181937644240432	0	CXCL12_CXCR4	CXCL12 - CXCR4	CXCL	Secreted Signaling	KEGG: hsa04060
C14	C14	CXCL12	ACKR3	0.0333763592157947	0	CXCL12_ACKR3	CXCL12 - ACKR3	CXCL	Secreted Signaling	KEGG: hsa04060
C0	C1	CXCL16	CXCR6	0.00107034001532717	0	CXCL16_CXCR6	CXCL16 - CXCR6	CXCL	Secreted Signaling	KEGG: hsa04060
C4	C1	CXCL16	CXCR6	0.00104744060252972	0	CXCL16_CXCR6	CXCL16 - CXCR6	CXCL	Secreted Signaling	KEGG: hsa04060
C5	C1	CXCL16	CXCR6	0.00202791986058122	0	CXCL16_CXCR6	CXCL16 - CXCR6	CXCL	Secreted Signaling	KEGG: hsa04060
C0	C1	MIF	CD74_CXCR4	0.0349986631072509	0	MIF_CD74_CXCR4	MIF - (CD74+CXCR4)	MIF	Secreted Signaling	PMID: 29637711; PMID: 24760155
C10	C1	MIF	CD74_CXCR4	0.0268399709599384	0	MIF_CD74_CXCR4	MIF - (CD74+CXCR4)	MIF	Secreted Signaling	PMID: 29637711; PMID: 24760155
C12	C1	MIF	CD74_CXCR4	0.0281461058226079	0	MIF_CD74_CXCR4	MIF - (CD74+CXCR4)	MIF	Secreted Signaling	PMID: 29637711; PMID: 24760155
C15	C1	MIF	CD74_CXCR4	0.0480065917941398	0	MIF_CD74_CXCR4	MIF - (CD74+CXCR4)	MIF	Secreted Signaling	PMID: 29637711; PMID: 24760155
C16	C1	MIF	CD74_CXCR4	0.0277220869769347	0.02	MIF_CD74_CXCR4	MIF - (CD74+CXCR4)	MIF	Secreted Signaling	PMID: 29637711; PMID: 24760155
C4	C1	MIF	CD74_CXCR4	0.0436127283746332	0	MIF_CD74_CXCR4	MIF - (CD74+CXCR4)	MIF	Secreted Signaling	PMID: 29637711; PMID: 24760155
C15	C10	MIF	CD74_CXCR4	0.0351077946771445	0	MIF_CD74_CXCR4	MIF - (CD74+CXCR4)	MIF	Secreted Signaling	PMID: 29637711; PMID: 24760155
C4	C10	MIF	CD74_CXCR4	0.031855006034611	0	MIF_CD74_CXCR4	MIF - (CD74+CXCR4)	MIF	Secreted Signaling	PMID: 29637711; PMID: 24760155
C0	C12	MIF	CD74_CXCR4	0.0990819372379858	0	MIF_CD74_CXCR4	MIF - (CD74+CXCR4)	MIF	Secreted Signaling	PMID: 29637711; PMID: 24760155
C1	C12	MIF	CD74_CXCR4	0.0691621397981633	0	MIF_CD74_CXCR4	MIF - (CD74+CXCR4)	MIF	Secreted Signaling	PMID: 29637711; PMID: 24760155
C10	C12	MIF	CD74_CXCR4	0.0771792878642395	0	MIF_CD74_CXCR4	MIF - (CD74+CXCR4)	MIF	Secreted Signaling	PMID: 29637711; PMID: 24760155
C11	C12	MIF	CD74_CXCR4	0.0623712296877419	0	MIF_CD74_CXCR4	MIF - (CD74+CXCR4)	MIF	Secreted Signaling	PMID: 29637711; PMID: 24760155
C12	C12	MIF	CD74_CXCR4	0.0807319013237188	0	MIF_CD74_CXCR4	MIF - (CD74+CXCR4)	MIF	Secreted Signaling	PMID: 29637711; PMID: 24760155
C14	C12	MIF	CD74_CXCR4	0.0686399583268825	0	MIF_CD74_CXCR4	MIF - (CD74+CXCR4)	MIF	Secreted Signaling	PMID: 29637711; PMID: 24760155
C15	C12	MIF	CD74_CXCR4	0.132634030399153	0	MIF_CD74_CXCR4	MIF - (CD74+CXCR4)	MIF	Secreted Signaling	PMID: 29637711; PMID: 24760155
C16	C12	MIF	CD74_CXCR4	0.0795805512564147	0	MIF_CD74_CXCR4	MIF - (CD74+CXCR4)	MIF	Secreted Signaling	PMID: 29637711; PMID: 24760155
C17	C12	MIF	CD74_CXCR4	0.0707315304194786	0	MIF_CD74_CXCR4	MIF - (CD74+CXCR4)	MIF	Secreted Signaling	PMID: 29637711; PMID: 24760155
C18	C12	MIF	CD74_CXCR4	0.0669811922430964	0	MIF_CD74_CXCR4	MIF - (CD74+CXCR4)	MIF	Secreted Signaling	PMID: 29637711; PMID: 24760155
C19	C12	MIF	CD74_CXCR4	0.0587250291500994	0	MIF_CD74_CXCR4	MIF - (CD74+CXCR4)	MIF	Secreted Signaling	PMID: 29637711; PMID: 24760155
C3	C12	MIF	CD74_CXCR4	0.0693513143516609	0	MIF_CD74_CXCR4	MIF - (CD74+CXCR4)	MIF	Secreted Signaling	PMID: 29637711; PMID: 24760155
C4	C12	MIF	CD74_CXCR4	0.121482947260606	0	MIF_CD74_CXCR4	MIF - (CD74+CXCR4)	MIF	Secreted Signaling	PMID: 29637711; PMID: 24760155
C5	C12	MIF	CD74_CXCR4	0.0518865435369382	0	MIF_CD74_CXCR4	MIF - (CD74+CXCR4)	MIF	Secreted Signaling	PMID: 29637711; PMID: 24760155
C6	C12	MIF	CD74_CXCR4	0.0670382987470526	0	MIF_CD74_CXCR4	MIF - (CD74+CXCR4)	MIF	Secreted Signaling	PMID: 29637711; PMID: 24760155
C8	C12	MIF	CD74_CXCR4	0.0284762597541178	0.02	MIF_CD74_CXCR4	MIF - (CD74+CXCR4)	MIF	Secreted Signaling	PMID: 29637711; PMID: 24760155
C9	C12	MIF	CD74_CXCR4	0.0284553743553059	0.02	MIF_CD74_CXCR4	MIF - (CD74+CXCR4)	MIF	Secreted Signaling	PMID: 29637711; PMID: 24760155
C0	C17	MIF	CD74_CXCR4	0.0660270867765967	0	MIF_CD74_CXCR4	MIF - (CD74+CXCR4)	MIF	Secreted Signaling	PMID: 29637711; PMID: 24760155
C1	C17	MIF	CD74_CXCR4	0.0455838318498372	0	MIF_CD74_CXCR4	MIF - (CD74+CXCR4)	MIF	Secreted Signaling	PMID: 29637711; PMID: 24760155
C10	C17	MIF	CD74_CXCR4	0.0510176253003683	0	MIF_CD74_CXCR4	MIF - (CD74+CXCR4)	MIF	Secreted Signaling	PMID: 29637711; PMID: 24760155
C11	C17	MIF	CD74_CXCR4	0.0410060474585929	0	MIF_CD74_CXCR4	MIF - (CD74+CXCR4)	MIF	Secreted Signaling	PMID: 29637711; PMID: 24760155
C12	C17	MIF	CD74_CXCR4	0.0534357313692852	0	MIF_CD74_CXCR4	MIF - (CD74+CXCR4)	MIF	Secreted Signaling	PMID: 29637711; PMID: 24760155
C14	C17	MIF	CD74_CXCR4	0.045231018860687	0	MIF_CD74_CXCR4	MIF - (CD74+CXCR4)	MIF	Secreted Signaling	PMID: 29637711; PMID: 24760155
C15	C17	MIF	CD74_CXCR4	0.0894977788794178	0	MIF_CD74_CXCR4	MIF - (CD74+CXCR4)	MIF	Secreted Signaling	PMID: 29637711; PMID: 24760155
C16	C17	MIF	CD74_CXCR4	0.0526513667167284	0	MIF_CD74_CXCR4	MIF - (CD74+CXCR4)	MIF	Secreted Signaling	PMID: 29637711; PMID: 24760155
C17	C17	MIF	CD74_CXCR4	0.0466450065943264	0	MIF_CD74_CXCR4	MIF - (CD74+CXCR4)	MIF	Secreted Signaling	PMID: 29637711; PMID: 24760155
C18	C17	MIF	CD74_CXCR4	0.0441111646244346	0	MIF_CD74_CXCR4	MIF - (CD74+CXCR4)	MIF	Secreted Signaling	PMID: 29637711; PMID: 24760155
C19	C17	MIF	CD74_CXCR4	0.0385574862451372	0	MIF_CD74_CXCR4	MIF - (CD74+CXCR4)	MIF	Secreted Signaling	PMID: 29637711; PMID: 24760155
C3	C17	MIF	CD74_CXCR4	0.0457116813296855	0	MIF_CD74_CXCR4	MIF - (CD74+CXCR4)	MIF	Secreted Signaling	PMID: 29637711; PMID: 24760155
C4	C17	MIF	CD74_CXCR4	0.0816320153935217	0	MIF_CD74_CXCR4	MIF - (CD74+CXCR4)	MIF	Secreted Signaling	PMID: 29637711; PMID: 24760155
C5	C17	MIF	CD74_CXCR4	0.0339827085115508	0	MIF_CD74_CXCR4	MIF - (CD74+CXCR4)	MIF	Secreted Signaling	PMID: 29637711; PMID: 24760155
C6	C17	MIF	CD74_CXCR4	0.044149695359217	0	MIF_CD74_CXCR4	MIF - (CD74+CXCR4)	MIF	Secreted Signaling	PMID: 29637711; PMID: 24760155
C0	C19	MIF	CD74_CXCR4	0.129212798671102	0	MIF_CD74_CXCR4	MIF - (CD74+CXCR4)	MIF	Secreted Signaling	PMID: 29637711; PMID: 24760155
C1	C19	MIF	CD74_CXCR4	0.0911145689923012	0	MIF_CD74_CXCR4	MIF - (CD74+CXCR4)	MIF	Secreted Signaling	PMID: 29637711; PMID: 24760155
C10	C19	MIF	CD74_CXCR4	0.101399201429279	0	MIF_CD74_CXCR4	MIF - (CD74+CXCR4)	MIF	Secreted Signaling	PMID: 29637711; PMID: 24760155
C11	C19	MIF	CD74_CXCR4	0.0823589003482284	0	MIF_CD74_CXCR4	MIF - (CD74+CXCR4)	MIF	Secreted Signaling	PMID: 29637711; PMID: 24760155
C12	C19	MIF	CD74_CXCR4	0.105938689063269	0	MIF_CD74_CXCR4	MIF - (CD74+CXCR4)	MIF	Secreted Signaling	PMID: 29637711; PMID: 24760155
C14	C19	MIF	CD74_CXCR4	0.0904427484168064	0	MIF_CD74_CXCR4	MIF - (CD74+CXCR4)	MIF	Secreted Signaling	PMID: 29637711; PMID: 24760155
C15	C19	MIF	CD74_CXCR4	0.171031112272392	0	MIF_CD74_CXCR4	MIF - (CD74+CXCR4)	MIF	Secreted Signaling	PMID: 29637711; PMID: 24760155
C16	C19	MIF	CD74_CXCR4	0.104468707853425	0	MIF_CD74_CXCR4	MIF - (CD74+CXCR4)	MIF	Secreted Signaling	PMID: 29637711; PMID: 24760155
C17	C19	MIF	CD74_CXCR4	0.0931322532765328	0	MIF_CD74_CXCR4	MIF - (CD74+CXCR4)	MIF	Secreted Signaling	PMID: 29637711; PMID: 24760155
C18	C19	MIF	CD74_CXCR4	0.0883070492133274	0	MIF_CD74_CXCR4	MIF - (CD74+CXCR4)	MIF	Secreted Signaling	PMID: 29637711; PMID: 24760155
C19	C19	MIF	CD74_CXCR4	0.0776409836294722	0	MIF_CD74_CXCR4	MIF - (CD74+CXCR4)	MIF	Secreted Signaling	PMID: 29637711; PMID: 24760155
C2	C19	MIF	CD74_CXCR4	0.0341235348037825	0	MIF_CD74_CXCR4	MIF - (CD74+CXCR4)	MIF	Secreted Signaling	PMID: 29637711; PMID: 24760155
C3	C19	MIF	CD74_CXCR4	0.0913578953807927	0	MIF_CD74_CXCR4	MIF - (CD74+CXCR4)	MIF	Secreted Signaling	PMID: 29637711; PMID: 24760155
C4	C19	MIF	CD74_CXCR4	0.157237041492555	0	MIF_CD74_CXCR4	MIF - (CD74+CXCR4)	MIF	Secreted Signaling	PMID: 29637711; PMID: 24760155
C5	C19	MIF	CD74_CXCR4	0.0687606613217662	0	MIF_CD74_CXCR4	MIF - (CD74+CXCR4)	MIF	Secreted Signaling	PMID: 29637711; PMID: 24760155
C6	C19	MIF	CD74_CXCR4	0.088380615326086	0	MIF_CD74_CXCR4	MIF - (CD74+CXCR4)	MIF	Secreted Signaling	PMID: 29637711; PMID: 24760155
C7	C19	MIF	CD74_CXCR4	0.0358561712306617	0	MIF_CD74_CXCR4	MIF - (CD74+CXCR4)	MIF	Secreted Signaling	PMID: 29637711; PMID: 24760155
C8	C19	MIF	CD74_CXCR4	0.0380425560310061	0	MIF_CD74_CXCR4	MIF - (CD74+CXCR4)	MIF	Secreted Signaling	PMID: 29637711; PMID: 24760155
C9	C19	MIF	CD74_CXCR4	0.0380149289440661	0	MIF_CD74_CXCR4	MIF - (CD74+CXCR4)	MIF	Secreted Signaling	PMID: 29637711; PMID: 24760155
C0	C2	MIF	CD74_CXCR4	0.145797899571604	0	MIF_CD74_CXCR4	MIF - (CD74+CXCR4)	MIF	Secreted Signaling	PMID: 29637711; PMID: 24760155
C1	C2	MIF	CD74_CXCR4	0.10339018413162	0	MIF_CD74_CXCR4	MIF - (CD74+CXCR4)	MIF	Secreted Signaling	PMID: 29637711; PMID: 24760155
C10	C2	MIF	CD74_CXCR4	0.114885291085515	0	MIF_CD74_CXCR4	MIF - (CD74+CXCR4)	MIF	Secreted Signaling	PMID: 29637711; PMID: 24760155
C11	C2	MIF	CD74_CXCR4	0.0935763395060984	0	MIF_CD74_CXCR4	MIF - (CD74+CXCR4)	MIF	Secreted Signaling	PMID: 29637711; PMID: 24760155
C12	C2	MIF	CD74_CXCR4	0.119947939799242	0	MIF_CD74_CXCR4	MIF - (CD74+CXCR4)	MIF	Secreted Signaling	PMID: 29637711; PMID: 24760155
C13	C2	MIF	CD74_CXCR4	0.0293134959277394	0	MIF_CD74_CXCR4	MIF - (CD74+CXCR4)	MIF	Secreted Signaling	PMID: 29637711; PMID: 24760155
C14	C2	MIF	CD74_CXCR4	0.102638072364674	0	MIF_CD74_CXCR4	MIF - (CD74+CXCR4)	MIF	Secreted Signaling	PMID: 29637711; PMID: 24760155
C15	C2	MIF	CD74_CXCR4	0.191801523608543	0	MIF_CD74_CXCR4	MIF - (CD74+CXCR4)	MIF	Secreted Signaling	PMID: 29637711; PMID: 24760155
C16	C2	MIF	CD74_CXCR4	0.118309292525692	0	MIF_CD74_CXCR4	MIF - (CD74+CXCR4)	MIF	Secreted Signaling	PMID: 29637711; PMID: 24760155
C17	C2	MIF	CD74_CXCR4	0.105648107347995	0	MIF_CD74_CXCR4	MIF - (CD74+CXCR4)	MIF	Secreted Signaling	PMID: 29637711; PMID: 24760155
C18	C2	MIF	CD74_CXCR4	0.100246134214206	0	MIF_CD74_CXCR4	MIF - (CD74+CXCR4)	MIF	Secreted Signaling	PMID: 29637711; PMID: 24760155
C19	C2	MIF	CD74_CXCR4	0.0882776510302788	0	MIF_CD74_CXCR4	MIF - (CD74+CXCR4)	MIF	Secreted Signaling	PMID: 29637711; PMID: 24760155
C2	C2	MIF	CD74_CXCR4	0.0390508051311045	0	MIF_CD74_CXCR4	MIF - (CD74+CXCR4)	MIF	Secreted Signaling	PMID: 29637711; PMID: 24760155
C3	C2	MIF	CD74_CXCR4	0.103662554198048	0	MIF_CD74_CXCR4	MIF - (CD74+CXCR4)	MIF	Secreted Signaling	PMID: 29637711; PMID: 24760155
C4	C2	MIF	CD74_CXCR4	0.17668932366655	0	MIF_CD74_CXCR4	MIF - (CD74+CXCR4)	MIF	Secreted Signaling	PMID: 29637711; PMID: 24760155
C5	C2	MIF	CD74_CXCR4	0.0782839976535559	0	MIF_CD74_CXCR4	MIF - (CD74+CXCR4)	MIF	Secreted Signaling	PMID: 29637711; PMID: 24760155
C6	C2	MIF	CD74_CXCR4	0.100328551907612	0	MIF_CD74_CXCR4	MIF - (CD74+CXCR4)	MIF	Secreted Signaling	PMID: 29637711; PMID: 24760155
C7	C2	MIF	CD74_CXCR4	0.0410229998246096	0	MIF_CD74_CXCR4	MIF - (CD74+CXCR4)	MIF	Secreted Signaling	PMID: 29637711; PMID: 24760155
C8	C2	MIF	CD74_CXCR4	0.0435102219644242	0	MIF_CD74_CXCR4	MIF - (CD74+CXCR4)	MIF	Secreted Signaling	PMID: 29637711; PMID: 24760155
C9	C2	MIF	CD74_CXCR4	0.0434788036435872	0	MIF_CD74_CXCR4	MIF - (CD74+CXCR4)	MIF	Secreted Signaling	PMID: 29637711; PMID: 24760155
C0	C5	MIF	CD74_CXCR4	0.0518079032186212	0	MIF_CD74_CXCR4	MIF - (CD74+CXCR4)	MIF	Secreted Signaling	PMID: 29637711; PMID: 24760155
C1	C5	MIF	CD74_CXCR4	0.0355993735550105	0	MIF_CD74_CXCR4	MIF - (CD74+CXCR4)	MIF	Secreted Signaling	PMID: 29637711; PMID: 24760155
C10	C5	MIF	CD74_CXCR4	0.0398927232826416	0	MIF_CD74_CXCR4	MIF - (CD74+CXCR4)	MIF	Secreted Signaling	PMID: 29637711; PMID: 24760155
C11	C5	MIF	CD74_CXCR4	0.0319906756119395	0	MIF_CD74_CXCR4	MIF - (CD74+CXCR4)	MIF	Secreted Signaling	PMID: 29637711; PMID: 24760155
C12	C5	MIF	CD74_CXCR4	0.0418067666996859	0	MIF_CD74_CXCR4	MIF - (CD74+CXCR4)	MIF	Secreted Signaling	PMID: 29637711; PMID: 24760155
C14	C5	MIF	CD74_CXCR4	0.0353209790720493	0	MIF_CD74_CXCR4	MIF - (CD74+CXCR4)	MIF	Secreted Signaling	PMID: 29637711; PMID: 24760155
C15	C5	MIF	CD74_CXCR4	0.0706062015142025	0	MIF_CD74_CXCR4	MIF - (CD74+CXCR4)	MIF	Secreted Signaling	PMID: 29637711; PMID: 24760155
C16	C5	MIF	CD74_CXCR4	0.0411856724347666	0	MIF_CD74_CXCR4	MIF - (CD74+CXCR4)	MIF	Secreted Signaling	PMID: 29637711; PMID: 24760155
C17	C5	MIF	CD74_CXCR4	0.0364369875140982	0	MIF_CD74_CXCR4	MIF - (CD74+CXCR4)	MIF	Secreted Signaling	PMID: 29637711; PMID: 24760155
C18	C5	MIF	CD74_CXCR4	0.0344376331642811	0	MIF_CD74_CXCR4	MIF - (CD74+CXCR4)	MIF	Secreted Signaling	PMID: 29637711; PMID: 24760155
C3	C5	MIF	CD74_CXCR4	0.0357002669951012	0	MIF_CD74_CXCR4	MIF - (CD74+CXCR4)	MIF	Secreted Signaling	PMID: 29637711; PMID: 24760155
C4	C5	MIF	CD74_CXCR4	0.064283553549136	0	MIF_CD74_CXCR4	MIF - (CD74+CXCR4)	MIF	Secreted Signaling	PMID: 29637711; PMID: 24760155
C6	C5	MIF	CD74_CXCR4	0.0344680188361035	0	MIF_CD74_CXCR4	MIF - (CD74+CXCR4)	MIF	Secreted Signaling	PMID: 29637711; PMID: 24760155
C0	C7	MIF	CD74_CXCR4	0.152173260709675	0	MIF_CD74_CXCR4	MIF - (CD74+CXCR4)	MIF	Secreted Signaling	PMID: 29637711; PMID: 24760155
C1	C7	MIF	CD74_CXCR4	0.108145939606965	0	MIF_CD74_CXCR4	MIF - (CD74+CXCR4)	MIF	Secreted Signaling	PMID: 29637711; PMID: 24760155
C10	C7	MIF	CD74_CXCR4	0.120098974623454	0	MIF_CD74_CXCR4	MIF - (CD74+CXCR4)	MIF	Secreted Signaling	PMID: 29637711; PMID: 24760155
C11	C7	MIF	CD74_CXCR4	0.097929981516613	0	MIF_CD74_CXCR4	MIF - (CD74+CXCR4)	MIF	Secreted Signaling	PMID: 29637711; PMID: 24760155
C12	C7	MIF	CD74_CXCR4	0.125358834975005	0	MIF_CD74_CXCR4	MIF - (CD74+CXCR4)	MIF	Secreted Signaling	PMID: 29637711; PMID: 24760155
C13	C7	MIF	CD74_CXCR4	0.0307788309194617	0	MIF_CD74_CXCR4	MIF - (CD74+CXCR4)	MIF	Secreted Signaling	PMID: 29637711; PMID: 24760155
C14	C7	MIF	CD74_CXCR4	0.107363374724192	0	MIF_CD74_CXCR4	MIF - (CD74+CXCR4)	MIF	Secreted Signaling	PMID: 29637711; PMID: 24760155
C15	C7	MIF	CD74_CXCR4	0.199718173181263	0	MIF_CD74_CXCR4	MIF - (CD74+CXCR4)	MIF	Secreted Signaling	PMID: 29637711; PMID: 24760155
C16	C7	MIF	CD74_CXCR4	0.123656654268042	0	MIF_CD74_CXCR4	MIF - (CD74+CXCR4)	MIF	Secreted Signaling	PMID: 29637711; PMID: 24760155
C17	C7	MIF	CD74_CXCR4	0.110494923717694	0	MIF_CD74_CXCR4	MIF - (CD74+CXCR4)	MIF	Secreted Signaling	PMID: 29637711; PMID: 24760155
C18	C7	MIF	CD74_CXCR4	0.104874185148278	0	MIF_CD74_CXCR4	MIF - (CD74+CXCR4)	MIF	Secreted Signaling	PMID: 29637711; PMID: 24760155
C19	C7	MIF	CD74_CXCR4	0.0924099042846221	0	MIF_CD74_CXCR4	MIF - (CD74+CXCR4)	MIF	Secreted Signaling	PMID: 29637711; PMID: 24760155
C2	C7	MIF	CD74_CXCR4	0.0409823420342678	0	MIF_CD74_CXCR4	MIF - (CD74+CXCR4)	MIF	Secreted Signaling	PMID: 29637711; PMID: 24760155
C3	C7	MIF	CD74_CXCR4	0.10842932308264	0	MIF_CD74_CXCR4	MIF - (CD74+CXCR4)	MIF	Secreted Signaling	PMID: 29637711; PMID: 24760155
C4	C7	MIF	CD74_CXCR4	0.184124319172903	0	MIF_CD74_CXCR4	MIF - (CD74+CXCR4)	MIF	Secreted Signaling	PMID: 29637711; PMID: 24760155
C5	C7	MIF	CD74_CXCR4	0.081990519595459	0	MIF_CD74_CXCR4	MIF - (CD74+CXCR4)	MIF	Secreted Signaling	PMID: 29637711; PMID: 24760155
C6	C7	MIF	CD74_CXCR4	0.104959963944183	0	MIF_CD74_CXCR4	MIF - (CD74+CXCR4)	MIF	Secreted Signaling	PMID: 29637711; PMID: 24760155
C7	C7	MIF	CD74_CXCR4	0.0430477158137444	0	MIF_CD74_CXCR4	MIF - (CD74+CXCR4)	MIF	Secreted Signaling	PMID: 29637711; PMID: 24760155
C8	C7	MIF	CD74_CXCR4	0.0456518524858626	0	MIF_CD74_CXCR4	MIF - (CD74+CXCR4)	MIF	Secreted Signaling	PMID: 29637711; PMID: 24760155
C9	C7	MIF	CD74_CXCR4	0.0456189614704951	0	MIF_CD74_CXCR4	MIF - (CD74+CXCR4)	MIF	Secreted Signaling	PMID: 29637711; PMID: 24760155
C0	C8	MIF	CD74_CXCR4	0.0374064804508739	0	MIF_CD74_CXCR4	MIF - (CD74+CXCR4)	MIF	Secreted Signaling	PMID: 29637711; PMID: 24760155
C10	C8	MIF	CD74_CXCR4	0.0287031867454068	0	MIF_CD74_CXCR4	MIF - (CD74+CXCR4)	MIF	Secreted Signaling	PMID: 29637711; PMID: 24760155
C12	C8	MIF	CD74_CXCR4	0.030097188548628	0	MIF_CD74_CXCR4	MIF - (CD74+CXCR4)	MIF	Secreted Signaling	PMID: 29637711; PMID: 24760155
C15	C8	MIF	CD74_CXCR4	0.0512617823696155	0	MIF_CD74_CXCR4	MIF - (CD74+CXCR4)	MIF	Secreted Signaling	PMID: 29637711; PMID: 24760155
C16	C8	MIF	CD74_CXCR4	0.0296446733751508	0.01	MIF_CD74_CXCR4	MIF - (CD74+CXCR4)	MIF	Secreted Signaling	PMID: 29637711; PMID: 24760155
C4	C8	MIF	CD74_CXCR4	0.0465845626391191	0	MIF_CD74_CXCR4	MIF - (CD74+CXCR4)	MIF	Secreted Signaling	PMID: 29637711; PMID: 24760155
C0	C9	MIF	CD74_CXCR4	0.0370580376440128	0	MIF_CD74_CXCR4	MIF - (CD74+CXCR4)	MIF	Secreted Signaling	PMID: 29637711; PMID: 24760155
C10	C9	MIF	CD74_CXCR4	0.0284334207362712	0	MIF_CD74_CXCR4	MIF - (CD74+CXCR4)	MIF	Secreted Signaling	PMID: 29637711; PMID: 24760155
C12	C9	MIF	CD74_CXCR4	0.0298147232172041	0	MIF_CD74_CXCR4	MIF - (CD74+CXCR4)	MIF	Secreted Signaling	PMID: 29637711; PMID: 24760155
C15	C9	MIF	CD74_CXCR4	0.0507910868618379	0	MIF_CD74_CXCR4	MIF - (CD74+CXCR4)	MIF	Secreted Signaling	PMID: 29637711; PMID: 24760155
C16	C9	MIF	CD74_CXCR4	0.0293663263609712	0.01	MIF_CD74_CXCR4	MIF - (CD74+CXCR4)	MIF	Secreted Signaling	PMID: 29637711; PMID: 24760155
C4	C9	MIF	CD74_CXCR4	0.0461547249442171	0	MIF_CD74_CXCR4	MIF - (CD74+CXCR4)	MIF	Secreted Signaling	PMID: 29637711; PMID: 24760155
C0	C0	MIF	CD74_CD44	0.0267516968285062	0	MIF_CD74_CD44	MIF - (CD74+CD44)	MIF	Secreted Signaling	PMID: 29637711; PMID: 26175090
C15	C0	MIF	CD74_CD44	0.0368114057821813	0	MIF_CD74_CD44	MIF - (CD74+CD44)	MIF	Secreted Signaling	PMID: 29637711; PMID: 26175090
C4	C0	MIF	CD74_CD44	0.0334062398391833	0	MIF_CD74_CD44	MIF - (CD74+CD44)	MIF	Secreted Signaling	PMID: 29637711; PMID: 26175090
C15	C1	MIF	CD74_CD44	0.0257693397437966	0	MIF_CD74_CD44	MIF - (CD74+CD44)	MIF	Secreted Signaling	PMID: 29637711; PMID: 26175090
C4	C1	MIF	CD74_CD44	0.0233608249233482	0	MIF_CD74_CD44	MIF - (CD74+CD44)	MIF	Secreted Signaling	PMID: 29637711; PMID: 26175090
C0	C11	MIF	CD74_CD44	0.0379801463348175	0	MIF_CD74_CD44	MIF - (CD74+CD44)	MIF	Secreted Signaling	PMID: 29637711; PMID: 26175090
C10	C11	MIF	CD74_CD44	0.0291474204908869	0	MIF_CD74_CD44	MIF - (CD74+CD44)	MIF	Secreted Signaling	PMID: 29637711; PMID: 26175090
C12	C11	MIF	CD74_CD44	0.0305623181358404	0	MIF_CD74_CD44	MIF - (CD74+CD44)	MIF	Secreted Signaling	PMID: 29637711; PMID: 26175090
C15	C11	MIF	CD74_CD44	0.0520364465644988	0	MIF_CD74_CD44	MIF - (CD74+CD44)	MIF	Secreted Signaling	PMID: 29637711; PMID: 26175090
C16	C11	MIF	CD74_CD44	0.0301030267297422	0	MIF_CD74_CD44	MIF - (CD74+CD44)	MIF	Secreted Signaling	PMID: 29637711; PMID: 26175090
C17	C11	MIF	CD74_CD44	0.0265967188881707	0.04	MIF_CD74_CD44	MIF - (CD74+CD44)	MIF	Secreted Signaling	PMID: 29637711; PMID: 26175090
C4	C11	MIF	CD74_CD44	0.0472920683403814	0	MIF_CD74_CD44	MIF - (CD74+CD44)	MIF	Secreted Signaling	PMID: 29637711; PMID: 26175090
C0	C17	MIF	CD74_CD44	0.0577457272620652	0	MIF_CD74_CD44	MIF - (CD74+CD44)	MIF	Secreted Signaling	PMID: 29637711; PMID: 26175090
C1	C17	MIF	CD74_CD44	0.0397573930438398	0	MIF_CD74_CD44	MIF - (CD74+CD44)	MIF	Secreted Signaling	PMID: 29637711; PMID: 26175090
C10	C17	MIF	CD74_CD44	0.0445290535257717	0	MIF_CD74_CD44	MIF - (CD74+CD44)	MIF	Secreted Signaling	PMID: 29637711; PMID: 26175090
C11	C17	MIF	CD74_CD44	0.035742819516193	0	MIF_CD74_CD44	MIF - (CD74+CD44)	MIF	Secreted Signaling	PMID: 29637711; PMID: 26175090
C12	C17	MIF	CD74_CD44	0.0466547373992379	0	MIF_CD74_CD44	MIF - (CD74+CD44)	MIF	Secreted Signaling	PMID: 29637711; PMID: 26175090
C14	C17	MIF	CD74_CD44	0.0394478120431995	0	MIF_CD74_CD44	MIF - (CD74+CD44)	MIF	Secreted Signaling	PMID: 29637711; PMID: 26175090
C15	C17	MIF	CD74_CD44	0.0785201258709836	0	MIF_CD74_CD44	MIF - (CD74+CD44)	MIF	Secreted Signaling	PMID: 29637711; PMID: 26175090
C16	C17	MIF	CD74_CD44	0.0459650751632849	0	MIF_CD74_CD44	MIF - (CD74+CD44)	MIF	Secreted Signaling	PMID: 29637711; PMID: 26175090
C17	C17	MIF	CD74_CD44	0.0406887129452452	0	MIF_CD74_CD44	MIF - (CD74+CD44)	MIF	Secreted Signaling	PMID: 29637711; PMID: 26175090
C18	C17	MIF	CD74_CD44	0.0384653730612406	0.01	MIF_CD74_CD44	MIF - (CD74+CD44)	MIF	Secreted Signaling	PMID: 29637711; PMID: 26175090
C19	C17	MIF	CD74_CD44	0.0335975267195684	0.03	MIF_CD74_CD44	MIF - (CD74+CD44)	MIF	Secreted Signaling	PMID: 29637711; PMID: 26175090
C3	C17	MIF	CD74_CD44	0.0398695836915189	0	MIF_CD74_CD44	MIF - (CD74+CD44)	MIF	Secreted Signaling	PMID: 29637711; PMID: 26175090
C4	C17	MIF	CD74_CD44	0.071543354244682	0	MIF_CD74_CD44	MIF - (CD74+CD44)	MIF	Secreted Signaling	PMID: 29637711; PMID: 26175090
C6	C17	MIF	CD74_CD44	0.0384991708662427	0	MIF_CD74_CD44	MIF - (CD74+CD44)	MIF	Secreted Signaling	PMID: 29637711; PMID: 26175090
C0	C19	MIF	CD74_CD44	0.0488304147176177	0	MIF_CD74_CD44	MIF - (CD74+CD44)	MIF	Secreted Signaling	PMID: 29637711; PMID: 26175090
C1	C19	MIF	CD74_CD44	0.0335204853685973	0.04	MIF_CD74_CD44	MIF - (CD74+CD44)	MIF	Secreted Signaling	PMID: 29637711; PMID: 26175090
C10	C19	MIF	CD74_CD44	0.0375728852892349	0	MIF_CD74_CD44	MIF - (CD74+CD44)	MIF	Secreted Signaling	PMID: 29637711; PMID: 26175090
C12	C19	MIF	CD74_CD44	0.0393801887756293	0	MIF_CD74_CD44	MIF - (CD74+CD44)	MIF	Secreted Signaling	PMID: 29637711; PMID: 26175090
C15	C19	MIF	CD74_CD44	0.0666242544570978	0	MIF_CD74_CD44	MIF - (CD74+CD44)	MIF	Secreted Signaling	PMID: 29637711; PMID: 26175090
C16	C19	MIF	CD74_CD44	0.0387936849730537	0	MIF_CD74_CD44	MIF - (CD74+CD44)	MIF	Secreted Signaling	PMID: 29637711; PMID: 26175090
C17	C19	MIF	CD74_CD44	0.034310925617622	0.02	MIF_CD74_CD44	MIF - (CD74+CD44)	MIF	Secreted Signaling	PMID: 29637711; PMID: 26175090
C3	C19	MIF	CD74_CD44	0.0336156923280209	0.03	MIF_CD74_CD44	MIF - (CD74+CD44)	MIF	Secreted Signaling	PMID: 29637711; PMID: 26175090
C4	C19	MIF	CD74_CD44	0.0606349186241482	0	MIF_CD74_CD44	MIF - (CD74+CD44)	MIF	Secreted Signaling	PMID: 29637711; PMID: 26175090
C0	C2	MIF	CD74_CD44	0.0907783569835561	0	MIF_CD74_CD44	MIF - (CD74+CD44)	MIF	Secreted Signaling	PMID: 29637711; PMID: 26175090
C1	C2	MIF	CD74_CD44	0.0631901230713035	0	MIF_CD74_CD44	MIF - (CD74+CD44)	MIF	Secreted Signaling	PMID: 29637711; PMID: 26175090
C10	C2	MIF	CD74_CD44	0.070567487062144	0	MIF_CD74_CD44	MIF - (CD74+CD44)	MIF	Secreted Signaling	PMID: 29637711; PMID: 26175090
C11	C2	MIF	CD74_CD44	0.0569497193738694	0	MIF_CD74_CD44	MIF - (CD74+CD44)	MIF	Secreted Signaling	PMID: 29637711; PMID: 26175090
C12	C2	MIF	CD74_CD44	0.0738401073848479	0	MIF_CD74_CD44	MIF - (CD74+CD44)	MIF	Secreted Signaling	PMID: 29637711; PMID: 26175090
C14	C2	MIF	CD74_CD44	0.0627099933147709	0	MIF_CD74_CD44	MIF - (CD74+CD44)	MIF	Secreted Signaling	PMID: 29637711; PMID: 26175090
C15	C2	MIF	CD74_CD44	0.121899067735871	0	MIF_CD74_CD44	MIF - (CD74+CD44)	MIF	Secreted Signaling	PMID: 29637711; PMID: 26175090
C16	C2	MIF	CD74_CD44	0.072779262519022	0	MIF_CD74_CD44	MIF - (CD74+CD44)	MIF	Secreted Signaling	PMID: 29637711; PMID: 26175090
C17	C2	MIF	CD74_CD44	0.0646334093568796	0	MIF_CD74_CD44	MIF - (CD74+CD44)	MIF	Secreted Signaling	PMID: 29637711; PMID: 26175090
C18	C2	MIF	CD74_CD44	0.0611851175663489	0	MIF_CD74_CD44	MIF - (CD74+CD44)	MIF	Secreted Signaling	PMID: 29637711; PMID: 26175090
C19	C2	MIF	CD74_CD44	0.0536023396592023	0	MIF_CD74_CD44	MIF - (CD74+CD44)	MIF	Secreted Signaling	PMID: 29637711; PMID: 26175090
C2	C2	MIF	CD74_CD44	0.0232192703830281	0.02	MIF_CD74_CD44	MIF - (CD74+CD44)	MIF	Secreted Signaling	PMID: 29637711; PMID: 26175090
C3	C2	MIF	CD74_CD44	0.0633640747164732	0	MIF_CD74_CD44	MIF - (CD74+CD44)	MIF	Secreted Signaling	PMID: 29637711; PMID: 26175090
C4	C2	MIF	CD74_CD44	0.111534460171629	0	MIF_CD74_CD44	MIF - (CD74+CD44)	MIF	Secreted Signaling	PMID: 29637711; PMID: 26175090
C5	C2	MIF	CD74_CD44	0.0473303917435827	0	MIF_CD74_CD44	MIF - (CD74+CD44)	MIF	Secreted Signaling	PMID: 29637711; PMID: 26175090
C6	C2	MIF	CD74_CD44	0.0612376068162258	0	MIF_CD74_CD44	MIF - (CD74+CD44)	MIF	Secreted Signaling	PMID: 29637711; PMID: 26175090
C7	C2	MIF	CD74_CD44	0.0244122321285716	0.02	MIF_CD74_CD44	MIF - (CD74+CD44)	MIF	Secreted Signaling	PMID: 29637711; PMID: 26175090
C8	C2	MIF	CD74_CD44	0.0259195648879349	0.02	MIF_CD74_CD44	MIF - (CD74+CD44)	MIF	Secreted Signaling	PMID: 29637711; PMID: 26175090
C9	C2	MIF	CD74_CD44	0.0259005046596357	0.02	MIF_CD74_CD44	MIF - (CD74+CD44)	MIF	Secreted Signaling	PMID: 29637711; PMID: 26175090
C0	C4	MIF	CD74_CD44	0.038261467132752	0	MIF_CD74_CD44	MIF - (CD74+CD44)	MIF	Secreted Signaling	PMID: 29637711; PMID: 26175090
C1	C4	MIF	CD74_CD44	0.0261740620321697	0.02	MIF_CD74_CD44	MIF - (CD74+CD44)	MIF	Secreted Signaling	PMID: 29637711; PMID: 26175090
C10	C4	MIF	CD74_CD44	0.0293653139148236	0	MIF_CD74_CD44	MIF - (CD74+CD44)	MIF	Secreted Signaling	PMID: 29637711; PMID: 26175090
C12	C4	MIF	CD74_CD44	0.0307904532653789	0	MIF_CD74_CD44	MIF - (CD74+CD44)	MIF	Secreted Signaling	PMID: 29637711; PMID: 26175090
C14	C4	MIF	CD74_CD44	0.0259673907856793	0.02	MIF_CD74_CD44	MIF - (CD74+CD44)	MIF	Secreted Signaling	PMID: 29637711; PMID: 26175090
C15	C4	MIF	CD74_CD44	0.0524162102599348	0	MIF_CD74_CD44	MIF - (CD74+CD44)	MIF	Secreted Signaling	PMID: 29637711; PMID: 26175090
C16	C4	MIF	CD74_CD44	0.0303278406924819	0	MIF_CD74_CD44	MIF - (CD74+CD44)	MIF	Secreted Signaling	PMID: 29637711; PMID: 26175090
C17	C4	MIF	CD74_CD44	0.0267960706631653	0.02	MIF_CD74_CD44	MIF - (CD74+CD44)	MIF	Secreted Signaling	PMID: 29637711; PMID: 26175090
C3	C4	MIF	CD74_CD44	0.0262489699258348	0.02	MIF_CD74_CD44	MIF - (CD74+CD44)	MIF	Secreted Signaling	PMID: 29637711; PMID: 26175090
C4	C4	MIF	CD74_CD44	0.0476389474333587	0	MIF_CD74_CD44	MIF - (CD74+CD44)	MIF	Secreted Signaling	PMID: 29637711; PMID: 26175090
C0	C5	MIF	CD74_CD44	0.0972507925764664	0	MIF_CD74_CD44	MIF - (CD74+CD44)	MIF	Secreted Signaling	PMID: 29637711; PMID: 26175090
C1	C5	MIF	CD74_CD44	0.0678423071731004	0	MIF_CD74_CD44	MIF - (CD74+CD44)	MIF	Secreted Signaling	PMID: 29637711; PMID: 26175090
C10	C5	MIF	CD74_CD44	0.0757189078328528	0	MIF_CD74_CD44	MIF - (CD74+CD44)	MIF	Secreted Signaling	PMID: 29637711; PMID: 26175090
C11	C5	MIF	CD74_CD44	0.0611724726449934	0	MIF_CD74_CD44	MIF - (CD74+CD44)	MIF	Secreted Signaling	PMID: 29637711; PMID: 26175090
C12	C5	MIF	CD74_CD44	0.0792100690417798	0	MIF_CD74_CD44	MIF - (CD74+CD44)	MIF	Secreted Signaling	PMID: 29637711; PMID: 26175090
C14	C5	MIF	CD74_CD44	0.0673293697982809	0	MIF_CD74_CD44	MIF - (CD74+CD44)	MIF	Secreted Signaling	PMID: 29637711; PMID: 26175090
C15	C5	MIF	CD74_CD44	0.130272469036437	0	MIF_CD74_CD44	MIF - (CD74+CD44)	MIF	Secreted Signaling	PMID: 29637711; PMID: 26175090
C16	C5	MIF	CD74_CD44	0.0780785790395158	0	MIF_CD74_CD44	MIF - (CD74+CD44)	MIF	Secreted Signaling	PMID: 29637711; PMID: 26175090
C17	C5	MIF	CD74_CD44	0.0693839812245008	0	MIF_CD74_CD44	MIF - (CD74+CD44)	MIF	Secreted Signaling	PMID: 29637711; PMID: 26175090
C18	C5	MIF	CD74_CD44	0.0657000414397124	0	MIF_CD74_CD44	MIF - (CD74+CD44)	MIF	Secreted Signaling	PMID: 29637711; PMID: 26175090
C19	C5	MIF	CD74_CD44	0.0575920465666519	0	MIF_CD74_CD44	MIF - (CD74+CD44)	MIF	Secreted Signaling	PMID: 29637711; PMID: 26175090
C2	C5	MIF	CD74_CD44	0.0250072734042179	0.01	MIF_CD74_CD44	MIF - (CD74+CD44)	MIF	Secreted Signaling	PMID: 29637711; PMID: 26175090
C3	C5	MIF	CD74_CD44	0.0680281355092382	0	MIF_CD74_CD44	MIF - (CD74+CD44)	MIF	Secreted Signaling	PMID: 29637711; PMID: 26175090
C4	C5	MIF	CD74_CD44	0.119292625071325	0	MIF_CD74_CD44	MIF - (CD74+CD44)	MIF	Secreted Signaling	PMID: 29637711; PMID: 26175090
C5	C5	MIF	CD74_CD44	0.0508783644968475	0	MIF_CD74_CD44	MIF - (CD74+CD44)	MIF	Secreted Signaling	PMID: 29637711; PMID: 26175090
C6	C5	MIF	CD74_CD44	0.0657561326464165	0	MIF_CD74_CD44	MIF - (CD74+CD44)	MIF	Secreted Signaling	PMID: 29637711; PMID: 26175090
C7	C5	MIF	CD74_CD44	0.026289626844263	0	MIF_CD74_CD44	MIF - (CD74+CD44)	MIF	Secreted Signaling	PMID: 29637711; PMID: 26175090
C8	C5	MIF	CD74_CD44	0.0279095630763179	0	MIF_CD74_CD44	MIF - (CD74+CD44)	MIF	Secreted Signaling	PMID: 29637711; PMID: 26175090
C9	C5	MIF	CD74_CD44	0.0278890813795607	0	MIF_CD74_CD44	MIF - (CD74+CD44)	MIF	Secreted Signaling	PMID: 29637711; PMID: 26175090
C15	C6	MIF	CD74_CD44	0.028696444541829	0	MIF_CD74_CD44	MIF - (CD74+CD44)	MIF	Secreted Signaling	PMID: 29637711; PMID: 26175090
C4	C6	MIF	CD74_CD44	0.0260216570565434	0.02	MIF_CD74_CD44	MIF - (CD74+CD44)	MIF	Secreted Signaling	PMID: 29637711; PMID: 26175090
C0	C7	MIF	CD74_CD44	0.0581058342725963	0	MIF_CD74_CD44	MIF - (CD74+CD44)	MIF	Secreted Signaling	PMID: 29637711; PMID: 26175090
C1	C7	MIF	CD74_CD44	0.0400100866093449	0	MIF_CD74_CD44	MIF - (CD74+CD44)	MIF	Secreted Signaling	PMID: 29637711; PMID: 26175090
C10	C7	MIF	CD74_CD44	0.0448106599418128	0	MIF_CD74_CD44	MIF - (CD74+CD44)	MIF	Secreted Signaling	PMID: 29637711; PMID: 26175090
C11	C7	MIF	CD74_CD44	0.0359709527423782	0	MIF_CD74_CD44	MIF - (CD74+CD44)	MIF	Secreted Signaling	PMID: 29637711; PMID: 26175090
C12	C7	MIF	CD74_CD44	0.0469491263103972	0	MIF_CD74_CD44	MIF - (CD74+CD44)	MIF	Secreted Signaling	PMID: 29637711; PMID: 26175090
C14	C7	MIF	CD74_CD44	0.0396986192939689	0	MIF_CD74_CD44	MIF - (CD74+CD44)	MIF	Secreted Signaling	PMID: 29637711; PMID: 26175090
C15	C7	MIF	CD74_CD44	0.078998922120364	0	MIF_CD74_CD44	MIF - (CD74+CD44)	MIF	Secreted Signaling	PMID: 29637711; PMID: 26175090
C16	C7	MIF	CD74_CD44	0.0462553234839471	0	MIF_CD74_CD44	MIF - (CD74+CD44)	MIF	Secreted Signaling	PMID: 29637711; PMID: 26175090
C17	C7	MIF	CD74_CD44	0.0409470734602888	0	MIF_CD74_CD44	MIF - (CD74+CD44)	MIF	Secreted Signaling	PMID: 29637711; PMID: 26175090
C18	C7	MIF	CD74_CD44	0.0387101857386353	0	MIF_CD74_CD44	MIF - (CD74+CD44)	MIF	Secreted Signaling	PMID: 29637711; PMID: 26175090
C19	C7	MIF	CD74_CD44	0.0338124474759202	0	MIF_CD74_CD44	MIF - (CD74+CD44)	MIF	Secreted Signaling	PMID: 29637711; PMID: 26175090
C3	C7	MIF	CD74_CD44	0.0401229605331885	0	MIF_CD74_CD44	MIF - (CD74+CD44)	MIF	Secreted Signaling	PMID: 29637711; PMID: 26175090
C4	C7	MIF	CD74_CD44	0.0719829311590292	0	MIF_CD74_CD44	MIF - (CD74+CD44)	MIF	Secreted Signaling	PMID: 29637711; PMID: 26175090
C5	C7	MIF	CD74_CD44	0.0297832201063449	0	MIF_CD74_CD44	MIF - (CD74+CD44)	MIF	Secreted Signaling	PMID: 29637711; PMID: 26175090
C6	C7	MIF	CD74_CD44	0.0387441899820958	0	MIF_CD74_CD44	MIF - (CD74+CD44)	MIF	Secreted Signaling	PMID: 29637711; PMID: 26175090
C0	C8	MIF	CD74_CD44	0.0305063730777842	0	MIF_CD74_CD44	MIF - (CD74+CD44)	MIF	Secreted Signaling	PMID: 29637711; PMID: 26175090
C15	C8	MIF	CD74_CD44	0.0419171806139279	0	MIF_CD74_CD44	MIF - (CD74+CD44)	MIF	Secreted Signaling	PMID: 29637711; PMID: 26175090
C4	C8	MIF	CD74_CD44	0.0380583770422163	0	MIF_CD74_CD44	MIF - (CD74+CD44)	MIF	Secreted Signaling	PMID: 29637711; PMID: 26175090
C0	C9	MIF	CD74_CD44	0.0331606403270954	0	MIF_CD74_CD44	MIF - (CD74+CD44)	MIF	Secreted Signaling	PMID: 29637711; PMID: 26175090
C10	C9	MIF	CD74_CD44	0.0254191314159508	0.03	MIF_CD74_CD44	MIF - (CD74+CD44)	MIF	Secreted Signaling	PMID: 29637711; PMID: 26175090
C12	C9	MIF	CD74_CD44	0.0266580168971151	0.01	MIF_CD74_CD44	MIF - (CD74+CD44)	MIF	Secreted Signaling	PMID: 29637711; PMID: 26175090
C15	C9	MIF	CD74_CD44	0.0455176548935105	0	MIF_CD74_CD44	MIF - (CD74+CD44)	MIF	Secreted Signaling	PMID: 29637711; PMID: 26175090
C16	C9	MIF	CD74_CD44	0.0262558103449086	0.02	MIF_CD74_CD44	MIF - (CD74+CD44)	MIF	Secreted Signaling	PMID: 29637711; PMID: 26175090
C4	C9	MIF	CD74_CD44	0.0413417018597458	0	MIF_CD74_CD44	MIF - (CD74+CD44)	MIF	Secreted Signaling	PMID: 29637711; PMID: 26175090
C0	C14	MIF	ACKR3	0.041194190363868	0	MIF_ACKR3	MIF - ACKR3	MIF	Secreted Signaling	PMID: 26175090
C1	C14	MIF	ACKR3	0.0282074651701478	0	MIF_ACKR3	MIF - ACKR3	MIF	Secreted Signaling	PMID: 26175090
C10	C14	MIF	ACKR3	0.0316385834319376	0	MIF_ACKR3	MIF - ACKR3	MIF	Secreted Signaling	PMID: 26175090
C11	C14	MIF	ACKR3	0.025328403242346	0	MIF_ACKR3	MIF - ACKR3	MIF	Secreted Signaling	PMID: 26175090
C12	C14	MIF	ACKR3	0.0331702774783887	0	MIF_ACKR3	MIF - ACKR3	MIF	Secreted Signaling	PMID: 26175090
C13	C14	MIF	ACKR3	0.00754422219292796	0	MIF_ACKR3	MIF - ACKR3	MIF	Secreted Signaling	PMID: 26175090
C14	C14	MIF	ACKR3	0.0279851995082557	0	MIF_ACKR3	MIF - ACKR3	MIF	Secreted Signaling	PMID: 26175090
C15	C14	MIF	ACKR3	0.0563702954781812	0	MIF_ACKR3	MIF - ACKR3	MIF	Secreted Signaling	PMID: 26175090
C16	C14	MIF	ACKR3	0.0326731144941886	0	MIF_ACKR3	MIF - ACKR3	MIF	Secreted Signaling	PMID: 26175090
C17	C14	MIF	ACKR3	0.028876363351604	0	MIF_ACKR3	MIF - ACKR3	MIF	Secreted Signaling	PMID: 26175090
C18	C14	MIF	ACKR3	0.0272801267526164	0	MIF_ACKR3	MIF - ACKR3	MIF	Secreted Signaling	PMID: 26175090
C19	C14	MIF	ACKR3	0.0237927627033297	0	MIF_ACKR3	MIF - ACKR3	MIF	Secreted Signaling	PMID: 26175090
C2	C14	MIF	ACKR3	0.0101256824642175	0	MIF_ACKR3	MIF - ACKR3	MIF	Secreted Signaling	PMID: 26175090
C3	C14	MIF	ACKR3	0.0282880234425321	0	MIF_ACKR3	MIF - ACKR3	MIF	Secreted Signaling	PMID: 26175090
C4	C14	MIF	ACKR3	0.0512521454872995	0	MIF_ACKR3	MIF - ACKR3	MIF	Secreted Signaling	PMID: 26175090
C5	C14	MIF	ACKR3	0.020931654591208	0	MIF_ACKR3	MIF - ACKR3	MIF	Secreted Signaling	PMID: 26175090
C6	C14	MIF	ACKR3	0.0273043756630884	0	MIF_ACKR3	MIF - ACKR3	MIF	Secreted Signaling	PMID: 26175090
C7	C14	MIF	ACKR3	0.0106532577396319	0	MIF_ACKR3	MIF - ACKR3	MIF	Secreted Signaling	PMID: 26175090
C8	C14	MIF	ACKR3	0.0113209012222944	0	MIF_ACKR3	MIF - ACKR3	MIF	Secreted Signaling	PMID: 26175090
C9	C14	MIF	ACKR3	0.0113124516030581	0	MIF_ACKR3	MIF - ACKR3	MIF	Secreted Signaling	PMID: 26175090
C17	C18	LIF	LIFR_IL6ST	0.00529682389202714	0	LIF_LIFR_IL6ST	LIF - (LIFR+IL6ST)	LIFR	Secreted Signaling	KEGG: hsa04060
C14	C5	CSF1	CSF1R	0.00141857754838293	0	CSF1_CSF1R	CSF1 - CSF1R	CSF	Secreted Signaling	KEGG: hsa04060
C1	C19	IL16	CD4	0.00717636152664503	0	IL16_CD4	IL16 - CD4	IL16	Secreted Signaling	KEGG: hsa04060
C10	C19	IL16	CD4	0.0076763875921865	0	IL16_CD4	IL16 - CD4	IL16	Secreted Signaling	KEGG: hsa04060
C11	C19	IL16	CD4	0.00220148091624442	0	IL16_CD4	IL16 - CD4	IL16	Secreted Signaling	KEGG: hsa04060
C12	C19	IL16	CD4	0.00533806966123836	0	IL16_CD4	IL16 - CD4	IL16	Secreted Signaling	KEGG: hsa04060
C17	C19	IL16	CD4	0.00333757557079959	0	IL16_CD4	IL16 - CD4	IL16	Secreted Signaling	KEGG: hsa04060
C2	C19	IL16	CD4	0.0070012996483607	0	IL16_CD4	IL16 - CD4	IL16	Secreted Signaling	KEGG: hsa04060
C7	C19	IL16	CD4	0.00606406941279775	0	IL16_CD4	IL16 - CD4	IL16	Secreted Signaling	KEGG: hsa04060
C8	C19	IL16	CD4	0.00816236238017609	0	IL16_CD4	IL16 - CD4	IL16	Secreted Signaling	KEGG: hsa04060
C1	C5	IL16	CD4	0.00228059036993627	0	IL16_CD4	IL16 - CD4	IL16	Secreted Signaling	KEGG: hsa04060
C10	C5	IL16	CD4	0.00244033312738414	0	IL16_CD4	IL16 - CD4	IL16	Secreted Signaling	KEGG: hsa04060
C11	C5	IL16	CD4	0.000697229615952705	0	IL16_CD4	IL16 - CD4	IL16	Secreted Signaling	KEGG: hsa04060
C12	C5	IL16	CD4	0.00169425577895685	0	IL16_CD4	IL16 - CD4	IL16	Secreted Signaling	KEGG: hsa04060
C17	C5	IL16	CD4	0.00105786444278253	0	IL16_CD4	IL16 - CD4	IL16	Secreted Signaling	KEGG: hsa04060
C2	C5	IL16	CD4	0.00222468949131578	0	IL16_CD4	IL16 - CD4	IL16	Secreted Signaling	KEGG: hsa04060
C7	C5	IL16	CD4	0.00192564105449907	0	IL16_CD4	IL16 - CD4	IL16	Secreted Signaling	KEGG: hsa04060
C8	C5	IL16	CD4	0.00259569219804618	0	IL16_CD4	IL16 - CD4	IL16	Secreted Signaling	KEGG: hsa04060
C10	C0	TNFSF14	LTBR	0.00212282730458618	0	TNFSF14_LTBR	TNFSF14 - LTBR	LIGHT	Secreted Signaling	KEGG: hsa04060
C10	C4	TNFSF14	LTBR	0.00201643671505474	0	TNFSF14_LTBR	TNFSF14 - LTBR	LIGHT	Secreted Signaling	KEGG: hsa04060
C10	C6	TNFSF14	LTBR	0.000997046920374235	0	TNFSF14_LTBR	TNFSF14 - LTBR	LIGHT	Secreted Signaling	KEGG: hsa04060
C10	C0	TNFSF14	TNFRSF14	0.0017772745439415	0	TNFSF14_TNFRSF14	TNFSF14 - TNFRSF14	LIGHT	Secreted Signaling	KEGG: hsa04060
C10	C11	TNFSF14	TNFRSF14	0.000781489159938895	0	TNFSF14_TNFRSF14	TNFSF14 - TNFRSF14	LIGHT	Secreted Signaling	KEGG: hsa04060
C10	C18	TNFSF14	TNFRSF14	0.00179010119439717	0	TNFSF14_TNFRSF14	TNFSF14 - TNFRSF14	LIGHT	Secreted Signaling	KEGG: hsa04060
C10	C19	TNFSF14	TNFRSF14	0.000397630933123709	0	TNFSF14_TNFRSF14	TNFSF14 - TNFRSF14	LIGHT	Secreted Signaling	KEGG: hsa04060
C10	C4	TNFSF14	TNFRSF14	0.00166368618948788	0	TNFSF14_TNFRSF14	TNFSF14 - TNFRSF14	LIGHT	Secreted Signaling	KEGG: hsa04060
C17	C11	TNFSF13B	TNFRSF17	0.0163529781539756	0	TNFSF13B_TNFRSF17	TNFSF13B - TNFRSF17	BAFF	Secreted Signaling	KEGG: hsa04060
C19	C11	TNFSF13B	TNFRSF17	0.00997912170315327	0	TNFSF13B_TNFRSF17	TNFSF13B - TNFRSF17	BAFF	Secreted Signaling	KEGG: hsa04060
C5	C11	TNFSF13B	TNFRSF17	0.0343484810573544	0	TNFSF13B_TNFRSF17	TNFSF13B - TNFRSF17	BAFF	Secreted Signaling	KEGG: hsa04060
C17	C11	TNFSF13B	TNFRSF13B	0.00169742434096197	0	TNFSF13B_TNFRSF13B	TNFSF13B - TNFRSF13B	BAFF	Secreted Signaling	KEGG: hsa04060
C19	C11	TNFSF13B	TNFRSF13B	0.0010298432787763	0	TNFSF13B_TNFRSF13B	TNFSF13B - TNFRSF13B	BAFF	Secreted Signaling	KEGG: hsa04060
C5	C11	TNFSF13B	TNFRSF13B	0.00362477195537565	0	TNFSF13B_TNFRSF13B	TNFSF13B - TNFRSF13B	BAFF	Secreted Signaling	KEGG: hsa04060
C17	C2	TNFSF13B	TNFRSF13B	0.011302948609129	0	TNFSF13B_TNFRSF13B	TNFSF13B - TNFRSF13B	BAFF	Secreted Signaling	KEGG: hsa04060
C19	C2	TNFSF13B	TNFRSF13B	0.0068836540311788	0	TNFSF13B_TNFRSF13B	TNFSF13B - TNFRSF13B	BAFF	Secreted Signaling	KEGG: hsa04060
C5	C2	TNFSF13B	TNFRSF13B	0.0238760787928459	0	TNFSF13B_TNFRSF13B	TNFSF13B - TNFRSF13B	BAFF	Secreted Signaling	KEGG: hsa04060
C17	C12	TNFSF13B	TNFRSF13C	0.00965320046208569	0	TNFSF13B_TNFRSF13C	TNFSF13B - TNFRSF13C	BAFF	Secreted Signaling	KEGG: hsa04060
C19	C12	TNFSF13B	TNFRSF13C	0.00587510136971441	0	TNFSF13B_TNFRSF13C	TNFSF13B - TNFRSF13C	BAFF	Secreted Signaling	KEGG: hsa04060
C5	C12	TNFSF13B	TNFRSF13C	0.0204291090730938	0	TNFSF13B_TNFRSF13C	TNFSF13B - TNFRSF13C	BAFF	Secreted Signaling	KEGG: hsa04060
C17	C2	TNFSF13B	TNFRSF13C	0.0119672219613477	0	TNFSF13B_TNFRSF13C	TNFSF13B - TNFRSF13C	BAFF	Secreted Signaling	KEGG: hsa04060
C19	C2	TNFSF13B	TNFRSF13C	0.00729012085497422	0	TNFSF13B_TNFRSF13C	TNFSF13B - TNFRSF13C	BAFF	Secreted Signaling	KEGG: hsa04060
C5	C2	TNFSF13B	TNFRSF13C	0.0252603951193796	0	TNFSF13B_TNFRSF13C	TNFSF13B - TNFRSF13C	BAFF	Secreted Signaling	KEGG: hsa04060
C17	C7	TNFSF13B	TNFRSF13C	0.00534754160873264	0	TNFSF13B_TNFRSF13C	TNFSF13B - TNFRSF13C	BAFF	Secreted Signaling	KEGG: hsa04060
C19	C7	TNFSF13B	TNFRSF13C	0.0032490758469524	0	TNFSF13B_TNFRSF13C	TNFSF13B - TNFRSF13C	BAFF	Secreted Signaling	KEGG: hsa04060
C5	C7	TNFSF13B	TNFRSF13C	0.0113722174805804	0	TNFSF13B_TNFRSF13C	TNFSF13B - TNFRSF13C	BAFF	Secreted Signaling	KEGG: hsa04060
C8	C18	CD40LG	ITGA5_ITGB1	0.00701142756889341	0	CD40LG_ITGA5_ITGB1	CD40LG - (ITGA5+ITGB1)	CD40	Secreted Signaling	PMID: 28676852
C8	C5	CD40LG	ITGAM_ITGB2	0.00625893456003051	0	CD40LG_ITGAM_ITGB2	CD40LG - (ITGAM+ITGB2)	CD40	Secreted Signaling	PMID: 28676852
C5	C5	RETN	TLR4	0.00251469134531472	0	RETN_TLR4	RETN - TLR4	RESISTIN	Secreted Signaling	PMID: 30809105
C5	C0	RETN	CAP1	0.0102881123153915	0	RETN_CAP1	RETN - CAP1	RESISTIN	Secreted Signaling	PMID: 30809105
C5	C1	RETN	CAP1	0.0144218959549325	0	RETN_CAP1	RETN - CAP1	RESISTIN	Secreted Signaling	PMID: 30809105
C5	C10	RETN	CAP1	0.0144284080429149	0	RETN_CAP1	RETN - CAP1	RESISTIN	Secreted Signaling	PMID: 30809105
C5	C11	RETN	CAP1	0.00142676715977994	0	RETN_CAP1	RETN - CAP1	RESISTIN	Secreted Signaling	PMID: 30809105
C5	C12	RETN	CAP1	0.0177206211448825	0	RETN_CAP1	RETN - CAP1	RESISTIN	Secreted Signaling	PMID: 30809105
C5	C13	RETN	CAP1	0.0106993808254978	0	RETN_CAP1	RETN - CAP1	RESISTIN	Secreted Signaling	PMID: 30809105
C5	C14	RETN	CAP1	0.00976687136702439	0	RETN_CAP1	RETN - CAP1	RESISTIN	Secreted Signaling	PMID: 30809105
C5	C15	RETN	CAP1	0.00435601509169484	0	RETN_CAP1	RETN - CAP1	RESISTIN	Secreted Signaling	PMID: 30809105
C5	C16	RETN	CAP1	0.0085410357791909	0	RETN_CAP1	RETN - CAP1	RESISTIN	Secreted Signaling	PMID: 30809105
C5	C17	RETN	CAP1	0.0128560776104435	0	RETN_CAP1	RETN - CAP1	RESISTIN	Secreted Signaling	PMID: 30809105
C5	C18	RETN	CAP1	0.00470514241428973	0	RETN_CAP1	RETN - CAP1	RESISTIN	Secreted Signaling	PMID: 30809105
C5	C19	RETN	CAP1	0.0121825786674012	0	RETN_CAP1	RETN - CAP1	RESISTIN	Secreted Signaling	PMID: 30809105
C5	C2	RETN	CAP1	0.00464233413898465	0	RETN_CAP1	RETN - CAP1	RESISTIN	Secreted Signaling	PMID: 30809105
C5	C3	RETN	CAP1	0.00353020614072102	0	RETN_CAP1	RETN - CAP1	RESISTIN	Secreted Signaling	PMID: 30809105
C5	C4	RETN	CAP1	0.0111791149887198	0	RETN_CAP1	RETN - CAP1	RESISTIN	Secreted Signaling	PMID: 30809105
C5	C5	RETN	CAP1	0.0154735713108122	0	RETN_CAP1	RETN - CAP1	RESISTIN	Secreted Signaling	PMID: 30809105
C5	C6	RETN	CAP1	0.00665512748752633	0	RETN_CAP1	RETN - CAP1	RESISTIN	Secreted Signaling	PMID: 30809105
C5	C7	RETN	CAP1	0.00541434269810265	0	RETN_CAP1	RETN - CAP1	RESISTIN	Secreted Signaling	PMID: 30809105
C5	C8	RETN	CAP1	0.00483606371138984	0	RETN_CAP1	RETN - CAP1	RESISTIN	Secreted Signaling	PMID: 30809105
C5	C9	RETN	CAP1	0.0160449784285683	0	RETN_CAP1	RETN - CAP1	RESISTIN	Secreted Signaling	PMID: 30809105
C0	C0	NAMPT	INSR	0.00173109673066209	0	NAMPT_INSR	NAMPT - INSR	VISFATIN	Secreted Signaling	PMID: 28490838
C13	C0	NAMPT	INSR	0.000614909694001471	0	NAMPT_INSR	NAMPT - INSR	VISFATIN	Secreted Signaling	PMID: 28490838
C15	C0	NAMPT	INSR	0.000523767362392517	0	NAMPT_INSR	NAMPT - INSR	VISFATIN	Secreted Signaling	PMID: 28490838
C18	C0	NAMPT	INSR	0.00124486435679734	0	NAMPT_INSR	NAMPT - INSR	VISFATIN	Secreted Signaling	PMID: 28490838
C19	C0	NAMPT	INSR	0.00100339549188565	0	NAMPT_INSR	NAMPT - INSR	VISFATIN	Secreted Signaling	PMID: 28490838
C4	C0	NAMPT	INSR	0.0017413568528254	0	NAMPT_INSR	NAMPT - INSR	VISFATIN	Secreted Signaling	PMID: 28490838
C5	C0	NAMPT	INSR	0.00578865909923362	0	NAMPT_INSR	NAMPT - INSR	VISFATIN	Secreted Signaling	PMID: 28490838
C0	C11	NAMPT	INSR	0.000950054209613146	0	NAMPT_INSR	NAMPT - INSR	VISFATIN	Secreted Signaling	PMID: 28490838
C13	C11	NAMPT	INSR	0.000337302339264006	0	NAMPT_INSR	NAMPT - INSR	VISFATIN	Secreted Signaling	PMID: 28490838
C15	C11	NAMPT	INSR	0.00028729532926905	0	NAMPT_INSR	NAMPT - INSR	VISFATIN	Secreted Signaling	PMID: 28490838
C18	C11	NAMPT	INSR	0.000683051819386735	0	NAMPT_INSR	NAMPT - INSR	VISFATIN	Secreted Signaling	PMID: 28490838
C19	C11	NAMPT	INSR	0.000550498806294725	0	NAMPT_INSR	NAMPT - INSR	VISFATIN	Secreted Signaling	PMID: 28490838
C4	C11	NAMPT	INSR	0.000955689564279443	0	NAMPT_INSR	NAMPT - INSR	VISFATIN	Secreted Signaling	PMID: 28490838
C5	C11	NAMPT	INSR	0.00318274760480698	0	NAMPT_INSR	NAMPT - INSR	VISFATIN	Secreted Signaling	PMID: 28490838
C0	C13	NAMPT	INSR	0.00271014070896577	0	NAMPT_INSR	NAMPT - INSR	VISFATIN	Secreted Signaling	PMID: 28490838
C13	C13	NAMPT	INSR	0.000963288918770312	0	NAMPT_INSR	NAMPT - INSR	VISFATIN	Secreted Signaling	PMID: 28490838
C15	C13	NAMPT	INSR	0.000820551979263773	0	NAMPT_INSR	NAMPT - INSR	VISFATIN	Secreted Signaling	PMID: 28490838
C18	C13	NAMPT	INSR	0.0019494503929095	0	NAMPT_INSR	NAMPT - INSR	VISFATIN	Secreted Signaling	PMID: 28490838
C19	C13	NAMPT	INSR	0.00157152659330322	0	NAMPT_INSR	NAMPT - INSR	VISFATIN	Secreted Signaling	PMID: 28490838
C4	C13	NAMPT	INSR	0.00272618772812758	0	NAMPT_INSR	NAMPT - INSR	VISFATIN	Secreted Signaling	PMID: 28490838
C5	C13	NAMPT	INSR	0.00904172457344158	0	NAMPT_INSR	NAMPT - INSR	VISFATIN	Secreted Signaling	PMID: 28490838
C0	C18	NAMPT	INSR	0.00326686169137698	0	NAMPT_INSR	NAMPT - INSR	VISFATIN	Secreted Signaling	PMID: 28490838
C13	C18	NAMPT	INSR	0.00116158706439535	0	NAMPT_INSR	NAMPT - INSR	VISFATIN	Secreted Signaling	PMID: 28490838
C15	C18	NAMPT	INSR	0.000989496069528965	0	NAMPT_INSR	NAMPT - INSR	VISFATIN	Secreted Signaling	PMID: 28490838
C18	C18	NAMPT	INSR	0.00235027753943187	0	NAMPT_INSR	NAMPT - INSR	VISFATIN	Secreted Signaling	PMID: 28490838
C19	C18	NAMPT	INSR	0.00189479622394103	0	NAMPT_INSR	NAMPT - INSR	VISFATIN	Secreted Signaling	PMID: 28490838
C4	C18	NAMPT	INSR	0.00328619425012309	0	NAMPT_INSR	NAMPT - INSR	VISFATIN	Secreted Signaling	PMID: 28490838
C5	C18	NAMPT	INSR	0.0108848927407971	0	NAMPT_INSR	NAMPT - INSR	VISFATIN	Secreted Signaling	PMID: 28490838
C0	C3	NAMPT	INSR	0.000846216544809115	0	NAMPT_INSR	NAMPT - INSR	VISFATIN	Secreted Signaling	PMID: 28490838
C13	C3	NAMPT	INSR	0.000300416212594771	0	NAMPT_INSR	NAMPT - INSR	VISFATIN	Secreted Signaling	PMID: 28490838
C15	C3	NAMPT	INSR	0.000255876383080084	0	NAMPT_INSR	NAMPT - INSR	VISFATIN	Secreted Signaling	PMID: 28490838
C18	C3	NAMPT	INSR	0.00060837882869578	0	NAMPT_INSR	NAMPT - INSR	VISFATIN	Secreted Signaling	PMID: 28490838
C19	C3	NAMPT	INSR	0.000490309743711598	0	NAMPT_INSR	NAMPT - INSR	VISFATIN	Secreted Signaling	PMID: 28490838
C4	C3	NAMPT	INSR	0.00085123649934563	0	NAMPT_INSR	NAMPT - INSR	VISFATIN	Secreted Signaling	PMID: 28490838
C5	C3	NAMPT	INSR	0.00283557682556806	0	NAMPT_INSR	NAMPT - INSR	VISFATIN	Secreted Signaling	PMID: 28490838
C0	C4	NAMPT	INSR	0.00134019728049177	0	NAMPT_INSR	NAMPT - INSR	VISFATIN	Secreted Signaling	PMID: 28490838
C13	C4	NAMPT	INSR	0.000475936593129487	0	NAMPT_INSR	NAMPT - INSR	VISFATIN	Secreted Signaling	PMID: 28490838
C15	C4	NAMPT	INSR	0.000405384593194506	0	NAMPT_INSR	NAMPT - INSR	VISFATIN	Secreted Signaling	PMID: 28490838
C18	C4	NAMPT	INSR	0.000963655189460217	0	NAMPT_INSR	NAMPT - INSR	VISFATIN	Secreted Signaling	PMID: 28490838
C19	C4	NAMPT	INSR	0.000776690618538161	0	NAMPT_INSR	NAMPT - INSR	VISFATIN	Secreted Signaling	PMID: 28490838
C4	C4	NAMPT	INSR	0.00134814369037231	0	NAMPT_INSR	NAMPT - INSR	VISFATIN	Secreted Signaling	PMID: 28490838
C5	C4	NAMPT	INSR	0.00448563736905609	0	NAMPT_INSR	NAMPT - INSR	VISFATIN	Secreted Signaling	PMID: 28490838
C0	C6	NAMPT	INSR	0.00575234124963652	0	NAMPT_INSR	NAMPT - INSR	VISFATIN	Secreted Signaling	PMID: 28490838
C13	C6	NAMPT	INSR	0.00204863280523	0	NAMPT_INSR	NAMPT - INSR	VISFATIN	Secreted Signaling	PMID: 28490838
C15	C6	NAMPT	INSR	0.00174535419125961	0	NAMPT_INSR	NAMPT - INSR	VISFATIN	Secreted Signaling	PMID: 28490838
C18	C6	NAMPT	INSR	0.00414130292392373	0	NAMPT_INSR	NAMPT - INSR	VISFATIN	Secreted Signaling	PMID: 28490838
C19	C6	NAMPT	INSR	0.00333988477357872	0	NAMPT_INSR	NAMPT - INSR	VISFATIN	Secreted Signaling	PMID: 28490838
C4	C6	NAMPT	INSR	0.0057862969351951	0	NAMPT_INSR	NAMPT - INSR	VISFATIN	Secreted Signaling	PMID: 28490838
C5	C6	NAMPT	INSR	0.0190554836798674	0	NAMPT_INSR	NAMPT - INSR	VISFATIN	Secreted Signaling	PMID: 28490838
C0	C18	NAMPT	ITGA5_ITGB1	0.0077450019922143	0	NAMPT_ITGA5_ITGB1	NAMPT - (ITGA5+ITGB1)	VISFATIN	Secreted Signaling	PMID: 28490838
C13	C18	NAMPT	ITGA5_ITGB1	0.00276186088037412	0	NAMPT_ITGA5_ITGB1	NAMPT - (ITGA5+ITGB1)	VISFATIN	Secreted Signaling	PMID: 28490838
C15	C18	NAMPT	ITGA5_ITGB1	0.00235324530530066	0	NAMPT_ITGA5_ITGB1	NAMPT - (ITGA5+ITGB1)	VISFATIN	Secreted Signaling	PMID: 28490838
C18	C18	NAMPT	ITGA5_ITGB1	0.0055790176001853	0	NAMPT_ITGA5_ITGB1	NAMPT - (ITGA5+ITGB1)	VISFATIN	Secreted Signaling	PMID: 28490838
C19	C18	NAMPT	ITGA5_ITGB1	0.00450063265555787	0	NAMPT_ITGA5_ITGB1	NAMPT - (ITGA5+ITGB1)	VISFATIN	Secreted Signaling	PMID: 28490838
C4	C18	NAMPT	ITGA5_ITGB1	0.0077906280530467	0	NAMPT_ITGA5_ITGB1	NAMPT - (ITGA5+ITGB1)	VISFATIN	Secreted Signaling	PMID: 28490838
C5	C18	NAMPT	ITGA5_ITGB1	0.0255380992552319	0	NAMPT_ITGA5_ITGB1	NAMPT - (ITGA5+ITGB1)	VISFATIN	Secreted Signaling	PMID: 28490838
C14	C10	ANGPTL1	ITGA1_ITGB1	0.00489153022761437	0	ANGPTL1_ITGA1_ITGB1	ANGPTL1 - (ITGA1+ITGB1)	ANGPTL	Secreted Signaling	PMID: 24478758
C14	C18	ANGPTL1	ITGA1_ITGB1	0.00313439383778616	0	ANGPTL1_ITGA1_ITGB1	ANGPTL1 - (ITGA1+ITGB1)	ANGPTL	Secreted Signaling	PMID: 24478758
C14	C4	ANGPTL1	ITGA1_ITGB1	0.00157635787112919	0	ANGPTL1_ITGA1_ITGB1	ANGPTL1 - (ITGA1+ITGB1)	ANGPTL	Secreted Signaling	PMID: 24478758
C14	C18	ANGPTL2	ITGA5_ITGB1	0.0056167286230505	0	ANGPTL2_ITGA5_ITGB1	ANGPTL2 - (ITGA5+ITGB1)	ANGPTL	Secreted Signaling	PMID: 24478758
C14	C5	ANGPTL2	TLR4	0.00172719486219953	0	ANGPTL2_TLR4	ANGPTL2 - TLR4	ANGPTL	Secreted Signaling	PMID: 24478758
C14	C5	ANGPTL2	LILRB3	0.00209067112650439	0	ANGPTL2_PIRB	ANGPTL2 - PIRB	ANGPTL	Secreted Signaling	PMID: 24478758
C14	C5	ANGPTL1	LILRB3	0.00159107765318408	0	ANGPTL1_PIRB	ANGPTL1 - PIRB	ANGPTL	Secreted Signaling	PMID: 24478758
C18	C18	ANGPT2	TEK	0.00127736245126598	0	ANGPT2_TEK	ANGPT2 - TEK	ANGPT	Secreted Signaling	PMID: 20651738
C18	C18	ANGPT2	ITGA5_ITGB1	0.00308467848780679	0	ANGPT2_ITGA5_ITGB1	ANGPT2 - (ITGA5+ITGB1)	ANGPT	Secreted Signaling	PMID: 20651738; PMID: 25635707
C0	C0	MDK	SDC1	0.00776956972479874	0	MDK_SDC1	MDK - SDC1	MK	Secreted Signaling	PMID: 28356350
C13	C0	MDK	SDC1	0.0204996760540278	0	MDK_SDC1	MDK - SDC1	MK	Secreted Signaling	PMID: 28356350
C15	C0	MDK	SDC1	0.00481752338341451	0	MDK_SDC1	MDK - SDC1	MK	Secreted Signaling	PMID: 28356350
C16	C0	MDK	SDC1	0.0194478338840705	0	MDK_SDC1	MDK - SDC1	MK	Secreted Signaling	PMID: 28356350
C18	C0	MDK	SDC1	0.00403933713173978	0	MDK_SDC1	MDK - SDC1	MK	Secreted Signaling	PMID: 28356350
C3	C0	MDK	SDC1	0.00458877195994742	0	MDK_SDC1	MDK - SDC1	MK	Secreted Signaling	PMID: 28356350
C4	C0	MDK	SDC1	0.0103655535172785	0	MDK_SDC1	MDK - SDC1	MK	Secreted Signaling	PMID: 28356350
C6	C0	MDK	SDC1	0.0082005718503522	0	MDK_SDC1	MDK - SDC1	MK	Secreted Signaling	PMID: 28356350
C0	C11	MDK	SDC1	0.0077312122316342	0	MDK_SDC1	MDK - SDC1	MK	Secreted Signaling	PMID: 28356350
C13	C11	MDK	SDC1	0.0203997635607687	0	MDK_SDC1	MDK - SDC1	MK	Secreted Signaling	PMID: 28356350
C15	C11	MDK	SDC1	0.00479366940189303	0	MDK_SDC1	MDK - SDC1	MK	Secreted Signaling	PMID: 28356350
C16	C11	MDK	SDC1	0.0193529466294788	0	MDK_SDC1	MDK - SDC1	MK	Secreted Signaling	PMID: 28356350
C18	C11	MDK	SDC1	0.00401932077959972	0	MDK_SDC1	MDK - SDC1	MK	Secreted Signaling	PMID: 28356350
C3	C11	MDK	SDC1	0.00456604544495898	0	MDK_SDC1	MDK - SDC1	MK	Secreted Signaling	PMID: 28356350
C4	C11	MDK	SDC1	0.0103145131704192	0	MDK_SDC1	MDK - SDC1	MK	Secreted Signaling	PMID: 28356350
C6	C11	MDK	SDC1	0.00816010404720186	0	MDK_SDC1	MDK - SDC1	MK	Secreted Signaling	PMID: 28356350
C0	C13	MDK	SDC1	0.00296214733425887	0	MDK_SDC1	MDK - SDC1	MK	Secreted Signaling	PMID: 28356350
C13	C13	MDK	SDC1	0.00787803780979215	0	MDK_SDC1	MDK - SDC1	MK	Secreted Signaling	PMID: 28356350
C15	C13	MDK	SDC1	0.00183330519494865	0	MDK_SDC1	MDK - SDC1	MK	Secreted Signaling	PMID: 28356350
C16	C13	MDK	SDC1	0.00746887601786806	0	MDK_SDC1	MDK - SDC1	MK	Secreted Signaling	PMID: 28356350
C18	C13	MDK	SDC1	0.00153642273975387	0	MDK_SDC1	MDK - SDC1	MK	Secreted Signaling	PMID: 28356350
C3	C13	MDK	SDC1	0.00174600539177019	0	MDK_SDC1	MDK - SDC1	MK	Secreted Signaling	PMID: 28356350
C4	C13	MDK	SDC1	0.00395827360357223	0	MDK_SDC1	MDK - SDC1	MK	Secreted Signaling	PMID: 28356350
C6	C13	MDK	SDC1	0.00312730736140558	0	MDK_SDC1	MDK - SDC1	MK	Secreted Signaling	PMID: 28356350
C0	C4	MDK	SDC1	0.0100757440857015	0	MDK_SDC1	MDK - SDC1	MK	Secreted Signaling	PMID: 28356350
C13	C4	MDK	SDC1	0.0264835645376277	0	MDK_SDC1	MDK - SDC1	MK	Secreted Signaling	PMID: 28356350
C15	C4	MDK	SDC1	0.00625298925610427	0	MDK_SDC1	MDK - SDC1	MK	Secreted Signaling	PMID: 28356350
C16	C4	MDK	SDC1	0.025132566003435	0	MDK_SDC1	MDK - SDC1	MK	Secreted Signaling	PMID: 28356350
C18	C4	MDK	SDC1	0.0052441505860002	0	MDK_SDC1	MDK - SDC1	MK	Secreted Signaling	PMID: 28356350
C3	C4	MDK	SDC1	0.00595648528281788	0	MDK_SDC1	MDK - SDC1	MK	Secreted Signaling	PMID: 28356350
C4	C4	MDK	SDC1	0.0134318404939183	0	MDK_SDC1	MDK - SDC1	MK	Secreted Signaling	PMID: 28356350
C6	C4	MDK	SDC1	0.0106333058767827	0	MDK_SDC1	MDK - SDC1	MK	Secreted Signaling	PMID: 28356350
C0	C6	MDK	SDC1	0.00262997024178775	0	MDK_SDC1	MDK - SDC1	MK	Secreted Signaling	PMID: 28356350
C13	C6	MDK	SDC1	0.00699845913242184	0	MDK_SDC1	MDK - SDC1	MK	Secreted Signaling	PMID: 28356350
C15	C6	MDK	SDC1	0.00162751054324481	0	MDK_SDC1	MDK - SDC1	MK	Secreted Signaling	PMID: 28356350
C16	C6	MDK	SDC1	0.00663467453762311	0	MDK_SDC1	MDK - SDC1	MK	Secreted Signaling	PMID: 28356350
C18	C6	MDK	SDC1	0.00136390860135507	0	MDK_SDC1	MDK - SDC1	MK	Secreted Signaling	PMID: 28356350
C3	C6	MDK	SDC1	0.00154999521814344	0	MDK_SDC1	MDK - SDC1	MK	Secreted Signaling	PMID: 28356350
C4	C6	MDK	SDC1	0.00351478406530434	0	MDK_SDC1	MDK - SDC1	MK	Secreted Signaling	PMID: 28356350
C6	C6	MDK	SDC1	0.00277666069782548	0	MDK_SDC1	MDK - SDC1	MK	Secreted Signaling	PMID: 28356350
C0	C14	MDK	SDC2	0.0282632913937499	0	MDK_SDC2	MDK - SDC2	MK	Secreted Signaling	PMID: 28356350
C13	C14	MDK	SDC2	0.0721305110148405	0	MDK_SDC2	MDK - SDC2	MK	Secreted Signaling	PMID: 28356350
C15	C14	MDK	SDC2	0.0176632734740355	0	MDK_SDC2	MDK - SDC2	MK	Secreted Signaling	PMID: 28356350
C16	C14	MDK	SDC2	0.0686150596233131	0	MDK_SDC2	MDK - SDC2	MK	Secreted Signaling	PMID: 28356350
C18	C14	MDK	SDC2	0.0148410262954594	0	MDK_SDC2	MDK - SDC2	MK	Secreted Signaling	PMID: 28356350
C3	C14	MDK	SDC2	0.0168348830059753	0	MDK_SDC2	MDK - SDC2	MK	Secreted Signaling	PMID: 28356350
C4	C14	MDK	SDC2	0.0374482463420174	0	MDK_SDC2	MDK - SDC2	MK	Secreted Signaling	PMID: 28356350
C6	C14	MDK	SDC2	0.0297970038244921	0	MDK_SDC2	MDK - SDC2	MK	Secreted Signaling	PMID: 28356350
C0	C0	MDK	SDC4	0.00710355670698632	0	MDK_SDC4	MDK - SDC4	MK	Secreted Signaling	PMID: 28356350
C13	C0	MDK	SDC4	0.0187630645241072	0	MDK_SDC4	MDK - SDC4	MK	Secreted Signaling	PMID: 28356350
C15	C0	MDK	SDC4	0.00440343884587486	0	MDK_SDC4	MDK - SDC4	MK	Secreted Signaling	PMID: 28356350
C16	C0	MDK	SDC4	0.0177987090514115	0	MDK_SDC4	MDK - SDC4	MK	Secreted Signaling	PMID: 28356350
C18	C0	MDK	SDC4	0.00369189253614764	0	MDK_SDC4	MDK - SDC4	MK	Secreted Signaling	PMID: 28356350
C3	C0	MDK	SDC4	0.00419426661394494	0	MDK_SDC4	MDK - SDC4	MK	Secreted Signaling	PMID: 28356350
C4	C0	MDK	SDC4	0.00947913683637265	0	MDK_SDC4	MDK - SDC4	MK	Secreted Signaling	PMID: 28356350
C6	C0	MDK	SDC4	0.00749789221000684	0	MDK_SDC4	MDK - SDC4	MK	Secreted Signaling	PMID: 28356350
C0	C13	MDK	SDC4	0.0044842176489041	0	MDK_SDC4	MDK - SDC4	MK	Secreted Signaling	PMID: 28356350
C13	C13	MDK	SDC4	0.0118959519285195	0	MDK_SDC4	MDK - SDC4	MK	Secreted Signaling	PMID: 28356350
C15	C13	MDK	SDC4	0.00277694660127443	0	MDK_SDC4	MDK - SDC4	MK	Secreted Signaling	PMID: 28356350
C16	C13	MDK	SDC4	0.0112804843449073	0	MDK_SDC4	MDK - SDC4	MK	Secreted Signaling	PMID: 28356350
C18	C13	MDK	SDC4	0.0023276087340111	0	MDK_SDC4	MDK - SDC4	MK	Secreted Signaling	PMID: 28356350
C3	C13	MDK	SDC4	0.00264483078562615	0	MDK_SDC4	MDK - SDC4	MK	Secreted Signaling	PMID: 28356350
C4	C13	MDK	SDC4	0.00598911898185847	0	MDK_SDC4	MDK - SDC4	MK	Secreted Signaling	PMID: 28356350
C6	C13	MDK	SDC4	0.00473384059886636	0	MDK_SDC4	MDK - SDC4	MK	Secreted Signaling	PMID: 28356350
C0	C4	MDK	SDC4	0.00611768870415206	0	MDK_SDC4	MDK - SDC4	MK	Secreted Signaling	PMID: 28356350
C13	C4	MDK	SDC4	0.0161854083353276	0	MDK_SDC4	MDK - SDC4	MK	Secreted Signaling	PMID: 28356350
C15	C4	MDK	SDC4	0.003790876294977	0	MDK_SDC4	MDK - SDC4	MK	Secreted Signaling	PMID: 28356350
C16	C4	MDK	SDC4	0.0153514626282162	0	MDK_SDC4	MDK - SDC4	MK	Secreted Signaling	PMID: 28356350
C18	C4	MDK	SDC4	0.00317799726059908	0	MDK_SDC4	MDK - SDC4	MK	Secreted Signaling	PMID: 28356350
C3	C4	MDK	SDC4	0.00361069649186961	0	MDK_SDC4	MDK - SDC4	MK	Secreted Signaling	PMID: 28356350
C4	C4	MDK	SDC4	0.00816628529650951	0	MDK_SDC4	MDK - SDC4	MK	Secreted Signaling	PMID: 28356350
C6	C4	MDK	SDC4	0.00645765224745784	0	MDK_SDC4	MDK - SDC4	MK	Secreted Signaling	PMID: 28356350
C0	C6	MDK	SDC4	0.00367205525373544	0	MDK_SDC4	MDK - SDC4	MK	Secreted Signaling	PMID: 28356350
C13	C6	MDK	SDC4	0.00975456112603179	0	MDK_SDC4	MDK - SDC4	MK	Secreted Signaling	PMID: 28356350
C15	C6	MDK	SDC4	0.00227329176510997	0	MDK_SDC4	MDK - SDC4	MK	Secreted Signaling	PMID: 28356350
C16	C6	MDK	SDC4	0.0092488468685286	0	MDK_SDC4	MDK - SDC4	MK	Secreted Signaling	PMID: 28356350
C18	C6	MDK	SDC4	0.00190529460479492	0	MDK_SDC4	MDK - SDC4	MK	Secreted Signaling	PMID: 28356350
C3	C6	MDK	SDC4	0.00216508577250342	0	MDK_SDC4	MDK - SDC4	MK	Secreted Signaling	PMID: 28356350
C4	C6	MDK	SDC4	0.00490573840647344	0	MDK_SDC4	MDK - SDC4	MK	Secreted Signaling	PMID: 28356350
C6	C6	MDK	SDC4	0.00387664361356878	0	MDK_SDC4	MDK - SDC4	MK	Secreted Signaling	PMID: 28356350
C0	C10	MDK	ITGA4_ITGB1	0.00554658406218073	0	MDK_ITGA4_ITGB1	MDK - (ITGA4+ITGB1)	MK	Secreted Signaling	PMID: 28356350
C13	C10	MDK	ITGA4_ITGB1	0.0146883416226704	0	MDK_ITGA4_ITGB1	MDK - (ITGA4+ITGB1)	MK	Secreted Signaling	PMID: 28356350
C15	C10	MDK	ITGA4_ITGB1	0.0034362355941785	0	MDK_ITGA4_ITGB1	MDK - (ITGA4+ITGB1)	MK	Secreted Signaling	PMID: 28356350
C16	C10	MDK	ITGA4_ITGB1	0.0139304393764575	0	MDK_ITGA4_ITGB1	MDK - (ITGA4+ITGB1)	MK	Secreted Signaling	PMID: 28356350
C18	C10	MDK	ITGA4_ITGB1	0.00288052629134045	0	MDK_ITGA4_ITGB1	MDK - (ITGA4+ITGB1)	MK	Secreted Signaling	PMID: 28356350
C3	C10	MDK	ITGA4_ITGB1	0.00327285643512336	0	MDK_ITGA4_ITGB1	MDK - (ITGA4+ITGB1)	MK	Secreted Signaling	PMID: 28356350
C4	C10	MDK	ITGA4_ITGB1	0.00740536293924577	0	MDK_ITGA4_ITGB1	MDK - (ITGA4+ITGB1)	MK	Secreted Signaling	PMID: 28356350
C6	C10	MDK	ITGA4_ITGB1	0.00585499794775428	0	MDK_ITGA4_ITGB1	MDK - (ITGA4+ITGB1)	MK	Secreted Signaling	PMID: 28356350
C0	C9	MDK	ITGA4_ITGB1	0.00661790203487905	0	MDK_ITGA4_ITGB1	MDK - (ITGA4+ITGB1)	MK	Secreted Signaling	PMID: 28356350
C13	C9	MDK	ITGA4_ITGB1	0.0174943198503339	0	MDK_ITGA4_ITGB1	MDK - (ITGA4+ITGB1)	MK	Secreted Signaling	PMID: 28356350
C15	C9	MDK	ITGA4_ITGB1	0.00410162275889292	0	MDK_ITGA4_ITGB1	MDK - (ITGA4+ITGB1)	MK	Secreted Signaling	PMID: 28356350
C16	C9	MDK	ITGA4_ITGB1	0.0165940706136845	0	MDK_ITGA4_ITGB1	MDK - (ITGA4+ITGB1)	MK	Secreted Signaling	PMID: 28356350
C18	C9	MDK	ITGA4_ITGB1	0.00343867809596983	0	MDK_ITGA4_ITGB1	MDK - (ITGA4+ITGB1)	MK	Secreted Signaling	PMID: 28356350
C3	C9	MDK	ITGA4_ITGB1	0.00390673114216341	0	MDK_ITGA4_ITGB1	MDK - (ITGA4+ITGB1)	MK	Secreted Signaling	PMID: 28356350
C4	C9	MDK	ITGA4_ITGB1	0.00883251371448987	0	MDK_ITGA4_ITGB1	MDK - (ITGA4+ITGB1)	MK	Secreted Signaling	PMID: 28356350
C6	C9	MDK	ITGA4_ITGB1	0.00698546735456882	0	MDK_ITGA4_ITGB1	MDK - (ITGA4+ITGB1)	MK	Secreted Signaling	PMID: 28356350
C0	C0	MDK	ITGA6_ITGB1	0.0155475049577256	0	MDK_ITGA6_ITGB1	MDK - (ITGA6+ITGB1)	MK	Secreted Signaling	PMID: 28356350
C13	C0	MDK	ITGA6_ITGB1	0.0405012423006321	0	MDK_ITGA6_ITGB1	MDK - (ITGA6+ITGB1)	MK	Secreted Signaling	PMID: 28356350
C15	C0	MDK	ITGA6_ITGB1	0.0096690317117619	0	MDK_ITGA6_ITGB1	MDK - (ITGA6+ITGB1)	MK	Secreted Signaling	PMID: 28356350
C16	C0	MDK	ITGA6_ITGB1	0.0384634166065668	0	MDK_ITGA6_ITGB1	MDK - (ITGA6+ITGB1)	MK	Secreted Signaling	PMID: 28356350
C18	C0	MDK	ITGA6_ITGB1	0.00811355871836299	0	MDK_ITGA6_ITGB1	MDK - (ITGA6+ITGB1)	MK	Secreted Signaling	PMID: 28356350
C3	C0	MDK	ITGA6_ITGB1	0.0092120475584351	0	MDK_ITGA6_ITGB1	MDK - (ITGA6+ITGB1)	MK	Secreted Signaling	PMID: 28356350
C4	C0	MDK	ITGA6_ITGB1	0.0206880828972656	0	MDK_ITGA6_ITGB1	MDK - (ITGA6+ITGB1)	MK	Secreted Signaling	PMID: 28356350
C6	C0	MDK	ITGA6_ITGB1	0.0164028405805162	0	MDK_ITGA6_ITGB1	MDK - (ITGA6+ITGB1)	MK	Secreted Signaling	PMID: 28356350
C0	C13	MDK	ITGA6_ITGB1	0.00455300435997597	0	MDK_ITGA6_ITGB1	MDK - (ITGA6+ITGB1)	MK	Secreted Signaling	PMID: 28356350
C13	C13	MDK	ITGA6_ITGB1	0.0120770534064466	0	MDK_ITGA6_ITGB1	MDK - (ITGA6+ITGB1)	MK	Secreted Signaling	PMID: 28356350
C15	C13	MDK	ITGA6_ITGB1	0.00281961840250159	0	MDK_ITGA6_ITGB1	MDK - (ITGA6+ITGB1)	MK	Secreted Signaling	PMID: 28356350
C16	C13	MDK	ITGA6_ITGB1	0.0114523246706678	0	MDK_ITGA6_ITGB1	MDK - (ITGA6+ITGB1)	MK	Secreted Signaling	PMID: 28356350
C18	C13	MDK	ITGA6_ITGB1	0.0023633921729836	0	MDK_ITGA6_ITGB1	MDK - (ITGA6+ITGB1)	MK	Secreted Signaling	PMID: 28356350
C3	C13	MDK	ITGA6_ITGB1	0.00268547790335416	0	MDK_ITGA6_ITGB1	MDK - (ITGA6+ITGB1)	MK	Secreted Signaling	PMID: 28356350
C4	C13	MDK	ITGA6_ITGB1	0.00608084947337079	0	MDK_ITGA6_ITGB1	MDK - (ITGA6+ITGB1)	MK	Secreted Signaling	PMID: 28356350
C6	C13	MDK	ITGA6_ITGB1	0.00480643797240353	0	MDK_ITGA6_ITGB1	MDK - (ITGA6+ITGB1)	MK	Secreted Signaling	PMID: 28356350
C0	C16	MDK	ITGA6_ITGB1	0.00730605888016635	0	MDK_ITGA6_ITGB1	MDK - (ITGA6+ITGB1)	MK	Secreted Signaling	PMID: 28356350
C13	C16	MDK	ITGA6_ITGB1	0.0192914880956947	0	MDK_ITGA6_ITGB1	MDK - (ITGA6+ITGB1)	MK	Secreted Signaling	PMID: 28356350
C15	C16	MDK	ITGA6_ITGB1	0.0045293194759375	0	MDK_ITGA6_ITGB1	MDK - (ITGA6+ITGB1)	MK	Secreted Signaling	PMID: 28356350
C16	C16	MDK	ITGA6_ITGB1	0.0183004800402224	0	MDK_ITGA6_ITGB1	MDK - (ITGA6+ITGB1)	MK	Secreted Signaling	PMID: 28356350
C18	C16	MDK	ITGA6_ITGB1	0.00379750985521197	0	MDK_ITGA6_ITGB1	MDK - (ITGA6+ITGB1)	MK	Secreted Signaling	PMID: 28356350
C3	C16	MDK	ITGA6_ITGB1	0.00431419357121605	0	MDK_ITGA6_ITGB1	MDK - (ITGA6+ITGB1)	MK	Secreted Signaling	PMID: 28356350
C4	C16	MDK	ITGA6_ITGB1	0.00974869511930673	0	MDK_ITGA6_ITGB1	MDK - (ITGA6+ITGB1)	MK	Secreted Signaling	PMID: 28356350
C6	C16	MDK	ITGA6_ITGB1	0.00771154845677728	0	MDK_ITGA6_ITGB1	MDK - (ITGA6+ITGB1)	MK	Secreted Signaling	PMID: 28356350
C0	C18	MDK	ITGA6_ITGB1	0.0106664023610053	0	MDK_ITGA6_ITGB1	MDK - (ITGA6+ITGB1)	MK	Secreted Signaling	PMID: 28356350
C13	C18	MDK	ITGA6_ITGB1	0.0280088641130942	0	MDK_ITGA6_ITGB1	MDK - (ITGA6+ITGB1)	MK	Secreted Signaling	PMID: 28356350
C15	C18	MDK	ITGA6_ITGB1	0.00662104961248714	0	MDK_ITGA6_ITGB1	MDK - (ITGA6+ITGB1)	MK	Secreted Signaling	PMID: 28356350
C16	C18	MDK	ITGA6_ITGB1	0.0265821805243562	0	MDK_ITGA6_ITGB1	MDK - (ITGA6+ITGB1)	MK	Secreted Signaling	PMID: 28356350
C18	C18	MDK	ITGA6_ITGB1	0.00555316101170248	0	MDK_ITGA6_ITGB1	MDK - (ITGA6+ITGB1)	MK	Secreted Signaling	PMID: 28356350
C3	C18	MDK	ITGA6_ITGB1	0.0063072037393789	0	MDK_ITGA6_ITGB1	MDK - (ITGA6+ITGB1)	MK	Secreted Signaling	PMID: 28356350
C4	C18	MDK	ITGA6_ITGB1	0.0142164137771981	0	MDK_ITGA6_ITGB1	MDK - (ITGA6+ITGB1)	MK	Secreted Signaling	PMID: 28356350
C6	C18	MDK	ITGA6_ITGB1	0.0112562777697339	0	MDK_ITGA6_ITGB1	MDK - (ITGA6+ITGB1)	MK	Secreted Signaling	PMID: 28356350
C0	C3	MDK	ITGA6_ITGB1	0.00541028832770268	0	MDK_ITGA6_ITGB1	MDK - (ITGA6+ITGB1)	MK	Secreted Signaling	PMID: 28356350
C13	C3	MDK	ITGA6_ITGB1	0.0143306434493531	0	MDK_ITGA6_ITGB1	MDK - (ITGA6+ITGB1)	MK	Secreted Signaling	PMID: 28356350
C15	C3	MDK	ITGA6_ITGB1	0.00335162249574112	0	MDK_ITGA6_ITGB1	MDK - (ITGA6+ITGB1)	MK	Secreted Signaling	PMID: 28356350
C16	C3	MDK	ITGA6_ITGB1	0.0135909434496327	0	MDK_ITGA6_ITGB1	MDK - (ITGA6+ITGB1)	MK	Secreted Signaling	PMID: 28356350
C18	C3	MDK	ITGA6_ITGB1	0.00280955827715634	0	MDK_ITGA6_ITGB1	MDK - (ITGA6+ITGB1)	MK	Secreted Signaling	PMID: 28356350
C3	C3	MDK	ITGA6_ITGB1	0.00319225346188294	0	MDK_ITGA6_ITGB1	MDK - (ITGA6+ITGB1)	MK	Secreted Signaling	PMID: 28356350
C4	C3	MDK	ITGA6_ITGB1	0.00722372337912467	0	MDK_ITGA6_ITGB1	MDK - (ITGA6+ITGB1)	MK	Secreted Signaling	PMID: 28356350
C6	C3	MDK	ITGA6_ITGB1	0.00571116710953748	0	MDK_ITGA6_ITGB1	MDK - (ITGA6+ITGB1)	MK	Secreted Signaling	PMID: 28356350
C0	C4	MDK	ITGA6_ITGB1	0.015486779648741	0	MDK_ITGA6_ITGB1	MDK - (ITGA6+ITGB1)	MK	Secreted Signaling	PMID: 28356350
C13	C4	MDK	ITGA6_ITGB1	0.040347047395041	0	MDK_ITGA6_ITGB1	MDK - (ITGA6+ITGB1)	MK	Secreted Signaling	PMID: 28356350
C15	C4	MDK	ITGA6_ITGB1	0.00963104187031315	0	MDK_ITGA6_ITGB1	MDK - (ITGA6+ITGB1)	MK	Secreted Signaling	PMID: 28356350
C16	C4	MDK	ITGA6_ITGB1	0.0383166702174431	0	MDK_ITGA6_ITGB1	MDK - (ITGA6+ITGB1)	MK	Secreted Signaling	PMID: 28356350
C18	C4	MDK	ITGA6_ITGB1	0.00808163049201753	0	MDK_ITGA6_ITGB1	MDK - (ITGA6+ITGB1)	MK	Secreted Signaling	PMID: 28356350
C3	C4	MDK	ITGA6_ITGB1	0.0091758365818486	0	MDK_ITGA6_ITGB1	MDK - (ITGA6+ITGB1)	MK	Secreted Signaling	PMID: 28356350
C4	C4	MDK	ITGA6_ITGB1	0.0206076998603532	0	MDK_ITGA6_ITGB1	MDK - (ITGA6+ITGB1)	MK	Secreted Signaling	PMID: 28356350
C6	C4	MDK	ITGA6_ITGB1	0.0163388299553302	0	MDK_ITGA6_ITGB1	MDK - (ITGA6+ITGB1)	MK	Secreted Signaling	PMID: 28356350
C0	C6	MDK	ITGA6_ITGB1	0.00778698848568293	0	MDK_ITGA6_ITGB1	MDK - (ITGA6+ITGB1)	MK	Secreted Signaling	PMID: 28356350
C13	C6	MDK	ITGA6_ITGB1	0.0205450437618613	0	MDK_ITGA6_ITGB1	MDK - (ITGA6+ITGB1)	MK	Secreted Signaling	PMID: 28356350
C15	C6	MDK	ITGA6_ITGB1	0.00482835609536936	0	MDK_ITGA6_ITGB1	MDK - (ITGA6+ITGB1)	MK	Secreted Signaling	PMID: 28356350
C16	C6	MDK	ITGA6_ITGB1	0.0194909200874503	0	MDK_ITGA6_ITGB1	MDK - (ITGA6+ITGB1)	MK	Secreted Signaling	PMID: 28356350
C18	C6	MDK	ITGA6_ITGB1	0.00404842712779432	0	MDK_ITGA6_ITGB1	MDK - (ITGA6+ITGB1)	MK	Secreted Signaling	PMID: 28356350
C3	C6	MDK	ITGA6_ITGB1	0.00459909267717578	0	MDK_ITGA6_ITGB1	MDK - (ITGA6+ITGB1)	MK	Secreted Signaling	PMID: 28356350
C4	C6	MDK	ITGA6_ITGB1	0.0103887313327671	0	MDK_ITGA6_ITGB1	MDK - (ITGA6+ITGB1)	MK	Secreted Signaling	PMID: 28356350
C6	C6	MDK	ITGA6_ITGB1	0.00821894887998418	0	MDK_ITGA6_ITGB1	MDK - (ITGA6+ITGB1)	MK	Secreted Signaling	PMID: 28356350
C0	C0	MDK	LRP1	0.00167012321960152	0	MDK_LRP1	MDK - LRP1	MK	Secreted Signaling	PMID: 28356350
C13	C0	MDK	LRP1	0.00445138242922155	0	MDK_LRP1	MDK - LRP1	MK	Secreted Signaling	PMID: 28356350
C15	C0	MDK	LRP1	0.00103314721262785	0	MDK_LRP1	MDK - LRP1	MK	Secreted Signaling	PMID: 28356350
C16	C0	MDK	LRP1	0.00421943400301175	0	MDK_LRP1	MDK - LRP1	MK	Secreted Signaling	PMID: 28356350
C18	C0	MDK	LRP1	0.000865728652993285	0	MDK_LRP1	MDK - LRP1	MK	Secreted Signaling	PMID: 28356350
C3	C0	MDK	LRP1	0.000983912418193172	0	MDK_LRP1	MDK - LRP1	MK	Secreted Signaling	PMID: 28356350
C4	C0	MDK	LRP1	0.00223273389777383	0	MDK_LRP1	MDK - LRP1	MK	Secreted Signaling	PMID: 28356350
C6	C0	MDK	LRP1	0.00176337145143581	0	MDK_LRP1	MDK - LRP1	MK	Secreted Signaling	PMID: 28356350
C0	C14	MDK	LRP1	0.0270374004385442	0	MDK_LRP1	MDK - LRP1	MK	Secreted Signaling	PMID: 28356350
C13	C14	MDK	LRP1	0.0691372981964914	0	MDK_LRP1	MDK - LRP1	MK	Secreted Signaling	PMID: 28356350
C15	C14	MDK	LRP1	0.0168891564157217	0	MDK_LRP1	MDK - LRP1	MK	Secreted Signaling	PMID: 28356350
C16	C14	MDK	LRP1	0.065757389629288	0	MDK_LRP1	MDK - LRP1	MK	Secreted Signaling	PMID: 28356350
C18	C14	MDK	LRP1	0.0141888115162587	0	MDK_LRP1	MDK - LRP1	MK	Secreted Signaling	PMID: 28356350
C3	C14	MDK	LRP1	0.0160964763942153	0	MDK_LRP1	MDK - LRP1	MK	Secreted Signaling	PMID: 28356350
C4	C14	MDK	LRP1	0.0358386604506616	0	MDK_LRP1	MDK - LRP1	MK	Secreted Signaling	PMID: 28356350
C6	C14	MDK	LRP1	0.0285065411848731	0	MDK_LRP1	MDK - LRP1	MK	Secreted Signaling	PMID: 28356350
C0	C4	MDK	LRP1	0.000713455906770122	0	MDK_LRP1	MDK - LRP1	MK	Secreted Signaling	PMID: 28356350
C13	C4	MDK	LRP1	0.00190461470867154	0	MDK_LRP1	MDK - LRP1	MK	Secreted Signaling	PMID: 28356350
C15	C4	MDK	LRP1	0.000441186419909733	0	MDK_LRP1	MDK - LRP1	MK	Secreted Signaling	PMID: 28356350
C16	C4	MDK	LRP1	0.00180513022640296	0	MDK_LRP1	MDK - LRP1	MK	Secreted Signaling	PMID: 28356350
C18	C4	MDK	LRP1	0.000369657922356021	0	MDK_LRP1	MDK - LRP1	MK	Secreted Signaling	PMID: 28356350
C3	C4	MDK	LRP1	0.000420149746352316	0	MDK_LRP1	MDK - LRP1	MK	Secreted Signaling	PMID: 28356350
C4	C4	MDK	LRP1	0.000954104198236877	0	MDK_LRP1	MDK - LRP1	MK	Secreted Signaling	PMID: 28356350
C6	C4	MDK	LRP1	0.000753330699369928	0	MDK_LRP1	MDK - LRP1	MK	Secreted Signaling	PMID: 28356350
C0	C5	MDK	LRP1	0.0039230186522444	0	MDK_LRP1	MDK - LRP1	MK	Secreted Signaling	PMID: 28356350
C13	C5	MDK	LRP1	0.0104168817639136	0	MDK_LRP1	MDK - LRP1	MK	Secreted Signaling	PMID: 28356350
C15	C5	MDK	LRP1	0.00242889094982786	0	MDK_LRP1	MDK - LRP1	MK	Secreted Signaling	PMID: 28356350
C16	C5	MDK	LRP1	0.00987717273342029	0	MDK_LRP1	MDK - LRP1	MK	Secreted Signaling	PMID: 28356350
C18	C5	MDK	LRP1	0.00203575701391729	0	MDK_LRP1	MDK - LRP1	MK	Secreted Signaling	PMID: 28356350
C3	C5	MDK	LRP1	0.00231329579260537	0	MDK_LRP1	MDK - LRP1	MK	Secreted Signaling	PMID: 28356350
C4	C5	MDK	LRP1	0.00524057331156696	0	MDK_LRP1	MDK - LRP1	MK	Secreted Signaling	PMID: 28356350
C6	C5	MDK	LRP1	0.0041415313022256	0	MDK_LRP1	MDK - LRP1	MK	Secreted Signaling	PMID: 28356350
C0	C0	MDK	NCL	0.0210605756685269	0	MDK_NCL	MDK - NCL	MK	Secreted Signaling	PMID: 28356350
C13	C0	MDK	NCL	0.0543740625876922	0	MDK_NCL	MDK - NCL	MK	Secreted Signaling	PMID: 28356350
C15	C0	MDK	NCL	0.0131254157337874	0	MDK_NCL	MDK - NCL	MK	Secreted Signaling	PMID: 28356350
C16	C0	MDK	NCL	0.0516758169406691	0	MDK_NCL	MDK - NCL	MK	Secreted Signaling	PMID: 28356350
C18	C0	MDK	NCL	0.0110200959484222	0	MDK_NCL	MDK - NCL	MK	Secreted Signaling	PMID: 28356350
C3	C0	MDK	NCL	0.0125071367670548	0	MDK_NCL	MDK - NCL	MK	Secreted Signaling	PMID: 28356350
C4	C0	MDK	NCL	0.0279721842586275	0	MDK_NCL	MDK - NCL	MK	Secreted Signaling	PMID: 28356350
C6	C0	MDK	NCL	0.0222123658406489	0	MDK_NCL	MDK - NCL	MK	Secreted Signaling	PMID: 28356350
C0	C1	MDK	NCL	0.0220519993353405	0	MDK_NCL	MDK - NCL	MK	Secreted Signaling	PMID: 28356350
C13	C1	MDK	NCL	0.0568426540082306	0	MDK_NCL	MDK - NCL	MK	Secreted Signaling	PMID: 28356350
C15	C1	MDK	NCL	0.0137485390591484	0	MDK_NCL	MDK - NCL	MK	Secreted Signaling	PMID: 28356350
C16	C1	MDK	NCL	0.054028906720032	0	MDK_NCL	MDK - NCL	MK	Secreted Signaling	PMID: 28356350
C18	C1	MDK	NCL	0.011544439348073	0	MDK_NCL	MDK - NCL	MK	Secreted Signaling	PMID: 28356350
C3	C1	MDK	NCL	0.0131012972417478	0	MDK_NCL	MDK - NCL	MK	Secreted Signaling	PMID: 28356350
C4	C1	MDK	NCL	0.0292792396083712	0	MDK_NCL	MDK - NCL	MK	Secreted Signaling	PMID: 28356350
C6	C1	MDK	NCL	0.0232567217530799	0	MDK_NCL	MDK - NCL	MK	Secreted Signaling	PMID: 28356350
C0	C10	MDK	NCL	0.022499266179986	0	MDK_NCL	MDK - NCL	MK	Secreted Signaling	PMID: 28356350
C13	C10	MDK	NCL	0.0579537413990489	0	MDK_NCL	MDK - NCL	MK	Secreted Signaling	PMID: 28356350
C15	C10	MDK	NCL	0.0140298081309946	0	MDK_NCL	MDK - NCL	MK	Secreted Signaling	PMID: 28356350
C16	C10	MDK	NCL	0.0550882070113168	0	MDK_NCL	MDK - NCL	MK	Secreted Signaling	PMID: 28356350
C18	C10	MDK	NCL	0.0117811553518824	0	MDK_NCL	MDK - NCL	MK	Secreted Signaling	PMID: 28356350
C3	C10	MDK	NCL	0.0133695044697858	0	MDK_NCL	MDK - NCL	MK	Secreted Signaling	PMID: 28356350
C4	C10	MDK	NCL	0.0298686149901253	0	MDK_NCL	MDK - NCL	MK	Secreted Signaling	PMID: 28356350
C6	C10	MDK	NCL	0.0237278303711301	0	MDK_NCL	MDK - NCL	MK	Secreted Signaling	PMID: 28356350
C0	C11	MDK	NCL	0.00913868460890654	0	MDK_NCL	MDK - NCL	MK	Secreted Signaling	PMID: 28356350
C13	C11	MDK	NCL	0.0240576373389329	0	MDK_NCL	MDK - NCL	MK	Secreted Signaling	PMID: 28356350
C15	C11	MDK	NCL	0.00566941565715217	0.01	MDK_NCL	MDK - NCL	MK	Secreted Signaling	PMID: 28356350
C16	C11	MDK	NCL	0.022827490113858	0	MDK_NCL	MDK - NCL	MK	Secreted Signaling	PMID: 28356350
C3	C11	MDK	NCL	0.0054004331710663	0	MDK_NCL	MDK - NCL	MK	Secreted Signaling	PMID: 28356350
C4	C11	MDK	NCL	0.0121865013534375	0	MDK_NCL	MDK - NCL	MK	Secreted Signaling	PMID: 28356350
C6	C11	MDK	NCL	0.0096448975258919	0	MDK_NCL	MDK - NCL	MK	Secreted Signaling	PMID: 28356350
C0	C12	MDK	NCL	0.0305418798938551	0	MDK_NCL	MDK - NCL	MK	Secreted Signaling	PMID: 28356350
C13	C12	MDK	NCL	0.0776630277885933	0	MDK_NCL	MDK - NCL	MK	Secreted Signaling	PMID: 28356350
C15	C12	MDK	NCL	0.0191040885027521	0	MDK_NCL	MDK - NCL	MK	Secreted Signaling	PMID: 28356350
C16	C12	MDK	NCL	0.0738994113647977	0	MDK_NCL	MDK - NCL	MK	Secreted Signaling	PMID: 28356350
C18	C12	MDK	NCL	0.016055389775809	0	MDK_NCL	MDK - NCL	MK	Secreted Signaling	PMID: 28356350
C3	C12	MDK	NCL	0.0182093777852619	0	MDK_NCL	MDK - NCL	MK	Secreted Signaling	PMID: 28356350
C4	C12	MDK	NCL	0.040436512741537	0	MDK_NCL	MDK - NCL	MK	Secreted Signaling	PMID: 28356350
C6	C12	MDK	NCL	0.0321951436764709	0	MDK_NCL	MDK - NCL	MK	Secreted Signaling	PMID: 28356350
C0	C14	MDK	NCL	0.0157202139934477	0	MDK_NCL	MDK - NCL	MK	Secreted Signaling	PMID: 28356350
C13	C14	MDK	NCL	0.0409396216454385	0	MDK_NCL	MDK - NCL	MK	Secreted Signaling	PMID: 28356350
C15	C14	MDK	NCL	0.00977708842279485	0	MDK_NCL	MDK - NCL	MK	Secreted Signaling	PMID: 28356350
C16	C14	MDK	NCL	0.0388806326275773	0	MDK_NCL	MDK - NCL	MK	Secreted Signaling	PMID: 28356350
C18	C14	MDK	NCL	0.00820437618028309	0.01	MDK_NCL	MDK - NCL	MK	Secreted Signaling	PMID: 28356350
C3	C14	MDK	NCL	0.00931504525877839	0	MDK_NCL	MDK - NCL	MK	Secreted Signaling	PMID: 28356350
C4	C14	MDK	NCL	0.0209166826138963	0	MDK_NCL	MDK - NCL	MK	Secreted Signaling	PMID: 28356350
C6	C14	MDK	NCL	0.0165848910191593	0	MDK_NCL	MDK - NCL	MK	Secreted Signaling	PMID: 28356350
C0	C15	MDK	NCL	0.0204896488421826	0	MDK_NCL	MDK - NCL	MK	Secreted Signaling	PMID: 28356350
C13	C15	MDK	NCL	0.0529488935434546	0	MDK_NCL	MDK - NCL	MK	Secreted Signaling	PMID: 28356350
C15	C15	MDK	NCL	0.0127667961486706	0	MDK_NCL	MDK - NCL	MK	Secreted Signaling	PMID: 28356350
C16	C15	MDK	NCL	0.0503176069540019	0	MDK_NCL	MDK - NCL	MK	Secreted Signaling	PMID: 28356350
C18	C15	MDK	NCL	0.0107183742799398	0	MDK_NCL	MDK - NCL	MK	Secreted Signaling	PMID: 28356350
C3	C15	MDK	NCL	0.0121652018891623	0	MDK_NCL	MDK - NCL	MK	Secreted Signaling	PMID: 28356350
C4	C15	MDK	NCL	0.0272191016878027	0	MDK_NCL	MDK - NCL	MK	Secreted Signaling	PMID: 28356350
C6	C15	MDK	NCL	0.0216109046587425	0	MDK_NCL	MDK - NCL	MK	Secreted Signaling	PMID: 28356350
C0	C16	MDK	NCL	0.00639871565568763	0	MDK_NCL	MDK - NCL	MK	Secreted Signaling	PMID: 28356350
C13	C16	MDK	NCL	0.0169210401707702	0	MDK_NCL	MDK - NCL	MK	Secreted Signaling	PMID: 28356350
C16	C16	MDK	NCL	0.0160498097178573	0	MDK_NCL	MDK - NCL	MK	Secreted Signaling	PMID: 28356350
C4	C16	MDK	NCL	0.00854060952025308	0	MDK_NCL	MDK - NCL	MK	Secreted Signaling	PMID: 28356350
C6	C16	MDK	NCL	0.00675418990292591	0	MDK_NCL	MDK - NCL	MK	Secreted Signaling	PMID: 28356350
C0	C17	MDK	NCL	0.0237864821376586	0	MDK_NCL	MDK - NCL	MK	Secreted Signaling	PMID: 28356350
C13	C17	MDK	NCL	0.0611424836067174	0	MDK_NCL	MDK - NCL	MK	Secreted Signaling	PMID: 28356350
C15	C17	MDK	NCL	0.0148398301432295	0	MDK_NCL	MDK - NCL	MK	Secreted Signaling	PMID: 28356350
C16	C17	MDK	NCL	0.0581290101313784	0	MDK_NCL	MDK - NCL	MK	Secreted Signaling	PMID: 28356350
C18	C17	MDK	NCL	0.0124629906922156	0	MDK_NCL	MDK - NCL	MK	Secreted Signaling	PMID: 28356350
C3	C17	MDK	NCL	0.014141950137869	0	MDK_NCL	MDK - NCL	MK	Secreted Signaling	PMID: 28356350
C4	C17	MDK	NCL	0.0315638282132625	0	MDK_NCL	MDK - NCL	MK	Secreted Signaling	PMID: 28356350
C6	C17	MDK	NCL	0.0250835306339079	0	MDK_NCL	MDK - NCL	MK	Secreted Signaling	PMID: 28356350
C0	C18	MDK	NCL	0.0183939573457949	0	MDK_NCL	MDK - NCL	MK	Secreted Signaling	PMID: 28356350
C13	C18	MDK	NCL	0.0476949112254492	0	MDK_NCL	MDK - NCL	MK	Secreted Signaling	PMID: 28356350
C15	C18	MDK	NCL	0.0114517669355666	0	MDK_NCL	MDK - NCL	MK	Secreted Signaling	PMID: 28356350
C16	C18	MDK	NCL	0.0453122281417967	0	MDK_NCL	MDK - NCL	MK	Secreted Signaling	PMID: 28356350
C18	C18	MDK	NCL	0.00961228603955356	0	MDK_NCL	MDK - NCL	MK	Secreted Signaling	PMID: 28356350
C3	C18	MDK	NCL	0.0109114543148709	0	MDK_NCL	MDK - NCL	MK	Secreted Signaling	PMID: 28356350
C4	C18	MDK	NCL	0.024452300778965	0	MDK_NCL	MDK - NCL	MK	Secreted Signaling	PMID: 28356350
C6	C18	MDK	NCL	0.0194028022689952	0	MDK_NCL	MDK - NCL	MK	Secreted Signaling	PMID: 28356350
C0	C19	MDK	NCL	0.0195108067573319	0	MDK_NCL	MDK - NCL	MK	Secreted Signaling	PMID: 28356350
C13	C19	MDK	NCL	0.0504993370033514	0	MDK_NCL	MDK - NCL	MK	Secreted Signaling	PMID: 28356350
C15	C19	MDK	NCL	0.0121523169069683	0	MDK_NCL	MDK - NCL	MK	Secreted Signaling	PMID: 28356350
C16	C19	MDK	NCL	0.0479836130955339	0	MDK_NCL	MDK - NCL	MK	Secreted Signaling	PMID: 28356350
C18	C19	MDK	NCL	0.0102014689266733	0	MDK_NCL	MDK - NCL	MK	Secreted Signaling	PMID: 28356350
C3	C19	MDK	NCL	0.011579338388146	0	MDK_NCL	MDK - NCL	MK	Secreted Signaling	PMID: 28356350
C4	C19	MDK	NCL	0.0259272862431717	0	MDK_NCL	MDK - NCL	MK	Secreted Signaling	PMID: 28356350
C6	C19	MDK	NCL	0.0205796227731663	0	MDK_NCL	MDK - NCL	MK	Secreted Signaling	PMID: 28356350
C0	C2	MDK	NCL	0.0194742950972155	0	MDK_NCL	MDK - NCL	MK	Secreted Signaling	PMID: 28356350
C13	C2	MDK	NCL	0.0504078161255906	0	MDK_NCL	MDK - NCL	MK	Secreted Signaling	PMID: 28356350
C15	C2	MDK	NCL	0.0121294052491882	0	MDK_NCL	MDK - NCL	MK	Secreted Signaling	PMID: 28356350
C16	C2	MDK	NCL	0.0478964215224559	0	MDK_NCL	MDK - NCL	MK	Secreted Signaling	PMID: 28356350
C18	C2	MDK	NCL	0.0101821974345982	0	MDK_NCL	MDK - NCL	MK	Secreted Signaling	PMID: 28356350
C3	C2	MDK	NCL	0.0115574943700473	0	MDK_NCL	MDK - NCL	MK	Secreted Signaling	PMID: 28356350
C4	C2	MDK	NCL	0.0258790839943807	0	MDK_NCL	MDK - NCL	MK	Secreted Signaling	PMID: 28356350
C6	C2	MDK	NCL	0.0205411528807018	0	MDK_NCL	MDK - NCL	MK	Secreted Signaling	PMID: 28356350
C0	C3	MDK	NCL	0.00667277887000433	0	MDK_NCL	MDK - NCL	MK	Secreted Signaling	PMID: 28356350
C13	C3	MDK	NCL	0.0176377845646985	0	MDK_NCL	MDK - NCL	MK	Secreted Signaling	PMID: 28356350
C16	C3	MDK	NCL	0.016730278415874	0	MDK_NCL	MDK - NCL	MK	Secreted Signaling	PMID: 28356350
C3	C3	MDK	NCL	0.00393921560966754	0	MDK_NCL	MDK - NCL	MK	Secreted Signaling	PMID: 28356350
C4	C3	MDK	NCL	0.00890558987696981	0	MDK_NCL	MDK - NCL	MK	Secreted Signaling	PMID: 28356350
C6	C3	MDK	NCL	0.00704337049686811	0	MDK_NCL	MDK - NCL	MK	Secreted Signaling	PMID: 28356350
C0	C4	MDK	NCL	0.0288280545692694	0	MDK_NCL	MDK - NCL	MK	Secreted Signaling	PMID: 28356350
C13	C4	MDK	NCL	0.0735055320642737	0	MDK_NCL	MDK - NCL	MK	Secreted Signaling	PMID: 28356350
C15	C4	MDK	NCL	0.0180201527056396	0	MDK_NCL	MDK - NCL	MK	Secreted Signaling	PMID: 28356350
C16	C4	MDK	NCL	0.0699281162865304	0	MDK_NCL	MDK - NCL	MK	Secreted Signaling	PMID: 28356350
C18	C4	MDK	NCL	0.0151417621185907	0	MDK_NCL	MDK - NCL	MK	Secreted Signaling	PMID: 28356350
C3	C4	MDK	NCL	0.0171753175834897	0	MDK_NCL	MDK - NCL	MK	Secreted Signaling	PMID: 28356350
C4	C4	MDK	NCL	0.0381893322954849	0	MDK_NCL	MDK - NCL	MK	Secreted Signaling	PMID: 28356350
C6	C4	MDK	NCL	0.0303914554757593	0	MDK_NCL	MDK - NCL	MK	Secreted Signaling	PMID: 28356350
C0	C5	MDK	NCL	0.0150415454650133	0	MDK_NCL	MDK - NCL	MK	Secreted Signaling	PMID: 28356350
C13	C5	MDK	NCL	0.0392155666030854	0	MDK_NCL	MDK - NCL	MK	Secreted Signaling	PMID: 28356350
C15	C5	MDK	NCL	0.00935255683480232	0	MDK_NCL	MDK - NCL	MK	Secreted Signaling	PMID: 28356350
C16	C5	MDK	NCL	0.037239919164524	0	MDK_NCL	MDK - NCL	MK	Secreted Signaling	PMID: 28356350
C18	C5	MDK	NCL	0.00784759223789367	0.01	MDK_NCL	MDK - NCL	MK	Secreted Signaling	PMID: 28356350
C3	C5	MDK	NCL	0.00891039554783601	0	MDK_NCL	MDK - NCL	MK	Secreted Signaling	PMID: 28356350
C4	C5	MDK	NCL	0.0200182362716208	0	MDK_NCL	MDK - NCL	MK	Secreted Signaling	PMID: 28356350
C6	C5	MDK	NCL	0.0158694947675355	0	MDK_NCL	MDK - NCL	MK	Secreted Signaling	PMID: 28356350
C0	C6	MDK	NCL	0.012033816284811	0	MDK_NCL	MDK - NCL	MK	Secreted Signaling	PMID: 28356350
C13	C6	MDK	NCL	0.0315286983264976	0	MDK_NCL	MDK - NCL	MK	Secreted Signaling	PMID: 28356350
C15	C6	MDK	NCL	0.00747377420671016	0	MDK_NCL	MDK - NCL	MK	Secreted Signaling	PMID: 28356350
C16	C6	MDK	NCL	0.0299282458708279	0	MDK_NCL	MDK - NCL	MK	Secreted Signaling	PMID: 28356350
C3	C6	MDK	NCL	0.00711979784359469	0	MDK_NCL	MDK - NCL	MK	Secreted Signaling	PMID: 28356350
C4	C6	MDK	NCL	0.0160315581810414	0	MDK_NCL	MDK - NCL	MK	Secreted Signaling	PMID: 28356350
C6	C6	MDK	NCL	0.0126983420639132	0	MDK_NCL	MDK - NCL	MK	Secreted Signaling	PMID: 28356350
C0	C7	MDK	NCL	0.0203504030941617	0	MDK_NCL	MDK - NCL	MK	Secreted Signaling	PMID: 28356350
C13	C7	MDK	NCL	0.0526009037403267	0	MDK_NCL	MDK - NCL	MK	Secreted Signaling	PMID: 28356350
C15	C7	MDK	NCL	0.012679354808486	0	MDK_NCL	MDK - NCL	MK	Secreted Signaling	PMID: 28356350
C16	C7	MDK	NCL	0.0499859976952574	0	MDK_NCL	MDK - NCL	MK	Secreted Signaling	PMID: 28356350
C18	C7	MDK	NCL	0.0106448115535073	0	MDK_NCL	MDK - NCL	MK	Secreted Signaling	PMID: 28356350
C3	C7	MDK	NCL	0.012081830515603	0	MDK_NCL	MDK - NCL	MK	Secreted Signaling	PMID: 28356350
C4	C7	MDK	NCL	0.0270353854695889	0	MDK_NCL	MDK - NCL	MK	Secreted Signaling	PMID: 28356350
C6	C7	MDK	NCL	0.0214642059379593	0	MDK_NCL	MDK - NCL	MK	Secreted Signaling	PMID: 28356350
C0	C8	MDK	NCL	0.007855888598143	0	MDK_NCL	MDK - NCL	MK	Secreted Signaling	PMID: 28356350
C13	C8	MDK	NCL	0.0207244706859401	0	MDK_NCL	MDK - NCL	MK	Secreted Signaling	PMID: 28356350
C15	C8	MDK	NCL	0.00487120643059898	0.02	MDK_NCL	MDK - NCL	MK	Secreted Signaling	PMID: 28356350
C16	C8	MDK	NCL	0.0196613257867555	0	MDK_NCL	MDK - NCL	MK	Secreted Signaling	PMID: 28356350
C3	C8	MDK	NCL	0.00463991784890131	0	MDK_NCL	MDK - NCL	MK	Secreted Signaling	PMID: 28356350
C4	C8	MDK	NCL	0.0104804087883135	0	MDK_NCL	MDK - NCL	MK	Secreted Signaling	PMID: 28356350
C6	C8	MDK	NCL	0.00829163908489341	0	MDK_NCL	MDK - NCL	MK	Secreted Signaling	PMID: 28356350
C0	C9	MDK	NCL	0.0216728534663783	0	MDK_NCL	MDK - NCL	MK	Secreted Signaling	PMID: 28356350
C13	C9	MDK	NCL	0.0558995343175906	0	MDK_NCL	MDK - NCL	MK	Secreted Signaling	PMID: 28356350
C15	C9	MDK	NCL	0.0135101845287154	0	MDK_NCL	MDK - NCL	MK	Secreted Signaling	PMID: 28356350
C16	C9	MDK	NCL	0.0531298421942114	0	MDK_NCL	MDK - NCL	MK	Secreted Signaling	PMID: 28356350
C18	C9	MDK	NCL	0.011343857158052	0	MDK_NCL	MDK - NCL	MK	Secreted Signaling	PMID: 28356350
C3	C9	MDK	NCL	0.0128740172857461	0	MDK_NCL	MDK - NCL	MK	Secreted Signaling	PMID: 28356350
C4	C9	MDK	NCL	0.0287794906565732	0	MDK_NCL	MDK - NCL	MK	Secreted Signaling	PMID: 28356350
C6	C9	MDK	NCL	0.0228573468949592	0	MDK_NCL	MDK - NCL	MK	Secreted Signaling	PMID: 28356350
C14	C0	PTN	SDC1	0.0124715896372891	0	PTN_SDC1	PTN - SDC1	PTN	Secreted Signaling	PMID: 28356350; PMID: 25620911
C14	C11	PTN	SDC1	0.0124103091404799	0	PTN_SDC1	PTN - SDC1	PTN	Secreted Signaling	PMID: 28356350; PMID: 25620911
C14	C13	PTN	SDC1	0.00476877454221084	0	PTN_SDC1	PTN - SDC1	PTN	Secreted Signaling	PMID: 28356350; PMID: 25620911
C14	C4	PTN	SDC1	0.0161507066092874	0	PTN_SDC1	PTN - SDC1	PTN	Secreted Signaling	PMID: 28356350; PMID: 25620911
C14	C6	PTN	SDC1	0.004234861638066	0	PTN_SDC1	PTN - SDC1	PTN	Secreted Signaling	PMID: 28356350; PMID: 25620911
C14	C14	PTN	SDC2	0.0448077074213014	0	PTN_SDC2	PTN - SDC2	PTN	Secreted Signaling	PMID: 28356350; PMID: 25620911
C14	C0	PTN	SDC4	0.0114071499171622	0	PTN_SDC4	PTN - SDC4	PTN	Secreted Signaling	PMID: 28356350; PMID: 25620911
C14	C13	PTN	SDC4	0.00721244716987698	0	PTN_SDC4	PTN - SDC4	PTN	Secreted Signaling	PMID: 28356350; PMID: 25620911
C14	C4	PTN	SDC4	0.00982992036178587	0	PTN_SDC4	PTN - SDC4	PTN	Secreted Signaling	PMID: 28356350; PMID: 25620911
C14	C6	PTN	SDC4	0.0059090924519914	0	PTN_SDC4	PTN - SDC4	PTN	Secreted Signaling	PMID: 28356350; PMID: 25620911
C14	C0	PTN	NCL	0.0335342557165622	0	PTN_NCL	PTN - NCL	PTN	Secreted Signaling	PMID: 28356350; PMID: 25620911
C14	C1	PTN	NCL	0.0350918270213548	0	PTN_NCL	PTN - NCL	PTN	Secreted Signaling	PMID: 28356350; PMID: 25620911
C14	C10	PTN	NCL	0.0357938923093959	0	PTN_NCL	PTN - NCL	PTN	Secreted Signaling	PMID: 28356350; PMID: 25620911
C14	C11	PTN	NCL	0.0146570316331972	0	PTN_NCL	PTN - NCL	PTN	Secreted Signaling	PMID: 28356350; PMID: 25620911
C14	C12	PTN	NCL	0.0483537372358473	0	PTN_NCL	PTN - NCL	PTN	Secreted Signaling	PMID: 28356350; PMID: 25620911
C14	C14	PTN	NCL	0.0251120618265152	0	PTN_NCL	PTN - NCL	PTN	Secreted Signaling	PMID: 28356350; PMID: 25620911
C14	C15	PTN	NCL	0.0326364557799396	0	PTN_NCL	PTN - NCL	PTN	Secreted Signaling	PMID: 28356350; PMID: 25620911
C14	C16	PTN	NCL	0.0102797115326425	0	PTN_NCL	PTN - NCL	PTN	Secreted Signaling	PMID: 28356350; PMID: 25620911
C14	C17	PTN	NCL	0.0378122910951878	0	PTN_NCL	PTN - NCL	PTN	Secreted Signaling	PMID: 28356350; PMID: 25620911
C14	C18	PTN	NCL	0.029335591197062	0	PTN_NCL	PTN - NCL	PTN	Secreted Signaling	PMID: 28356350; PMID: 25620911
C14	C19	PTN	NCL	0.0310957519709673	0	PTN_NCL	PTN - NCL	PTN	Secreted Signaling	PMID: 28356350; PMID: 25620911
C14	C2	PTN	NCL	0.0310382470425105	0	PTN_NCL	PTN - NCL	PTN	Secreted Signaling	PMID: 28356350; PMID: 25620911
C14	C3	PTN	NCL	0.0107182084471556	0	PTN_NCL	PTN - NCL	PTN	Secreted Signaling	PMID: 28356350; PMID: 25620911
C14	C4	PTN	NCL	0.0456875213510111	0	PTN_NCL	PTN - NCL	PTN	Secreted Signaling	PMID: 28356350; PMID: 25620911
C14	C5	PTN	NCL	0.0240378332560909	0	PTN_NCL	PTN - NCL	PTN	Secreted Signaling	PMID: 28356350; PMID: 25620911
C14	C6	PTN	NCL	0.0192663811392125	0	PTN_NCL	PTN - NCL	PTN	Secreted Signaling	PMID: 28356350; PMID: 25620911
C14	C7	PTN	NCL	0.0324173934485422	0	PTN_NCL	PTN - NCL	PTN	Secreted Signaling	PMID: 28356350; PMID: 25620911
C14	C8	PTN	NCL	0.012609483456348	0	PTN_NCL	PTN - NCL	PTN	Secreted Signaling	PMID: 28356350; PMID: 25620911
C14	C9	PTN	NCL	0.0344963923299319	0	PTN_NCL	PTN - NCL	PTN	Secreted Signaling	PMID: 28356350; PMID: 25620911
C14	C5	C3	C3AR1	0.00882960410164913	0	C3_C3AR1	C3 - C3AR1	COMPLEMENT	Secreted Signaling	KEGG: hsa04080
C14	C12	C3	CR2	0.0106328763810194	0	C3_CR2	C3 - CR2	COMPLEMENT	Secreted Signaling	PMID: 16234578
C14	C5	C3	ITGAM_ITGB2	0.0239705887937413	0	C3_ITGAM_ITGB2	C3 - (ITGAM+ITGB2)	COMPLEMENT	Secreted Signaling	PMID: 16234578
C0	C18	PRSS3	F2R	0.00719066561421022	0	PRSS3_F2R	PRSS3 - F2R	PARs	Secreted Signaling	KEGG: hsa04080
C13	C18	PRSS3	F2R	0.0140707257333024	0	PRSS3_F2R	PRSS3 - F2R	PARs	Secreted Signaling	KEGG: hsa04080
C15	C18	PRSS3	F2R	0.00614429772290551	0	PRSS3_F2R	PRSS3 - F2R	PARs	Secreted Signaling	KEGG: hsa04080
C16	C18	PRSS3	F2R	0.00803757879830525	0	PRSS3_F2R	PRSS3 - F2R	PARs	Secreted Signaling	KEGG: hsa04080
C3	C18	PRSS3	F2R	0.00226656331061847	0	PRSS3_F2R	PRSS3 - F2R	PARs	Secreted Signaling	KEGG: hsa04080
C4	C18	PRSS3	F2R	0.00493762282062597	0	PRSS3_F2R	PRSS3 - F2R	PARs	Secreted Signaling	KEGG: hsa04080
C6	C18	PRSS3	F2R	0.00120146867265944	0	PRSS3_F2R	PRSS3 - F2R	PARs	Secreted Signaling	KEGG: hsa04080
C1	C18	GZMA	F2R	0.016997462259949	0	GZMA_F2R	GZMA - F2R	PARs	Secreted Signaling	KEGG: hsa04080
C10	C18	GZMA	F2R	0.0266149471550282	0	GZMA_F2R	GZMA - F2R	PARs	Secreted Signaling	KEGG: hsa04080
C9	C18	GZMA	F2R	0.0175778491276517	0	GZMA_F2R	GZMA - F2R	PARs	Secreted Signaling	KEGG: hsa04080
C0	C0	PRSS3	F2RL1	0.00338215623774597	0	PRSS3_F2RL1	PRSS3 - F2RL1	PARs	Secreted Signaling	KEGG: hsa04080
C13	C0	PRSS3	F2RL1	0.00664259896366807	0	PRSS3_F2RL1	PRSS3 - F2RL1	PARs	Secreted Signaling	KEGG: hsa04080
C15	C0	PRSS3	F2RL1	0.00288838087107123	0	PRSS3_F2RL1	PRSS3 - F2RL1	PARs	Secreted Signaling	KEGG: hsa04080
C16	C0	PRSS3	F2RL1	0.00378221384899528	0	PRSS3_F2RL1	PRSS3 - F2RL1	PARs	Secreted Signaling	KEGG: hsa04080
C3	C0	PRSS3	F2RL1	0.00106329327023284	0	PRSS3_F2RL1	PRSS3 - F2RL1	PARs	Secreted Signaling	KEGG: hsa04080
C4	C0	PRSS3	F2RL1	0.00231964109186607	0	PRSS3_F2RL1	PRSS3 - F2RL1	PARs	Secreted Signaling	KEGG: hsa04080
C6	C0	PRSS3	F2RL1	0.000563315379281732	0	PRSS3_F2RL1	PRSS3 - F2RL1	PARs	Secreted Signaling	KEGG: hsa04080
C0	C13	PRSS3	F2RL1	0.00730004309005472	0	PRSS3_F2RL1	PRSS3 - F2RL1	PARs	Secreted Signaling	KEGG: hsa04080
C13	C13	PRSS3	F2RL1	0.0142832504444053	0	PRSS3_F2RL1	PRSS3 - F2RL1	PARs	Secreted Signaling	KEGG: hsa04080
C15	C13	PRSS3	F2RL1	0.00623785886171856	0	PRSS3_F2RL1	PRSS3 - F2RL1	PARs	Secreted Signaling	KEGG: hsa04080
C16	C13	PRSS3	F2RL1	0.00815973282285445	0	PRSS3_F2RL1	PRSS3 - F2RL1	PARs	Secreted Signaling	KEGG: hsa04080
C3	C13	PRSS3	F2RL1	0.00230121369835715	0	PRSS3_F2RL1	PRSS3 - F2RL1	PARs	Secreted Signaling	KEGG: hsa04080
C4	C13	PRSS3	F2RL1	0.00501290222273979	0	PRSS3_F2RL1	PRSS3 - F2RL1	PARs	Secreted Signaling	KEGG: hsa04080
C6	C13	PRSS3	F2RL1	0.00121985619238269	0	PRSS3_F2RL1	PRSS3 - F2RL1	PARs	Secreted Signaling	KEGG: hsa04080
C0	C4	PRSS3	F2RL1	0.00275804511284745	0	PRSS3_F2RL1	PRSS3 - F2RL1	PARs	Secreted Signaling	KEGG: hsa04080
C13	C4	PRSS3	F2RL1	0.00542010865613969	0	PRSS3_F2RL1	PRSS3 - F2RL1	PARs	Secreted Signaling	KEGG: hsa04080
C15	C4	PRSS3	F2RL1	0.00235517105886696	0	PRSS3_F2RL1	PRSS3 - F2RL1	PARs	Secreted Signaling	KEGG: hsa04080
C16	C4	PRSS3	F2RL1	0.00308450835606389	0	PRSS3_F2RL1	PRSS3 - F2RL1	PARs	Secreted Signaling	KEGG: hsa04080
C3	C4	PRSS3	F2RL1	0.000866711061237922	0	PRSS3_F2RL1	PRSS3 - F2RL1	PARs	Secreted Signaling	KEGG: hsa04080
C4	C4	PRSS3	F2RL1	0.00189122439898249	0	PRSS3_F2RL1	PRSS3 - F2RL1	PARs	Secreted Signaling	KEGG: hsa04080
C6	C4	PRSS3	F2RL1	0.000459126855903429	0	PRSS3_F2RL1	PRSS3 - F2RL1	PARs	Secreted Signaling	KEGG: hsa04080
C1	C0	GZMA	F2RL1	0.00803686630946403	0	GZMA_F2RL1	GZMA - F2RL1	PARs	Secreted Signaling	KEGG: hsa04080
C10	C0	GZMA	F2RL1	0.0126495198963883	0	GZMA_F2RL1	GZMA - F2RL1	PARs	Secreted Signaling	KEGG: hsa04080
C9	C0	GZMA	F2RL1	0.0083138768697733	0	GZMA_F2RL1	GZMA - F2RL1	PARs	Secreted Signaling	KEGG: hsa04080
C1	C13	GZMA	F2RL1	0.0172534189159217	0	GZMA_F2RL1	GZMA - F2RL1	PARs	Secreted Signaling	KEGG: hsa04080
C10	C13	GZMA	F2RL1	0.0270117492940029	0	GZMA_F2RL1	GZMA - F2RL1	PARs	Secreted Signaling	KEGG: hsa04080
C9	C13	GZMA	F2RL1	0.0178423869172085	0	GZMA_F2RL1	GZMA - F2RL1	PARs	Secreted Signaling	KEGG: hsa04080
C1	C4	GZMA	F2RL1	0.00655947229884612	0	GZMA_F2RL1	GZMA - F2RL1	PARs	Secreted Signaling	KEGG: hsa04080
C10	C4	GZMA	F2RL1	0.0103330277279819	0	GZMA_F2RL1	GZMA - F2RL1	PARs	Secreted Signaling	KEGG: hsa04080
C9	C4	GZMA	F2RL1	0.00678590915694095	0	GZMA_F2RL1	GZMA - F2RL1	PARs	Secreted Signaling	KEGG: hsa04080
C0	C0	PRSS3	PARD3	0.00164471113109563	0	PRSS3_PARD3	PRSS3 - PARD3	PARs	Secreted Signaling	KEGG: hsa04080
C13	C0	PRSS3	PARD3	0.00323567199576411	0	PRSS3_PARD3	PRSS3 - PARD3	PARs	Secreted Signaling	KEGG: hsa04080
C15	C0	PRSS3	PARD3	0.00140423535849306	0	PRSS3_PARD3	PRSS3 - PARD3	PARs	Secreted Signaling	KEGG: hsa04080
C16	C0	PRSS3	PARD3	0.0018396347801775	0	PRSS3_PARD3	PRSS3 - PARD3	PARs	Secreted Signaling	KEGG: hsa04080
C3	C0	PRSS3	PARD3	0.000516452333901982	0	PRSS3_PARD3	PRSS3 - PARD3	PARs	Secreted Signaling	KEGG: hsa04080
C4	C0	PRSS3	PARD3	0.00112740244340295	0	PRSS3_PARD3	PRSS3 - PARD3	PARs	Secreted Signaling	KEGG: hsa04080
C6	C0	PRSS3	PARD3	0.000273537586874435	0	PRSS3_PARD3	PRSS3 - PARD3	PARs	Secreted Signaling	KEGG: hsa04080
C0	C4	PRSS3	PARD3	0.00185588952136404	0	PRSS3_PARD3	PRSS3 - PARD3	PARs	Secreted Signaling	KEGG: hsa04080
C13	C4	PRSS3	PARD3	0.00365038040741686	0	PRSS3_PARD3	PRSS3 - PARD3	PARs	Secreted Signaling	KEGG: hsa04080
C15	C4	PRSS3	PARD3	0.00158458603528479	0	PRSS3_PARD3	PRSS3 - PARD3	PARs	Secreted Signaling	KEGG: hsa04080
C16	C4	PRSS3	PARD3	0.0020757890302279	0	PRSS3_PARD3	PRSS3 - PARD3	PARs	Secreted Signaling	KEGG: hsa04080
C3	C4	PRSS3	PARD3	0.000582848597054561	0	PRSS3_PARD3	PRSS3 - PARD3	PARs	Secreted Signaling	KEGG: hsa04080
C4	C4	PRSS3	PARD3	0.00127224383419846	0	PRSS3_PARD3	PRSS3 - PARD3	PARs	Secreted Signaling	KEGG: hsa04080
C6	C4	PRSS3	PARD3	0.00030871383473348	0	PRSS3_PARD3	PRSS3 - PARD3	PARs	Secreted Signaling	KEGG: hsa04080
C1	C0	GZMA	PARD3	0.00391765291587689	0	GZMA_PARD3	GZMA - PARD3	PARs	Secreted Signaling	KEGG: hsa04080
C10	C0	GZMA	PARD3	0.00618086922446423	0	GZMA_PARD3	GZMA - PARD3	PARs	Secreted Signaling	KEGG: hsa04080
C9	C0	GZMA	PARD3	0.0040532646954317	0	GZMA_PARD3	GZMA - PARD3	PARs	Secreted Signaling	KEGG: hsa04080
C1	C4	GZMA	PARD3	0.00441938166313482	0	GZMA_PARD3	GZMA - PARD3	PARs	Secreted Signaling	KEGG: hsa04080
C10	C4	GZMA	PARD3	0.0069704168583344	0	GZMA_PARD3	GZMA - PARD3	PARs	Secreted Signaling	KEGG: hsa04080
C9	C4	GZMA	PARD3	0.00457228134609162	0	GZMA_PARD3	GZMA - PARD3	PARs	Secreted Signaling	KEGG: hsa04080
C14	C17	KITLG	KIT	0.00469335361821618	0	KITL_KIT	KITL - KIT	KIT	Secreted Signaling	KEGG: hsa04080
C0	C19	SEMA3B	NRP1_PLXNA4	0.000456203311983523	0	SEMA3B_NRP1_PLXNA4	SEMA3B - (NRP1+PLXNA4)	SEMA3	Secreted Signaling	PMID: 27533782
C13	C19	SEMA3B	NRP1_PLXNA4	0.00154143723562938	0	SEMA3B_NRP1_PLXNA4	SEMA3B - (NRP1+PLXNA4)	SEMA3	Secreted Signaling	PMID: 27533782
C14	C19	SEMA3B	NRP1_PLXNA4	0.00210113779576031	0	SEMA3B_NRP1_PLXNA4	SEMA3B - (NRP1+PLXNA4)	SEMA3	Secreted Signaling	PMID: 27533782
C0	C19	SEMA3C	NRP1_PLXNA4	0.000873892556215938	0	SEMA3C_NRP1_PLXNA4	SEMA3C - (NRP1+PLXNA4)	SEMA3	Secreted Signaling	PMID: 27533782
C13	C19	SEMA3C	NRP1_PLXNA4	0.000636617813213798	0	SEMA3C_NRP1_PLXNA4	SEMA3C - (NRP1+PLXNA4)	SEMA3	Secreted Signaling	PMID: 27533782
C14	C19	SEMA3C	NRP1_PLXNA4	0.00589845120212496	0	SEMA3C_NRP1_PLXNA4	SEMA3C - (NRP1+PLXNA4)	SEMA3	Secreted Signaling	PMID: 27533782
C4	C19	SEMA3C	NRP1_PLXNA4	0.000589401034706868	0	SEMA3C_NRP1_PLXNA4	SEMA3C - (NRP1+PLXNA4)	SEMA3	Secreted Signaling	PMID: 27533782
C0	C18	SEMA3B	NRP2_PLXNA2	0.000421682428146162	0	SEMA3B_NRP2_PLXNA2	SEMA3B - (NRP2+PLXNA2)	SEMA3	Secreted Signaling	PMID: 27533782
C13	C18	SEMA3B	NRP2_PLXNA2	0.00142491381698419	0	SEMA3B_NRP2_PLXNA2	SEMA3B - (NRP2+PLXNA2)	SEMA3	Secreted Signaling	PMID: 27533782
C14	C18	SEMA3B	NRP2_PLXNA2	0.00194238667779435	0	SEMA3B_NRP2_PLXNA2	SEMA3B - (NRP2+PLXNA2)	SEMA3	Secreted Signaling	PMID: 27533782
C0	C18	SEMA3C	NRP2_PLXNA2	0.000807790689403943	0	SEMA3C_NRP2_PLXNA2	SEMA3C - (NRP2+PLXNA2)	SEMA3	Secreted Signaling	PMID: 27533782
C13	C18	SEMA3C	NRP2_PLXNA2	0.000588453009488203	0	SEMA3C_NRP2_PLXNA2	SEMA3C - (NRP2+PLXNA2)	SEMA3	Secreted Signaling	PMID: 27533782
C14	C18	SEMA3C	NRP2_PLXNA2	0.005454362880065	0	SEMA3C_NRP2_PLXNA2	SEMA3C - (NRP2+PLXNA2)	SEMA3	Secreted Signaling	PMID: 27533782
C4	C18	SEMA3C	NRP2_PLXNA2	0.000544806578905771	0	SEMA3C_NRP2_PLXNA2	SEMA3C - (NRP2+PLXNA2)	SEMA3	Secreted Signaling	PMID: 27533782
C0	C18	SEMA3C	PLXND1	0.00116094261581878	0	SEMA3C_PLXND1	SEMA3C - PLXND1	SEMA3	Secreted Signaling	PMID: 27533782
C13	C18	SEMA3C	PLXND1	0.000845795517288364	0	SEMA3C_PLXND1	SEMA3C - PLXND1	SEMA3	Secreted Signaling	PMID: 27533782
C14	C18	SEMA3C	PLXND1	0.00782301019031423	0	SEMA3C_PLXND1	SEMA3C - PLXND1	SEMA3	Secreted Signaling	PMID: 27533782
C4	C18	SEMA3C	PLXND1	0.000783076567808644	0	SEMA3C_PLXND1	SEMA3C - PLXND1	SEMA3	Secreted Signaling	PMID: 27533782
C14	C18	SEMA3E	PLXND1	0.0023415675189233	0	SEMA3E_PLXND1	SEMA3E - PLXND1	SEMA3	Secreted Signaling	PMID: 22325954
C0	C18	ADM	CALCRL	0.00171695745399814	0	ADM_CALCRL	ADM - CALCRL	CALCR	Secreted Signaling	KEGG: hsa04080
C13	C18	ADM	CALCRL	0.0079018368735482	0	ADM_CALCRL	ADM - CALCRL	CALCR	Secreted Signaling	KEGG: hsa04080
C4	C18	ADM	CALCRL	0.000878892949516595	0	ADM_CALCRL	ADM - CALCRL	CALCR	Secreted Signaling	KEGG: hsa04080
C1	C5	ANXA1	FPR1	0.00393077320301132	0	ANXA1_FPR1	ANXA1 - FPR1	ANNEXIN	Secreted Signaling	PMID: 23230437
C14	C5	ANXA1	FPR1	0.0205432119318958	0	ANXA1_FPR1	ANXA1 - FPR1	ANNEXIN	Secreted Signaling	PMID: 23230437
C16	C5	ANXA1	FPR1	0.00431018884634101	0	ANXA1_FPR1	ANXA1 - FPR1	ANNEXIN	Secreted Signaling	PMID: 23230437
C17	C5	ANXA1	FPR1	0.0160201499364715	0	ANXA1_FPR1	ANXA1 - FPR1	ANNEXIN	Secreted Signaling	PMID: 23230437
C18	C5	ANXA1	FPR1	0.0109292410720494	0	ANXA1_FPR1	ANXA1 - FPR1	ANNEXIN	Secreted Signaling	PMID: 23230437
C5	C5	ANXA1	FPR1	0.0179329026562234	0	ANXA1_FPR1	ANXA1 - FPR1	ANNEXIN	Secreted Signaling	PMID: 23230437
C9	C5	ANXA1	FPR1	0.0128685275051863	0	ANXA1_FPR1	ANXA1 - FPR1	ANNEXIN	Secreted Signaling	PMID: 23230437
C0	C14	GAS6	AXL	0.0112660452578161	0	GAS6_AXL	GAS6 - AXL	GAS	Secreted Signaling	PMID: 27801848
C11	C14	GAS6	AXL	0.001368450170056	0	GAS6_AXL	GAS6 - AXL	GAS	Secreted Signaling	PMID: 27801848
C14	C14	GAS6	AXL	0.00731745193739516	0	GAS6_AXL	GAS6 - AXL	GAS	Secreted Signaling	PMID: 27801848
C18	C14	GAS6	AXL	0.025644027234995	0	GAS6_AXL	GAS6 - AXL	GAS	Secreted Signaling	PMID: 27801848
C19	C14	GAS6	AXL	0.0222832000947224	0	GAS6_AXL	GAS6 - AXL	GAS	Secreted Signaling	PMID: 27801848
C4	C14	GAS6	AXL	0.0099617111527959	0	GAS6_AXL	GAS6 - AXL	GAS	Secreted Signaling	PMID: 27801848
C0	C0	GRN	SORT1	0.00260496369269282	0	GRN_SORT1	GRN - SORT1	GRN	Secreted Signaling	PMID: 29555433
C11	C0	GRN	SORT1	0.000274297682528588	0	GRN_SORT1	GRN - SORT1	GRN	Secreted Signaling	PMID: 29555433
C12	C0	GRN	SORT1	0.000629031090787256	0	GRN_SORT1	GRN - SORT1	GRN	Secreted Signaling	PMID: 29555433
C13	C0	GRN	SORT1	0.00317743660274145	0	GRN_SORT1	GRN - SORT1	GRN	Secreted Signaling	PMID: 29555433
C14	C0	GRN	SORT1	0.00306257668364539	0	GRN_SORT1	GRN - SORT1	GRN	Secreted Signaling	PMID: 29555433
C15	C0	GRN	SORT1	0.000479374871164028	0	GRN_SORT1	GRN - SORT1	GRN	Secreted Signaling	PMID: 29555433
C16	C0	GRN	SORT1	0.00179730686480243	0	GRN_SORT1	GRN - SORT1	GRN	Secreted Signaling	PMID: 29555433
C18	C0	GRN	SORT1	0.00267298707470762	0	GRN_SORT1	GRN - SORT1	GRN	Secreted Signaling	PMID: 29555433
C19	C0	GRN	SORT1	0.00448101522488181	0	GRN_SORT1	GRN - SORT1	GRN	Secreted Signaling	PMID: 29555433
C2	C0	GRN	SORT1	0.000836802465818271	0	GRN_SORT1	GRN - SORT1	GRN	Secreted Signaling	PMID: 29555433
C3	C0	GRN	SORT1	0.000809626494107803	0	GRN_SORT1	GRN - SORT1	GRN	Secreted Signaling	PMID: 29555433
C4	C0	GRN	SORT1	0.00199857859476441	0	GRN_SORT1	GRN - SORT1	GRN	Secreted Signaling	PMID: 29555433
C5	C0	GRN	SORT1	0.0050179616720004	0	GRN_SORT1	GRN - SORT1	GRN	Secreted Signaling	PMID: 29555433
C6	C0	GRN	SORT1	0.00219539980074511	0	GRN_SORT1	GRN - SORT1	GRN	Secreted Signaling	PMID: 29555433
C0	C4	GRN	SORT1	0.00304057793056874	0	GRN_SORT1	GRN - SORT1	GRN	Secreted Signaling	PMID: 29555433
C11	C4	GRN	SORT1	0.000320292184881014	0	GRN_SORT1	GRN - SORT1	GRN	Secreted Signaling	PMID: 29555433
C12	C4	GRN	SORT1	0.00073446393686023	0	GRN_SORT1	GRN - SORT1	GRN	Secreted Signaling	PMID: 29555433
C13	C4	GRN	SORT1	0.0037084265029273	0	GRN_SORT1	GRN - SORT1	GRN	Secreted Signaling	PMID: 29555433
C14	C4	GRN	SORT1	0.00357444086506253	0	GRN_SORT1	GRN - SORT1	GRN	Secreted Signaling	PMID: 29555433
C15	C4	GRN	SORT1	0.000559737662803773	0	GRN_SORT1	GRN - SORT1	GRN	Secreted Signaling	PMID: 29555433
C16	C4	GRN	SORT1	0.00209814505843737	0	GRN_SORT1	GRN - SORT1	GRN	Secreted Signaling	PMID: 29555433
C18	C4	GRN	SORT1	0.00311994091873404	0	GRN_SORT1	GRN - SORT1	GRN	Secreted Signaling	PMID: 29555433
C19	C4	GRN	SORT1	0.00522870694749913	0	GRN_SORT1	GRN - SORT1	GRN	Secreted Signaling	PMID: 29555433
C2	C4	GRN	SORT1	0.0009770261379529	0	GRN_SORT1	GRN - SORT1	GRN	Secreted Signaling	PMID: 29555433
C3	C4	GRN	SORT1	0.000945300574893199	0	GRN_SORT1	GRN - SORT1	GRN	Secreted Signaling	PMID: 29555433
C4	C4	GRN	SORT1	0.00233302746733531	0	GRN_SORT1	GRN - SORT1	GRN	Secreted Signaling	PMID: 29555433
C5	C4	GRN	SORT1	0.00585472011656334	0	GRN_SORT1	GRN - SORT1	GRN	Secreted Signaling	PMID: 29555433
C6	C4	GRN	SORT1	0.00256270082075075	0	GRN_SORT1	GRN - SORT1	GRN	Secreted Signaling	PMID: 29555433
C13	C0	GUCA2A	GUCY2C	0.0134247180537005	0	GUCA2A_GUCY2C	GUCA2A - GUCY2C	GUCA	Secreted Signaling	PMID: 22384056
C3	C0	GUCA2A	GUCY2C	0.000374181730104142	0	GUCA2A_GUCY2C	GUCA2A - GUCY2C	GUCA	Secreted Signaling	PMID: 22384056
C6	C0	GUCA2A	GUCY2C	0.000732689538671996	0	GUCA2A_GUCY2C	GUCA2A - GUCY2C	GUCA	Secreted Signaling	PMID: 22384056
C13	C4	GUCA2A	GUCY2C	0.0106548691958014	0	GUCA2A_GUCY2C	GUCA2A - GUCY2C	GUCA	Secreted Signaling	PMID: 22384056
C3	C4	GUCA2A	GUCY2C	0.000296170520492421	0	GUCA2A_GUCY2C	GUCA2A - GUCY2C	GUCA	Secreted Signaling	PMID: 22384056
C6	C4	GUCA2A	GUCY2C	0.000579978259909356	0	GUCA2A_GUCY2C	GUCA2A - GUCY2C	GUCA	Secreted Signaling	PMID: 22384056
C13	C6	GUCA2A	GUCY2C	0.00850616119851679	0	GUCA2A_GUCY2C	GUCA2A - GUCY2C	GUCA	Secreted Signaling	PMID: 22384056
C3	C6	GUCA2A	GUCY2C	0.000235945271431288	0	GUCA2A_GUCY2C	GUCA2A - GUCY2C	GUCA	Secreted Signaling	PMID: 22384056
C6	C6	GUCA2A	GUCY2C	0.000462068364955296	0	GUCA2A_GUCY2C	GUCA2A - GUCY2C	GUCA	Secreted Signaling	PMID: 22384056
C13	C0	GUCA2B	GUCY2C	0.00953622017063253	0	GUCA2B_GUCY2C	GUCA2B - GUCY2C	GUCA	Secreted Signaling	PMID: 22384056
C13	C4	GUCA2B	GUCY2C	0.00756251396367163	0	GUCA2B_GUCY2C	GUCA2B - GUCY2C	GUCA	Secreted Signaling	PMID: 22384056
C13	C6	GUCA2B	GUCY2C	0.00603362078790753	0	GUCA2B_GUCY2C	GUCA2B - GUCY2C	GUCA	Secreted Signaling	PMID: 22384056
C0	C1	LGALS9	PTPRC	0.0250258255094548	0	LGALS9_CD45	LGALS9 - CD45	GALECTIN	Secreted Signaling	PMID: 30120235
C16	C1	LGALS9	PTPRC	0.0105582239939551	0	LGALS9_CD45	LGALS9 - CD45	GALECTIN	Secreted Signaling	PMID: 30120235
C18	C1	LGALS9	PTPRC	0.0110820558207202	0	LGALS9_CD45	LGALS9 - CD45	GALECTIN	Secreted Signaling	PMID: 30120235
C4	C1	LGALS9	PTPRC	0.0236050700536851	0	LGALS9_CD45	LGALS9 - CD45	GALECTIN	Secreted Signaling	PMID: 30120235
C5	C1	LGALS9	PTPRC	0.0187532175684281	0	LGALS9_CD45	LGALS9 - CD45	GALECTIN	Secreted Signaling	PMID: 30120235
C6	C1	LGALS9	PTPRC	0.0147202107457365	0	LGALS9_CD45	LGALS9 - CD45	GALECTIN	Secreted Signaling	PMID: 30120235
C0	C10	LGALS9	PTPRC	0.0243432566768059	0	LGALS9_CD45	LGALS9 - CD45	GALECTIN	Secreted Signaling	PMID: 30120235
C16	C10	LGALS9	PTPRC	0.0102660979286953	0	LGALS9_CD45	LGALS9 - CD45	GALECTIN	Secreted Signaling	PMID: 30120235
C18	C10	LGALS9	PTPRC	0.0107755941626228	0	LGALS9_CD45	LGALS9 - CD45	GALECTIN	Secreted Signaling	PMID: 30120235
C4	C10	LGALS9	PTPRC	0.0229603391643117	0	LGALS9_CD45	LGALS9 - CD45	GALECTIN	Secreted Signaling	PMID: 30120235
C5	C10	LGALS9	PTPRC	0.0182385310808355	0	LGALS9_CD45	LGALS9 - CD45	GALECTIN	Secreted Signaling	PMID: 30120235
C6	C10	LGALS9	PTPRC	0.0143145963650094	0	LGALS9_CD45	LGALS9 - CD45	GALECTIN	Secreted Signaling	PMID: 30120235
C0	C12	LGALS9	PTPRC	0.0244288782668553	0	LGALS9_CD45	LGALS9 - CD45	GALECTIN	Secreted Signaling	PMID: 30120235
C16	C12	LGALS9	PTPRC	0.0103027293229981	0	LGALS9_CD45	LGALS9 - CD45	GALECTIN	Secreted Signaling	PMID: 30120235
C18	C12	LGALS9	PTPRC	0.01081402367301	0	LGALS9_CD45	LGALS9 - CD45	GALECTIN	Secreted Signaling	PMID: 30120235
C4	C12	LGALS9	PTPRC	0.0230412115430414	0	LGALS9_CD45	LGALS9 - CD45	GALECTIN	Secreted Signaling	PMID: 30120235
C5	C12	LGALS9	PTPRC	0.0183030835648376	0	LGALS9_CD45	LGALS9 - CD45	GALECTIN	Secreted Signaling	PMID: 30120235
C6	C12	LGALS9	PTPRC	0.0143654639000972	0	LGALS9_CD45	LGALS9 - CD45	GALECTIN	Secreted Signaling	PMID: 30120235
C0	C17	LGALS9	PTPRC	0.0118925118788669	0	LGALS9_CD45	LGALS9 - CD45	GALECTIN	Secreted Signaling	PMID: 30120235
C16	C17	LGALS9	PTPRC	0.00497859906528351	0	LGALS9_CD45	LGALS9 - CD45	GALECTIN	Secreted Signaling	PMID: 30120235
C18	C17	LGALS9	PTPRC	0.00522706786707454	0.02	LGALS9_CD45	LGALS9 - CD45	GALECTIN	Secreted Signaling	PMID: 30120235
C4	C17	LGALS9	PTPRC	0.0112087835121133	0	LGALS9_CD45	LGALS9 - CD45	GALECTIN	Secreted Signaling	PMID: 30120235
C5	C17	LGALS9	PTPRC	0.00888172118271699	0	LGALS9_CD45	LGALS9 - CD45	GALECTIN	Secreted Signaling	PMID: 30120235
C6	C17	LGALS9	PTPRC	0.00695659608105748	0	LGALS9_CD45	LGALS9 - CD45	GALECTIN	Secreted Signaling	PMID: 30120235
C0	C19	LGALS9	PTPRC	0.00993219331618543	0	LGALS9_CD45	LGALS9 - CD45	GALECTIN	Secreted Signaling	PMID: 30120235
C16	C19	LGALS9	PTPRC	0.00415315466714199	0	LGALS9_CD45	LGALS9 - CD45	GALECTIN	Secreted Signaling	PMID: 30120235
C18	C19	LGALS9	PTPRC	0.00436060824466285	0.02	LGALS9_CD45	LGALS9 - CD45	GALECTIN	Secreted Signaling	PMID: 30120235
C4	C19	LGALS9	PTPRC	0.0093601006448852	0	LGALS9_CD45	LGALS9 - CD45	GALECTIN	Secreted Signaling	PMID: 30120235
C5	C19	LGALS9	PTPRC	0.0074139667019245	0	LGALS9_CD45	LGALS9 - CD45	GALECTIN	Secreted Signaling	PMID: 30120235
C6	C19	LGALS9	PTPRC	0.00580511599621405	0	LGALS9_CD45	LGALS9 - CD45	GALECTIN	Secreted Signaling	PMID: 30120235
C0	C2	LGALS9	PTPRC	0.013418006781772	0	LGALS9_CD45	LGALS9 - CD45	GALECTIN	Secreted Signaling	PMID: 30120235
C16	C2	LGALS9	PTPRC	0.00562226796516511	0	LGALS9_CD45	LGALS9 - CD45	GALECTIN	Secreted Signaling	PMID: 30120235
C18	C2	LGALS9	PTPRC	0.00590267002590871	0	LGALS9_CD45	LGALS9 - CD45	GALECTIN	Secreted Signaling	PMID: 30120235
C4	C2	LGALS9	PTPRC	0.0126476967472037	0	LGALS9_CD45	LGALS9 - CD45	GALECTIN	Secreted Signaling	PMID: 30120235
C5	C2	LGALS9	PTPRC	0.0100249295022867	0	LGALS9_CD45	LGALS9 - CD45	GALECTIN	Secreted Signaling	PMID: 30120235
C6	C2	LGALS9	PTPRC	0.00785397604037432	0	LGALS9_CD45	LGALS9 - CD45	GALECTIN	Secreted Signaling	PMID: 30120235
C0	C5	LGALS9	PTPRC	0.0190717065152681	0	LGALS9_CD45	LGALS9 - CD45	GALECTIN	Secreted Signaling	PMID: 30120235
C16	C5	LGALS9	PTPRC	0.00801791505358499	0	LGALS9_CD45	LGALS9 - CD45	GALECTIN	Secreted Signaling	PMID: 30120235
C18	C5	LGALS9	PTPRC	0.00841678505090613	0	LGALS9_CD45	LGALS9 - CD45	GALECTIN	Secreted Signaling	PMID: 30120235
C4	C5	LGALS9	PTPRC	0.0179827411173713	0	LGALS9_CD45	LGALS9 - CD45	GALECTIN	Secreted Signaling	PMID: 30120235
C5	C5	LGALS9	PTPRC	0.0142696288649137	0	LGALS9_CD45	LGALS9 - CD45	GALECTIN	Secreted Signaling	PMID: 30120235
C6	C5	LGALS9	PTPRC	0.0111898524936942	0	LGALS9_CD45	LGALS9 - CD45	GALECTIN	Secreted Signaling	PMID: 30120235
C0	C7	LGALS9	PTPRC	0.0147335427250129	0	LGALS9_CD45	LGALS9 - CD45	GALECTIN	Secreted Signaling	PMID: 30120235
C16	C7	LGALS9	PTPRC	0.00617827596500142	0	LGALS9_CD45	LGALS9 - CD45	GALECTIN	Secreted Signaling	PMID: 30120235
C18	C7	LGALS9	PTPRC	0.00648622719841427	0	LGALS9_CD45	LGALS9 - CD45	GALECTIN	Secreted Signaling	PMID: 30120235
C4	C7	LGALS9	PTPRC	0.0138887727008759	0	LGALS9_CD45	LGALS9 - CD45	GALECTIN	Secreted Signaling	PMID: 30120235
C5	C7	LGALS9	PTPRC	0.0110115123870249	0	LGALS9_CD45	LGALS9 - CD45	GALECTIN	Secreted Signaling	PMID: 30120235
C6	C7	LGALS9	PTPRC	0.00862877119572758	0	LGALS9_CD45	LGALS9 - CD45	GALECTIN	Secreted Signaling	PMID: 30120235
C0	C8	LGALS9	PTPRC	0.0261634721294429	0	LGALS9_CD45	LGALS9 - CD45	GALECTIN	Secreted Signaling	PMID: 30120235
C16	C8	LGALS9	PTPRC	0.0110456402717688	0	LGALS9_CD45	LGALS9 - CD45	GALECTIN	Secreted Signaling	PMID: 30120235
C18	C8	LGALS9	PTPRC	0.0115933712415172	0	LGALS9_CD45	LGALS9 - CD45	GALECTIN	Secreted Signaling	PMID: 30120235
C4	C8	LGALS9	PTPRC	0.0246797655679032	0	LGALS9_CD45	LGALS9 - CD45	GALECTIN	Secreted Signaling	PMID: 30120235
C5	C8	LGALS9	PTPRC	0.0196114539662246	0	LGALS9_CD45	LGALS9 - CD45	GALECTIN	Secreted Signaling	PMID: 30120235
C6	C8	LGALS9	PTPRC	0.015396773663257	0	LGALS9_CD45	LGALS9 - CD45	GALECTIN	Secreted Signaling	PMID: 30120235
C0	C9	LGALS9	PTPRC	0.0263496395864833	0	LGALS9_CD45	LGALS9 - CD45	GALECTIN	Secreted Signaling	PMID: 30120235
C16	C9	LGALS9	PTPRC	0.011125464999859	0	LGALS9_CD45	LGALS9 - CD45	GALECTIN	Secreted Signaling	PMID: 30120235
C18	C9	LGALS9	PTPRC	0.0116771075781923	0	LGALS9_CD45	LGALS9 - CD45	GALECTIN	Secreted Signaling	PMID: 30120235
C4	C9	LGALS9	PTPRC	0.0248556450994911	0	LGALS9_CD45	LGALS9 - CD45	GALECTIN	Secreted Signaling	PMID: 30120235
C5	C9	LGALS9	PTPRC	0.019751945819364	0	LGALS9_CD45	LGALS9 - CD45	GALECTIN	Secreted Signaling	PMID: 30120235
C6	C9	LGALS9	PTPRC	0.0155075501212483	0	LGALS9_CD45	LGALS9 - CD45	GALECTIN	Secreted Signaling	PMID: 30120235
C14	C14	PROS1	AXL	0.00584445970741726	0	PROS1_AXL	PROS1 - AXL	PROS	Secreted Signaling	PMID: 29531161
C18	C14	PROS1	AXL	0.0036843639797145	0	PROS1_AXL	PROS1 - AXL	PROS	Secreted Signaling	PMID: 29531161
C0	C10	LGALS9	HAVCR2	0.00284651592177338	0	LGALS9_HAVCR2	LGALS9 - HAVCR2	GALECTIN	Secreted Signaling	PMID: 27192565
C16	C10	LGALS9	HAVCR2	0.00118533700776058	0	LGALS9_HAVCR2	LGALS9 - HAVCR2	GALECTIN	Secreted Signaling	PMID: 27192565
C18	C10	LGALS9	HAVCR2	0.00124473088544291	0	LGALS9_HAVCR2	LGALS9 - HAVCR2	GALECTIN	Secreted Signaling	PMID: 27192565
C4	C10	LGALS9	HAVCR2	0.00268145171158328	0	LGALS9_HAVCR2	LGALS9 - HAVCR2	GALECTIN	Secreted Signaling	PMID: 27192565
C5	C10	LGALS9	HAVCR2	0.0021209564680636	0	LGALS9_HAVCR2	LGALS9 - HAVCR2	GALECTIN	Secreted Signaling	PMID: 27192565
C6	C10	LGALS9	HAVCR2	0.00165878370671582	0	LGALS9_HAVCR2	LGALS9 - HAVCR2	GALECTIN	Secreted Signaling	PMID: 27192565
C0	C5	LGALS9	HAVCR2	0.00150258444431171	0	LGALS9_HAVCR2	LGALS9 - HAVCR2	GALECTIN	Secreted Signaling	PMID: 27192565
C16	C5	LGALS9	HAVCR2	0.000625209633955567	0	LGALS9_HAVCR2	LGALS9 - HAVCR2	GALECTIN	Secreted Signaling	PMID: 27192565
C18	C5	LGALS9	HAVCR2	0.000656555565604825	0	LGALS9_HAVCR2	LGALS9 - HAVCR2	GALECTIN	Secreted Signaling	PMID: 27192565
C4	C5	LGALS9	HAVCR2	0.0014153417272631	0	LGALS9_HAVCR2	LGALS9 - HAVCR2	GALECTIN	Secreted Signaling	PMID: 27192565
C5	C5	LGALS9	HAVCR2	0.00111920039564188	0	LGALS9_HAVCR2	LGALS9 - HAVCR2	GALECTIN	Secreted Signaling	PMID: 27192565
C6	C5	LGALS9	HAVCR2	0.000875126565628731	0	LGALS9_HAVCR2	LGALS9 - HAVCR2	GALECTIN	Secreted Signaling	PMID: 27192565
C0	C0	LGALS9	CD44	0.00683469418612968	0	LGALS9_CD44	LGALS9 - CD44	GALECTIN	Secreted Signaling	PMID: 25065622
C16	C0	LGALS9	CD44	0.00285273989453816	0	LGALS9_CD44	LGALS9 - CD44	GALECTIN	Secreted Signaling	PMID: 25065622
C18	C0	LGALS9	CD44	0.00299543204285928	0	LGALS9_CD44	LGALS9 - CD44	GALECTIN	Secreted Signaling	PMID: 25065622
C4	C0	LGALS9	CD44	0.00643985644983255	0	LGALS9_CD44	LGALS9 - CD44	GALECTIN	Secreted Signaling	PMID: 25065622
C5	C0	LGALS9	CD44	0.00509776954128788	0	LGALS9_CD44	LGALS9 - CD44	GALECTIN	Secreted Signaling	PMID: 25065622
C6	C0	LGALS9	CD44	0.00398951965215064	0	LGALS9_CD44	LGALS9 - CD44	GALECTIN	Secreted Signaling	PMID: 25065622
C0	C1	LGALS9	CD44	0.00417856061385125	0	LGALS9_CD44	LGALS9 - CD44	GALECTIN	Secreted Signaling	PMID: 25065622
C16	C1	LGALS9	CD44	0.00174138031731557	0	LGALS9_CD44	LGALS9 - CD44	GALECTIN	Secreted Signaling	PMID: 25065622
C18	C1	LGALS9	CD44	0.00182858494111781	0	LGALS9_CD44	LGALS9 - CD44	GALECTIN	Secreted Signaling	PMID: 25065622
C4	C1	LGALS9	CD44	0.00393655852673323	0	LGALS9_CD44	LGALS9 - CD44	GALECTIN	Secreted Signaling	PMID: 25065622
C5	C1	LGALS9	CD44	0.00311453163190644	0	LGALS9_CD44	LGALS9 - CD44	GALECTIN	Secreted Signaling	PMID: 25065622
C6	C1	LGALS9	CD44	0.00243637980064914	0	LGALS9_CD44	LGALS9 - CD44	GALECTIN	Secreted Signaling	PMID: 25065622
C0	C11	LGALS9	CD44	0.00526944855501554	0	LGALS9_CD44	LGALS9 - CD44	GALECTIN	Secreted Signaling	PMID: 25065622
C16	C11	LGALS9	CD44	0.00219740278386108	0	LGALS9_CD44	LGALS9 - CD44	GALECTIN	Secreted Signaling	PMID: 25065622
C18	C11	LGALS9	CD44	0.00230739125822991	0.01	LGALS9_CD44	LGALS9 - CD44	GALECTIN	Secreted Signaling	PMID: 25065622
C4	C11	LGALS9	CD44	0.00496458247054724	0	LGALS9_CD44	LGALS9 - CD44	GALECTIN	Secreted Signaling	PMID: 25065622
C5	C11	LGALS9	CD44	0.00392873170484613	0	LGALS9_CD44	LGALS9 - CD44	GALECTIN	Secreted Signaling	PMID: 25065622
C6	C11	LGALS9	CD44	0.00307384423370842	0	LGALS9_CD44	LGALS9 - CD44	GALECTIN	Secreted Signaling	PMID: 25065622
C0	C14	LGALS9	CD44	0.00297763954979278	0	LGALS9_CD44	LGALS9 - CD44	GALECTIN	Secreted Signaling	PMID: 25065622
C4	C14	LGALS9	CD44	0.0028049931111447	0	LGALS9_CD44	LGALS9 - CD44	GALECTIN	Secreted Signaling	PMID: 25065622
C5	C14	LGALS9	CD44	0.00221873185484194	0	LGALS9_CD44	LGALS9 - CD44	GALECTIN	Secreted Signaling	PMID: 25065622
C6	C14	LGALS9	CD44	0.00173529013381838	0	LGALS9_CD44	LGALS9 - CD44	GALECTIN	Secreted Signaling	PMID: 25065622
C0	C15	LGALS9	CD44	0.00232712169720493	0	LGALS9_CD44	LGALS9 - CD44	GALECTIN	Secreted Signaling	PMID: 25065622
C4	C15	LGALS9	CD44	0.00219210998848568	0	LGALS9_CD44	LGALS9 - CD44	GALECTIN	Secreted Signaling	PMID: 25065622
C5	C15	LGALS9	CD44	0.00173372246299158	0	LGALS9_CD44	LGALS9 - CD44	GALECTIN	Secreted Signaling	PMID: 25065622
C0	C17	LGALS9	CD44	0.0146104653759719	0	LGALS9_CD44	LGALS9 - CD44	GALECTIN	Secreted Signaling	PMID: 25065622
C16	C17	LGALS9	CD44	0.00612622107453231	0	LGALS9_CD44	LGALS9 - CD44	GALECTIN	Secreted Signaling	PMID: 25065622
C18	C17	LGALS9	CD44	0.00643159446486309	0	LGALS9_CD44	LGALS9 - CD44	GALECTIN	Secreted Signaling	PMID: 25065622
C4	C17	LGALS9	CD44	0.0137726535337493	0	LGALS9_CD44	LGALS9 - CD44	GALECTIN	Secreted Signaling	PMID: 25065622
C5	C17	LGALS9	CD44	0.0109191826174254	0	LGALS9_CD44	LGALS9 - CD44	GALECTIN	Secreted Signaling	PMID: 25065622
C6	C17	LGALS9	CD44	0.00855624748203562	0	LGALS9_CD44	LGALS9 - CD44	GALECTIN	Secreted Signaling	PMID: 25065622
C0	C19	LGALS9	CD44	0.00289904716918945	0	LGALS9_CD44	LGALS9 - CD44	GALECTIN	Secreted Signaling	PMID: 25065622
C4	C19	LGALS9	CD44	0.00273094511153931	0	LGALS9_CD44	LGALS9 - CD44	GALECTIN	Secreted Signaling	PMID: 25065622
C5	C19	LGALS9	CD44	0.0021601268290674	0.02	LGALS9_CD44	LGALS9 - CD44	GALECTIN	Secreted Signaling	PMID: 25065622
C0	C2	LGALS9	CD44	0.0117796629758455	0	LGALS9_CD44	LGALS9 - CD44	GALECTIN	Secreted Signaling	PMID: 25065622
C16	C2	LGALS9	CD44	0.00493102937786102	0	LGALS9_CD44	LGALS9 - CD44	GALECTIN	Secreted Signaling	PMID: 25065622
C18	C2	LGALS9	CD44	0.00517713645393096	0	LGALS9_CD44	LGALS9 - CD44	GALECTIN	Secreted Signaling	PMID: 25065622
C4	C2	LGALS9	CD44	0.011102349658471	0	LGALS9_CD44	LGALS9 - CD44	GALECTIN	Secreted Signaling	PMID: 25065622
C5	C2	LGALS9	CD44	0.00879718753261544	0	LGALS9_CD44	LGALS9 - CD44	GALECTIN	Secreted Signaling	PMID: 25065622
C6	C2	LGALS9	CD44	0.00689025783410933	0	LGALS9_CD44	LGALS9 - CD44	GALECTIN	Secreted Signaling	PMID: 25065622
C0	C3	LGALS9	CD44	0.0030772884302669	0	LGALS9_CD44	LGALS9 - CD44	GALECTIN	Secreted Signaling	PMID: 25065622
C16	C3	LGALS9	CD44	0.00128160764692037	0.02	LGALS9_CD44	LGALS9 - CD44	GALECTIN	Secreted Signaling	PMID: 25065622
C4	C3	LGALS9	CD44	0.00289888105155991	0	LGALS9_CD44	LGALS9 - CD44	GALECTIN	Secreted Signaling	PMID: 25065622
C5	C3	LGALS9	CD44	0.00229304174671528	0	LGALS9_CD44	LGALS9 - CD44	GALECTIN	Secreted Signaling	PMID: 25065622
C6	C3	LGALS9	CD44	0.00179343767136499	0	LGALS9_CD44	LGALS9 - CD44	GALECTIN	Secreted Signaling	PMID: 25065622
C0	C4	LGALS9	CD44	0.00806823705128701	0	LGALS9_CD44	LGALS9 - CD44	GALECTIN	Secreted Signaling	PMID: 25065622
C16	C4	LGALS9	CD44	0.00337004822474331	0	LGALS9_CD44	LGALS9 - CD44	GALECTIN	Secreted Signaling	PMID: 25065622
C18	C4	LGALS9	CD44	0.00353852396824917	0	LGALS9_CD44	LGALS9 - CD44	GALECTIN	Secreted Signaling	PMID: 25065622
C4	C4	LGALS9	CD44	0.00760268350889173	0	LGALS9_CD44	LGALS9 - CD44	GALECTIN	Secreted Signaling	PMID: 25065622
C5	C4	LGALS9	CD44	0.00601972793872747	0	LGALS9_CD44	LGALS9 - CD44	GALECTIN	Secreted Signaling	PMID: 25065622
C6	C4	LGALS9	CD44	0.00471199451360255	0	LGALS9_CD44	LGALS9 - CD44	GALECTIN	Secreted Signaling	PMID: 25065622
C0	C5	LGALS9	CD44	0.0158168839449499	0	LGALS9_CD44	LGALS9 - CD44	GALECTIN	Secreted Signaling	PMID: 25065622
C16	C5	LGALS9	CD44	0.00663679518296975	0	LGALS9_CD44	LGALS9 - CD44	GALECTIN	Secreted Signaling	PMID: 25065622
C18	C5	LGALS9	CD44	0.00696744071329718	0	LGALS9_CD44	LGALS9 - CD44	GALECTIN	Secreted Signaling	PMID: 25065622
C4	C5	LGALS9	CD44	0.0149109389517758	0	LGALS9_CD44	LGALS9 - CD44	GALECTIN	Secreted Signaling	PMID: 25065622
C5	C5	LGALS9	CD44	0.0118244612754893	0	LGALS9_CD44	LGALS9 - CD44	GALECTIN	Secreted Signaling	PMID: 25065622
C6	C5	LGALS9	CD44	0.00926745742501531	0	LGALS9_CD44	LGALS9 - CD44	GALECTIN	Secreted Signaling	PMID: 25065622
C0	C6	LGALS9	CD44	0.00286891812799641	0	LGALS9_CD44	LGALS9 - CD44	GALECTIN	Secreted Signaling	PMID: 25065622
C16	C6	LGALS9	CD44	0.00119468132576006	0.02	LGALS9_CD44	LGALS9 - CD44	GALECTIN	Secreted Signaling	PMID: 25065622
C4	C6	LGALS9	CD44	0.00270255837598498	0	LGALS9_CD44	LGALS9 - CD44	GALECTIN	Secreted Signaling	PMID: 25065622
C5	C6	LGALS9	CD44	0.00213766073057327	0	LGALS9_CD44	LGALS9 - CD44	GALECTIN	Secreted Signaling	PMID: 25065622
C6	C6	LGALS9	CD44	0.00167185408014162	0	LGALS9_CD44	LGALS9 - CD44	GALECTIN	Secreted Signaling	PMID: 25065622
C0	C7	LGALS9	CD44	0.00425285515867359	0	LGALS9_CD44	LGALS9 - CD44	GALECTIN	Secreted Signaling	PMID: 25065622
C16	C7	LGALS9	CD44	0.00177241907615703	0	LGALS9_CD44	LGALS9 - CD44	GALECTIN	Secreted Signaling	PMID: 25065622
C18	C7	LGALS9	CD44	0.00186117515703457	0.02	LGALS9_CD44	LGALS9 - CD44	GALECTIN	Secreted Signaling	PMID: 25065622
C4	C7	LGALS9	CD44	0.00400656760139663	0	LGALS9_CD44	LGALS9 - CD44	GALECTIN	Secreted Signaling	PMID: 25065622
C5	C7	LGALS9	CD44	0.00316996803063789	0	LGALS9_CD44	LGALS9 - CD44	GALECTIN	Secreted Signaling	PMID: 25065622
C6	C7	LGALS9	CD44	0.00247977561573187	0	LGALS9_CD44	LGALS9 - CD44	GALECTIN	Secreted Signaling	PMID: 25065622
C0	C8	LGALS9	CD44	0.0114784446084645	0	LGALS9_CD44	LGALS9 - CD44	GALECTIN	Secreted Signaling	PMID: 25065622
C16	C8	LGALS9	CD44	0.00480408641945926	0	LGALS9_CD44	LGALS9 - CD44	GALECTIN	Secreted Signaling	PMID: 25065622
C18	C8	LGALS9	CD44	0.00504388990289768	0	LGALS9_CD44	LGALS9 - CD44	GALECTIN	Secreted Signaling	PMID: 25065622
C4	C8	LGALS9	CD44	0.0108182613031913	0	LGALS9_CD44	LGALS9 - CD44	GALECTIN	Secreted Signaling	PMID: 25065622
C5	C8	LGALS9	CD44	0.00857157269451804	0	LGALS9_CD44	LGALS9 - CD44	GALECTIN	Secreted Signaling	PMID: 25065622
C6	C8	LGALS9	CD44	0.00671321735699318	0	LGALS9_CD44	LGALS9 - CD44	GALECTIN	Secreted Signaling	PMID: 25065622
C0	C9	LGALS9	CD44	0.0043739694974522	0	LGALS9_CD44	LGALS9 - CD44	GALECTIN	Secreted Signaling	PMID: 25065622
C16	C9	LGALS9	CD44	0.0018230239902139	0	LGALS9_CD44	LGALS9 - CD44	GALECTIN	Secreted Signaling	PMID: 25065622
C18	C9	LGALS9	CD44	0.00191430931517944	0.01	LGALS9_CD44	LGALS9 - CD44	GALECTIN	Secreted Signaling	PMID: 25065622
C4	C9	LGALS9	CD44	0.00412069709999686	0	LGALS9_CD44	LGALS9 - CD44	GALECTIN	Secreted Signaling	PMID: 25065622
C5	C9	LGALS9	CD44	0.00326034449501885	0	LGALS9_CD44	LGALS9 - CD44	GALECTIN	Secreted Signaling	PMID: 25065622
C6	C9	LGALS9	CD44	0.00255052489485487	0	LGALS9_CD44	LGALS9 - CD44	GALECTIN	Secreted Signaling	PMID: 25065622
C14	C10	COL1A1	ITGA1_ITGB1	0.061129791893322	0	COL1A1_ITGA1_ITGB1	COL1A1 - (ITGA1+ITGB1)	COLLAGEN	ECM-Receptor	KEGG: hsa04512
C14	C18	COL1A1	ITGA1_ITGB1	0.0399824289811525	0	COL1A1_ITGA1_ITGB1	COL1A1 - (ITGA1+ITGB1)	COLLAGEN	ECM-Receptor	KEGG: hsa04512
C14	C4	COL1A1	ITGA1_ITGB1	0.0204844514045842	0	COL1A1_ITGA1_ITGB1	COL1A1 - (ITGA1+ITGB1)	COLLAGEN	ECM-Receptor	KEGG: hsa04512
C14	C10	COL1A2	ITGA1_ITGB1	0.0753267123996124	0	COL1A2_ITGA1_ITGB1	COL1A2 - (ITGA1+ITGB1)	COLLAGEN	ECM-Receptor	KEGG: hsa04512
C14	C18	COL1A2	ITGA1_ITGB1	0.049527118948677	0	COL1A2_ITGA1_ITGB1	COL1A2 - (ITGA1+ITGB1)	COLLAGEN	ECM-Receptor	KEGG: hsa04512
C14	C4	COL1A2	ITGA1_ITGB1	0.0254981695801835	0	COL1A2_ITGA1_ITGB1	COL1A2 - (ITGA1+ITGB1)	COLLAGEN	ECM-Receptor	KEGG: hsa04512
C18	C10	COL4A1	ITGA1_ITGB1	0.00636686663542511	0	COL4A1_ITGA1_ITGB1	COL4A1 - (ITGA1+ITGB1)	COLLAGEN	ECM-Receptor	KEGG: hsa04512
C18	C18	COL4A1	ITGA1_ITGB1	0.00408193356802784	0	COL4A1_ITGA1_ITGB1	COL4A1 - (ITGA1+ITGB1)	COLLAGEN	ECM-Receptor	KEGG: hsa04512
C18	C4	COL4A1	ITGA1_ITGB1	0.00205386754281047	0	COL4A1_ITGA1_ITGB1	COL4A1 - (ITGA1+ITGB1)	COLLAGEN	ECM-Receptor	KEGG: hsa04512
C18	C10	COL4A2	ITGA1_ITGB1	0.00521794087820222	0	COL4A2_ITGA1_ITGB1	COL4A2 - (ITGA1+ITGB1)	COLLAGEN	ECM-Receptor	KEGG: hsa04512
C18	C18	COL4A2	ITGA1_ITGB1	0.00334394521024722	0	COL4A2_ITGA1_ITGB1	COL4A2 - (ITGA1+ITGB1)	COLLAGEN	ECM-Receptor	KEGG: hsa04512
C18	C4	COL4A2	ITGA1_ITGB1	0.00168192176237725	0	COL4A2_ITGA1_ITGB1	COL4A2 - (ITGA1+ITGB1)	COLLAGEN	ECM-Receptor	KEGG: hsa04512
C14	C10	COL6A1	ITGA1_ITGB1	0.0452170265640006	0	COL6A1_ITGA1_ITGB1	COL6A1 - (ITGA1+ITGB1)	COLLAGEN	ECM-Receptor	KEGG: hsa04512
C14	C18	COL6A1	ITGA1_ITGB1	0.0294021634163788	0	COL6A1_ITGA1_ITGB1	COL6A1 - (ITGA1+ITGB1)	COLLAGEN	ECM-Receptor	KEGG: hsa04512
C14	C4	COL6A1	ITGA1_ITGB1	0.0149832693212808	0	COL6A1_ITGA1_ITGB1	COL6A1 - (ITGA1+ITGB1)	COLLAGEN	ECM-Receptor	KEGG: hsa04512
C14	C10	COL6A2	ITGA1_ITGB1	0.0635255540847444	0	COL6A2_ITGA1_ITGB1	COL6A2 - (ITGA1+ITGB1)	COLLAGEN	ECM-Receptor	KEGG: hsa04512
C18	C10	COL6A2	ITGA1_ITGB1	0.00422447438655078	0	COL6A2_ITGA1_ITGB1	COL6A2 - (ITGA1+ITGB1)	COLLAGEN	ECM-Receptor	KEGG: hsa04512
C14	C18	COL6A2	ITGA1_ITGB1	0.0415861068416425	0	COL6A2_ITGA1_ITGB1	COL6A2 - (ITGA1+ITGB1)	COLLAGEN	ECM-Receptor	KEGG: hsa04512
C18	C18	COL6A2	ITGA1_ITGB1	0.00270630624631362	0	COL6A2_ITGA1_ITGB1	COL6A2 - (ITGA1+ITGB1)	COLLAGEN	ECM-Receptor	KEGG: hsa04512
C14	C4	COL6A2	ITGA1_ITGB1	0.021323444488574	0	COL6A2_ITGA1_ITGB1	COL6A2 - (ITGA1+ITGB1)	COLLAGEN	ECM-Receptor	KEGG: hsa04512
C18	C4	COL6A2	ITGA1_ITGB1	0.00136077242290143	0	COL6A2_ITGA1_ITGB1	COL6A2 - (ITGA1+ITGB1)	COLLAGEN	ECM-Receptor	KEGG: hsa04512
C14	C10	COL6A3	ITGA1_ITGB1	0.0398004019818781	0	COL6A3_ITGA1_ITGB1	COL6A3 - (ITGA1+ITGB1)	COLLAGEN	ECM-Receptor	KEGG: hsa04512
C14	C18	COL6A3	ITGA1_ITGB1	0.0258287785055185	0	COL6A3_ITGA1_ITGB1	COL6A3 - (ITGA1+ITGB1)	COLLAGEN	ECM-Receptor	KEGG: hsa04512
C14	C4	COL6A3	ITGA1_ITGB1	0.0131385598293637	0	COL6A3_ITGA1_ITGB1	COL6A3 - (ITGA1+ITGB1)	COLLAGEN	ECM-Receptor	KEGG: hsa04512
C16	C10	COL9A3	ITGA1_ITGB1	0.00374567067572795	0	COL9A3_ITGA1_ITGB1	COL9A3 - (ITGA1+ITGB1)	COLLAGEN	ECM-Receptor	KEGG: hsa04512
C16	C18	COL9A3	ITGA1_ITGB1	0.00239915777957586	0	COL9A3_ITGA1_ITGB1	COL9A3 - (ITGA1+ITGB1)	COLLAGEN	ECM-Receptor	KEGG: hsa04512
C16	C4	COL9A3	ITGA1_ITGB1	0.00120614875750414	0	COL9A3_ITGA1_ITGB1	COL9A3 - (ITGA1+ITGB1)	COLLAGEN	ECM-Receptor	KEGG: hsa04512
C14	C0	COL1A1	ITGA2_ITGB1	0.028179959514918	0	COL1A1_ITGA2_ITGB1	COL1A1 - (ITGA2+ITGB1)	COLLAGEN	ECM-Receptor	KEGG: hsa04512
C14	C4	COL1A1	ITGA2_ITGB1	0.0258427082550662	0	COL1A1_ITGA2_ITGB1	COL1A1 - (ITGA2+ITGB1)	COLLAGEN	ECM-Receptor	KEGG: hsa04512
C14	C0	COL1A2	ITGA2_ITGB1	0.0350098878965276	0	COL1A2_ITGA2_ITGB1	COL1A2 - (ITGA2+ITGB1)	COLLAGEN	ECM-Receptor	KEGG: hsa04512
C14	C4	COL1A2	ITGA2_ITGB1	0.0321248867153487	0	COL1A2_ITGA2_ITGB1	COL1A2 - (ITGA2+ITGB1)	COLLAGEN	ECM-Receptor	KEGG: hsa04512
C18	C0	COL4A1	ITGA2_ITGB1	0.00284556995255993	0	COL4A1_ITGA2_ITGB1	COL4A1 - (ITGA2+ITGB1)	COLLAGEN	ECM-Receptor	KEGG: hsa04512
C18	C4	COL4A1	ITGA2_ITGB1	0.00260392770193446	0	COL4A1_ITGA2_ITGB1	COL4A1 - (ITGA2+ITGB1)	COLLAGEN	ECM-Receptor	KEGG: hsa04512
C18	C0	COL4A2	ITGA2_ITGB1	0.00233058541049991	0	COL4A2_ITGA2_ITGB1	COL4A2 - (ITGA2+ITGB1)	COLLAGEN	ECM-Receptor	KEGG: hsa04512
C18	C4	COL4A2	ITGA2_ITGB1	0.00213258147689909	0	COL4A2_ITGA2_ITGB1	COL4A2 - (ITGA2+ITGB1)	COLLAGEN	ECM-Receptor	KEGG: hsa04512
C14	C0	COL6A1	ITGA2_ITGB1	0.0206556987106109	0	COL6A1_ITGA2_ITGB1	COL6A1 - (ITGA2+ITGB1)	COLLAGEN	ECM-Receptor	KEGG: hsa04512
C14	C4	COL6A1	ITGA2_ITGB1	0.0189303547780307	0	COL6A1_ITGA2_ITGB1	COL6A1 - (ITGA2+ITGB1)	COLLAGEN	ECM-Receptor	KEGG: hsa04512
C14	C0	COL6A2	ITGA2_ITGB1	0.0293247056855245	0	COL6A2_ITGA2_ITGB1	COL6A2 - (ITGA2+ITGB1)	COLLAGEN	ECM-Receptor	KEGG: hsa04512
C18	C0	COL6A2	ITGA2_ITGB1	0.0018858129653999	0	COL6A2_ITGA2_ITGB1	COL6A2 - (ITGA2+ITGB1)	COLLAGEN	ECM-Receptor	KEGG: hsa04512
C14	C4	COL6A2	ITGA2_ITGB1	0.0268951365756704	0	COL6A2_ITGA2_ITGB1	COL6A2 - (ITGA2+ITGB1)	COLLAGEN	ECM-Receptor	KEGG: hsa04512
C18	C4	COL6A2	ITGA2_ITGB1	0.00172553104640089	0	COL6A2_ITGA2_ITGB1	COL6A2 - (ITGA2+ITGB1)	COLLAGEN	ECM-Receptor	KEGG: hsa04512
C14	C0	COL6A3	ITGA2_ITGB1	0.0181254622792157	0	COL6A3_ITGA2_ITGB1	COL6A3 - (ITGA2+ITGB1)	COLLAGEN	ECM-Receptor	KEGG: hsa04512
C14	C4	COL6A3	ITGA2_ITGB1	0.0166078816758839	0	COL6A3_ITGA2_ITGB1	COL6A3 - (ITGA2+ITGB1)	COLLAGEN	ECM-Receptor	KEGG: hsa04512
C16	C0	COL9A3	ITGA2_ITGB1	0.00167162915765262	0	COL9A3_ITGA2_ITGB1	COL9A3 - (ITGA2+ITGB1)	COLLAGEN	ECM-Receptor	KEGG: hsa04512
C16	C4	COL9A3	ITGA2_ITGB1	0.00152952358218256	0	COL9A3_ITGA2_ITGB1	COL9A3 - (ITGA2+ITGB1)	COLLAGEN	ECM-Receptor	KEGG: hsa04512
C14	C0	FN1	ITGA3_ITGB1	0.0183535166689042	0	FN1_ITGA3_ITGB1	FN1 - (ITGA3+ITGB1)	FN1	ECM-Receptor	KEGG: hsa04512
C18	C0	FN1	ITGA3_ITGB1	0.00932156253204836	0	FN1_ITGA3_ITGB1	FN1 - (ITGA3+ITGB1)	FN1	ECM-Receptor	KEGG: hsa04512
C14	C4	FN1	ITGA3_ITGB1	0.0125052051159018	0	FN1_ITGA3_ITGB1	FN1 - (ITGA3+ITGB1)	FN1	ECM-Receptor	KEGG: hsa04512
C18	C4	FN1	ITGA3_ITGB1	0.00633269883110897	0	FN1_ITGA3_ITGB1	FN1 - (ITGA3+ITGB1)	FN1	ECM-Receptor	KEGG: hsa04512
C14	C10	FN1	ITGA4_ITGB1	0.0209846215077569	0	FN1_ITGA4_ITGB1	FN1 - (ITGA4+ITGB1)	FN1	ECM-Receptor	KEGG: hsa04512
C18	C10	FN1	ITGA4_ITGB1	0.0106719499687649	0	FN1_ITGA4_ITGB1	FN1 - (ITGA4+ITGB1)	FN1	ECM-Receptor	KEGG: hsa04512
C14	C9	FN1	ITGA4_ITGB1	0.0249629324931409	0	FN1_ITGA4_ITGB1	FN1 - (ITGA4+ITGB1)	FN1	ECM-Receptor	KEGG: hsa04512
C18	C9	FN1	ITGA4_ITGB1	0.0127205648993978	0	FN1_ITGA4_ITGB1	FN1 - (ITGA4+ITGB1)	FN1	ECM-Receptor	KEGG: hsa04512
C14	C18	FN1	ITGA5_ITGB1	0.0442221896617295	0	FN1_ITGA5_ITGB1	FN1 - (ITGA5+ITGB1)	FN1	ECM-Receptor	KEGG: hsa04512
C18	C18	FN1	ITGA5_ITGB1	0.0227550894957743	0	FN1_ITGA5_ITGB1	FN1 - (ITGA5+ITGB1)	FN1	ECM-Receptor	KEGG: hsa04512
C14	C10	LAMA2	ITGA1_ITGB1	0.00310569680640214	0	LAMA2_ITGA1_ITGB1	LAMA2 - (ITGA1+ITGB1)	LAMININ	ECM-Receptor	KEGG: hsa04512
C14	C18	LAMA2	ITGA1_ITGB1	0.0019887857350747	0	LAMA2_ITGA1_ITGB1	LAMA2 - (ITGA1+ITGB1)	LAMININ	ECM-Receptor	KEGG: hsa04512
C14	C4	LAMA2	ITGA1_ITGB1	0.000999634491797033	0	LAMA2_ITGA1_ITGB1	LAMA2 - (ITGA1+ITGB1)	LAMININ	ECM-Receptor	KEGG: hsa04512
C13	C10	LAMA3	ITGA1_ITGB1	0.00568218802646045	0	LAMA3_ITGA1_ITGB1	LAMA3 - (ITGA1+ITGB1)	LAMININ	ECM-Receptor	KEGG: hsa04512
C13	C18	LAMA3	ITGA1_ITGB1	0.00364207090305056	0	LAMA3_ITGA1_ITGB1	LAMA3 - (ITGA1+ITGB1)	LAMININ	ECM-Receptor	KEGG: hsa04512
C13	C4	LAMA3	ITGA1_ITGB1	0.00183214400509524	0	LAMA3_ITGA1_ITGB1	LAMA3 - (ITGA1+ITGB1)	LAMININ	ECM-Receptor	KEGG: hsa04512
C14	C10	LAMA4	ITGA1_ITGB1	0.0169249850900228	0	LAMA4_ITGA1_ITGB1	LAMA4 - (ITGA1+ITGB1)	LAMININ	ECM-Receptor	KEGG: hsa04512
C18	C10	LAMA4	ITGA1_ITGB1	0.00595472997572625	0	LAMA4_ITGA1_ITGB1	LAMA4 - (ITGA1+ITGB1)	LAMININ	ECM-Receptor	KEGG: hsa04512
C14	C18	LAMA4	ITGA1_ITGB1	0.0108925048684262	0	LAMA4_ITGA1_ITGB1	LAMA4 - (ITGA1+ITGB1)	LAMININ	ECM-Receptor	KEGG: hsa04512
C18	C18	LAMA4	ITGA1_ITGB1	0.00381713579384661	0	LAMA4_ITGA1_ITGB1	LAMA4 - (ITGA1+ITGB1)	LAMININ	ECM-Receptor	KEGG: hsa04512
C14	C4	LAMA4	ITGA1_ITGB1	0.00549936248213301	0	LAMA4_ITGA1_ITGB1	LAMA4 - (ITGA1+ITGB1)	LAMININ	ECM-Receptor	KEGG: hsa04512
C18	C4	LAMA4	ITGA1_ITGB1	0.00192037809050886	0	LAMA4_ITGA1_ITGB1	LAMA4 - (ITGA1+ITGB1)	LAMININ	ECM-Receptor	KEGG: hsa04512
C0	C10	LAMB1	ITGA1_ITGB1	0.00157450541582686	0	LAMB1_ITGA1_ITGB1	LAMB1 - (ITGA1+ITGB1)	LAMININ	ECM-Receptor	KEGG: hsa04512
C18	C10	LAMB1	ITGA1_ITGB1	0.00334484728880913	0	LAMB1_ITGA1_ITGB1	LAMB1 - (ITGA1+ITGB1)	LAMININ	ECM-Receptor	KEGG: hsa04512
C4	C10	LAMB1	ITGA1_ITGB1	0.00138487984550145	0	LAMB1_ITGA1_ITGB1	LAMB1 - (ITGA1+ITGB1)	LAMININ	ECM-Receptor	KEGG: hsa04512
C0	C18	LAMB1	ITGA1_ITGB1	0.00100770466524566	0	LAMB1_ITGA1_ITGB1	LAMB1 - (ITGA1+ITGB1)	LAMININ	ECM-Receptor	KEGG: hsa04512
C18	C18	LAMB1	ITGA1_ITGB1	0.00214211462068029	0	LAMB1_ITGA1_ITGB1	LAMB1 - (ITGA1+ITGB1)	LAMININ	ECM-Receptor	KEGG: hsa04512
C4	C18	LAMB1	ITGA1_ITGB1	0.000886281151812002	0	LAMB1_ITGA1_ITGB1	LAMB1 - (ITGA1+ITGB1)	LAMININ	ECM-Receptor	KEGG: hsa04512
C0	C4	LAMB1	ITGA1_ITGB1	0.000506260704578762	0	LAMB1_ITGA1_ITGB1	LAMB1 - (ITGA1+ITGB1)	LAMININ	ECM-Receptor	KEGG: hsa04512
C18	C4	LAMB1	ITGA1_ITGB1	0.00107678532635487	0	LAMB1_ITGA1_ITGB1	LAMB1 - (ITGA1+ITGB1)	LAMININ	ECM-Receptor	KEGG: hsa04512
C4	C4	LAMB1	ITGA1_ITGB1	0.000445231822011713	0	LAMB1_ITGA1_ITGB1	LAMB1 - (ITGA1+ITGB1)	LAMININ	ECM-Receptor	KEGG: hsa04512
C14	C10	LAMB2	ITGA1_ITGB1	0.0135007040484546	0	LAMB2_ITGA1_ITGB1	LAMB2 - (ITGA1+ITGB1)	LAMININ	ECM-Receptor	KEGG: hsa04512
C18	C10	LAMB2	ITGA1_ITGB1	0.00581202302713301	0	LAMB2_ITGA1_ITGB1	LAMB2 - (ITGA1+ITGB1)	LAMININ	ECM-Receptor	KEGG: hsa04512
C14	C18	LAMB2	ITGA1_ITGB1	0.00867794789927176	0	LAMB2_ITGA1_ITGB1	LAMB2 - (ITGA1+ITGB1)	LAMININ	ECM-Receptor	KEGG: hsa04512
C18	C18	LAMB2	ITGA1_ITGB1	0.00372546496025475	0	LAMB2_ITGA1_ITGB1	LAMB2 - (ITGA1+ITGB1)	LAMININ	ECM-Receptor	KEGG: hsa04512
C14	C4	LAMB2	ITGA1_ITGB1	0.004376434663676	0	LAMB2_ITGA1_ITGB1	LAMB2 - (ITGA1+ITGB1)	LAMININ	ECM-Receptor	KEGG: hsa04512
C18	C4	LAMB2	ITGA1_ITGB1	0.00187417334567205	0	LAMB2_ITGA1_ITGB1	LAMB2 - (ITGA1+ITGB1)	LAMININ	ECM-Receptor	KEGG: hsa04512
C0	C10	LAMB3	ITGA1_ITGB1	0.00264288808684065	0	LAMB3_ITGA1_ITGB1	LAMB3 - (ITGA1+ITGB1)	LAMININ	ECM-Receptor	KEGG: hsa04512
C13	C10	LAMB3	ITGA1_ITGB1	0.0145402517806535	0	LAMB3_ITGA1_ITGB1	LAMB3 - (ITGA1+ITGB1)	LAMININ	ECM-Receptor	KEGG: hsa04512
C4	C10	LAMB3	ITGA1_ITGB1	0.00149111442035113	0	LAMB3_ITGA1_ITGB1	LAMB3 - (ITGA1+ITGB1)	LAMININ	ECM-Receptor	KEGG: hsa04512
C6	C10	LAMB3	ITGA1_ITGB1	0.0029024670222364	0	LAMB3_ITGA1_ITGB1	LAMB3 - (ITGA1+ITGB1)	LAMININ	ECM-Receptor	KEGG: hsa04512
C0	C18	LAMB3	ITGA1_ITGB1	0.00169213578682577	0	LAMB3_ITGA1_ITGB1	LAMB3 - (ITGA1+ITGB1)	LAMININ	ECM-Receptor	KEGG: hsa04512
C13	C18	LAMB3	ITGA1_ITGB1	0.00934966523585843	0	LAMB3_ITGA1_ITGB1	LAMB3 - (ITGA1+ITGB1)	LAMININ	ECM-Receptor	KEGG: hsa04512
C4	C18	LAMB3	ITGA1_ITGB1	0.000954304612312049	0	LAMB3_ITGA1_ITGB1	LAMB3 - (ITGA1+ITGB1)	LAMININ	ECM-Receptor	KEGG: hsa04512
C6	C18	LAMB3	ITGA1_ITGB1	0.00185850783059426	0	LAMB3_ITGA1_ITGB1	LAMB3 - (ITGA1+ITGB1)	LAMININ	ECM-Receptor	KEGG: hsa04512
C0	C4	LAMB3	ITGA1_ITGB1	0.000850401948971841	0	LAMB3_ITGA1_ITGB1	LAMB3 - (ITGA1+ITGB1)	LAMININ	ECM-Receptor	KEGG: hsa04512
C13	C4	LAMB3	ITGA1_ITGB1	0.00471677722338342	0	LAMB3_ITGA1_ITGB1	LAMB3 - (ITGA1+ITGB1)	LAMININ	ECM-Receptor	KEGG: hsa04512
C4	C4	LAMB3	ITGA1_ITGB1	0.000479420302021659	0	LAMB3_ITGA1_ITGB1	LAMB3 - (ITGA1+ITGB1)	LAMININ	ECM-Receptor	KEGG: hsa04512
C6	C4	LAMB3	ITGA1_ITGB1	0.000934091534758007	0	LAMB3_ITGA1_ITGB1	LAMB3 - (ITGA1+ITGB1)	LAMININ	ECM-Receptor	KEGG: hsa04512
C14	C10	LAMC1	ITGA1_ITGB1	0.0135725541963137	0	LAMC1_ITGA1_ITGB1	LAMC1 - (ITGA1+ITGB1)	LAMININ	ECM-Receptor	KEGG: hsa04512
C18	C10	LAMC1	ITGA1_ITGB1	0.00506195237863268	0	LAMC1_ITGA1_ITGB1	LAMC1 - (ITGA1+ITGB1)	LAMININ	ECM-Receptor	KEGG: hsa04512
C14	C18	LAMC1	ITGA1_ITGB1	0.00872435854111079	0	LAMC1_ITGA1_ITGB1	LAMC1 - (ITGA1+ITGB1)	LAMININ	ECM-Receptor	KEGG: hsa04512
C18	C18	LAMC1	ITGA1_ITGB1	0.0032437964706785	0	LAMC1_ITGA1_ITGB1	LAMC1 - (ITGA1+ITGB1)	LAMININ	ECM-Receptor	KEGG: hsa04512
C14	C4	LAMC1	ITGA1_ITGB1	0.00439994243535928	0	LAMC1_ITGA1_ITGB1	LAMC1 - (ITGA1+ITGB1)	LAMININ	ECM-Receptor	KEGG: hsa04512
C18	C4	LAMC1	ITGA1_ITGB1	0.00163146794146313	0	LAMC1_ITGA1_ITGB1	LAMC1 - (ITGA1+ITGB1)	LAMININ	ECM-Receptor	KEGG: hsa04512
C14	C0	LAMA2	ITGA2_ITGB1	0.00138552686998786	0	LAMA2_ITGA2_ITGB1	LAMA2 - (ITGA2+ITGB1)	LAMININ	ECM-Receptor	KEGG: hsa04512
C14	C4	LAMA2	ITGA2_ITGB1	0.00126771203072458	0	LAMA2_ITGA2_ITGB1	LAMA2 - (ITGA2+ITGB1)	LAMININ	ECM-Receptor	KEGG: hsa04512
C13	C0	LAMA3	ITGA2_ITGB1	0.00253859626335034	0	LAMA3_ITGA2_ITGB1	LAMA3 - (ITGA2+ITGB1)	LAMININ	ECM-Receptor	KEGG: hsa04512
C13	C4	LAMA3	ITGA2_ITGB1	0.00232296110813161	0	LAMA3_ITGA2_ITGB1	LAMA3 - (ITGA2+ITGB1)	LAMININ	ECM-Receptor	KEGG: hsa04512
C14	C0	LAMA4	ITGA2_ITGB1	0.00760906997264586	0	LAMA4_ITGA2_ITGB1	LAMA4 - (ITGA2+ITGB1)	LAMININ	ECM-Receptor	KEGG: hsa04512
C18	C0	LAMA4	ITGA2_ITGB1	0.00266076163942254	0	LAMA4_ITGA2_ITGB1	LAMA4 - (ITGA2+ITGB1)	LAMININ	ECM-Receptor	KEGG: hsa04512
C14	C4	LAMA4	ITGA2_ITGB1	0.00696574299953841	0	LAMA4_ITGA2_ITGB1	LAMA4 - (ITGA2+ITGB1)	LAMININ	ECM-Receptor	KEGG: hsa04512
C18	C4	LAMA4	ITGA2_ITGB1	0.00243477476056201	0	LAMA4_ITGA2_ITGB1	LAMA4 - (ITGA2+ITGB1)	LAMININ	ECM-Receptor	KEGG: hsa04512
C0	C0	LAMB1	ITGA2_ITGB1	0.000701828087518164	0	LAMB1_ITGA2_ITGB1	LAMB1 - (ITGA2+ITGB1)	LAMININ	ECM-Receptor	KEGG: hsa04512
C18	C0	LAMB1	ITGA2_ITGB1	0.00149241601662054	0	LAMB1_ITGA2_ITGB1	LAMB1 - (ITGA2+ITGB1)	LAMININ	ECM-Receptor	KEGG: hsa04512
C4	C0	LAMB1	ITGA2_ITGB1	0.000617238442467612	0	LAMB1_ITGA2_ITGB1	LAMB1 - (ITGA2+ITGB1)	LAMININ	ECM-Receptor	KEGG: hsa04512
C0	C4	LAMB1	ITGA2_ITGB1	0.000642112495602654	0	LAMB1_ITGA2_ITGB1	LAMB1 - (ITGA2+ITGB1)	LAMININ	ECM-Receptor	KEGG: hsa04512
C18	C4	LAMB1	ITGA2_ITGB1	0.00136552455255981	0	LAMB1_ITGA2_ITGB1	LAMB1 - (ITGA2+ITGB1)	LAMININ	ECM-Receptor	KEGG: hsa04512
C4	C4	LAMB1	ITGA2_ITGB1	0.000564716159352431	0	LAMB1_ITGA2_ITGB1	LAMB1 - (ITGA2+ITGB1)	LAMININ	ECM-Receptor	KEGG: hsa04512
C14	C0	LAMB2	ITGA2_ITGB1	0.0060579801221295	0	LAMB2_ITGA2_ITGB1	LAMB2 - (ITGA2+ITGB1)	LAMININ	ECM-Receptor	KEGG: hsa04512
C18	C0	LAMB2	ITGA2_ITGB1	0.00259678944137994	0	LAMB2_ITGA2_ITGB1	LAMB2 - (ITGA2+ITGB1)	LAMININ	ECM-Receptor	KEGG: hsa04512
C14	C4	LAMB2	ITGA2_ITGB1	0.00554506098254213	0	LAMB2_ITGA2_ITGB1	LAMB2 - (ITGA2+ITGB1)	LAMININ	ECM-Receptor	KEGG: hsa04512
C18	C4	LAMB2	ITGA2_ITGB1	0.00237622297776564	0	LAMB2_ITGA2_ITGB1	LAMB2 - (ITGA2+ITGB1)	LAMININ	ECM-Receptor	KEGG: hsa04512
C0	C0	LAMB3	ITGA2_ITGB1	0.00117875354431153	0	LAMB3_ITGA2_ITGB1	LAMB3 - (ITGA2+ITGB1)	LAMININ	ECM-Receptor	KEGG: hsa04512
C13	C0	LAMB3	ITGA2_ITGB1	0.006528234125386	0	LAMB3_ITGA2_ITGB1	LAMB3 - (ITGA2+ITGB1)	LAMININ	ECM-Receptor	KEGG: hsa04512
C4	C0	LAMB3	ITGA2_ITGB1	0.000664626191808578	0	LAMB3_ITGA2_ITGB1	LAMB3 - (ITGA2+ITGB1)	LAMININ	ECM-Receptor	KEGG: hsa04512
C6	C0	LAMB3	ITGA2_ITGB1	0.0012947149287428	0	LAMB3_ITGA2_ITGB1	LAMB3 - (ITGA2+ITGB1)	LAMININ	ECM-Receptor	KEGG: hsa04512
C0	C4	LAMB3	ITGA2_ITGB1	0.0010785021726704	0	LAMB3_ITGA2_ITGB1	LAMB3 - (ITGA2+ITGB1)	LAMININ	ECM-Receptor	KEGG: hsa04512
C13	C4	LAMB3	ITGA2_ITGB1	0.00597573873643105	0	LAMB3_ITGA2_ITGB1	LAMB3 - (ITGA2+ITGB1)	LAMININ	ECM-Receptor	KEGG: hsa04512
C4	C4	LAMB3	ITGA2_ITGB1	0.000608074026174769	0	LAMB3_ITGA2_ITGB1	LAMB3 - (ITGA2+ITGB1)	LAMININ	ECM-Receptor	KEGG: hsa04512
C6	C4	LAMB3	ITGA2_ITGB1	0.00118461289732258	0	LAMB3_ITGA2_ITGB1	LAMB3 - (ITGA2+ITGB1)	LAMININ	ECM-Receptor	KEGG: hsa04512
C14	C0	LAMC1	ITGA2_ITGB1	0.00609046496741681	0	LAMC1_ITGA2_ITGB1	LAMC1 - (ITGA2+ITGB1)	LAMININ	ECM-Receptor	KEGG: hsa04512
C18	C0	LAMC1	ITGA2_ITGB1	0.00226071722212974	0	LAMC1_ITGA2_ITGB1	LAMC1 - (ITGA2+ITGB1)	LAMININ	ECM-Receptor	KEGG: hsa04512
C14	C4	LAMC1	ITGA2_ITGB1	0.00557481081642835	0	LAMC1_ITGA2_ITGB1	LAMC1 - (ITGA2+ITGB1)	LAMININ	ECM-Receptor	KEGG: hsa04512
C18	C4	LAMC1	ITGA2_ITGB1	0.0020686369038271	0	LAMC1_ITGA2_ITGB1	LAMC1 - (ITGA2+ITGB1)	LAMININ	ECM-Receptor	KEGG: hsa04512
C14	C0	LAMA2	ITGA3_ITGB1	0.00109914957626725	0	LAMA2_ITGA3_ITGB1	LAMA2 - (ITGA3+ITGB1)	LAMININ	ECM-Receptor	KEGG: hsa04512
C14	C4	LAMA2	ITGA3_ITGB1	0.000744736582414545	0	LAMA2_ITGA3_ITGB1	LAMA2 - (ITGA3+ITGB1)	LAMININ	ECM-Receptor	KEGG: hsa04512
C13	C0	LAMA3	ITGA3_ITGB1	0.00201436952347008	0	LAMA3_ITGA3_ITGB1	LAMA3 - (ITGA3+ITGB1)	LAMININ	ECM-Receptor	KEGG: hsa04512
C13	C4	LAMA3	ITGA3_ITGB1	0.00136525367973012	0	LAMA3_ITGA3_ITGB1	LAMA3 - (ITGA3+ITGB1)	LAMININ	ECM-Receptor	KEGG: hsa04512
C14	C0	LAMA4	ITGA3_ITGB1	0.00604412190764213	0	LAMA4_ITGA3_ITGB1	LAMA4 - (ITGA3+ITGB1)	LAMININ	ECM-Receptor	KEGG: hsa04512
C18	C0	LAMA4	ITGA3_ITGB1	0.00211136083106606	0	LAMA4_ITGA3_ITGB1	LAMA4 - (ITGA3+ITGB1)	LAMININ	ECM-Receptor	KEGG: hsa04512
C14	C4	LAMA4	ITGA3_ITGB1	0.00410178499357245	0	LAMA4_ITGA3_ITGB1	LAMA4 - (ITGA3+ITGB1)	LAMININ	ECM-Receptor	KEGG: hsa04512
C18	C4	LAMA4	ITGA3_ITGB1	0.00143103506485461	0	LAMA4_ITGA3_ITGB1	LAMA4 - (ITGA3+ITGB1)	LAMININ	ECM-Receptor	KEGG: hsa04512
C0	C0	LAMB1	ITGA3_ITGB1	0.000556687072256078	0	LAMB1_ITGA3_ITGB1	LAMB1 - (ITGA3+ITGB1)	LAMININ	ECM-Receptor	KEGG: hsa04512
C18	C0	LAMB1	ITGA3_ITGB1	0.00118397178735137	0	LAMB1_ITGA3_ITGB1	LAMB1 - (ITGA3+ITGB1)	LAMININ	ECM-Receptor	KEGG: hsa04512
C4	C0	LAMB1	ITGA3_ITGB1	0.000489582352856752	0	LAMB1_ITGA3_ITGB1	LAMB1 - (ITGA3+ITGB1)	LAMININ	ECM-Receptor	KEGG: hsa04512
C0	C4	LAMB1	ITGA3_ITGB1	0.000377121233640005	0	LAMB1_ITGA3_ITGB1	LAMB1 - (ITGA3+ITGB1)	LAMININ	ECM-Receptor	KEGG: hsa04512
C18	C4	LAMB1	ITGA3_ITGB1	0.000802230437867732	0	LAMB1_ITGA3_ITGB1	LAMB1 - (ITGA3+ITGB1)	LAMININ	ECM-Receptor	KEGG: hsa04512
C4	C4	LAMB1	ITGA3_ITGB1	0.000331654732987495	0	LAMB1_ITGA3_ITGB1	LAMB1 - (ITGA3+ITGB1)	LAMININ	ECM-Receptor	KEGG: hsa04512
C14	C0	LAMB2	ITGA3_ITGB1	0.00481049643298077	0	LAMB2_ITGA3_ITGB1	LAMB2 - (ITGA3+ITGB1)	LAMININ	ECM-Receptor	KEGG: hsa04512
C18	C0	LAMB2	ITGA3_ITGB1	0.0020605704836631	0	LAMB2_ITGA3_ITGB1	LAMB2 - (ITGA3+ITGB1)	LAMININ	ECM-Receptor	KEGG: hsa04512
C14	C4	LAMB2	ITGA3_ITGB1	0.00326329541308167	0	LAMB2_ITGA3_ITGB1	LAMB2 - (ITGA3+ITGB1)	LAMININ	ECM-Receptor	KEGG: hsa04512
C18	C4	LAMB2	ITGA3_ITGB1	0.0013965875527166	0	LAMB2_ITGA3_ITGB1	LAMB2 - (ITGA3+ITGB1)	LAMININ	ECM-Receptor	KEGG: hsa04512
C0	C0	LAMB3	ITGA3_ITGB1	0.000935074619898191	0	LAMB3_ITGA3_ITGB1	LAMB3 - (ITGA3+ITGB1)	LAMININ	ECM-Receptor	KEGG: hsa04512
C13	C0	LAMB3	ITGA3_ITGB1	0.00518441893748251	0	LAMB3_ITGA3_ITGB1	LAMB3 - (ITGA3+ITGB1)	LAMININ	ECM-Receptor	KEGG: hsa04512
C4	C0	LAMB3	ITGA3_ITGB1	0.000527174627167475	0	LAMB3_ITGA3_ITGB1	LAMB3 - (ITGA3+ITGB1)	LAMININ	ECM-Receptor	KEGG: hsa04512
C6	C0	LAMB3	ITGA3_ITGB1	0.00102708842977133	0	LAMB3_ITGA3_ITGB1	LAMB3 - (ITGA3+ITGB1)	LAMININ	ECM-Receptor	KEGG: hsa04512
C0	C4	LAMB3	ITGA3_ITGB1	0.000633532879508744	0	LAMB3_ITGA3_ITGB1	LAMB3 - (ITGA3+ITGB1)	LAMININ	ECM-Receptor	KEGG: hsa04512
C13	C4	LAMB3	ITGA3_ITGB1	0.00351737820213702	0	LAMB3_ITGA3_ITGB1	LAMB3 - (ITGA3+ITGB1)	LAMININ	ECM-Receptor	KEGG: hsa04512
C4	C4	LAMB3	ITGA3_ITGB1	0.000357124966677568	0	LAMB3_ITGA3_ITGB1	LAMB3 - (ITGA3+ITGB1)	LAMININ	ECM-Receptor	KEGG: hsa04512
C6	C4	LAMB3	ITGA3_ITGB1	0.000695894854752101	0	LAMB3_ITGA3_ITGB1	LAMB3 - (ITGA3+ITGB1)	LAMININ	ECM-Receptor	KEGG: hsa04512
C14	C0	LAMC1	ITGA3_ITGB1	0.00483632441730737	0	LAMC1_ITGA3_ITGB1	LAMC1 - (ITGA3+ITGB1)	LAMININ	ECM-Receptor	KEGG: hsa04512
C18	C0	LAMC1	ITGA3_ITGB1	0.00179377003455115	0	LAMC1_ITGA3_ITGB1	LAMC1 - (ITGA3+ITGB1)	LAMININ	ECM-Receptor	KEGG: hsa04512
C14	C4	LAMC1	ITGA3_ITGB1	0.00328084372306645	0	LAMC1_ITGA3_ITGB1	LAMC1 - (ITGA3+ITGB1)	LAMININ	ECM-Receptor	KEGG: hsa04512
C18	C4	LAMC1	ITGA3_ITGB1	0.00121565417130691	0	LAMC1_ITGA3_ITGB1	LAMC1 - (ITGA3+ITGB1)	LAMININ	ECM-Receptor	KEGG: hsa04512
C13	C0	THBS1	ITGA3_ITGB1	0.00119896481889723	0	THBS1_ITGA3_ITGB1	THBS1 - (ITGA3+ITGB1)	THBS	ECM-Receptor	KEGG: hsa04512
C14	C0	THBS1	ITGA3_ITGB1	0.00160286150144905	0	THBS1_ITGA3_ITGB1	THBS1 - (ITGA3+ITGB1)	THBS	ECM-Receptor	KEGG: hsa04512
C13	C4	THBS1	ITGA3_ITGB1	0.000812393282626974	0	THBS1_ITGA3_ITGB1	THBS1 - (ITGA3+ITGB1)	THBS	ECM-Receptor	KEGG: hsa04512
C14	C4	THBS1	ITGA3_ITGB1	0.00108620677993878	0	THBS1_ITGA3_ITGB1	THBS1 - (ITGA3+ITGB1)	THBS	ECM-Receptor	KEGG: hsa04512
C14	C0	THBS2	ITGA3_ITGB1	0.00209687554570855	0	THBS2_ITGA3_ITGB1	THBS2 - (ITGA3+ITGB1)	THBS	ECM-Receptor	KEGG: hsa04512
C14	C4	THBS2	ITGA3_ITGB1	0.00142121060177767	0	THBS2_ITGA3_ITGB1	THBS2 - (ITGA3+ITGB1)	THBS	ECM-Receptor	KEGG: hsa04512
C14	C0	THBS3	ITGA3_ITGB1	0.00205557906021997	0	THBS3_ITGA3_ITGB1	THBS3 - (ITGA3+ITGB1)	THBS	ECM-Receptor	KEGG: hsa04512
C14	C4	THBS3	ITGA3_ITGB1	0.00139320228304529	0	THBS3_ITGA3_ITGB1	THBS3 - (ITGA3+ITGB1)	THBS	ECM-Receptor	KEGG: hsa04512
C14	C0	COL1A1	ITGA3_ITGB1	0.0224800595285405	0	COL1A1_ITGA3_ITGB1	COL1A1 - (ITGA3+ITGB1)	COLLAGEN	ECM-Receptor	KEGG: hsa04512
C14	C4	COL1A1	ITGA3_ITGB1	0.0153373777123986	0	COL1A1_ITGA3_ITGB1	COL1A1 - (ITGA3+ITGB1)	COLLAGEN	ECM-Receptor	KEGG: hsa04512
C14	C0	COL1A2	ITGA3_ITGB1	0.0279682707817682	0	COL1A2_ITGA3_ITGB1	COL1A2 - (ITGA3+ITGB1)	COLLAGEN	ECM-Receptor	KEGG: hsa04512
C14	C4	COL1A2	ITGA3_ITGB1	0.0191158977560327	0	COL1A2_ITGA3_ITGB1	COL1A2 - (ITGA3+ITGB1)	COLLAGEN	ECM-Receptor	KEGG: hsa04512
C18	C0	COL4A1	ITGA3_ITGB1	0.00225809585333681	0	COL4A1_ITGA3_ITGB1	COL4A1 - (ITGA3+ITGB1)	COLLAGEN	ECM-Receptor	KEGG: hsa04512
C18	C4	COL4A1	ITGA3_ITGB1	0.0015305614341051	0	COL4A1_ITGA3_ITGB1	COL4A1 - (ITGA3+ITGB1)	COLLAGEN	ECM-Receptor	KEGG: hsa04512
C18	C0	COL4A2	ITGA3_ITGB1	0.00184923381787522	0	COL4A2_ITGA3_ITGB1	COL4A2 - (ITGA3+ITGB1)	COLLAGEN	ECM-Receptor	KEGG: hsa04512
C18	C4	COL4A2	ITGA3_ITGB1	0.0012532649217219	0	COL4A2_ITGA3_ITGB1	COL4A2 - (ITGA3+ITGB1)	COLLAGEN	ECM-Receptor	KEGG: hsa04512
C14	C0	COL6A1	ITGA3_ITGB1	0.0164519502918074	0	COL6A1_ITGA3_ITGB1	COL6A1 - (ITGA3+ITGB1)	COLLAGEN	ECM-Receptor	KEGG: hsa04512
C14	C4	COL6A1	ITGA3_ITGB1	0.0112026541381733	0	COL6A1_ITGA3_ITGB1	COL6A1 - (ITGA3+ITGB1)	COLLAGEN	ECM-Receptor	KEGG: hsa04512
C14	C0	COL6A2	ITGA3_ITGB1	0.023398835340555	0	COL6A2_ITGA3_ITGB1	COL6A2 - (ITGA3+ITGB1)	COLLAGEN	ECM-Receptor	KEGG: hsa04512
C18	C0	COL6A2	ITGA3_ITGB1	0.001496185475369	0	COL6A2_ITGA3_ITGB1	COL6A2 - (ITGA3+ITGB1)	COLLAGEN	ECM-Receptor	KEGG: hsa04512
C14	C4	COL6A2	ITGA3_ITGB1	0.0159689960838089	0	COL6A2_ITGA3_ITGB1	COL6A2 - (ITGA3+ITGB1)	COLLAGEN	ECM-Receptor	KEGG: hsa04512
C18	C4	COL6A2	ITGA3_ITGB1	0.00101388100998836	0	COL6A2_ITGA3_ITGB1	COL6A2 - (ITGA3+ITGB1)	COLLAGEN	ECM-Receptor	KEGG: hsa04512
C14	C0	COL6A3	ITGA3_ITGB1	0.014429068566656	0	COL6A3_ITGA3_ITGB1	COL6A3 - (ITGA3+ITGB1)	COLLAGEN	ECM-Receptor	KEGG: hsa04512
C14	C4	COL6A3	ITGA3_ITGB1	0.00981876648180982	0	COL6A3_ITGA3_ITGB1	COL6A3 - (ITGA3+ITGB1)	COLLAGEN	ECM-Receptor	KEGG: hsa04512
C16	C0	COL9A3	ITGA3_ITGB1	0.00132619534871428	0	COL9A3_ITGA3_ITGB1	COL9A3 - (ITGA3+ITGB1)	COLLAGEN	ECM-Receptor	KEGG: hsa04512
C16	C4	COL9A3	ITGA3_ITGB1	0.000898638915178162	0	COL9A3_ITGA3_ITGB1	COL9A3 - (ITGA3+ITGB1)	COLLAGEN	ECM-Receptor	KEGG: hsa04512
C14	C0	LAMA2	ITGA6_ITGB1	0.00355924702542473	0	LAMA2_ITGA6_ITGB1	LAMA2 - (ITGA6+ITGB1)	LAMININ	ECM-Receptor	KEGG: hsa04512
C14	C13	LAMA2	ITGA6_ITGB1	0.00103340747905907	0	LAMA2_ITGA6_ITGB1	LAMA2 - (ITGA6+ITGB1)	LAMININ	ECM-Receptor	KEGG: hsa04512
C14	C16	LAMA2	ITGA6_ITGB1	0.00166182842445238	0	LAMA2_ITGA6_ITGB1	LAMA2 - (ITGA6+ITGB1)	LAMININ	ECM-Receptor	KEGG: hsa04512
C14	C18	LAMA2	ITGA6_ITGB1	0.00243252993000494	0	LAMA2_ITGA6_ITGB1	LAMA2 - (ITGA6+ITGB1)	LAMININ	ECM-Receptor	KEGG: hsa04512
C14	C3	LAMA2	ITGA6_ITGB1	0.00122880555457719	0	LAMA2_ITGA6_ITGB1	LAMA2 - (ITGA6+ITGB1)	LAMININ	ECM-Receptor	KEGG: hsa04512
C14	C4	LAMA2	ITGA6_ITGB1	0.00354517672982983	0	LAMA2_ITGA6_ITGB1	LAMA2 - (ITGA6+ITGB1)	LAMININ	ECM-Receptor	KEGG: hsa04512
C14	C6	LAMA2	ITGA6_ITGB1	0.00177188333067863	0	LAMA2_ITGA6_ITGB1	LAMA2 - (ITGA6+ITGB1)	LAMININ	ECM-Receptor	KEGG: hsa04512
C13	C0	LAMA3	ITGA6_ITGB1	0.00650954730723855	0	LAMA3_ITGA6_ITGB1	LAMA3 - (ITGA6+ITGB1)	LAMININ	ECM-Receptor	KEGG: hsa04512
C13	C13	LAMA3	ITGA6_ITGB1	0.00189399028121511	0	LAMA3_ITGA6_ITGB1	LAMA3 - (ITGA6+ITGB1)	LAMININ	ECM-Receptor	KEGG: hsa04512
C13	C16	LAMA3	ITGA6_ITGB1	0.00304414178205283	0	LAMA3_ITGA6_ITGB1	LAMA3 - (ITGA6+ITGB1)	LAMININ	ECM-Receptor	KEGG: hsa04512
C13	C18	LAMA3	ITGA6_ITGB1	0.0044530553956292	0	LAMA3_ITGA6_ITGB1	LAMA3 - (ITGA6+ITGB1)	LAMININ	ECM-Receptor	KEGG: hsa04512
C13	C3	LAMA3	ITGA6_ITGB1	0.00225174172719121	0	LAMA3_ITGA6_ITGB1	LAMA3 - (ITGA6+ITGB1)	LAMININ	ECM-Receptor	KEGG: hsa04512
C13	C4	LAMA3	ITGA6_ITGB1	0.00648388987573441	0	LAMA3_ITGA6_ITGB1	LAMA3 - (ITGA6+ITGB1)	LAMININ	ECM-Receptor	KEGG: hsa04512
C13	C6	LAMA3	ITGA6_ITGB1	0.00324544306029324	0	LAMA3_ITGA6_ITGB1	LAMA3 - (ITGA6+ITGB1)	LAMININ	ECM-Receptor	KEGG: hsa04512
C14	C0	LAMA4	ITGA6_ITGB1	0.019357490721359	0	LAMA4_ITGA6_ITGB1	LAMA4 - (ITGA6+ITGB1)	LAMININ	ECM-Receptor	KEGG: hsa04512
C18	C0	LAMA4	ITGA6_ITGB1	0.00682150068374955	0	LAMA4_ITGA6_ITGB1	LAMA4 - (ITGA6+ITGB1)	LAMININ	ECM-Receptor	KEGG: hsa04512
C14	C13	LAMA4	ITGA6_ITGB1	0.00568429527313295	0	LAMA4_ITGA6_ITGB1	LAMA4 - (ITGA6+ITGB1)	LAMININ	ECM-Receptor	KEGG: hsa04512
C18	C13	LAMA4	ITGA6_ITGB1	0.00198519689312822	0	LAMA4_ITGA6_ITGB1	LAMA4 - (ITGA6+ITGB1)	LAMININ	ECM-Receptor	KEGG: hsa04512
C14	C16	LAMA4	ITGA6_ITGB1	0.00911514105234022	0	LAMA4_ITGA6_ITGB1	LAMA4 - (ITGA6+ITGB1)	LAMININ	ECM-Receptor	KEGG: hsa04512
C18	C16	LAMA4	ITGA6_ITGB1	0.00319055780736974	0	LAMA4_ITGA6_ITGB1	LAMA4 - (ITGA6+ITGB1)	LAMININ	ECM-Receptor	KEGG: hsa04512
C14	C18	LAMA4	ITGA6_ITGB1	0.0132964075495765	0	LAMA4_ITGA6_ITGB1	LAMA4 - (ITGA6+ITGB1)	LAMININ	ECM-Receptor	KEGG: hsa04512
C18	C18	LAMA4	ITGA6_ITGB1	0.00466691961457887	0	LAMA4_ITGA6_ITGB1	LAMA4 - (ITGA6+ITGB1)	LAMININ	ECM-Receptor	KEGG: hsa04512
C14	C3	LAMA4	ITGA6_ITGB1	0.00675314463309625	0	LAMA4_ITGA6_ITGB1	LAMA4 - (ITGA6+ITGB1)	LAMININ	ECM-Receptor	KEGG: hsa04512
C18	C3	LAMA4	ITGA6_ITGB1	0.00236013540807998	0	LAMA4_ITGA6_ITGB1	LAMA4 - (ITGA6+ITGB1)	LAMININ	ECM-Receptor	KEGG: hsa04512
C14	C4	LAMA4	ITGA6_ITGB1	0.0192821758731404	0	LAMA4_ITGA6_ITGB1	LAMA4 - (ITGA6+ITGB1)	LAMININ	ECM-Receptor	KEGG: hsa04512
C18	C4	LAMA4	ITGA6_ITGB1	0.00679462209475859	0	LAMA4_ITGA6_ITGB1	LAMA4 - (ITGA6+ITGB1)	LAMININ	ECM-Receptor	KEGG: hsa04512
C14	C6	LAMA4	ITGA6_ITGB1	0.00971399023884086	0	LAMA4_ITGA6_ITGB1	LAMA4 - (ITGA6+ITGB1)	LAMININ	ECM-Receptor	KEGG: hsa04512
C18	C6	LAMA4	ITGA6_ITGB1	0.0034015081669893	0	LAMA4_ITGA6_ITGB1	LAMA4 - (ITGA6+ITGB1)	LAMININ	ECM-Receptor	KEGG: hsa04512
C0	C0	LAMB1	ITGA6_ITGB1	0.00180484811908517	0	LAMB1_ITGA6_ITGB1	LAMB1 - (ITGA6+ITGB1)	LAMININ	ECM-Receptor	KEGG: hsa04512
C18	C0	LAMB1	ITGA6_ITGB1	0.00383318831054977	0	LAMB1_ITGA6_ITGB1	LAMB1 - (ITGA6+ITGB1)	LAMININ	ECM-Receptor	KEGG: hsa04512
C4	C0	LAMB1	ITGA6_ITGB1	0.00158752533325335	0	LAMB1_ITGA6_ITGB1	LAMB1 - (ITGA6+ITGB1)	LAMININ	ECM-Receptor	KEGG: hsa04512
C0	C13	LAMB1	ITGA6_ITGB1	0.00052337362536623	0	LAMB1_ITGA6_ITGB1	LAMB1 - (ITGA6+ITGB1)	LAMININ	ECM-Receptor	KEGG: hsa04512
C18	C13	LAMB1	ITGA6_ITGB1	0.00111316197605676	0	LAMB1_ITGA6_ITGB1	LAMB1 - (ITGA6+ITGB1)	LAMININ	ECM-Receptor	KEGG: hsa04512
C4	C13	LAMB1	ITGA6_ITGB1	0.000460282758787859	0	LAMB1_ITGA6_ITGB1	LAMB1 - (ITGA6+ITGB1)	LAMININ	ECM-Receptor	KEGG: hsa04512
C0	C16	LAMB1	ITGA6_ITGB1	0.000841901483081684	0	LAMB1_ITGA6_ITGB1	LAMB1 - (ITGA6+ITGB1)	LAMININ	ECM-Receptor	KEGG: hsa04512
C18	C16	LAMB1	ITGA6_ITGB1	0.00178999518005277	0	LAMB1_ITGA6_ITGB1	LAMB1 - (ITGA6+ITGB1)	LAMININ	ECM-Receptor	KEGG: hsa04512
C4	C16	LAMB1	ITGA6_ITGB1	0.000740441639265601	0	LAMB1_ITGA6_ITGB1	LAMB1 - (ITGA6+ITGB1)	LAMININ	ECM-Receptor	KEGG: hsa04512
C0	C18	LAMB1	ITGA6_ITGB1	0.00123281733719536	0	LAMB1_ITGA6_ITGB1	LAMB1 - (ITGA6+ITGB1)	LAMININ	ECM-Receptor	KEGG: hsa04512
C18	C18	LAMB1	ITGA6_ITGB1	0.00261998023259331	0	LAMB1_ITGA6_ITGB1	LAMB1 - (ITGA6+ITGB1)	LAMININ	ECM-Receptor	KEGG: hsa04512
C4	C18	LAMB1	ITGA6_ITGB1	0.00108429828236629	0	LAMB1_ITGA6_ITGB1	LAMB1 - (ITGA6+ITGB1)	LAMININ	ECM-Receptor	KEGG: hsa04512
C0	C3	LAMB1	ITGA6_ITGB1	0.000622393898550738	0	LAMB1_ITGA6_ITGB1	LAMB1 - (ITGA6+ITGB1)	LAMININ	ECM-Receptor	KEGG: hsa04512
C18	C3	LAMB1	ITGA6_ITGB1	0.00132362015813784	0	LAMB1_ITGA6_ITGB1	LAMB1 - (ITGA6+ITGB1)	LAMININ	ECM-Receptor	KEGG: hsa04512
C4	C3	LAMB1	ITGA6_ITGB1	0.000547373020292264	0	LAMB1_ITGA6_ITGB1	LAMB1 - (ITGA6+ITGB1)	LAMININ	ECM-Receptor	KEGG: hsa04512
C0	C4	LAMB1	ITGA6_ITGB1	0.00179770074185889	0	LAMB1_ITGA6_ITGB1	LAMB1 - (ITGA6+ITGB1)	LAMININ	ECM-Receptor	KEGG: hsa04512
C18	C4	LAMB1	ITGA6_ITGB1	0.00381803922894195	0	LAMB1_ITGA6_ITGB1	LAMB1 - (ITGA6+ITGB1)	LAMININ	ECM-Receptor	KEGG: hsa04512
C4	C4	LAMB1	ITGA6_ITGB1	0.00158123721246876	0	LAMB1_ITGA6_ITGB1	LAMB1 - (ITGA6+ITGB1)	LAMININ	ECM-Receptor	KEGG: hsa04512
C0	C6	LAMB1	ITGA6_ITGB1	0.000897705396696709	0	LAMB1_ITGA6_ITGB1	LAMB1 - (ITGA6+ITGB1)	LAMININ	ECM-Receptor	KEGG: hsa04512
C18	C6	LAMB1	ITGA6_ITGB1	0.00190852172801137	0	LAMB1_ITGA6_ITGB1	LAMB1 - (ITGA6+ITGB1)	LAMININ	ECM-Receptor	KEGG: hsa04512
C4	C6	LAMB1	ITGA6_ITGB1	0.000789525785158177	0	LAMB1_ITGA6_ITGB1	LAMB1 - (ITGA6+ITGB1)	LAMININ	ECM-Receptor	KEGG: hsa04512
C14	C0	LAMB2	ITGA6_ITGB1	0.0154487965235039	0	LAMB2_ITGA6_ITGB1	LAMB2 - (ITGA6+ITGB1)	LAMININ	ECM-Receptor	KEGG: hsa04512
C18	C0	LAMB2	ITGA6_ITGB1	0.00665816044129165	0	LAMB2_ITGA6_ITGB1	LAMB2 - (ITGA6+ITGB1)	LAMININ	ECM-Receptor	KEGG: hsa04512
C14	C13	LAMB2	ITGA6_ITGB1	0.00452377736203858	0	LAMB2_ITGA6_ITGB1	LAMB2 - (ITGA6+ITGB1)	LAMININ	ECM-Receptor	KEGG: hsa04512
C18	C13	LAMB2	ITGA6_ITGB1	0.00193743562013174	0	LAMB2_ITGA6_ITGB1	LAMB2 - (ITGA6+ITGB1)	LAMININ	ECM-Receptor	KEGG: hsa04512
C14	C16	LAMB2	ITGA6_ITGB1	0.0072592881390232	0	LAMB2_ITGA6_ITGB1	LAMB2 - (ITGA6+ITGB1)	LAMININ	ECM-Receptor	KEGG: hsa04512
C18	C16	LAMB2	ITGA6_ITGB1	0.00311388758830159	0	LAMB2_ITGA6_ITGB1	LAMB2 - (ITGA6+ITGB1)	LAMININ	ECM-Receptor	KEGG: hsa04512
C14	C18	LAMB2	ITGA6_ITGB1	0.0105983495852142	0	LAMB2_ITGA6_ITGB1	LAMB2 - (ITGA6+ITGB1)	LAMININ	ECM-Receptor	KEGG: hsa04512
C18	C18	LAMB2	ITGA6_ITGB1	0.00455493402022483	0	LAMB2_ITGA6_ITGB1	LAMB2 - (ITGA6+ITGB1)	LAMININ	ECM-Receptor	KEGG: hsa04512
C14	C3	LAMB2	ITGA6_ITGB1	0.00537558790411381	0	LAMB2_ITGA6_ITGB1	LAMB2 - (ITGA6+ITGB1)	LAMININ	ECM-Receptor	KEGG: hsa04512
C18	C3	LAMB2	ITGA6_ITGB1	0.00230337441771933	0	LAMB2_ITGA6_ITGB1	LAMB2 - (ITGA6+ITGB1)	LAMININ	ECM-Receptor	KEGG: hsa04512
C14	C4	LAMB2	ITGA6_ITGB1	0.0153884507225831	0	LAMB2_ITGA6_ITGB1	LAMB2 - (ITGA6+ITGB1)	LAMININ	ECM-Receptor	KEGG: hsa04512
C18	C4	LAMB2	ITGA6_ITGB1	0.00663192116012645	0	LAMB2_ITGA6_ITGB1	LAMB2 - (ITGA6+ITGB1)	LAMININ	ECM-Receptor	KEGG: hsa04512
C14	C6	LAMB2	ITGA6_ITGB1	0.00773716300350677	0	LAMB2_ITGA6_ITGB1	LAMB2 - (ITGA6+ITGB1)	LAMININ	ECM-Receptor	KEGG: hsa04512
C18	C6	LAMB2	ITGA6_ITGB1	0.00331978561961988	0	LAMB2_ITGA6_ITGB1	LAMB2 - (ITGA6+ITGB1)	LAMININ	ECM-Receptor	KEGG: hsa04512
C0	C0	LAMB3	ITGA6_ITGB1	0.00302905594102919	0	LAMB3_ITGA6_ITGB1	LAMB3 - (ITGA6+ITGB1)	LAMININ	ECM-Receptor	KEGG: hsa04512
C13	C0	LAMB3	ITGA6_ITGB1	0.0166358168815845	0	LAMB3_ITGA6_ITGB1	LAMB3 - (ITGA6+ITGB1)	LAMININ	ECM-Receptor	KEGG: hsa04512
C4	C0	LAMB3	ITGA6_ITGB1	0.00170927830055109	0	LAMB3_ITGA6_ITGB1	LAMB3 - (ITGA6+ITGB1)	LAMININ	ECM-Receptor	KEGG: hsa04512
C6	C0	LAMB3	ITGA6_ITGB1	0.0033264369732576	0	LAMB3_ITGA6_ITGB1	LAMB3 - (ITGA6+ITGB1)	LAMININ	ECM-Receptor	KEGG: hsa04512
C0	C13	LAMB3	ITGA6_ITGB1	0.000879137501554254	0	LAMB3_ITGA6_ITGB1	LAMB3 - (ITGA6+ITGB1)	LAMININ	ECM-Receptor	KEGG: hsa04512
C13	C13	LAMB3	ITGA6_ITGB1	0.00487552222235601	0	LAMB3_ITGA6_ITGB1	LAMB3 - (ITGA6+ITGB1)	LAMININ	ECM-Receptor	KEGG: hsa04512
C4	C13	LAMB3	ITGA6_ITGB1	0.000495626397702153	0	LAMB3_ITGA6_ITGB1	LAMB3 - (ITGA6+ITGB1)	LAMININ	ECM-Receptor	KEGG: hsa04512
C6	C13	LAMB3	ITGA6_ITGB1	0.000965652271660061	0	LAMB3_ITGA6_ITGB1	LAMB3 - (ITGA6+ITGB1)	LAMININ	ECM-Receptor	KEGG: hsa04512
C0	C16	LAMB3	ITGA6_ITGB1	0.00141387877586221	0	LAMB3_ITGA6_ITGB1	LAMB3 - (ITGA6+ITGB1)	LAMININ	ECM-Receptor	KEGG: hsa04512
C13	C16	LAMB3	ITGA6_ITGB1	0.00782206046072206	0	LAMB3_ITGA6_ITGB1	LAMB3 - (ITGA6+ITGB1)	LAMININ	ECM-Receptor	KEGG: hsa04512
C4	C16	LAMB3	ITGA6_ITGB1	0.000797280621955712	0	LAMB3_ITGA6_ITGB1	LAMB3 - (ITGA6+ITGB1)	LAMININ	ECM-Receptor	KEGG: hsa04512
C6	C16	LAMB3	ITGA6_ITGB1	0.00155293494211765	0	LAMB3_ITGA6_ITGB1	LAMB3 - (ITGA6+ITGB1)	LAMININ	ECM-Receptor	KEGG: hsa04512
C0	C18	LAMB3	ITGA6_ITGB1	0.00206982777617762	0	LAMB3_ITGA6_ITGB1	LAMB3 - (ITGA6+ITGB1)	LAMININ	ECM-Receptor	KEGG: hsa04512
C13	C18	LAMB3	ITGA6_ITGB1	0.0114170038056492	0	LAMB3_ITGA6_ITGB1	LAMB3 - (ITGA6+ITGB1)	LAMININ	ECM-Receptor	KEGG: hsa04512
C4	C18	LAMB3	ITGA6_ITGB1	0.0011675021068501	0	LAMB3_ITGA6_ITGB1	LAMB3 - (ITGA6+ITGB1)	LAMININ	ECM-Receptor	KEGG: hsa04512
C6	C18	LAMB3	ITGA6_ITGB1	0.00227325021592633	0	LAMB3_ITGA6_ITGB1	LAMB3 - (ITGA6+ITGB1)	LAMININ	ECM-Receptor	KEGG: hsa04512
C0	C3	LAMB3	ITGA6_ITGB1	0.00104539652763281	0	LAMB3_ITGA6_ITGB1	LAMB3 - (ITGA6+ITGB1)	LAMININ	ECM-Receptor	KEGG: hsa04512
C13	C3	LAMB3	ITGA6_ITGB1	0.00579317958139613	0	LAMB3_ITGA6_ITGB1	LAMB3 - (ITGA6+ITGB1)	LAMININ	ECM-Receptor	KEGG: hsa04512
C4	C3	LAMB3	ITGA6_ITGB1	0.000589400098107436	0	LAMB3_ITGA6_ITGB1	LAMB3 - (ITGA6+ITGB1)	LAMININ	ECM-Receptor	KEGG: hsa04512
C6	C3	LAMB3	ITGA6_ITGB1	0.00114825382724849	0	LAMB3_ITGA6_ITGB1	LAMB3 - (ITGA6+ITGB1)	LAMININ	ECM-Receptor	KEGG: hsa04512
C0	C4	LAMB3	ITGA6_ITGB1	0.00301707523281472	0	LAMB3_ITGA6_ITGB1	LAMB3 - (ITGA6+ITGB1)	LAMININ	ECM-Receptor	KEGG: hsa04512
C13	C4	LAMB3	ITGA6_ITGB1	0.01657091240413	0	LAMB3_ITGA6_ITGB1	LAMB3 - (ITGA6+ITGB1)	LAMININ	ECM-Receptor	KEGG: hsa04512
C4	C4	LAMB3	ITGA6_ITGB1	0.00170250874376072	0	LAMB3_ITGA6_ITGB1	LAMB3 - (ITGA6+ITGB1)	LAMININ	ECM-Receptor	KEGG: hsa04512
C6	C4	LAMB3	ITGA6_ITGB1	0.00331328395429887	0	LAMB3_ITGA6_ITGB1	LAMB3 - (ITGA6+ITGB1)	LAMININ	ECM-Receptor	KEGG: hsa04512
C0	C6	LAMB3	ITGA6_ITGB1	0.00150753796479527	0	LAMB3_ITGA6_ITGB1	LAMB3 - (ITGA6+ITGB1)	LAMININ	ECM-Receptor	KEGG: hsa04512
C13	C6	LAMB3	ITGA6_ITGB1	0.00833667120437358	0	LAMB3_ITGA6_ITGB1	LAMB3 - (ITGA6+ITGB1)	LAMININ	ECM-Receptor	KEGG: hsa04512
C4	C6	LAMB3	ITGA6_ITGB1	0.000850129439151688	0	LAMB3_ITGA6_ITGB1	LAMB3 - (ITGA6+ITGB1)	LAMININ	ECM-Receptor	KEGG: hsa04512
C6	C6	LAMB3	ITGA6_ITGB1	0.00165579031718007	0	LAMB3_ITGA6_ITGB1	LAMB3 - (ITGA6+ITGB1)	LAMININ	ECM-Receptor	KEGG: hsa04512
C14	C0	LAMC1	ITGA6_ITGB1	0.0155308511108443	0	LAMC1_ITGA6_ITGB1	LAMC1 - (ITGA6+ITGB1)	LAMININ	ECM-Receptor	KEGG: hsa04512
C18	C0	LAMC1	ITGA6_ITGB1	0.00579952852709501	0	LAMC1_ITGA6_ITGB1	LAMC1 - (ITGA6+ITGB1)	LAMININ	ECM-Receptor	KEGG: hsa04512
C14	C13	LAMC1	ITGA6_ITGB1	0.00454807296134366	0	LAMC1_ITGA6_ITGB1	LAMC1 - (ITGA6+ITGB1)	LAMININ	ECM-Receptor	KEGG: hsa04512
C18	C13	LAMC1	ITGA6_ITGB1	0.00168655159582311	0	LAMC1_ITGA6_ITGB1	LAMC1 - (ITGA6+ITGB1)	LAMININ	ECM-Receptor	KEGG: hsa04512
C14	C16	LAMC1	ITGA6_ITGB1	0.00729816748586241	0	LAMC1_ITGA6_ITGB1	LAMC1 - (ITGA6+ITGB1)	LAMININ	ECM-Receptor	KEGG: hsa04512
C18	C16	LAMC1	ITGA6_ITGB1	0.00271107528013279	0	LAMC1_ITGA6_ITGB1	LAMC1 - (ITGA6+ITGB1)	LAMININ	ECM-Receptor	KEGG: hsa04512
C14	C18	LAMC1	ITGA6_ITGB1	0.0106549203617866	0	LAMC1_ITGA6_ITGB1	LAMC1 - (ITGA6+ITGB1)	LAMININ	ECM-Receptor	KEGG: hsa04512
C18	C18	LAMC1	ITGA6_ITGB1	0.00396644974375695	0	LAMC1_ITGA6_ITGB1	LAMC1 - (ITGA6+ITGB1)	LAMININ	ECM-Receptor	KEGG: hsa04512
C14	C3	LAMC1	ITGA6_ITGB1	0.00540443343848699	0	LAMC1_ITGA6_ITGB1	LAMC1 - (ITGA6+ITGB1)	LAMININ	ECM-Receptor	KEGG: hsa04512
C18	C3	LAMC1	ITGA6_ITGB1	0.00200519914607599	0	LAMC1_ITGA6_ITGB1	LAMC1 - (ITGA6+ITGB1)	LAMININ	ECM-Receptor	KEGG: hsa04512
C14	C4	LAMC1	ITGA6_ITGB1	0.0154701898261362	0	LAMC1_ITGA6_ITGB1	LAMC1 - (ITGA6+ITGB1)	LAMININ	ECM-Receptor	KEGG: hsa04512
C18	C4	LAMC1	ITGA6_ITGB1	0.00577665336800676	0	LAMC1_ITGA6_ITGB1	LAMC1 - (ITGA6+ITGB1)	LAMININ	ECM-Receptor	KEGG: hsa04512
C14	C6	LAMC1	ITGA6_ITGB1	0.0077785817018063	0	LAMC1_ITGA6_ITGB1	LAMC1 - (ITGA6+ITGB1)	LAMININ	ECM-Receptor	KEGG: hsa04512
C18	C6	LAMC1	ITGA6_ITGB1	0.00289041558126867	0	LAMC1_ITGA6_ITGB1	LAMC1 - (ITGA6+ITGB1)	LAMININ	ECM-Receptor	KEGG: hsa04512
C14	C14	COL1A1	ITGA11_ITGB1	0.0432220592330546	0	COL1A1_ITGA11_ITGB1	COL1A1 - (ITGA11+ITGB1)	COLLAGEN	ECM-Receptor	KEGG: hsa04512
C14	C14	COL1A2	ITGA11_ITGB1	0.0534970244260038	0	COL1A2_ITGA11_ITGB1	COL1A2 - (ITGA11+ITGB1)	COLLAGEN	ECM-Receptor	KEGG: hsa04512
C18	C14	COL4A1	ITGA11_ITGB1	0.0044260889435538	0	COL4A1_ITGA11_ITGB1	COL4A1 - (ITGA11+ITGB1)	COLLAGEN	ECM-Receptor	KEGG: hsa04512
C18	C14	COL4A2	ITGA11_ITGB1	0.00362610596645625	0	COL4A2_ITGA11_ITGB1	COL4A2 - (ITGA11+ITGB1)	COLLAGEN	ECM-Receptor	KEGG: hsa04512
C14	C14	COL6A1	ITGA11_ITGB1	0.0318129218050456	0	COL6A1_ITGA11_ITGB1	COL6A1 - (ITGA11+ITGB1)	COLLAGEN	ECM-Receptor	KEGG: hsa04512
C14	C14	COL6A2	ITGA11_ITGB1	0.0449495932448708	0	COL6A2_ITGA11_ITGB1	COL6A2 - (ITGA11+ITGB1)	COLLAGEN	ECM-Receptor	KEGG: hsa04512
C18	C14	COL6A2	ITGA11_ITGB1	0.00293482171650509	0	COL6A2_ITGA11_ITGB1	COL6A2 - (ITGA11+ITGB1)	COLLAGEN	ECM-Receptor	KEGG: hsa04512
C14	C14	COL6A3	ITGA11_ITGB1	0.0279549846215998	0	COL6A3_ITGA11_ITGB1	COL6A3 - (ITGA11+ITGB1)	COLLAGEN	ECM-Receptor	KEGG: hsa04512
C16	C14	COL9A3	ITGA11_ITGB1	0.00260180586508912	0	COL9A3_ITGA11_ITGB1	COL9A3 - (ITGA11+ITGB1)	COLLAGEN	ECM-Receptor	KEGG: hsa04512
C14	C14	FN1	ITGAV_ITGB1	0.0317601854935522	0	FN1_ITGAV_ITGB1	FN1 - (ITGAV+ITGB1)	FN1	ECM-Receptor	KEGG: hsa04512
C18	C14	FN1	ITGAV_ITGB1	0.0162398182603249	0	FN1_ITGAV_ITGB1	FN1 - (ITGAV+ITGB1)	FN1	ECM-Receptor	KEGG: hsa04512
C14	C4	FN1	ITGAV_ITGB1	0.0151090227585193	0	FN1_ITGAV_ITGB1	FN1 - (ITGAV+ITGB1)	FN1	ECM-Receptor	KEGG: hsa04512
C18	C4	FN1	ITGAV_ITGB1	0.0076612563728182	0	FN1_ITGAV_ITGB1	FN1 - (ITGAV+ITGB1)	FN1	ECM-Receptor	KEGG: hsa04512
C14	C1	FN1	ITGA4_ITGB7	0.0203629314502306	0	FN1_ITGA4_ITGB7	FN1 - (ITGA4+ITGB7)	FN1	ECM-Receptor	KEGG: hsa04512
C18	C1	FN1	ITGA4_ITGB7	0.0103525522124627	0	FN1_ITGA4_ITGB7	FN1 - (ITGA4+ITGB7)	FN1	ECM-Receptor	KEGG: hsa04512
C14	C10	FN1	ITGA4_ITGB7	0.0222842069400536	0	FN1_ITGA4_ITGB7	FN1 - (ITGA4+ITGB7)	FN1	ECM-Receptor	KEGG: hsa04512
C18	C10	FN1	ITGA4_ITGB7	0.0113402657108368	0	FN1_ITGA4_ITGB7	FN1 - (ITGA4+ITGB7)	FN1	ECM-Receptor	KEGG: hsa04512
C14	C11	FN1	ITGA4_ITGB7	0.0124691670806326	0	FN1_ITGA4_ITGB7	FN1 - (ITGA4+ITGB7)	FN1	ECM-Receptor	KEGG: hsa04512
C18	C11	FN1	ITGA4_ITGB7	0.00631433524561465	0	FN1_ITGA4_ITGB7	FN1 - (ITGA4+ITGB7)	FN1	ECM-Receptor	KEGG: hsa04512
C14	C9	FN1	ITGA4_ITGB7	0.022167819894517	0	FN1_ITGA4_ITGB7	FN1 - (ITGA4+ITGB7)	FN1	ECM-Receptor	KEGG: hsa04512
C18	C9	FN1	ITGA4_ITGB7	0.0112803777509072	0	FN1_ITGA4_ITGB7	FN1 - (ITGA4+ITGB7)	FN1	ECM-Receptor	KEGG: hsa04512
C14	C0	LAMA2	ITGA6_ITGB4	0.00202699209542428	0	LAMA2_ITGA6_ITGB4	LAMA2 - (ITGA6+ITGB4)	LAMININ	ECM-Receptor	KEGG: hsa04512
C14	C13	LAMA2	ITGA6_ITGB4	0.000906325784997991	0	LAMA2_ITGA6_ITGB4	LAMA2 - (ITGA6+ITGB4)	LAMININ	ECM-Receptor	KEGG: hsa04512
C14	C18	LAMA2	ITGA6_ITGB4	0.00104041240535101	0	LAMA2_ITGA6_ITGB4	LAMA2 - (ITGA6+ITGB4)	LAMININ	ECM-Receptor	KEGG: hsa04512
C14	C4	LAMA2	ITGA6_ITGB4	0.00185427776942033	0	LAMA2_ITGA6_ITGB4	LAMA2 - (ITGA6+ITGB4)	LAMININ	ECM-Receptor	KEGG: hsa04512
C14	C6	LAMA2	ITGA6_ITGB4	0.0012709532729681	0	LAMA2_ITGA6_ITGB4	LAMA2 - (ITGA6+ITGB4)	LAMININ	ECM-Receptor	KEGG: hsa04512
C13	C0	LAMA3	ITGA6_ITGB4	0.00371192022692213	0	LAMA3_ITGA6_ITGB4	LAMA3 - (ITGA6+ITGB4)	LAMININ	ECM-Receptor	KEGG: hsa04512
C13	C13	LAMA3	ITGA6_ITGB4	0.00166125573236028	0	LAMA3_ITGA6_ITGB4	LAMA3 - (ITGA6+ITGB4)	LAMININ	ECM-Receptor	KEGG: hsa04512
C13	C18	LAMA3	ITGA6_ITGB4	0.00190681751131606	0	LAMA3_ITGA6_ITGB4	LAMA3 - (ITGA6+ITGB4)	LAMININ	ECM-Receptor	KEGG: hsa04512
C13	C4	LAMA3	ITGA6_ITGB4	0.00339612645381078	0	LAMA3_ITGA6_ITGB4	LAMA3 - (ITGA6+ITGB4)	LAMININ	ECM-Receptor	KEGG: hsa04512
C13	C6	LAMA3	ITGA6_ITGB4	0.00232889408330462	0	LAMA3_ITGA6_ITGB4	LAMA3 - (ITGA6+ITGB4)	LAMININ	ECM-Receptor	KEGG: hsa04512
C14	C0	LAMA4	ITGA6_ITGB4	0.0110998572741245	0	LAMA4_ITGA6_ITGB4	LAMA4 - (ITGA6+ITGB4)	LAMININ	ECM-Receptor	KEGG: hsa04512
C18	C0	LAMA4	ITGA6_ITGB4	0.00389032948390423	0	LAMA4_ITGA6_ITGB4	LAMA4 - (ITGA6+ITGB4)	LAMININ	ECM-Receptor	KEGG: hsa04512
C14	C13	LAMA4	ITGA6_ITGB4	0.00498813365479201	0	LAMA4_ITGA6_ITGB4	LAMA4 - (ITGA6+ITGB4)	LAMININ	ECM-Receptor	KEGG: hsa04512
C18	C13	LAMA4	ITGA6_ITGB4	0.00174127437892889	0	LAMA4_ITGA6_ITGB4	LAMA4 - (ITGA6+ITGB4)	LAMININ	ECM-Receptor	KEGG: hsa04512
C14	C18	LAMA4	ITGA6_ITGB4	0.00572264552562843	0	LAMA4_ITGA6_ITGB4	LAMA4 - (ITGA6+ITGB4)	LAMININ	ECM-Receptor	KEGG: hsa04512
C18	C18	LAMA4	ITGA6_ITGB4	0.00199864059180679	0	LAMA4_ITGA6_ITGB4	LAMA4 - (ITGA6+ITGB4)	LAMININ	ECM-Receptor	KEGG: hsa04512
C14	C4	LAMA4	ITGA6_ITGB4	0.0101619413707304	0	LAMA4_ITGA6_ITGB4	LAMA4 - (ITGA6+ITGB4)	LAMININ	ECM-Receptor	KEGG: hsa04512
C18	C4	LAMA4	ITGA6_ITGB4	0.00355941166644891	0	LAMA4_ITGA6_ITGB4	LAMA4 - (ITGA6+ITGB4)	LAMININ	ECM-Receptor	KEGG: hsa04512
C14	C6	LAMA4	ITGA6_ITGB4	0.0069834509024076	0	LAMA4_ITGA6_ITGB4	LAMA4 - (ITGA6+ITGB4)	LAMININ	ECM-Receptor	KEGG: hsa04512
C18	C6	LAMA4	ITGA6_ITGB4	0.00244099261546325	0	LAMA4_ITGA6_ITGB4	LAMA4 - (ITGA6+ITGB4)	LAMININ	ECM-Receptor	KEGG: hsa04512
C0	C0	LAMB1	ITGA6_ITGB4	0.00102708297348038	0	LAMB1_ITGA6_ITGB4	LAMB1 - (ITGA6+ITGB4)	LAMININ	ECM-Receptor	KEGG: hsa04512
C18	C0	LAMB1	ITGA6_ITGB4	0.00218326012285138	0	LAMB1_ITGA6_ITGB4	LAMB1 - (ITGA6+ITGB4)	LAMININ	ECM-Receptor	KEGG: hsa04512
C4	C0	LAMB1	ITGA6_ITGB4	0.000903326579495641	0	LAMB1_ITGA6_ITGB4	LAMB1 - (ITGA6+ITGB4)	LAMININ	ECM-Receptor	KEGG: hsa04512
C0	C13	LAMB1	ITGA6_ITGB4	0.000458983741862747	0	LAMB1_ITGA6_ITGB4	LAMB1 - (ITGA6+ITGB4)	LAMININ	ECM-Receptor	KEGG: hsa04512
C18	C13	LAMB1	ITGA6_ITGB4	0.000976282180464536	0	LAMB1_ITGA6_ITGB4	LAMB1 - (ITGA6+ITGB4)	LAMININ	ECM-Receptor	KEGG: hsa04512
C4	C13	LAMB1	ITGA6_ITGB4	0.000403651716566059	0	LAMB1_ITGA6_ITGB4	LAMB1 - (ITGA6+ITGB4)	LAMININ	ECM-Receptor	KEGG: hsa04512
C0	C18	LAMB1	ITGA6_ITGB4	0.000526923123753832	0	LAMB1_ITGA6_ITGB4	LAMB1 - (ITGA6+ITGB4)	LAMININ	ECM-Receptor	KEGG: hsa04512
C18	C18	LAMB1	ITGA6_ITGB4	0.00112070690968007	0	LAMB1_ITGA6_ITGB4	LAMB1 - (ITGA6+ITGB4)	LAMININ	ECM-Receptor	KEGG: hsa04512
C4	C18	LAMB1	ITGA6_ITGB4	0.000463404575900077	0	LAMB1_ITGA6_ITGB4	LAMB1 - (ITGA6+ITGB4)	LAMININ	ECM-Receptor	KEGG: hsa04512
C0	C4	LAMB1	ITGA6_ITGB4	0.000939487900103994	0	LAMB1_ITGA6_ITGB4	LAMB1 - (ITGA6+ITGB4)	LAMININ	ECM-Receptor	KEGG: hsa04512
C18	C4	LAMB1	ITGA6_ITGB4	0.00199725728320342	0	LAMB1_ITGA6_ITGB4	LAMB1 - (ITGA6+ITGB4)	LAMININ	ECM-Receptor	KEGG: hsa04512
C4	C4	LAMB1	ITGA6_ITGB4	0.00082627737657312	0	LAMB1_ITGA6_ITGB4	LAMB1 - (ITGA6+ITGB4)	LAMININ	ECM-Receptor	KEGG: hsa04512
C0	C6	LAMB1	ITGA6_ITGB4	0.000643755257608114	0	LAMB1_ITGA6_ITGB4	LAMB1 - (ITGA6+ITGB4)	LAMININ	ECM-Receptor	KEGG: hsa04512
C18	C6	LAMB1	ITGA6_ITGB4	0.00136901553567079	0	LAMB1_ITGA6_ITGB4	LAMB1 - (ITGA6+ITGB4)	LAMININ	ECM-Receptor	KEGG: hsa04512
C4	C6	LAMB1	ITGA6_ITGB4	0.000566161024990307	0	LAMB1_ITGA6_ITGB4	LAMB1 - (ITGA6+ITGB4)	LAMININ	ECM-Receptor	KEGG: hsa04512
C14	C0	LAMB2	ITGA6_ITGB4	0.00884352037360783	0	LAMB2_ITGA6_ITGB4	LAMB2 - (ITGA6+ITGB4)	LAMININ	ECM-Receptor	KEGG: hsa04512
C18	C0	LAMB2	ITGA6_ITGB4	0.00379690755915086	0	LAMB2_ITGA6_ITGB4	LAMB2 - (ITGA6+ITGB4)	LAMININ	ECM-Receptor	KEGG: hsa04512
C14	C13	LAMB2	ITGA6_ITGB4	0.00396917822862718	0	LAMB2_ITGA6_ITGB4	LAMB2 - (ITGA6+ITGB4)	LAMININ	ECM-Receptor	KEGG: hsa04512
C18	C13	LAMB2	ITGA6_ITGB4	0.0016993715740203	0	LAMB2_ITGA6_ITGB4	LAMB2 - (ITGA6+ITGB4)	LAMININ	ECM-Receptor	KEGG: hsa04512
C14	C18	LAMB2	ITGA6_ITGB4	0.00455433380753931	0	LAMB2_ITGA6_ITGB4	LAMB2 - (ITGA6+ITGB4)	LAMININ	ECM-Receptor	KEGG: hsa04512
C18	C18	LAMB2	ITGA6_ITGB4	0.00195055651292421	0	LAMB2_ITGA6_ITGB4	LAMB2 - (ITGA6+ITGB4)	LAMININ	ECM-Receptor	KEGG: hsa04512
C14	C4	LAMB2	ITGA6_ITGB4	0.00809469983313588	0	LAMB2_ITGA6_ITGB4	LAMB2 - (ITGA6+ITGB4)	LAMININ	ECM-Receptor	KEGG: hsa04512
C18	C4	LAMB2	ITGA6_ITGB4	0.00347390865044554	0	LAMB2_ITGA6_ITGB4	LAMB2 - (ITGA6+ITGB4)	LAMININ	ECM-Receptor	KEGG: hsa04512
C14	C6	LAMB2	ITGA6_ITGB4	0.00555917752921937	0	LAMB2_ITGA6_ITGB4	LAMB2 - (ITGA6+ITGB4)	LAMININ	ECM-Receptor	KEGG: hsa04512
C18	C6	LAMB2	ITGA6_ITGB4	0.0023822916619649	0	LAMB2_ITGA6_ITGB4	LAMB2 - (ITGA6+ITGB4)	LAMININ	ECM-Receptor	KEGG: hsa04512
C0	C0	LAMB3	ITGA6_ITGB4	0.00172465308344294	0	LAMB3_ITGA6_ITGB4	LAMB3 - (ITGA6+ITGB4)	LAMININ	ECM-Receptor	KEGG: hsa04512
C13	C0	LAMB3	ITGA6_ITGB4	0.00952793068207902	0	LAMB3_ITGA6_ITGB4	LAMB3 - (ITGA6+ITGB4)	LAMININ	ECM-Receptor	KEGG: hsa04512
C4	C0	LAMB3	ITGA6_ITGB4	0.000972657029531515	0	LAMB3_ITGA6_ITGB4	LAMB3 - (ITGA6+ITGB4)	LAMININ	ECM-Receptor	KEGG: hsa04512
C6	C0	LAMB3	ITGA6_ITGB4	0.00189421618558703	0	LAMB3_ITGA6_ITGB4	LAMB3 - (ITGA6+ITGB4)	LAMININ	ECM-Receptor	KEGG: hsa04512
C0	C13	LAMB3	ITGA6_ITGB4	0.000771012278423883	0	LAMB3_ITGA6_ITGB4	LAMB3 - (ITGA6+ITGB4)	LAMININ	ECM-Receptor	KEGG: hsa04512
C13	C13	LAMB3	ITGA6_ITGB4	0.00427798572743518	0	LAMB3_ITGA6_ITGB4	LAMB3 - (ITGA6+ITGB4)	LAMININ	ECM-Receptor	KEGG: hsa04512
C4	C13	LAMB3	ITGA6_ITGB4	0.000434648730066072	0	LAMB3_ITGA6_ITGB4	LAMB3 - (ITGA6+ITGB4)	LAMININ	ECM-Receptor	KEGG: hsa04512
C6	C13	LAMB3	ITGA6_ITGB4	0.000846895606224342	0	LAMB3_ITGA6_ITGB4	LAMB3 - (ITGA6+ITGB4)	LAMININ	ECM-Receptor	KEGG: hsa04512
C0	C18	LAMB3	ITGA6_ITGB4	0.000885097639247988	0	LAMB3_ITGA6_ITGB4	LAMB3 - (ITGA6+ITGB4)	LAMININ	ECM-Receptor	KEGG: hsa04512
C13	C18	LAMB3	ITGA6_ITGB4	0.00490844285949479	0	LAMB3_ITGA6_ITGB4	LAMB3 - (ITGA6+ITGB4)	LAMININ	ECM-Receptor	KEGG: hsa04512
C4	C18	LAMB3	ITGA6_ITGB4	0.000498987809482659	0	LAMB3_ITGA6_ITGB4	LAMB3 - (ITGA6+ITGB4)	LAMININ	ECM-Receptor	KEGG: hsa04512
C6	C18	LAMB3	ITGA6_ITGB4	0.00097219836797352	0	LAMB3_ITGA6_ITGB4	LAMB3 - (ITGA6+ITGB4)	LAMININ	ECM-Receptor	KEGG: hsa04512
C0	C4	LAMB3	ITGA6_ITGB4	0.00157765949350179	0	LAMB3_ITGA6_ITGB4	LAMB3 - (ITGA6+ITGB4)	LAMININ	ECM-Receptor	KEGG: hsa04512
C13	C4	LAMB3	ITGA6_ITGB4	0.00872166799928591	0	LAMB3_ITGA6_ITGB4	LAMB3 - (ITGA6+ITGB4)	LAMININ	ECM-Receptor	KEGG: hsa04512
C4	C4	LAMB3	ITGA6_ITGB4	0.00088969955479372	0	LAMB3_ITGA6_ITGB4	LAMB3 - (ITGA6+ITGB4)	LAMININ	ECM-Receptor	KEGG: hsa04512
C6	C4	LAMB3	ITGA6_ITGB4	0.00173279567968488	0	LAMB3_ITGA6_ITGB4	LAMB3 - (ITGA6+ITGB4)	LAMININ	ECM-Receptor	KEGG: hsa04512
C0	C6	LAMB3	ITGA6_ITGB4	0.00108126017343759	0	LAMB3_ITGA6_ITGB4	LAMB3 - (ITGA6+ITGB4)	LAMININ	ECM-Receptor	KEGG: hsa04512
C13	C6	LAMB3	ITGA6_ITGB4	0.00599094509194822	0	LAMB3_ITGA6_ITGB4	LAMB3 - (ITGA6+ITGB4)	LAMININ	ECM-Receptor	KEGG: hsa04512
C4	C6	LAMB3	ITGA6_ITGB4	0.000609629758268728	0	LAMB3_ITGA6_ITGB4	LAMB3 - (ITGA6+ITGB4)	LAMININ	ECM-Receptor	KEGG: hsa04512
C6	C6	LAMB3	ITGA6_ITGB4	0.00118764192723058	0	LAMB3_ITGA6_ITGB4	LAMB3 - (ITGA6+ITGB4)	LAMININ	ECM-Receptor	KEGG: hsa04512
C14	C0	LAMC1	ITGA6_ITGB4	0.00889080857393951	0	LAMC1_ITGA6_ITGB4	LAMC1 - (ITGA6+ITGB4)	LAMININ	ECM-Receptor	KEGG: hsa04512
C18	C0	LAMC1	ITGA6_ITGB4	0.00330603284763711	0	LAMC1_ITGA6_ITGB4	LAMC1 - (ITGA6+ITGB4)	LAMININ	ECM-Receptor	KEGG: hsa04512
C14	C13	LAMC1	ITGA6_ITGB4	0.00399050721319067	0	LAMC1_ITGA6_ITGB4	LAMC1 - (ITGA6+ITGB4)	LAMININ	ECM-Receptor	KEGG: hsa04512
C18	C13	LAMC1	ITGA6_ITGB4	0.00147926944629087	0	LAMC1_ITGA6_ITGB4	LAMC1 - (ITGA6+ITGB4)	LAMININ	ECM-Receptor	KEGG: hsa04512
C14	C18	LAMC1	ITGA6_ITGB4	0.00457879275981531	0	LAMC1_ITGA6_ITGB4	LAMC1 - (ITGA6+ITGB4)	LAMININ	ECM-Receptor	KEGG: hsa04512
C18	C18	LAMC1	ITGA6_ITGB4	0.0016979763176226	0	LAMC1_ITGA6_ITGB4	LAMC1 - (ITGA6+ITGB4)	LAMININ	ECM-Receptor	KEGG: hsa04512
C14	C4	LAMC1	ITGA6_ITGB4	0.00813801680562658	0	LAMC1_ITGA6_ITGB4	LAMC1 - (ITGA6+ITGB4)	LAMININ	ECM-Receptor	KEGG: hsa04512
C18	C4	LAMC1	ITGA6_ITGB4	0.00302466534531416	0	LAMC1_ITGA6_ITGB4	LAMC1 - (ITGA6+ITGB4)	LAMININ	ECM-Receptor	KEGG: hsa04512
C14	C6	LAMC1	ITGA6_ITGB4	0.00558900267420624	0	LAMC1_ITGA6_ITGB4	LAMC1 - (ITGA6+ITGB4)	LAMININ	ECM-Receptor	KEGG: hsa04512
C18	C6	LAMC1	ITGA6_ITGB4	0.00207392167074566	0	LAMC1_ITGA6_ITGB4	LAMC1 - (ITGA6+ITGB4)	LAMININ	ECM-Receptor	KEGG: hsa04512
C14	C0	FN1	CD44	0.0420925499778964	0	FN1_CD44	FN1 - CD44	FN1	ECM-Receptor	KEGG: hsa04512
C18	C0	FN1	CD44	0.021635854158123	0	FN1_CD44	FN1 - CD44	FN1	ECM-Receptor	KEGG: hsa04512
C14	C1	FN1	CD44	0.0260943368053013	0	FN1_CD44	FN1 - CD44	FN1	ECM-Receptor	KEGG: hsa04512
C18	C1	FN1	CD44	0.0133046751188743	0	FN1_CD44	FN1 - CD44	FN1	ECM-Receptor	KEGG: hsa04512
C14	C11	FN1	CD44	0.0327187439000665	0	FN1_CD44	FN1 - CD44	FN1	ECM-Receptor	KEGG: hsa04512
C18	C11	FN1	CD44	0.0167380520470881	0	FN1_CD44	FN1 - CD44	FN1	ECM-Receptor	KEGG: hsa04512
C14	C14	FN1	CD44	0.018713168777983	0	FN1_CD44	FN1 - CD44	FN1	ECM-Receptor	KEGG: hsa04512
C18	C14	FN1	CD44	0.00950594004090134	0	FN1_CD44	FN1 - CD44	FN1	ECM-Receptor	KEGG: hsa04512
C14	C15	FN1	CD44	0.0146755480209354	0	FN1_CD44	FN1 - CD44	FN1	ECM-Receptor	KEGG: hsa04512
C18	C15	FN1	CD44	0.00743984241743294	0	FN1_CD44	FN1 - CD44	FN1	ECM-Receptor	KEGG: hsa04512
C14	C17	FN1	CD44	0.0864877533735956	0	FN1_CD44	FN1 - CD44	FN1	ECM-Receptor	KEGG: hsa04512
C18	C17	FN1	CD44	0.0454796651277054	0	FN1_CD44	FN1 - CD44	FN1	ECM-Receptor	KEGG: hsa04512
C14	C19	FN1	CD44	0.0182268425668827	0	FN1_CD44	FN1 - CD44	FN1	ECM-Receptor	KEGG: hsa04512
C18	C19	FN1	CD44	0.00925663823169102	0	FN1_CD44	FN1 - CD44	FN1	ECM-Receptor	KEGG: hsa04512
C14	C2	FN1	CD44	0.0707302232137309	0	FN1_CD44	FN1 - CD44	FN1	ECM-Receptor	KEGG: hsa04512
C18	C2	FN1	CD44	0.0368918231025363	0	FN1_CD44	FN1 - CD44	FN1	ECM-Receptor	KEGG: hsa04512
C14	C3	FN1	CD44	0.0193292094474467	0	FN1_CD44	FN1 - CD44	FN1	ECM-Receptor	KEGG: hsa04512
C18	C3	FN1	CD44	0.00982191101722081	0	FN1_CD44	FN1 - CD44	FN1	ECM-Receptor	KEGG: hsa04512
C14	C4	FN1	CD44	0.0493731749804245	0	FN1_CD44	FN1 - CD44	FN1	ECM-Receptor	KEGG: hsa04512
C18	C4	FN1	CD44	0.0254722342093204	0	FN1_CD44	FN1 - CD44	FN1	ECM-Receptor	KEGG: hsa04512
C14	C5	FN1	CD44	0.0930686803124118	0	FN1_CD44	FN1 - CD44	FN1	ECM-Receptor	KEGG: hsa04512
C18	C5	FN1	CD44	0.0491079928629529	0	FN1_CD44	FN1 - CD44	FN1	ECM-Receptor	KEGG: hsa04512
C14	C6	FN1	CD44	0.0180402978802771	0	FN1_CD44	FN1 - CD44	FN1	ECM-Receptor	KEGG: hsa04512
C18	C6	FN1	CD44	0.00916104346011413	0	FN1_CD44	FN1 - CD44	FN1	ECM-Receptor	KEGG: hsa04512
C14	C7	FN1	CD44	0.0265479043785066	0	FN1_CD44	FN1 - CD44	FN1	ECM-Receptor	KEGG: hsa04512
C18	C7	FN1	CD44	0.0135390253213452	0	FN1_CD44	FN1 - CD44	FN1	ECM-Receptor	KEGG: hsa04512
C14	C8	FN1	CD44	0.0690268703845532	0	FN1_CD44	FN1 - CD44	FN1	ECM-Receptor	KEGG: hsa04512
C18	C8	FN1	CD44	0.0359718348511271	0	FN1_CD44	FN1 - CD44	FN1	ECM-Receptor	KEGG: hsa04512
C14	C9	FN1	CD44	0.0272865462029764	0	FN1_CD44	FN1 - CD44	FN1	ECM-Receptor	KEGG: hsa04512
C18	C9	FN1	CD44	0.0139208973808755	0	FN1_CD44	FN1 - CD44	FN1	ECM-Receptor	KEGG: hsa04512
C14	C0	COL1A1	CD44	0.0512776902665421	0	COL1A1_CD44	COL1A1 - CD44	COLLAGEN	ECM-Receptor	KEGG: hsa04512
C14	C1	COL1A1	CD44	0.0319047337716763	0	COL1A1_CD44	COL1A1 - CD44	COLLAGEN	ECM-Receptor	KEGG: hsa04512
C14	C11	COL1A1	CD44	0.0399436926674326	0	COL1A1_CD44	COL1A1 - CD44	COLLAGEN	ECM-Receptor	KEGG: hsa04512
C14	C14	COL1A1	CD44	0.0229186866831808	0	COL1A1_CD44	COL1A1 - CD44	COLLAGEN	ECM-Receptor	KEGG: hsa04512
C14	C15	COL1A1	CD44	0.0179903038883765	0	COL1A1_CD44	COL1A1 - CD44	COLLAGEN	ECM-Receptor	KEGG: hsa04512
C14	C17	COL1A1	CD44	0.104305628274287	0	COL1A1_CD44	COL1A1 - CD44	COLLAGEN	ECM-Receptor	KEGG: hsa04512
C14	C19	COL1A1	CD44	0.0223255521900633	0	COL1A1_CD44	COL1A1 - CD44	COLLAGEN	ECM-Receptor	KEGG: hsa04512
C14	C2	COL1A1	CD44	0.0856060063203541	0	COL1A1_CD44	COL1A1 - CD44	COLLAGEN	ECM-Receptor	KEGG: hsa04512
C14	C3	COL1A1	CD44	0.0236698342158659	0	COL1A1_CD44	COL1A1 - CD44	COLLAGEN	ECM-Receptor	KEGG: hsa04512
C14	C4	COL1A1	CD44	0.0600474510294178	0	COL1A1_CD44	COL1A1 - CD44	COLLAGEN	ECM-Receptor	KEGG: hsa04512
C14	C5	COL1A1	CD44	0.112075996384915	0	COL1A1_CD44	COL1A1 - CD44	COLLAGEN	ECM-Receptor	KEGG: hsa04512
C14	C6	COL1A1	CD44	0.0220980029874799	0	COL1A1_CD44	COL1A1 - CD44	COLLAGEN	ECM-Receptor	KEGG: hsa04512
C14	C7	COL1A1	CD44	0.0324559310064576	0	COL1A1_CD44	COL1A1 - CD44	COLLAGEN	ECM-Receptor	KEGG: hsa04512
C14	C8	COL1A1	CD44	0.0835766288509019	0	COL1A1_CD44	COL1A1 - CD44	COLLAGEN	ECM-Receptor	KEGG: hsa04512
C14	C9	COL1A1	CD44	0.0333533196374526	0	COL1A1_CD44	COL1A1 - CD44	COLLAGEN	ECM-Receptor	KEGG: hsa04512
C14	C0	COL1A2	CD44	0.0633409014945603	0	COL1A2_CD44	COL1A2 - CD44	COLLAGEN	ECM-Receptor	KEGG: hsa04512
C14	C1	COL1A2	CD44	0.0396006424821849	0	COL1A2_CD44	COL1A2 - CD44	COLLAGEN	ECM-Receptor	KEGG: hsa04512
C14	C11	COL1A2	CD44	0.049479612024656	0	COL1A2_CD44	COL1A2 - CD44	COLLAGEN	ECM-Receptor	KEGG: hsa04512
C14	C14	COL1A2	CD44	0.0285108596957253	0	COL1A2_CD44	COL1A2 - CD44	COLLAGEN	ECM-Receptor	KEGG: hsa04512
C14	C15	COL1A2	CD44	0.0224075263340091	0	COL1A2_CD44	COL1A2 - CD44	COLLAGEN	ECM-Receptor	KEGG: hsa04512
C14	C17	COL1A2	CD44	0.127171593412488	0	COL1A2_CD44	COL1A2 - CD44	COLLAGEN	ECM-Receptor	KEGG: hsa04512
C14	C19	COL1A2	CD44	0.0277771143806824	0	COL1A2_CD44	COL1A2 - CD44	COLLAGEN	ECM-Receptor	KEGG: hsa04512
C14	C2	COL1A2	CD44	0.104852506078529	0	COL1A2_CD44	COL1A2 - CD44	COLLAGEN	ECM-Receptor	KEGG: hsa04512
C14	C3	COL1A2	CD44	0.0294397653706711	0	COL1A2_CD44	COL1A2 - CD44	COLLAGEN	ECM-Receptor	KEGG: hsa04512
C14	C4	COL1A2	CD44	0.0740128218321648	0	COL1A2_CD44	COL1A2 - CD44	COLLAGEN	ECM-Receptor	KEGG: hsa04512
C14	C5	COL1A2	CD44	0.136386009839078	0	COL1A2_CD44	COL1A2 - CD44	COLLAGEN	ECM-Receptor	KEGG: hsa04512
C14	C6	COL1A2	CD44	0.0274955637569243	0	COL1A2_CD44	COL1A2 - CD44	COLLAGEN	ECM-Receptor	KEGG: hsa04512
C14	C7	COL1A2	CD44	0.0402792649904015	0	COL1A2_CD44	COL1A2 - CD44	COLLAGEN	ECM-Receptor	KEGG: hsa04512
C14	C8	COL1A2	CD44	0.10241797454984	0	COL1A2_CD44	COL1A2 - CD44	COLLAGEN	ECM-Receptor	KEGG: hsa04512
C14	C9	COL1A2	CD44	0.0413837124701752	0	COL1A2_CD44	COL1A2 - CD44	COLLAGEN	ECM-Receptor	KEGG: hsa04512
C18	C0	COL4A1	CD44	0.00529099947118211	0	COL4A1_CD44	COL4A1 - CD44	COLLAGEN	ECM-Receptor	KEGG: hsa04512
C18	C1	COL4A1	CD44	0.00323283159832078	0	COL4A1_CD44	COL4A1 - CD44	COLLAGEN	ECM-Receptor	KEGG: hsa04512
C18	C11	COL4A1	CD44	0.00407783111382178	0	COL4A1_CD44	COL4A1 - CD44	COLLAGEN	ECM-Receptor	KEGG: hsa04512
C18	C14	COL4A1	CD44	0.00230308506184348	0	COL4A1_CD44	COL4A1 - CD44	COLLAGEN	ECM-Receptor	KEGG: hsa04512
C18	C15	COL4A1	CD44	0.00179966952255376	0	COL4A1_CD44	COL4A1 - CD44	COLLAGEN	ECM-Receptor	KEGG: hsa04512
C18	C17	COL4A1	CD44	0.011330559033828	0	COL4A1_CD44	COL4A1 - CD44	COLLAGEN	ECM-Receptor	KEGG: hsa04512
C18	C19	COL4A1	CD44	0.00224225695869937	0	COL4A1_CD44	COL4A1 - CD44	COLLAGEN	ECM-Receptor	KEGG: hsa04512
C18	C2	COL4A1	CD44	0.00912935642814238	0	COL4A1_CD44	COL4A1 - CD44	COLLAGEN	ECM-Receptor	KEGG: hsa04512
C18	C3	COL4A1	CD44	0.00238021337662027	0	COL4A1_CD44	COL4A1 - CD44	COLLAGEN	ECM-Receptor	KEGG: hsa04512
C18	C4	COL4A1	CD44	0.00624768506200109	0	COL4A1_CD44	COL4A1 - CD44	COLLAGEN	ECM-Receptor	KEGG: hsa04512
C18	C5	COL4A1	CD44	0.0122695206664839	0	COL4A1_CD44	COL4A1 - CD44	COLLAGEN	ECM-Receptor	KEGG: hsa04512
C18	C6	COL4A1	CD44	0.00221893857670349	0	COL4A1_CD44	COL4A1 - CD44	COLLAGEN	ECM-Receptor	KEGG: hsa04512
C18	C7	COL4A1	CD44	0.0032903667004305	0	COL4A1_CD44	COL4A1 - CD44	COLLAGEN	ECM-Receptor	KEGG: hsa04512
C18	C8	COL4A1	CD44	0.00889529915532467	0	COL4A1_CD44	COL4A1 - CD44	COLLAGEN	ECM-Receptor	KEGG: hsa04512
C18	C9	COL4A1	CD44	0.00338416410316122	0	COL4A1_CD44	COL4A1 - CD44	COLLAGEN	ECM-Receptor	KEGG: hsa04512
C18	C0	COL4A2	CD44	0.00433537103168702	0	COL4A2_CD44	COL4A2 - CD44	COLLAGEN	ECM-Receptor	KEGG: hsa04512
C18	C1	COL4A2	CD44	0.0026479474693638	0	COL4A2_CD44	COL4A2 - CD44	COLLAGEN	ECM-Receptor	KEGG: hsa04512
C18	C11	COL4A2	CD44	0.00334058196654402	0	COL4A2_CD44	COL4A2 - CD44	COLLAGEN	ECM-Receptor	KEGG: hsa04512
C18	C14	COL4A2	CD44	0.00188609245596434	0	COL4A2_CD44	COL4A2 - CD44	COLLAGEN	ECM-Receptor	KEGG: hsa04512
C18	C15	COL4A2	CD44	0.00147368983197159	0	COL4A2_CD44	COL4A2 - CD44	COLLAGEN	ECM-Receptor	KEGG: hsa04512
C18	C17	COL4A2	CD44	0.00929429415441493	0	COL4A2_CD44	COL4A2 - CD44	COLLAGEN	ECM-Receptor	KEGG: hsa04512
C18	C19	COL4A2	CD44	0.00183625751399842	0	COL4A2_CD44	COL4A2 - CD44	COLLAGEN	ECM-Receptor	KEGG: hsa04512
C18	C2	COL4A2	CD44	0.00748568422211988	0	COL4A2_CD44	COL4A2 - CD44	COLLAGEN	ECM-Receptor	KEGG: hsa04512
C18	C3	COL4A2	CD44	0.00194928333523347	0	COL4A2_CD44	COL4A2 - CD44	COLLAGEN	ECM-Receptor	KEGG: hsa04512
C18	C4	COL4A2	CD44	0.00512015525791911	0	COL4A2_CD44	COL4A2 - CD44	COLLAGEN	ECM-Receptor	KEGG: hsa04512
C18	C5	COL4A2	CD44	0.0100662289312309	0	COL4A2_CD44	COL4A2 - CD44	COLLAGEN	ECM-Receptor	KEGG: hsa04512
C18	C6	COL4A2	CD44	0.00181715363917385	0	COL4A2_CD44	COL4A2 - CD44	COLLAGEN	ECM-Receptor	KEGG: hsa04512
C18	C7	COL4A2	CD44	0.00269510146158238	0	COL4A2_CD44	COL4A2 - CD44	COLLAGEN	ECM-Receptor	KEGG: hsa04512
C18	C8	COL4A2	CD44	0.00729345702725621	0	COL4A2_CD44	COL4A2 - CD44	COLLAGEN	ECM-Receptor	KEGG: hsa04512
C18	C9	COL4A2	CD44	0.00277197702672365	0	COL4A2_CD44	COL4A2 - CD44	COLLAGEN	ECM-Receptor	KEGG: hsa04512
C14	C0	COL6A1	CD44	0.037826210834271	0	COL6A1_CD44	COL6A1 - CD44	COLLAGEN	ECM-Receptor	KEGG: hsa04512
C14	C1	COL6A1	CD44	0.0234098875170184	0	COL6A1_CD44	COL6A1 - CD44	COLLAGEN	ECM-Receptor	KEGG: hsa04512
C14	C11	COL6A1	CD44	0.0293733639857418	0	COL6A1_CD44	COL6A1 - CD44	COLLAGEN	ECM-Receptor	KEGG: hsa04512
C14	C14	COL6A1	CD44	0.0167749764273589	0	COL6A1_CD44	COL6A1 - CD44	COLLAGEN	ECM-Receptor	KEGG: hsa04512
C14	C15	COL6A1	CD44	0.0131499429767019	0	COL6A1_CD44	COL6A1 - CD44	COLLAGEN	ECM-Receptor	KEGG: hsa04512
C14	C17	COL6A1	CD44	0.0780885042261502	0	COL6A1_CD44	COL6A1 - CD44	COLLAGEN	ECM-Receptor	KEGG: hsa04512
C14	C19	COL6A1	CD44	0.0163381821689395	0	COL6A1_CD44	COL6A1 - CD44	COLLAGEN	ECM-Receptor	KEGG: hsa04512
C14	C2	COL6A1	CD44	0.0637544652160232	0	COL6A1_CD44	COL6A1 - CD44	COLLAGEN	ECM-Receptor	KEGG: hsa04512
C14	C3	COL6A1	CD44	0.0173283382080729	0	COL6A1_CD44	COL6A1 - CD44	COLLAGEN	ECM-Receptor	KEGG: hsa04512
C14	C4	COL6A1	CD44	0.044403106156269	0	COL6A1_CD44	COL6A1 - CD44	COLLAGEN	ECM-Receptor	KEGG: hsa04512
C14	C5	COL6A1	CD44	0.0840891550889238	0	COL6A1_CD44	COL6A1 - CD44	COLLAGEN	ECM-Receptor	KEGG: hsa04512
C14	C6	COL6A1	CD44	0.0161706488143501	0	COL6A1_CD44	COL6A1 - CD44	COLLAGEN	ECM-Receptor	KEGG: hsa04512
C14	C7	COL6A1	CD44	0.0238179355616408	0	COL6A1_CD44	COL6A1 - CD44	COLLAGEN	ECM-Receptor	KEGG: hsa04512
C14	C8	COL6A1	CD44	0.0622078594066613	0	COL6A1_CD44	COL6A1 - CD44	COLLAGEN	ECM-Receptor	KEGG: hsa04512
C14	C9	COL6A1	CD44	0.0244825318237119	0	COL6A1_CD44	COL6A1 - CD44	COLLAGEN	ECM-Receptor	KEGG: hsa04512
C14	C0	COL6A2	CD44	0.0533092586384481	0	COL6A2_CD44	COL6A2 - CD44	COLLAGEN	ECM-Receptor	KEGG: hsa04512
C18	C0	COL6A2	CD44	0.00350934806626021	0	COL6A2_CD44	COL6A2 - CD44	COLLAGEN	ECM-Receptor	KEGG: hsa04512
C14	C1	COL6A2	CD44	0.0331956218557374	0	COL6A2_CD44	COL6A2 - CD44	COLLAGEN	ECM-Receptor	KEGG: hsa04512
C18	C1	COL6A2	CD44	0.00214273924889045	0	COL6A2_CD44	COL6A2 - CD44	COLLAGEN	ECM-Receptor	KEGG: hsa04512
C14	C11	COL6A2	CD44	0.0415458840692481	0	COL6A2_CD44	COL6A2 - CD44	COLLAGEN	ECM-Receptor	KEGG: hsa04512
C18	C11	COL6A2	CD44	0.00270358258182443	0	COL6A2_CD44	COL6A2 - CD44	COLLAGEN	ECM-Receptor	KEGG: hsa04512
C14	C14	COL6A2	CD44	0.0238549520125377	0	COL6A2_CD44	COL6A2 - CD44	COLLAGEN	ECM-Receptor	KEGG: hsa04512
C18	C14	COL6A2	CD44	0.00152601796766814	0	COL6A2_CD44	COL6A2 - CD44	COLLAGEN	ECM-Receptor	KEGG: hsa04512
C14	C15	COL6A2	CD44	0.0187290960507735	0	COL6A2_CD44	COL6A2 - CD44	COLLAGEN	ECM-Receptor	KEGG: hsa04512
C18	C15	COL6A2	CD44	0.00119225320914815	0	COL6A2_CD44	COL6A2 - CD44	COLLAGEN	ECM-Receptor	KEGG: hsa04512
C14	C17	COL6A2	CD44	0.1081985063084	0	COL6A2_CD44	COL6A2 - CD44	COLLAGEN	ECM-Receptor	KEGG: hsa04512
C18	C17	COL6A2	CD44	0.00753058826374155	0	COL6A2_CD44	COL6A2 - CD44	COLLAGEN	ECM-Receptor	KEGG: hsa04512
C14	C19	COL6A2	CD44	0.0232381632982975	0	COL6A2_CD44	COL6A2 - CD44	COLLAGEN	ECM-Receptor	KEGG: hsa04512
C18	C19	COL6A2	CD44	0.00148568286822987	0	COL6A2_CD44	COL6A2 - CD44	COLLAGEN	ECM-Receptor	KEGG: hsa04512
C14	C2	COL6A2	CD44	0.0888702256658754	0	COL6A2_CD44	COL6A2 - CD44	COLLAGEN	ECM-Receptor	KEGG: hsa04512
C18	C2	COL6A2	CD44	0.00606308375950673	0	COL6A2_CD44	COL6A2 - CD44	COLLAGEN	ECM-Receptor	KEGG: hsa04512
C14	C3	COL6A2	CD44	0.0246360114311143	0	COL6A2_CD44	COL6A2 - CD44	COLLAGEN	ECM-Receptor	KEGG: hsa04512
C18	C3	COL6A2	CD44	0.00157716411935734	0	COL6A2_CD44	COL6A2 - CD44	COLLAGEN	ECM-Receptor	KEGG: hsa04512
C14	C4	COL6A2	CD44	0.0624036141811033	0	COL6A2_CD44	COL6A2 - CD44	COLLAGEN	ECM-Receptor	KEGG: hsa04512
C18	C4	COL6A2	CD44	0.00414522901646184	0	COL6A2_CD44	COL6A2 - CD44	COLLAGEN	ECM-Receptor	KEGG: hsa04512
C14	C5	COL6A2	CD44	0.116221249195142	0	COL6A2_CD44	COL6A2 - CD44	COLLAGEN	ECM-Receptor	KEGG: hsa04512
C18	C5	COL6A2	CD44	0.0081572451000851	0	COL6A2_CD44	COL6A2 - CD44	COLLAGEN	ECM-Receptor	KEGG: hsa04512
C14	C6	COL6A2	CD44	0.0230015313073154	0	COL6A2_CD44	COL6A2 - CD44	COLLAGEN	ECM-Receptor	KEGG: hsa04512
C18	C6	COL6A2	CD44	0.00147022089516676	0	COL6A2_CD44	COL6A2 - CD44	COLLAGEN	ECM-Receptor	KEGG: hsa04512
C14	C7	COL6A2	CD44	0.0337683430053077	0	COL6A2_CD44	COL6A2 - CD44	COLLAGEN	ECM-Receptor	KEGG: hsa04512
C18	C7	COL6A2	CD44	0.00218091629131308	0	COL6A2_CD44	COL6A2 - CD44	COLLAGEN	ECM-Receptor	KEGG: hsa04512
C14	C8	COL6A2	CD44	0.0867708096353241	0	COL6A2_CD44	COL6A2 - CD44	COLLAGEN	ECM-Receptor	KEGG: hsa04512
C18	C8	COL6A2	CD44	0.00590717053610839	0	COL6A2_CD44	COL6A2 - CD44	COLLAGEN	ECM-Receptor	KEGG: hsa04512
C14	C9	COL6A2	CD44	0.0347007176651128	0	COL6A2_CD44	COL6A2 - CD44	COLLAGEN	ECM-Receptor	KEGG: hsa04512
C18	C9	COL6A2	CD44	0.00224315813363331	0	COL6A2_CD44	COL6A2 - CD44	COLLAGEN	ECM-Receptor	KEGG: hsa04512
C14	C0	COL6A3	CD44	0.0332640992630639	0	COL6A3_CD44	COL6A3 - CD44	COLLAGEN	ECM-Receptor	KEGG: hsa04512
C14	C1	COL6A3	CD44	0.0205493536061392	0	COL6A3_CD44	COL6A3 - CD44	COLLAGEN	ECM-Receptor	KEGG: hsa04512
C14	C11	COL6A3	CD44	0.0258033861556468	0	COL6A3_CD44	COL6A3 - CD44	COLLAGEN	ECM-Receptor	KEGG: hsa04512
C14	C14	COL6A3	CD44	0.0147129705411733	0	COL6A3_CD44	COL6A3 - CD44	COLLAGEN	ECM-Receptor	KEGG: hsa04512
C14	C15	COL6A3	CD44	0.0115283071792313	0	COL6A3_CD44	COL6A3 - CD44	COLLAGEN	ECM-Receptor	KEGG: hsa04512
C14	C17	COL6A3	CD44	0.0690187977410556	0	COL6A3_CD44	COL6A3 - CD44	COLLAGEN	ECM-Receptor	KEGG: hsa04512
C14	C19	COL6A3	CD44	0.0143290852294118	0	COL6A3_CD44	COL6A3 - CD44	COLLAGEN	ECM-Receptor	KEGG: hsa04512
C14	C2	COL6A3	CD44	0.0562480308013898	0	COL6A3_CD44	COL6A3 - CD44	COLLAGEN	ECM-Receptor	KEGG: hsa04512
C14	C3	COL6A3	CD44	0.0151993637421143	0	COL6A3_CD44	COL6A3 - CD44	COLLAGEN	ECM-Receptor	KEGG: hsa04512
C14	C4	COL6A3	CD44	0.0390799916989858	0	COL6A3_CD44	COL6A3 - CD44	COLLAGEN	ECM-Receptor	KEGG: hsa04512
C14	C5	COL6A3	CD44	0.0743787234745405	0	COL6A3_CD44	COL6A3 - CD44	COLLAGEN	ECM-Receptor	KEGG: hsa04512
C14	C6	COL6A3	CD44	0.0141818563358384	0	COL6A3_CD44	COL6A3 - CD44	COLLAGEN	ECM-Receptor	KEGG: hsa04512
C14	C7	COL6A3	CD44	0.020908608379833	0	COL6A3_CD44	COL6A3 - CD44	COLLAGEN	ECM-Receptor	KEGG: hsa04512
C14	C8	COL6A3	CD44	0.0548728493581145	0	COL6A3_CD44	COL6A3 - CD44	COLLAGEN	ECM-Receptor	KEGG: hsa04512
C14	C9	COL6A3	CD44	0.0214938125770789	0	COL6A3_CD44	COL6A3 - CD44	COLLAGEN	ECM-Receptor	KEGG: hsa04512
C16	C0	COL9A3	CD44	0.00311134382181596	0	COL9A3_CD44	COL9A3 - CD44	COLLAGEN	ECM-Receptor	KEGG: hsa04512
C16	C1	COL9A3	CD44	0.00189943021577338	0	COL9A3_CD44	COL9A3 - CD44	COLLAGEN	ECM-Receptor	KEGG: hsa04512
C16	C11	COL9A3	CD44	0.00239674249071509	0	COL9A3_CD44	COL9A3 - CD44	COLLAGEN	ECM-Receptor	KEGG: hsa04512
C16	C14	COL9A3	CD44	0.00135264299375578	0	COL9A3_CD44	COL9A3 - CD44	COLLAGEN	ECM-Receptor	KEGG: hsa04512
C16	C15	COL9A3	CD44	0.00105675800678833	0	COL9A3_CD44	COL9A3 - CD44	COLLAGEN	ECM-Receptor	KEGG: hsa04512
C16	C17	COL9A3	CD44	0.0066795817769738	0	COL9A3_CD44	COL9A3 - CD44	COLLAGEN	ECM-Receptor	KEGG: hsa04512
C16	C19	COL9A3	CD44	0.001316884428661	0	COL9A3_CD44	COL9A3 - CD44	COLLAGEN	ECM-Receptor	KEGG: hsa04512
C16	C2	COL9A3	CD44	0.00537701654944371	0	COL9A3_CD44	COL9A3 - CD44	COLLAGEN	ECM-Receptor	KEGG: hsa04512
C16	C3	COL9A3	CD44	0.00139798643055986	0	COL9A3_CD44	COL9A3 - CD44	COLLAGEN	ECM-Receptor	KEGG: hsa04512
C16	C4	COL9A3	CD44	0.00367537385818224	0	COL9A3_CD44	COL9A3 - CD44	COLLAGEN	ECM-Receptor	KEGG: hsa04512
C16	C5	COL9A3	CD44	0.0072359385401199	0	COL9A3_CD44	COL9A3 - CD44	COLLAGEN	ECM-Receptor	KEGG: hsa04512
C16	C6	COL9A3	CD44	0.00130317690177561	0	COL9A3_CD44	COL9A3 - CD44	COLLAGEN	ECM-Receptor	KEGG: hsa04512
C16	C7	COL9A3	CD44	0.00193328063617339	0	COL9A3_CD44	COL9A3 - CD44	COLLAGEN	ECM-Receptor	KEGG: hsa04512
C16	C8	COL9A3	CD44	0.00523865267443944	0	COL9A3_CD44	COL9A3 - CD44	COLLAGEN	ECM-Receptor	KEGG: hsa04512
C16	C9	COL9A3	CD44	0.00198846921212054	0	COL9A3_CD44	COL9A3 - CD44	COLLAGEN	ECM-Receptor	KEGG: hsa04512
C14	C0	LAMA2	CD44	0.00257946849269912	0	LAMA2_CD44	LAMA2 - CD44	LAMININ	ECM-Receptor	KEGG: hsa04512
C14	C1	LAMA2	CD44	0.0015744008603967	0	LAMA2_CD44	LAMA2 - CD44	LAMININ	ECM-Receptor	KEGG: hsa04512
C14	C11	LAMA2	CD44	0.0019867827546777	0	LAMA2_CD44	LAMA2 - CD44	LAMININ	ECM-Receptor	KEGG: hsa04512
C14	C14	LAMA2	CD44	0.0011210744447758	0	LAMA2_CD44	LAMA2 - CD44	LAMININ	ECM-Receptor	KEGG: hsa04512
C14	C15	LAMA2	CD44	0.000875799684151593	0	LAMA2_CD44	LAMA2 - CD44	LAMININ	ECM-Receptor	KEGG: hsa04512
C14	C17	LAMA2	CD44	0.00554111689315292	0	LAMA2_CD44	LAMA2 - CD44	LAMININ	ECM-Receptor	KEGG: hsa04512
C14	C19	LAMA2	CD44	0.00109143095155962	0	LAMA2_CD44	LAMA2 - CD44	LAMININ	ECM-Receptor	KEGG: hsa04512
C14	C2	LAMA2	CD44	0.00445956357205624	0	LAMA2_CD44	LAMA2 - CD44	LAMININ	ECM-Receptor	KEGG: hsa04512
C14	C3	LAMA2	CD44	0.0011586642234972	0	LAMA2_CD44	LAMA2 - CD44	LAMININ	ECM-Receptor	KEGG: hsa04512
C14	C4	LAMA2	CD44	0.00304737395002888	0	LAMA2_CD44	LAMA2 - CD44	LAMININ	ECM-Receptor	KEGG: hsa04512
C14	C5	LAMA2	CD44	0.00600322154693057	0	LAMA2_CD44	LAMA2 - CD44	LAMININ	ECM-Receptor	KEGG: hsa04512
C14	C6	LAMA2	CD44	0.00108006764507718	0	LAMA2_CD44	LAMA2 - CD44	LAMININ	ECM-Receptor	KEGG: hsa04512
C14	C7	LAMA2	CD44	0.00160246811713298	0	LAMA2_CD44	LAMA2 - CD44	LAMININ	ECM-Receptor	KEGG: hsa04512
C14	C8	LAMA2	CD44	0.0043447048953856	0	LAMA2_CD44	LAMA2 - CD44	LAMININ	ECM-Receptor	KEGG: hsa04512
C14	C9	LAMA2	CD44	0.00164822871797318	0	LAMA2_CD44	LAMA2 - CD44	LAMININ	ECM-Receptor	KEGG: hsa04512
C13	C0	LAMA3	CD44	0.00472146745587406	0	LAMA3_CD44	LAMA3 - CD44	LAMININ	ECM-Receptor	KEGG: hsa04512
C13	C1	LAMA3	CD44	0.00288420183029605	0	LAMA3_CD44	LAMA3 - CD44	LAMININ	ECM-Receptor	KEGG: hsa04512
C13	C11	LAMA3	CD44	0.00363840890774256	0	LAMA3_CD44	LAMA3 - CD44	LAMININ	ECM-Receptor	KEGG: hsa04512
C13	C14	LAMA3	CD44	0.0020545128456403	0	LAMA3_CD44	LAMA3 - CD44	LAMININ	ECM-Receptor	KEGG: hsa04512
C13	C15	LAMA3	CD44	0.00160534357357039	0	LAMA3_CD44	LAMA3 - CD44	LAMININ	ECM-Receptor	KEGG: hsa04512
C13	C17	LAMA3	CD44	0.0101175312227661	0	LAMA3_CD44	LAMA3 - CD44	LAMININ	ECM-Receptor	KEGG: hsa04512
C13	C19	LAMA3	CD44	0.00200023676391655	0	LAMA3_CD44	LAMA3 - CD44	LAMININ	ECM-Receptor	KEGG: hsa04512
C13	C2	LAMA3	CD44	0.00815004250378787	0	LAMA3_CD44	LAMA3 - CD44	LAMININ	ECM-Receptor	KEGG: hsa04512
C13	C3	LAMA3	CD44	0.00212333440961254	0	LAMA3_CD44	LAMA3 - CD44	LAMININ	ECM-Receptor	KEGG: hsa04512
C13	C4	LAMA3	CD44	0.00557575105346133	0	LAMA3_CD44	LAMA3 - CD44	LAMININ	ECM-Receptor	KEGG: hsa04512
C13	C5	LAMA3	CD44	0.0109570834993641	0	LAMA3_CD44	LAMA3 - CD44	LAMININ	ECM-Receptor	KEGG: hsa04512
C13	C6	LAMA3	CD44	0.00197943028104681	0	LAMA3_CD44	LAMA3 - CD44	LAMININ	ECM-Receptor	KEGG: hsa04512
C13	C7	LAMA3	CD44	0.00293555059849823	0	LAMA3_CD44	LAMA3 - CD44	LAMININ	ECM-Receptor	KEGG: hsa04512
C13	C8	LAMA3	CD44	0.00794089154306661	0	LAMA3_CD44	LAMA3 - CD44	LAMININ	ECM-Receptor	KEGG: hsa04512
C13	C9	LAMA3	CD44	0.00301926401470072	0	LAMA3_CD44	LAMA3 - CD44	LAMININ	ECM-Receptor	KEGG: hsa04512
C14	C0	LAMA4	CD44	0.0140903165792981	0	LAMA4_CD44	LAMA4 - CD44	LAMININ	ECM-Receptor	KEGG: hsa04512
C18	C0	LAMA4	CD44	0.00494815846839574	0	LAMA4_CD44	LAMA4 - CD44	LAMININ	ECM-Receptor	KEGG: hsa04512
C14	C1	LAMA4	CD44	0.00863899332721937	0	LAMA4_CD44	LAMA4 - CD44	LAMININ	ECM-Receptor	KEGG: hsa04512
C18	C1	LAMA4	CD44	0.0030229484476732	0	LAMA4_CD44	LAMA4 - CD44	LAMININ	ECM-Receptor	KEGG: hsa04512
C14	C11	LAMA4	CD44	0.0108816323928914	0	LAMA4_CD44	LAMA4 - CD44	LAMININ	ECM-Receptor	KEGG: hsa04512
C18	C11	LAMA4	CD44	0.00381329844961372	0	LAMA4_CD44	LAMA4 - CD44	LAMININ	ECM-Receptor	KEGG: hsa04512
C14	C14	LAMA4	CD44	0.00616407605180179	0	LAMA4_CD44	LAMA4 - CD44	LAMININ	ECM-Receptor	KEGG: hsa04512
C18	C14	LAMA4	CD44	0.00215343287179263	0	LAMA4_CD44	LAMA4 - CD44	LAMININ	ECM-Receptor	KEGG: hsa04512
C14	C15	LAMA4	CD44	0.00482079090679999	0	LAMA4_CD44	LAMA4 - CD44	LAMININ	ECM-Receptor	KEGG: hsa04512
C18	C15	LAMA4	CD44	0.00168267360672962	0	LAMA4_CD44	LAMA4 - CD44	LAMININ	ECM-Receptor	KEGG: hsa04512
C14	C17	LAMA4	CD44	0.0298724613796223	0	LAMA4_CD44	LAMA4 - CD44	LAMININ	ECM-Receptor	KEGG: hsa04512
C18	C17	LAMA4	CD44	0.0106005431052557	0	LAMA4_CD44	LAMA4 - CD44	LAMININ	ECM-Receptor	KEGG: hsa04512
C14	C19	LAMA4	CD44	0.00600188655105238	0	LAMA4_CD44	LAMA4 - CD44	LAMININ	ECM-Receptor	KEGG: hsa04512
C18	C19	LAMA4	CD44	0.00209654901280074	0	LAMA4_CD44	LAMA4 - CD44	LAMININ	ECM-Receptor	KEGG: hsa04512
C14	C2	LAMA4	CD44	0.0241571140622594	0	LAMA4_CD44	LAMA4 - CD44	LAMININ	ECM-Receptor	KEGG: hsa04512
C18	C2	LAMA4	CD44	0.00853993663026751	0	LAMA4_CD44	LAMA4 - CD44	LAMININ	ECM-Receptor	KEGG: hsa04512
C14	C3	LAMA4	CD44	0.00636968008665499	0	LAMA4_CD44	LAMA4 - CD44	LAMININ	ECM-Receptor	KEGG: hsa04512
C18	C3	LAMA4	CD44	0.00222556064457702	0	LAMA4_CD44	LAMA4 - CD44	LAMININ	ECM-Receptor	KEGG: hsa04512
C14	C4	LAMA4	CD44	0.0166114698609299	0	LAMA4_CD44	LAMA4 - CD44	LAMININ	ECM-Receptor	KEGG: hsa04512
C18	C4	LAMA4	CD44	0.00584321783307614	0	LAMA4_CD44	LAMA4 - CD44	LAMININ	ECM-Receptor	KEGG: hsa04512
C14	C5	LAMA4	CD44	0.0322977911302793	0	LAMA4_CD44	LAMA4 - CD44	LAMININ	ECM-Receptor	KEGG: hsa04512
C18	C5	LAMA4	CD44	0.0114797108726381	0	LAMA4_CD44	LAMA4 - CD44	LAMININ	ECM-Receptor	KEGG: hsa04512
C14	C6	LAMA4	CD44	0.00593970260383039	0	LAMA4_CD44	LAMA4 - CD44	LAMININ	ECM-Receptor	KEGG: hsa04512
C18	C6	LAMA4	CD44	0.0020747427716809	0	LAMA4_CD44	LAMA4 - CD44	LAMININ	ECM-Receptor	KEGG: hsa04512
C14	C7	LAMA4	CD44	0.00879189390751427	0	LAMA4_CD44	LAMA4 - CD44	LAMININ	ECM-Receptor	KEGG: hsa04512
C18	C7	LAMA4	CD44	0.00307675976344691	0	LAMA4_CD44	LAMA4 - CD44	LAMININ	ECM-Receptor	KEGG: hsa04512
C14	C8	LAMA4	CD44	0.0235469328025943	0	LAMA4_CD44	LAMA4 - CD44	LAMININ	ECM-Receptor	KEGG: hsa04512
C18	C8	LAMA4	CD44	0.00832086392787719	0	LAMA4_CD44	LAMA4 - CD44	LAMININ	ECM-Receptor	KEGG: hsa04512
C14	C9	LAMA4	CD44	0.00904109894074327	0	LAMA4_CD44	LAMA4 - CD44	LAMININ	ECM-Receptor	KEGG: hsa04512
C18	C9	LAMA4	CD44	0.00316448727626957	0	LAMA4_CD44	LAMA4 - CD44	LAMININ	ECM-Receptor	KEGG: hsa04512
C0	C0	LAMB1	CD44	0.00130738145163338	0	LAMB1_CD44	LAMB1 - CD44	LAMININ	ECM-Receptor	KEGG: hsa04512
C18	C0	LAMB1	CD44	0.00277821031896961	0	LAMB1_CD44	LAMB1 - CD44	LAMININ	ECM-Receptor	KEGG: hsa04512
C4	C0	LAMB1	CD44	0.00114988990619503	0	LAMB1_CD44	LAMB1 - CD44	LAMININ	ECM-Receptor	KEGG: hsa04512
C0	C1	LAMB1	CD44	0.000797575207588732	0	LAMB1_CD44	LAMB1 - CD44	LAMININ	ECM-Receptor	KEGG: hsa04512
C18	C1	LAMB1	CD44	0.00169583631144583	0	LAMB1_CD44	LAMB1 - CD44	LAMININ	ECM-Receptor	KEGG: hsa04512
C4	C1	LAMB1	CD44	0.000701453493883916	0	LAMB1_CD44	LAMB1 - CD44	LAMININ	ECM-Receptor	KEGG: hsa04512
C0	C11	LAMB1	CD44	0.00100668877156385	0	LAMB1_CD44	LAMB1 - CD44	LAMININ	ECM-Receptor	KEGG: hsa04512
C18	C11	LAMB1	CD44	0.00213995754815332	0	LAMB1_CD44	LAMB1 - CD44	LAMININ	ECM-Receptor	KEGG: hsa04512
C4	C11	LAMB1	CD44	0.000885387559890476	0	LAMB1_CD44	LAMB1 - CD44	LAMININ	ECM-Receptor	KEGG: hsa04512
C0	C14	LAMB1	CD44	0.000567797526745645	0	LAMB1_CD44	LAMB1 - CD44	LAMININ	ECM-Receptor	KEGG: hsa04512
C18	C14	LAMB1	CD44	0.00120758656924908	0	LAMB1_CD44	LAMB1 - CD44	LAMININ	ECM-Receptor	KEGG: hsa04512
C4	C14	LAMB1	CD44	0.000499354189188619	0	LAMB1_CD44	LAMB1 - CD44	LAMININ	ECM-Receptor	KEGG: hsa04512
C0	C15	LAMB1	CD44	0.000443517949953774	0	LAMB1_CD44	LAMB1 - CD44	LAMININ	ECM-Receptor	KEGG: hsa04512
C18	C15	LAMB1	CD44	0.000943402092167677	0	LAMB1_CD44	LAMB1 - CD44	LAMININ	ECM-Receptor	KEGG: hsa04512
C4	C15	LAMB1	CD44	0.000390049650038748	0	LAMB1_CD44	LAMB1 - CD44	LAMININ	ECM-Receptor	KEGG: hsa04512
C0	C17	LAMB1	CD44	0.00281258608822391	0	LAMB1_CD44	LAMB1 - CD44	LAMININ	ECM-Receptor	KEGG: hsa04512
C18	C17	LAMB1	CD44	0.00596668154043322	0	LAMB1_CD44	LAMB1 - CD44	LAMININ	ECM-Receptor	KEGG: hsa04512
C4	C17	LAMB1	CD44	0.00247422177248877	0	LAMB1_CD44	LAMB1 - CD44	LAMININ	ECM-Receptor	KEGG: hsa04512
C0	C19	LAMB1	CD44	0.000552775706835503	0	LAMB1_CD44	LAMB1 - CD44	LAMININ	ECM-Receptor	KEGG: hsa04512
C18	C19	LAMB1	CD44	0.00117565821154224	0	LAMB1_CD44	LAMB1 - CD44	LAMININ	ECM-Receptor	KEGG: hsa04512
C4	C19	LAMB1	CD44	0.000486142245747603	0	LAMB1_CD44	LAMB1 - CD44	LAMININ	ECM-Receptor	KEGG: hsa04512
C0	C2	LAMB1	CD44	0.00226239457855205	0	LAMB1_CD44	LAMB1 - CD44	LAMININ	ECM-Receptor	KEGG: hsa04512
C18	C2	LAMB1	CD44	0.00480246472109958	0	LAMB1_CD44	LAMB1 - CD44	LAMININ	ECM-Receptor	KEGG: hsa04512
C4	C2	LAMB1	CD44	0.00199008820301472	0	LAMB1_CD44	LAMB1 - CD44	LAMININ	ECM-Receptor	KEGG: hsa04512
C0	C3	LAMB1	CD44	0.000586846754176759	0	LAMB1_CD44	LAMB1 - CD44	LAMININ	ECM-Receptor	KEGG: hsa04512
C18	C3	LAMB1	CD44	0.00124807348685009	0	LAMB1_CD44	LAMB1 - CD44	LAMININ	ECM-Receptor	KEGG: hsa04512
C4	C3	LAMB1	CD44	0.000516108374177197	0	LAMB1_CD44	LAMB1 - CD44	LAMININ	ECM-Receptor	KEGG: hsa04512
C0	C4	LAMB1	CD44	0.00154489272243541	0	LAMB1_CD44	LAMB1 - CD44	LAMININ	ECM-Receptor	KEGG: hsa04512
C18	C4	LAMB1	CD44	0.00328204813623546	0	LAMB1_CD44	LAMB1 - CD44	LAMININ	ECM-Receptor	KEGG: hsa04512
C4	C4	LAMB1	CD44	0.00135882870326172	0	LAMB1_CD44	LAMB1 - CD44	LAMININ	ECM-Receptor	KEGG: hsa04512
C0	C5	LAMB1	CD44	0.00304784072722776	0	LAMB1_CD44	LAMB1 - CD44	LAMININ	ECM-Receptor	KEGG: hsa04512
C18	C5	LAMB1	CD44	0.00646404571592453	0	LAMB1_CD44	LAMB1 - CD44	LAMININ	ECM-Receptor	KEGG: hsa04512
C4	C5	LAMB1	CD44	0.00268125052322849	0	LAMB1_CD44	LAMB1 - CD44	LAMININ	ECM-Receptor	KEGG: hsa04512
C0	C6	LAMB1	CD44	0.000547017475713314	0	LAMB1_CD44	LAMB1 - CD44	LAMININ	ECM-Receptor	KEGG: hsa04512
C18	C6	LAMB1	CD44	0.00116341900407602	0	LAMB1_CD44	LAMB1 - CD44	LAMININ	ECM-Receptor	KEGG: hsa04512
C4	C6	LAMB1	CD44	0.000481077797252662	0	LAMB1_CD44	LAMB1 - CD44	LAMININ	ECM-Receptor	KEGG: hsa04512
C0	C7	LAMB1	CD44	0.000811805049984178	0	LAMB1_CD44	LAMB1 - CD44	LAMININ	ECM-Receptor	KEGG: hsa04512
C18	C7	LAMB1	CD44	0.00172606468720865	0	LAMB1_CD44	LAMB1 - CD44	LAMININ	ECM-Receptor	KEGG: hsa04512
C4	C7	LAMB1	CD44	0.000713969617649565	0	LAMB1_CD44	LAMB1 - CD44	LAMININ	ECM-Receptor	KEGG: hsa04512
C0	C8	LAMB1	CD44	0.0022039999969203	0	LAMB1_CD44	LAMB1 - CD44	LAMININ	ECM-Receptor	KEGG: hsa04512
C18	C8	LAMB1	CD44	0.00467881593074813	0	LAMB1_CD44	LAMB1 - CD44	LAMININ	ECM-Receptor	KEGG: hsa04512
C4	C8	LAMB1	CD44	0.001938708453941	0	LAMB1_CD44	LAMB1 - CD44	LAMININ	ECM-Receptor	KEGG: hsa04512
C0	C9	LAMB1	CD44	0.000835006102462295	0	LAMB1_CD44	LAMB1 - CD44	LAMININ	ECM-Receptor	KEGG: hsa04512
C18	C9	LAMB1	CD44	0.00177534847582472	0	LAMB1_CD44	LAMB1 - CD44	LAMININ	ECM-Receptor	KEGG: hsa04512
C4	C9	LAMB1	CD44	0.000734376629002875	0	LAMB1_CD44	LAMB1 - CD44	LAMININ	ECM-Receptor	KEGG: hsa04512
C14	C0	LAMB2	CD44	0.0112329955120226	0	LAMB2_CD44	LAMB2 - CD44	LAMININ	ECM-Receptor	KEGG: hsa04512
C18	C0	LAMB2	CD44	0.00482945711990261	0	LAMB2_CD44	LAMB2 - CD44	LAMININ	ECM-Receptor	KEGG: hsa04512
C14	C1	LAMB2	CD44	0.00687941156919773	0	LAMB2_CD44	LAMB2 - CD44	LAMININ	ECM-Receptor	KEGG: hsa04512
C18	C1	LAMB2	CD44	0.00295029401912288	0	LAMB2_CD44	LAMB2 - CD44	LAMININ	ECM-Receptor	KEGG: hsa04512
C14	C11	LAMB2	CD44	0.00866926653422222	0	LAMB2_CD44	LAMB2 - CD44	LAMININ	ECM-Receptor	KEGG: hsa04512
C18	C11	LAMB2	CD44	0.00372171942787983	0	LAMB2_CD44	LAMB2 - CD44	LAMININ	ECM-Receptor	KEGG: hsa04512
C14	C14	LAMB2	CD44	0.00490608838192874	0	LAMB2_CD44	LAMB2 - CD44	LAMININ	ECM-Receptor	KEGG: hsa04512
C18	C14	LAMB2	CD44	0.00210163258182084	0	LAMB2_CD44	LAMB2 - CD44	LAMININ	ECM-Receptor	KEGG: hsa04512
C14	C15	LAMB2	CD44	0.00383588778521148	0	LAMB2_CD44	LAMB2 - CD44	LAMININ	ECM-Receptor	KEGG: hsa04512
C18	C15	LAMB2	CD44	0.00164217867716266	0	LAMB2_CD44	LAMB2 - CD44	LAMININ	ECM-Receptor	KEGG: hsa04512
C14	C17	LAMB2	CD44	0.0238922976437077	0	LAMB2_CD44	LAMB2 - CD44	LAMININ	ECM-Receptor	KEGG: hsa04512
C18	C17	LAMB2	CD44	0.0103476567983107	0	LAMB2_CD44	LAMB2 - CD44	LAMININ	ECM-Receptor	KEGG: hsa04512
C14	C19	LAMB2	CD44	0.00477684002521558	0	LAMB2_CD44	LAMB2 - CD44	LAMININ	ECM-Receptor	KEGG: hsa04512
C18	C19	LAMB2	CD44	0.00204611424405636	0	LAMB2_CD44	LAMB2 - CD44	LAMININ	ECM-Receptor	KEGG: hsa04512
C14	C2	LAMB2	CD44	0.0192983446897013	0	LAMB2_CD44	LAMB2 - CD44	LAMININ	ECM-Receptor	KEGG: hsa04512
C18	C2	LAMB2	CD44	0.00833579394347844	0	LAMB2_CD44	LAMB2 - CD44	LAMININ	ECM-Receptor	KEGG: hsa04512
C14	C3	LAMB2	CD44	0.00506994603383018	0	LAMB2_CD44	LAMB2 - CD44	LAMININ	ECM-Receptor	KEGG: hsa04512
C18	C3	LAMB2	CD44	0.00217202911567984	0	LAMB2_CD44	LAMB2 - CD44	LAMININ	ECM-Receptor	KEGG: hsa04512
C14	C4	LAMB2	CD44	0.0132497646433315	0	LAMB2_CD44	LAMB2 - CD44	LAMININ	ECM-Receptor	KEGG: hsa04512
C18	C4	LAMB2	CD44	0.00570316797494815	0	LAMB2_CD44	LAMB2 - CD44	LAMININ	ECM-Receptor	KEGG: hsa04512
C14	C5	LAMB2	CD44	0.0258450358244594	0	LAMB2_CD44	LAMB2 - CD44	LAMININ	ECM-Receptor	KEGG: hsa04512
C18	C5	LAMB2	CD44	0.0112060887080976	0	LAMB2_CD44	LAMB2 - CD44	LAMININ	ECM-Receptor	KEGG: hsa04512
C14	C6	LAMB2	CD44	0.00472728809577681	0	LAMB2_CD44	LAMB2 - CD44	LAMININ	ECM-Receptor	KEGG: hsa04512
C18	C6	LAMB2	CD44	0.00202483151140104	0	LAMB2_CD44	LAMB2 - CD44	LAMININ	ECM-Receptor	KEGG: hsa04512
C14	C7	LAMB2	CD44	0.00700138944985707	0	LAMB2_CD44	LAMB2 - CD44	LAMININ	ECM-Receptor	KEGG: hsa04512
C18	C7	LAMB2	CD44	0.00300281591333765	0	LAMB2_CD44	LAMB2 - CD44	LAMININ	ECM-Receptor	KEGG: hsa04512
C14	C8	LAMB2	CD44	0.0188085249686647	0	LAMB2_CD44	LAMB2 - CD44	LAMININ	ECM-Receptor	KEGG: hsa04512
C18	C8	LAMB2	CD44	0.00812191515929802	0	LAMB2_CD44	LAMB2 - CD44	LAMININ	ECM-Receptor	KEGG: hsa04512
C14	C9	LAMB2	CD44	0.00720021154207256	0	LAMB2_CD44	LAMB2 - CD44	LAMININ	ECM-Receptor	KEGG: hsa04512
C18	C9	LAMB2	CD44	0.00308844160012204	0	LAMB2_CD44	LAMB2 - CD44	LAMININ	ECM-Receptor	KEGG: hsa04512
C0	C0	LAMB3	CD44	0.00219490528386961	0	LAMB3_CD44	LAMB3 - CD44	LAMININ	ECM-Receptor	KEGG: hsa04512
C13	C0	LAMB3	CD44	0.0121000725137948	0	LAMB3_CD44	LAMB3 - CD44	LAMININ	ECM-Receptor	KEGG: hsa04512
C4	C0	LAMB3	CD44	0.00123812067732201	0	LAMB3_CD44	LAMB3 - CD44	LAMININ	ECM-Receptor	KEGG: hsa04512
C6	C0	LAMB3	CD44	0.00241059063303258	0	LAMB3_CD44	LAMB3 - CD44	LAMININ	ECM-Receptor	KEGG: hsa04512
C0	C1	LAMB3	CD44	0.00133947815755787	0	LAMB3_CD44	LAMB3 - CD44	LAMININ	ECM-Receptor	KEGG: hsa04512
C13	C1	LAMB3	CD44	0.00741295407448123	0	LAMB3_CD44	LAMB3 - CD44	LAMININ	ECM-Receptor	KEGG: hsa04512
C4	C1	LAMB3	CD44	0.000755301867485197	0	LAMB3_CD44	LAMB3 - CD44	LAMININ	ECM-Receptor	KEGG: hsa04512
C6	C1	LAMB3	CD44	0.00147122774120504	0	LAMB3_CD44	LAMB3 - CD44	LAMININ	ECM-Receptor	KEGG: hsa04512
C0	C11	LAMB3	CD44	0.00169043106761998	0	LAMB3_CD44	LAMB3 - CD44	LAMININ	ECM-Receptor	KEGG: hsa04512
C13	C11	LAMB3	CD44	0.00934031822043587	0	LAMB3_CD44	LAMB3 - CD44	LAMININ	ECM-Receptor	KEGG: hsa04512
C4	C11	LAMB3	CD44	0.000953342501259636	0	LAMB3_CD44	LAMB3 - CD44	LAMININ	ECM-Receptor	KEGG: hsa04512
C6	C11	LAMB3	CD44	0.00185663581385044	0	LAMB3_CD44	LAMB3 - CD44	LAMININ	ECM-Receptor	KEGG: hsa04512
C0	C14	LAMB3	CD44	0.00095372979038444	0	LAMB3_CD44	LAMB3 - CD44	LAMININ	ECM-Receptor	KEGG: hsa04512
C13	C14	LAMB3	CD44	0.0052874018231295	0	LAMB3_CD44	LAMB3 - CD44	LAMININ	ECM-Receptor	KEGG: hsa04512
C4	C14	LAMB3	CD44	0.000537696384187127	0	LAMB3_CD44	LAMB3 - CD44	LAMININ	ECM-Receptor	KEGG: hsa04512
C6	C14	LAMB3	CD44	0.00104757739340015	0	LAMB3_CD44	LAMB3 - CD44	LAMININ	ECM-Receptor	KEGG: hsa04512
C0	C15	LAMB3	CD44	0.0007450402943922	0	LAMB3_CD44	LAMB3 - CD44	LAMININ	ECM-Receptor	KEGG: hsa04512
C13	C15	LAMB3	CD44	0.00413436815007762	0	LAMB3_CD44	LAMB3 - CD44	LAMININ	ECM-Receptor	KEGG: hsa04512
C4	C15	LAMB3	CD44	0.000420002579572218	0	LAMB3_CD44	LAMB3 - CD44	LAMININ	ECM-Receptor	KEGG: hsa04512
C6	C15	LAMB3	CD44	0.000818369542948266	0	LAMB3_CD44	LAMB3 - CD44	LAMININ	ECM-Receptor	KEGG: hsa04512
C0	C17	LAMB3	CD44	0.00471710089712793	0	LAMB3_CD44	LAMB3 - CD44	LAMININ	ECM-Receptor	KEGG: hsa04512
C13	C17	LAMB3	CD44	0.025711138839147	0	LAMB3_CD44	LAMB3 - CD44	LAMININ	ECM-Receptor	KEGG: hsa04512
C4	C17	LAMB3	CD44	0.00266379720852944	0	LAMB3_CD44	LAMB3 - CD44	LAMININ	ECM-Receptor	KEGG: hsa04512
C6	C17	LAMB3	CD44	0.00517934671504823	0	LAMB3_CD44	LAMB3 - CD44	LAMININ	ECM-Receptor	KEGG: hsa04512
C0	C19	LAMB3	CD44	0.000928507117706993	0	LAMB3_CD44	LAMB3 - CD44	LAMININ	ECM-Receptor	KEGG: hsa04512
C13	C19	LAMB3	CD44	0.00514815993219605	0	LAMB3_CD44	LAMB3 - CD44	LAMININ	ECM-Receptor	KEGG: hsa04512
C4	C19	LAMB3	CD44	0.000523470511929302	0	LAMB3_CD44	LAMB3 - CD44	LAMININ	ECM-Receptor	KEGG: hsa04512
C6	C19	LAMB3	CD44	0.00101987532775665	0	LAMB3_CD44	LAMB3 - CD44	LAMININ	ECM-Receptor	KEGG: hsa04512
C0	C2	LAMB3	CD44	0.00379577078529692	0	LAMB3_CD44	LAMB3 - CD44	LAMININ	ECM-Receptor	KEGG: hsa04512
C13	C2	LAMB3	CD44	0.0207749068050436	0	LAMB3_CD44	LAMB3 - CD44	LAMININ	ECM-Receptor	KEGG: hsa04512
C4	C2	LAMB3	CD44	0.00214264889210368	0	LAMB3_CD44	LAMB3 - CD44	LAMININ	ECM-Receptor	KEGG: hsa04512
C6	C2	LAMB3	CD44	0.00416811022462733	0	LAMB3_CD44	LAMB3 - CD44	LAMININ	ECM-Receptor	KEGG: hsa04512
C0	C3	LAMB3	CD44	0.000985714017203679	0	LAMB3_CD44	LAMB3 - CD44	LAMININ	ECM-Receptor	KEGG: hsa04512
C13	C3	LAMB3	CD44	0.00546392497245751	0	LAMB3_CD44	LAMB3 - CD44	LAMININ	ECM-Receptor	KEGG: hsa04512
C4	C3	LAMB3	CD44	0.000555736299951044	0	LAMB3_CD44	LAMB3 - CD44	LAMININ	ECM-Receptor	KEGG: hsa04512
C6	C3	LAMB3	CD44	0.00108270547716263	0	LAMB3_CD44	LAMB3 - CD44	LAMININ	ECM-Receptor	KEGG: hsa04512
C0	C4	LAMB3	CD44	0.00259323385225333	0	LAMB3_CD44	LAMB3 - CD44	LAMININ	ECM-Receptor	KEGG: hsa04512
C13	C4	LAMB3	CD44	0.0142702696685105	0	LAMB3_CD44	LAMB3 - CD44	LAMININ	ECM-Receptor	KEGG: hsa04512
C4	C4	LAMB3	CD44	0.00146306781451443	0	LAMB3_CD44	LAMB3 - CD44	LAMININ	ECM-Receptor	KEGG: hsa04512
C6	C4	LAMB3	CD44	0.00284794977874261	0	LAMB3_CD44	LAMB3 - CD44	LAMININ	ECM-Receptor	KEGG: hsa04512
C0	C5	LAMB3	CD44	0.00511083942971127	0	LAMB3_CD44	LAMB3 - CD44	LAMININ	ECM-Receptor	KEGG: hsa04512
C13	C5	LAMB3	CD44	0.0278082974459264	0	LAMB3_CD44	LAMB3 - CD44	LAMININ	ECM-Receptor	KEGG: hsa04512
C4	C5	LAMB3	CD44	0.00288664264612547	0	LAMB3_CD44	LAMB3 - CD44	LAMININ	ECM-Receptor	KEGG: hsa04512
C6	C5	LAMB3	CD44	0.00561145157622444	0	LAMB3_CD44	LAMB3 - CD44	LAMININ	ECM-Receptor	KEGG: hsa04512
C0	C6	LAMB3	CD44	0.000918838513487853	0	LAMB3_CD44	LAMB3 - CD44	LAMININ	ECM-Receptor	KEGG: hsa04512
C13	C6	LAMB3	CD44	0.00509477588238803	0	LAMB3_CD44	LAMB3 - CD44	LAMININ	ECM-Receptor	KEGG: hsa04512
C4	C6	LAMB3	CD44	0.000518017393028058	0	LAMB3_CD44	LAMB3 - CD44	LAMININ	ECM-Receptor	KEGG: hsa04512
C6	C6	LAMB3	CD44	0.00100925626162325	0	LAMB3_CD44	LAMB3 - CD44	LAMININ	ECM-Receptor	KEGG: hsa04512
C0	C7	LAMB3	CD44	0.00136336310451259	0	LAMB3_CD44	LAMB3 - CD44	LAMININ	ECM-Receptor	KEGG: hsa04512
C13	C7	LAMB3	CD44	0.00754432025747223	0	LAMB3_CD44	LAMB3 - CD44	LAMININ	ECM-Receptor	KEGG: hsa04512
C4	C7	LAMB3	CD44	0.000768778075440525	0	LAMB3_CD44	LAMB3 - CD44	LAMININ	ECM-Receptor	KEGG: hsa04512
C6	C7	LAMB3	CD44	0.00149745846231713	0	LAMB3_CD44	LAMB3 - CD44	LAMININ	ECM-Receptor	KEGG: hsa04512
C0	C8	LAMB3	CD44	0.00369794497671423	0	LAMB3_CD44	LAMB3 - CD44	LAMININ	ECM-Receptor	KEGG: hsa04512
C13	C8	LAMB3	CD44	0.0202483836025297	0	LAMB3_CD44	LAMB3 - CD44	LAMININ	ECM-Receptor	KEGG: hsa04512
C4	C8	LAMB3	CD44	0.00208733859582109	0	LAMB3_CD44	LAMB3 - CD44	LAMININ	ECM-Receptor	KEGG: hsa04512
C6	C8	LAMB3	CD44	0.00406072748133699	0	LAMB3_CD44	LAMB3 - CD44	LAMININ	ECM-Receptor	KEGG: hsa04512
C0	C9	LAMB3	CD44	0.00140230533508441	0	LAMB3_CD44	LAMB3 - CD44	LAMININ	ECM-Receptor	KEGG: hsa04512
C13	C9	LAMB3	CD44	0.00775843977563119	0	LAMB3_CD44	LAMB3 - CD44	LAMININ	ECM-Receptor	KEGG: hsa04512
C4	C9	LAMB3	CD44	0.000790750407957169	0	LAMB3_CD44	LAMB3 - CD44	LAMININ	ECM-Receptor	KEGG: hsa04512
C6	C9	LAMB3	CD44	0.0015402249993647	0	LAMB3_CD44	LAMB3 - CD44	LAMININ	ECM-Receptor	KEGG: hsa04512
C14	C0	LAMC1	CD44	0.0112929151710492	0	LAMC1_CD44	LAMC1 - CD44	LAMININ	ECM-Receptor	KEGG: hsa04512
C18	C0	LAMC1	CD44	0.00420565510143845	0	LAMC1_CD44	LAMC1 - CD44	LAMININ	ECM-Receptor	KEGG: hsa04512
C14	C1	LAMC1	CD44	0.00691627054477701	0	LAMC1_CD44	LAMC1 - CD44	LAMININ	ECM-Receptor	KEGG: hsa04512
C18	C1	LAMC1	CD44	0.00256858963761501	0	LAMC1_CD44	LAMC1 - CD44	LAMININ	ECM-Receptor	KEGG: hsa04512
C14	C11	LAMC1	CD44	0.00871563115534376	0	LAMC1_CD44	LAMC1 - CD44	LAMININ	ECM-Receptor	KEGG: hsa04512
C18	C11	LAMC1	CD44	0.00324053362618729	0	LAMC1_CD44	LAMC1 - CD44	LAMININ	ECM-Receptor	KEGG: hsa04512
C14	C14	LAMC1	CD44	0.00493242706418968	0	LAMC1_CD44	LAMC1 - CD44	LAMININ	ECM-Receptor	KEGG: hsa04512
C18	C14	LAMC1	CD44	0.00182952520349883	0	LAMC1_CD44	LAMC1 - CD44	LAMININ	ECM-Receptor	KEGG: hsa04512
C14	C15	LAMC1	CD44	0.00385650328650192	0	LAMC1_CD44	LAMC1 - CD44	LAMININ	ECM-Receptor	KEGG: hsa04512
C18	C15	LAMC1	CD44	0.00142947355032409	0	LAMC1_CD44	LAMC1 - CD44	LAMININ	ECM-Receptor	KEGG: hsa04512
C14	C17	LAMC1	CD44	0.0240181049256541	0	LAMC1_CD44	LAMC1 - CD44	LAMININ	ECM-Receptor	KEGG: hsa04512
C18	C17	LAMC1	CD44	0.00901754916627436	0	LAMC1_CD44	LAMC1 - CD44	LAMININ	ECM-Receptor	KEGG: hsa04512
C14	C19	LAMC1	CD44	0.00480248817731249	0	LAMC1_CD44	LAMC1 - CD44	LAMININ	ECM-Receptor	KEGG: hsa04512
C18	C19	LAMC1	CD44	0.00178118223243178	0	LAMC1_CD44	LAMC1 - CD44	LAMININ	ECM-Receptor	KEGG: hsa04512
C14	C2	LAMC1	CD44	0.0194004428351964	0	LAMC1_CD44	LAMC1 - CD44	LAMININ	ECM-Receptor	KEGG: hsa04512
C18	C2	LAMC1	CD44	0.00726239726124648	0	LAMC1_CD44	LAMC1 - CD44	LAMININ	ECM-Receptor	KEGG: hsa04512
C14	C3	LAMC1	CD44	0.00509715989149405	0	LAMC1_CD44	LAMC1 - CD44	LAMININ	ECM-Receptor	KEGG: hsa04512
C18	C3	LAMC1	CD44	0.0018908244666805	0	LAMC1_CD44	LAMC1 - CD44	LAMININ	ECM-Receptor	KEGG: hsa04512
C14	C4	LAMC1	CD44	0.0133202973353663	0	LAMC1_CD44	LAMC1 - CD44	LAMININ	ECM-Receptor	KEGG: hsa04512
C18	C4	LAMC1	CD44	0.00496707542868194	0	LAMC1_CD44	LAMC1 - CD44	LAMININ	ECM-Receptor	KEGG: hsa04512
C14	C5	LAMC1	CD44	0.0259808517617136	0	LAMC1_CD44	LAMC1 - CD44	LAMININ	ECM-Receptor	KEGG: hsa04512
C18	C5	LAMC1	CD44	0.00976672556612606	0	LAMC1_CD44	LAMC1 - CD44	LAMININ	ECM-Receptor	KEGG: hsa04512
C14	C6	LAMC1	CD44	0.00475267146065433	0	LAMC1_CD44	LAMC1 - CD44	LAMININ	ECM-Receptor	KEGG: hsa04512
C18	C6	LAMC1	CD44	0.00176265033255649	0	LAMC1_CD44	LAMC1 - CD44	LAMININ	ECM-Receptor	KEGG: hsa04512
C14	C7	LAMC1	CD44	0.00703889733468111	0	LAMC1_CD44	LAMC1 - CD44	LAMININ	ECM-Receptor	KEGG: hsa04512
C18	C7	LAMC1	CD44	0.00261433414958098	0	LAMC1_CD44	LAMC1 - CD44	LAMININ	ECM-Receptor	KEGG: hsa04512
C14	C8	LAMC1	CD44	0.0189080816790594	0	LAMC1_CD44	LAMC1 - CD44	LAMININ	ECM-Receptor	KEGG: hsa04512
C18	C8	LAMC1	CD44	0.00707586304317615	0	LAMC1_CD44	LAMC1 - CD44	LAMININ	ECM-Receptor	KEGG: hsa04512
C14	C9	LAMC1	CD44	0.00723877679317302	0	LAMC1_CD44	LAMC1 - CD44	LAMININ	ECM-Receptor	KEGG: hsa04512
C18	C9	LAMC1	CD44	0.00268891210471306	0	LAMC1_CD44	LAMC1 - CD44	LAMININ	ECM-Receptor	KEGG: hsa04512
C14	C0	COL1A1	SDC1	0.0356925895463781	0	COL1A1_SDC1	COL1A1 - SDC1	COLLAGEN	ECM-Receptor	KEGG: hsa04512
C14	C11	COL1A1	SDC1	0.0355213142966279	0	COL1A1_SDC1	COL1A1 - SDC1	COLLAGEN	ECM-Receptor	KEGG: hsa04512
C14	C13	COL1A1	SDC1	0.0138489415343634	0	COL1A1_SDC1	COL1A1 - SDC1	COLLAGEN	ECM-Receptor	KEGG: hsa04512
C14	C4	COL1A1	SDC1	0.0459034790203236	0	COL1A1_SDC1	COL1A1 - SDC1	COLLAGEN	ECM-Receptor	KEGG: hsa04512
C14	C6	COL1A1	SDC1	0.0123109869391328	0	COL1A1_SDC1	COL1A1 - SDC1	COLLAGEN	ECM-Receptor	KEGG: hsa04512
C14	C0	COL1A2	SDC1	0.0442604138865651	0	COL1A2_SDC1	COL1A2 - SDC1	COLLAGEN	ECM-Receptor	KEGG: hsa04512
C14	C11	COL1A2	SDC1	0.0440499029760882	0	COL1A2_SDC1	COL1A2 - SDC1	COLLAGEN	ECM-Receptor	KEGG: hsa04512
C14	C13	COL1A2	SDC1	0.0172672004453548	0	COL1A2_SDC1	COL1A2 - SDC1	COLLAGEN	ECM-Receptor	KEGG: hsa04512
C14	C4	COL1A2	SDC1	0.0567780571780505	0	COL1A2_SDC1	COL1A2 - SDC1	COLLAGEN	ECM-Receptor	KEGG: hsa04512
C14	C6	COL1A2	SDC1	0.0153555517862041	0	COL1A2_SDC1	COL1A2 - SDC1	COLLAGEN	ECM-Receptor	KEGG: hsa04512
C18	C0	COL4A1	SDC1	0.00362940792750661	0	COL4A1_SDC1	COL4A1 - SDC1	COLLAGEN	ECM-Receptor	KEGG: hsa04512
C18	C11	COL4A1	SDC1	0.00361141555458732	0	COL4A1_SDC1	COL4A1 - SDC1	COLLAGEN	ECM-Receptor	KEGG: hsa04512
C18	C13	COL4A1	SDC1	0.0013801480021179	0	COL4A1_SDC1	COL4A1 - SDC1	COLLAGEN	ECM-Receptor	KEGG: hsa04512
C18	C4	COL4A1	SDC1	0.0047125302968731	0	COL4A1_SDC1	COL4A1 - SDC1	COLLAGEN	ECM-Receptor	KEGG: hsa04512
C18	C6	COL4A1	SDC1	0.00122515932750372	0	COL4A1_SDC1	COL4A1 - SDC1	COLLAGEN	ECM-Receptor	KEGG: hsa04512
C18	C0	COL4A2	SDC1	0.00297298917979097	0	COL4A2_SDC1	COL4A2 - SDC1	COLLAGEN	ECM-Receptor	KEGG: hsa04512
C18	C11	COL4A2	SDC1	0.00295824126587651	0	COL4A2_SDC1	COL4A2 - SDC1	COLLAGEN	ECM-Receptor	KEGG: hsa04512
C18	C13	COL4A2	SDC1	0.00113007151020329	0	COL4A2_SDC1	COL4A2 - SDC1	COLLAGEN	ECM-Receptor	KEGG: hsa04512
C18	C4	COL4A2	SDC1	0.00386097593463985	0	COL4A2_SDC1	COL4A2 - SDC1	COLLAGEN	ECM-Receptor	KEGG: hsa04512
C18	C6	COL4A2	SDC1	0.0010031378627274	0	COL4A2_SDC1	COL4A2 - SDC1	COLLAGEN	ECM-Receptor	KEGG: hsa04512
C14	C0	COL6A1	SDC1	0.0262165134760913	0	COL6A1_SDC1	COL6A1 - SDC1	COLLAGEN	ECM-Receptor	KEGG: hsa04512
C14	C11	COL6A1	SDC1	0.0260894800799553	0	COL6A1_SDC1	COL6A1 - SDC1	COLLAGEN	ECM-Receptor	KEGG: hsa04512
C14	C13	COL6A1	SDC1	0.0101113572197197	0	COL6A1_SDC1	COL6A1 - SDC1	COLLAGEN	ECM-Receptor	KEGG: hsa04512
C14	C4	COL6A1	SDC1	0.033811551989632	0	COL6A1_SDC1	COL6A1 - SDC1	COLLAGEN	ECM-Receptor	KEGG: hsa04512
C14	C6	COL6A1	SDC1	0.0089846877449502	0	COL6A1_SDC1	COL6A1 - SDC1	COLLAGEN	ECM-Receptor	KEGG: hsa04512
C14	C0	COL6A2	SDC1	0.037130858760557	0	COL6A2_SDC1	COL6A2 - SDC1	COLLAGEN	ECM-Receptor	KEGG: hsa04512
C18	C0	COL6A2	SDC1	0.00240591507536892	0	COL6A2_SDC1	COL6A2 - SDC1	COLLAGEN	ECM-Receptor	KEGG: hsa04512
C14	C11	COL6A2	SDC1	0.0369529462787969	0	COL6A2_SDC1	COL6A2 - SDC1	COLLAGEN	ECM-Receptor	KEGG: hsa04512
C18	C11	COL6A2	SDC1	0.00239397345461166	0	COL6A2_SDC1	COL6A2 - SDC1	COLLAGEN	ECM-Receptor	KEGG: hsa04512
C14	C13	COL6A2	SDC1	0.0144201613321614	0	COL6A2_SDC1	COL6A2 - SDC1	COLLAGEN	ECM-Receptor	KEGG: hsa04512
C18	C13	COL6A2	SDC1	0.000914197014764599	0	COL6A2_SDC1	COL6A2 - SDC1	COLLAGEN	ECM-Receptor	KEGG: hsa04512
C14	C4	COL6A2	SDC1	0.0477328393968454	0	COL6A2_SDC1	COL6A2 - SDC1	COLLAGEN	ECM-Receptor	KEGG: hsa04512
C18	C4	COL6A2	SDC1	0.00312505628940911	0	COL6A2_SDC1	COL6A2 - SDC1	COLLAGEN	ECM-Receptor	KEGG: hsa04512
C14	C6	COL6A2	SDC1	0.0128195961896381	0	COL6A2_SDC1	COL6A2 - SDC1	COLLAGEN	ECM-Receptor	KEGG: hsa04512
[truncated: 1,919 more rows]
