# Supplementary material for: Single-cell and WGCNA uncover a prognostic model and potential oncogenes in colorectal cancer
Source: Biol Proced Online. 2022 Sep 19;24:13. doi: 10.1186/s12575-022-00175-x (PMC9484253; doi:10.1186/s12575-022-00175-x)
Supplement: Supplementary file 13 — Additional file 13: Supplementary Table S6. Ten genes were identified by univariate Cox analysis. [file 12575_2022_175_MOESM13_ESM.xls]

	p.value	HR	Low 95%CI	High 95%CI
PBXIP1	0.000307592809378417	1.69970842501938	1.27425749192516	2.2672095305613
MPZ	0.000583661106382128	1.65344632834958	1.24144675153424	2.2021764182427
TCF7L1	0.00072964785524278	1.76003046417507	1.26786743503681	2.44324221067669
UCHL1	0.000578963476986598	1.30585145974577	1.12172681307238	1.52019904940093
SCARA3	0.000276902270741355	1.42490738533398	1.17730480607281	1.72458402132246
INA	0.000128078995549697	1.63054573218637	1.26963011913984	2.09405821795752
ILK	0.000552778055551748	1.77765184011097	1.2825165124328	2.46394181596588
MPP2	3.01430397976888e-05	2.09230265212111	1.47914972630029	2.9596262705756
L1CAM	0.000693800910434118	1.23813860896595	1.0943736813522	1.40078954851874
FLNA	0.000133895725233791	1.37344577604027	1.16704626140514	1.61634835062293
