# Supplementary material for: Single-cell and WGCNA uncover a prognostic model and potential oncogenes in colorectal cancer
Source: Biol Proced Online. 2022 Sep 19;24:13. doi: 10.1186/s12575-022-00175-x (PMC9484253; doi:10.1186/s12575-022-00175-x)
Supplement: Supplementary file 14 — Additional file 14: Supplementary Table S7. The corresponding ssGSEA score of each sample. [file 12575_2022_175_MOESM14_ESM.xls]

TCGA-AA-3518-01	TCGA-A6-6651-01	TCGA-DM-A285-01	TCGA-AA-3495-01	TCGA-AA-A02H-01	TCGA-D5-6924-01	TCGA-AA-A00K-01	TCGA-D5-6922-01	TCGA-G4-6311-01	TCGA-QG-A5YX-01	TCGA-AA-3968-01	TCGA-D5-6920-01	TCGA-AA-A02O-01	TCGA-AA-3543-01	TCGA-AA-A02E-01	TCGA-AA-3710-01	TCGA-AA-A03J-01	TCGA-AY-4071-01	TCGA-AA-3819-01	TCGA-CA-6715-01	TCGA-D5-5537-01	TCGA-D5-6931-01	TCGA-CA-5254-01	TCGA-A6-A56B-01	TCGA-CM-6169-01	TCGA-AA-A00E-01	TCGA-CM-5863-01	TCGA-AA-A01D-01	TCGA-AA-3488-01	TCGA-CM-6167-01	TCGA-AA-3949-01	TCGA-AA-A02J-01	TCGA-AA-3862-01	TCGA-AA-3950-01	TCGA-AA-3516-01	TCGA-A6-5666-01	TCGA-4T-AA8H-01	TCGA-F4-6808-01	TCGA-AY-A8YK-01	TCGA-A6-3808-01	TCGA-A6-2671-01	TCGA-A6-6781-01	TCGA-AA-3867-01	TCGA-AA-A00U-01	TCGA-A6-6782-01	TCGA-D5-6531-01	TCGA-AA-3697-01	TCGA-D5-6532-01	TCGA-AA-3530-01	TCGA-A6-5656-01
KEGG_GLYCOLYSIS_GLUCONEOGENESIS	0.251372278745144	0.235843522134718	0.244149464599841	0.253607173128771	0.226638393086655	0.216061219792992	0.241156673239635	0.225032412784405	0.228126573249631	0.261586579905847	0.229966364014652	0.248283402507188	0.242810339650398	0.244500093367185	0.219442437694283	0.234040104104309	0.238406662149137	0.241301978710699	0.247142523086803	0.238953763828827	0.258061396822539	0.235934560222094	0.243780279588771	0.200209398239715	0.235415036451283	0.226671787315048	0.249774084534716	0.242544200978739	0.238020489054544	0.207437574920674	0.205567046929486	0.232943682141685	0.247446316658688	0.217445385300431	0.238050537712436	0.232741059543229	0.232177232959511	0.242729025048885	0.238405602104256	0.243253201506035	0.234637034419995	0.142660028112007	0.219900642820617	0.219067846280418	0.231785528372463	0.22234614456712	0.238750844304164	0.239381762986502	0.223154294810832
KEGG_CITRATE_CYCLE_TCA_CYCLE	0.404587909681394	0.377288475432351	0.406455844165415	0.415596588843562	0.391976001226305	0.385650147794258	0.400938058352722	0.390603968382522	0.384546959270962	0.437407474295047	0.37924679137213	0.414456742034206	0.364338476510673	0.396310886662489	0.379601953082469	0.383958022985988	0.365118842481118	0.39695029877258	0.396207186398402	0.387717404440143	0.391317983332241	0.392793688061693	0.384813922316168	0.356330968635814	0.374238542408437	0.37614162831012	0.389845802028146	0.416519013170283	0.38432603795479	0.369511246226944	0.385618748213279	0.397740506810777	0.416683821510658	0.391543654251478	0.380184033542608	0.405582112040664	0.404755660911073	0.399142048283126	0.397277447031174	0.391764486116281	0.374847837090715	0.224087036784971	0.385040750523123	0.39841836932177	0.393923795540826	0.380983637227266	0.391935241209916	0.412838748921551	0.396466324128402
KEGG_PENTOSE_PHOSPHATE_PATHWAY	0.325594365997588	0.293413997658251	0.327149511612448	0.331462138107468	0.296048382310341	0.296057827937038	0.311807677833234	0.310564303274407	0.317416791619403	0.33493847686001	0.296531376428381	0.308123552203734	0.313229948051886	0.318446419249923	0.296798064547744	0.300938248983786	0.302175519572478	0.312186576589104	0.307831466757384	0.330721629894576	0.305138153773207	0.305866248433673	0.320789852793655	0.294058128193384	0.311616199125317	0.306646712634869	0.301300228119071	0.315489758428056	0.318129058558984	0.269748140578249	0.280469073445582	0.323511073830708	0.302136909227627	0.294759075608683	0.328959299542478	0.331746195074335	0.284046093779403	0.329830028930433	0.314011214028897	0.304249176557544	0.316766774129887	0.164573894826997	0.29260462235521	0.299380208611438	0.304681341891305	0.319946738603673	0.320211264336668	0.329509207669345	0.287193960584537
KEGG_PENTOSE_AND_GLUCURONATE_INTERCONVERSIONS	-0.0455831664491664	-0.0236543644886002	-0.00268239218723461	-0.0212621460029036	-0.00343226875214605	-0.0400436279612422	-0.012399195275561	-0.0580456799466429	-0.00047167908591784	0.0335031890725601	-0.0265563557030457	0.0445197794594904	-0.05707455407637	-0.0343036689656591	-0.0364951292145867	-0.044861341427678	-0.017462613887464	0.0281156046857521	0.0105497688324865	0.00334394951081724	0.033588921339534	-0.024818039818633	-0.0902314776403743	-0.0860591739235951	-0.0670829944947889	-0.0235091989293826	-0.0367528066404314	-0.0344782020496974	-0.0588137333194078	-0.0681760331505486	-0.0648183973229067	-0.0243876851674308	0.0420692139458455	0.0456549784502897	0.0061801806237262	-0.0271815974575964	-0.041235437489134	0.0219878165455553	-0.0354105477402172	-0.0260174905990426	-0.0812766624417482	-0.122974281555178	0.0296796581518878	-0.0418493236139776	-0.0673751217246019	-0.0498206819762622	-0.00292600204996205	0.0036524408922304	-0.0100443905498329
KEGG_FRUCTOSE_AND_MANNOSE_METABOLISM	0.287868993690591	0.229467781112573	0.269162371164781	0.288239232039392	0.243545888267973	0.235860719613743	0.292787775770295	0.241466862041609	0.267430810472443	0.288630906436374	0.237413179941495	0.299753073221905	0.285063896134298	0.293607135579127	0.240078709985628	0.275995113417566	0.281519916824953	0.289607253205647	0.272161018249591	0.271635284037665	0.268511400287501	0.281857604935297	0.295028577381804	0.241057628196797	0.236589721523081	0.267359315663874	0.28148146135909	0.296085243340293	0.295351121018584	0.193900367406756	0.237299698577606	0.271701157286927	0.255819513647531	0.267820856127866	0.291736003473501	0.253852237603352	0.261748159763193	0.282365584293294	0.266894872348795	0.259607339938057	0.268878033957904	0.133488879451075	0.255978127798003	0.242663740742379	0.240863874011	0.248770123804755	0.283912531762002	0.262161925956097	0.231504193601824
KEGG_GALACTOSE_METABOLISM	0.237868772066181	0.223559492649523	0.186128448344872	0.221796387561358	0.203472525659078	0.218036286551681	0.228397922832229	0.191638533369743	0.202171093917375	0.212995521210754	0.202438182709324	0.250441369926837	0.229820417545331	0.234305672075328	0.163634675511437	0.234220356035402	0.229812513066616	0.226503539150403	0.205397889268325	0.220005828005952	0.209008596141413	0.227606107042794	0.199936189029039	0.17014963844852	0.199185985153496	0.242242950970104	0.204949336698682	0.220129842245379	0.21330416809661	0.175502530427257	0.211202734055401	0.213060781618256	0.216852460362294	0.221802922834184	0.24796307554092	0.206611249684564	0.196300786875195	0.225461922636117	0.21881006585035	0.226207569122989	0.218877814476191	0.0947609466425966	0.216677941753489	0.208124625616182	0.223075853809117	0.220129380344615	0.211650870602184	0.211747634890827	0.198630452976126
KEGG_ASCORBATE_AND_ALDARATE_METABOLISM	-0.0372187007575884	-0.0604069616091176	-0.036127857053006	-0.0462208751100193	-0.0223957085648435	-0.0628760584255561	-0.0102642430751843	-0.0879710988017497	-0.0267025117783698	0.0237157274733536	-0.0400117329729796	0.0397539471010615	-0.0561062545544408	-0.0360607601372341	-0.0383468949852441	-0.0509403683531256	-0.0331335482722601	-0.00554813509523302	0.00575936108821432	-0.0119865943304225	0.0543775794643758	-0.0168220227273353	-0.0681870345621271	-0.114657169057206	-0.0850742442833062	-0.0494950522931931	-0.0445091492903078	-0.0350963949103191	-0.0956811350443668	-0.0824242090433491	-0.085244726935185	-0.0474144887517097	0.0260269525658761	0.0454110795611991	0.00891833106909392	-0.0295920745770416	-0.0155821039944737	-0.0170849671443025	-0.0517571706342718	-0.0253001131505614	-0.110162317725962	-0.117680554729752	-0.0182107452098878	-0.0540658597039295	-0.0845439243846249	-0.0512223477657715	-0.0303632233212875	0.00967441290421573	-0.014666383650832
KEGG_FATTY_ACID_METABOLISM	0.246323816851628	0.225432851249104	0.233012137678403	0.259526295706525	0.234770559310152	0.21655964292737	0.260739959944919	0.214796146994793	0.226330095466255	0.278563920119468	0.241736839942456	0.270630798276399	0.233560827575673	0.241634417145527	0.216908773572476	0.237954975243455	0.220799351471921	0.229875527567511	0.266505435886317	0.246288645223622	0.277499972000717	0.251017866869355	0.2287666613449	0.179229680851015	0.210242995113308	0.227826097668635	0.248394507978119	0.234249003826788	0.231084695514623	0.21672782211736	0.234717631199048	0.233274530480898	0.269285738548273	0.232250109924273	0.237418378678222	0.259998578511371	0.262328626681361	0.229009590410566	0.243445965492008	0.26558429884806	0.215918083069334	0.129588982530747	0.245038941600259	0.228330486703832	0.246072149378536	0.209268777115549	0.226925385148503	0.258436321054598	0.260238728694202
KEGG_STEROID_BIOSYNTHESIS	0.262652525144918	0.223518205008692	0.270748515156004	0.332856387130857	0.270366359769621	0.276518484624312	0.36500887408331	0.299338492866405	0.318438139882681	0.287266280192384	0.296354006817364	0.295455604769505	0.241997343476364	0.252385157596643	0.284952088611562	0.219683540632113	0.196285038631208	0.299142852041421	0.280008919270796	0.356091034167976	0.304585945994608	0.316612853936488	0.256335785612969	0.281720907547191	0.213459786435441	0.302525356990028	0.245003805398312	0.301441182970487	0.36594231985976	0.234613410782951	0.259016682151224	0.342489227863095	0.244730998003292	0.27314947096615	0.262598186238212	0.295525037067421	0.271141625209573	0.240227085648066	0.29420443194189	0.295756372841896	0.267276224897883	0.139626379607895	0.341353620701681	0.284597844826081	0.318193956218939	0.339686999030636	0.270105868006526	0.341657799471622	0.304212302720603
KEGG_PRIMARY_BILE_ACID_BIOSYNTHESIS	-0.0104564270252847	-0.0275546194270636	-0.0338819835637499	-0.0217309862512834	-0.0119184438222597	0.0147575892842498	0.0426225328344878	-0.028184895747956	-0.0363985517484843	-0.0226940651431938	0.0240674144010758	0.0017671746207827	0.0730691328113793	-0.0149135137522996	0.057456874992473	-0.0528651592693741	0.0523754669404314	0.0581175057953675	0.00852554410099791	0.103616554557381	0.0668162232217767	-0.0269803481498604	-0.052185518367669	0.0174803058349327	0.0521850100878165	-0.0296889887234236	-0.0109827795290267	0.00851733451805006	0.0106199613046082	0.00691417970897606	-0.0215222081886753	0.0100724180600105	0.0199361452887598	0.0130708944559983	-0.0751659593607892	0.0149902991078233	-0.0574721581700553	0.086619433139193	0.012762616023083	0.0172052181767328	-0.00955538453705829	-0.0540722117411961	-0.00580510195213295	-0.0675713398224465	0.0266837903100226	0.0102839330111773	-0.00390277274104821	0.047446330280886	0.0023891257244979
KEGG_STEROID_HORMONE_BIOSYNTHESIS	-0.129122664491041	-0.175813140000854	-0.138449996353413	-0.118201406981764	-0.136463088717608	-0.157695190539237	-0.123235925225969	-0.179044242297648	-0.119131236703719	-0.092476852236168	-0.1333844982434	-0.0959837330676171	-0.150076048687595	-0.0961628296681864	-0.0913804870743087	-0.130821795359244	-0.118100540780539	-0.0902554650525551	-0.102918874020828	-0.0928531695665208	-0.0851664417108405	-0.134970892853564	-0.131780264864618	-0.193576577624085	-0.126534537756757	-0.137918893464873	-0.0803559371721282	-0.0923902965477623	-0.152638894962915	-0.160096397070409	-0.156494601629096	-0.129516851097814	-0.086740099073106	-0.0918964903755137	-0.103297264740001	-0.119196986299359	-0.120599798818487	-0.104175941658811	-0.130970382886404	-0.137561952077397	-0.171134153571743	-0.175967031820523	-0.102551222403352	-0.174725835298681	-0.135913517044301	-0.118886949661226	-0.138306912066451	-0.110075852418078	-0.125530814031599
KEGG_OXIDATIVE_PHOSPHORYLATION	0.386993452901872	0.363355272705281	0.377321324151585	0.381701291862779	0.35595546425377	0.349597492941956	0.376015055422212	0.33390771473921	0.352939529662545	0.390959424717033	0.355406075435008	0.359127703038018	0.369407726576605	0.385500615843625	0.365075380507532	0.376546422745534	0.36550848836675	0.37162220315824	0.377104353792307	0.36091858550289	0.374603912756226	0.346610880141854	0.376501043051568	0.336651609903963	0.337728695314955	0.355585015801847	0.366046319123704	0.353490351772791	0.380195099754716	0.363582631719004	0.395816801683862	0.370816793192058	0.398341954286973	0.385659089863933	0.380667712212051	0.385098664111893	0.386418243769103	0.377760278360128	0.376646853014601	0.375092366891485	0.355419607758682	0.228540338442449	0.358241633847014	0.376470423772867	0.373597520271827	0.365068550500328	0.365173188077844	0.374741003799985	0.361919546862304
KEGG_PURINE_METABOLISM	0.17962990474158	0.168321665321924	0.171928927624762	0.186662089261444	0.166333639769351	0.171567085794641	0.174118753322258	0.171166101044363	0.174521287368247	0.187560330202937	0.180312453269223	0.185613108680414	0.178837284768622	0.174980469727422	0.162413025550403	0.171338230026181	0.174272785779119	0.15813057523286	0.185547058633471	0.185083098083347	0.181313399697474	0.174157361275236	0.170679844214706	0.171076188379679	0.149123081313012	0.168922994168872	0.168659139792516	0.160585880490406	0.188418822668796	0.165821059154544	0.178532810062179	0.193237248025212	0.181324921862234	0.176404330424815	0.189160085784902	0.195288593641319	0.173159591586529	0.175580156088069	0.17051333073201	0.174797014514616	0.178412915474722	0.104563702903834	0.168999635920597	0.188519743149554	0.162518208394541	0.16762673569161	0.180762437115759	0.177860502382327	0.170893209245221
KEGG_PYRIMIDINE_METABOLISM	0.269399116042049	0.223033271984972	0.240103137107469	0.267319089037372	0.241325774704232	0.250456406382296	0.261573943405553	0.245410742586314	0.255243617707895	0.260513185555956	0.25621942311034	0.258946189017163	0.264291520189076	0.257280247865424	0.250504717013354	0.265088879725446	0.252915836402677	0.233711898535595	0.262205197169121	0.25157550829247	0.251321579129337	0.257263628797513	0.254598034249978	0.244516754142545	0.214393618956174	0.254213072368953	0.229502549956356	0.241653544806986	0.272978687302979	0.216144646880971	0.264718395208917	0.271755165520886	0.253343734145769	0.262079853801873	0.28549919819964	0.269379927801197	0.238224071566973	0.259942650429911	0.247075135079958	0.249907179476793	0.256083643969503	0.119595230270077	0.238924311201219	0.264956801407828	0.23655312482972	0.264110669817884	0.26055610652879	0.264204604319046	0.241330361245071
KEGG_ALANINE_ASPARTATE_AND_GLUTAMATE_METABOLISM	0.185890382546255	0.147976329273269	0.149212592668883	0.1859831736227	0.180751543221509	0.183893014624173	0.190588479036089	0.161924345939768	0.1622121661427	0.173360951163855	0.164578578993989	0.191677194903087	0.171391555004599	0.164695878032097	0.170364908658211	0.154935728060354	0.201223878012232	0.184666883212193	0.177671467882749	0.193089761311889	0.175884373897027	0.168297593079288	0.174883568469363	0.144509536403594	0.142921602963005	0.171192783176115	0.160112098889067	0.189803689281764	0.194779730783753	0.103830179342867	0.155664400654388	0.176502371440963	0.171633621587975	0.199041382973844	0.184496220184243	0.181501360945892	0.154035046671244	0.206478844259087	0.178040367694948	0.158054894226771	0.168716546843525	0.0761845484709238	0.166033663865708	0.167168271595482	0.173067859564329	0.170474163034454	0.190559430700548	0.212925519399483	0.179273794098305
KEGG_GLYCINE_SERINE_AND_THREONINE_METABOLISM	0.0851767673109456	0.0719508776952762	0.0467341297512687	0.0581417205120708	0.0349118609422675	0.0852909100786959	0.0704674903935471	0.0821385903135688	-0.00830367218152612	0.024548201308792	0.05370067183209	0.0612621800887722	0.0671440899835634	0.0339360595622085	0.029849294079514	0.0390299736602227	0.075203356511689	0.0643642716518958	0.0782573167694083	0.108567394894019	0.0484272363963421	0.0370034627946989	0.0483602284159236	0.0106218536278293	0.0149281894639586	0.0391347011820378	0.0228553607617131	0.0844237948575511	0.0836350114935669	0.000895396682721273	0.0371463051848003	0.0968567986699211	0.0533883208086105	0.0515495077738881	0.0444766016499046	0.00808408228010227	0.0224670188775531	0.0798449482037426	0.06509634315891	0.0791907899469305	0.0842581217037235	-0.0843099892949606	0.054252795066287	0.0588705571420627	0.0655986124090526	0.0659697843829771	0.0633491223317226	0.103652502241454	0.0629844201729847
KEGG_CYSTEINE_AND_METHIONINE_METABOLISM	0.201555450043846	0.194870874873244	0.198692932412541	0.200609133086393	0.175454977253081	0.17514132267674	0.191202589051842	0.194241571080491	0.186444846013551	0.207903004236159	0.18655507480146	0.201225989445319	0.174829865395396	0.190696178960785	0.19149318494231	0.200748503717478	0.17847250859269	0.185933435215311	0.189532692117119	0.197053337570925	0.195572107838509	0.187160149224311	0.182229966813312	0.185275590729686	0.177749186135265	0.19570174264844	0.167827982043009	0.176361671107829	0.20105036011984	0.172027695585668	0.202838785384869	0.188122249729442	0.200994368539283	0.199543371104849	0.204267681258207	0.193903677242291	0.204198450026955	0.190176615811688	0.189244528493645	0.18687345507043	0.185196551675602	0.139434866697179	0.165774070903151	0.205281783263648	0.190843281649213	0.194021237812094	0.196931866448196	0.206946146147648	0.201400428475831
KEGG_VALINE_LEUCINE_AND_ISOLEUCINE_DEGRADATION	0.294304964190346	0.251914094114493	0.290998809319141	0.31035864951451	0.280662517648504	0.27484462719607	0.312236223255229	0.252329045280615	0.254849783265816	0.318120259353052	0.262721183379928	0.296542618773361	0.27075684610044	0.284308408964769	0.259158447234633	0.272343842254965	0.246467878244526	0.268399542789052	0.283533013025991	0.282013154701269	0.31306978576641	0.278893476871277	0.278078561927027	0.205875712688583	0.245786070926533	0.266255344203823	0.275898067163373	0.286003487606716	0.259337767807191	0.244928409844195	0.30383791121427	0.26709420244831	0.298571866167164	0.295948070052951	0.268820863131372	0.315359414959054	0.323773057678895	0.271754572444034	0.273335878751527	0.327173958281931	0.248190701205744	0.198867825725723	0.276671524868385	0.272077338831005	0.274602570831067	0.246895616943028	0.257070413004262	0.300890581739432	0.289697841379199
KEGG_VALINE_LEUCINE_AND_ISOLEUCINE_BIOSYNTHESIS	0.322971809197134	0.284171926347467	0.284801992443216	0.303583338475882	0.305618136725906	0.315117483777808	0.320105319513946	0.29584371069796	0.288350256122561	0.31261136328865	0.28373947277632	0.303789262512411	0.312749474323417	0.28605045672778	0.298997048841509	0.291065632907294	0.303777513084763	0.284589683112267	0.312072229566728	0.302871013793876	0.305845782342003	0.305895033069571	0.277156521476125	0.305750093936314	0.259763933549747	0.299132997253899	0.273296511927107	0.310337060668819	0.278338937559028	0.249410507349216	0.26483525948458	0.326353714796558	0.300396923779564	0.323360062149596	0.281014725259487	0.30762791217756	0.312500777416508	0.300999688011983	0.300551274009415	0.305356430886956	0.312669481004779	0.186445253517406	0.297268570403019	0.318793552654557	0.296439922686786	0.268366164108128	0.293847401791181	0.331054957778306	0.294308659524778
KEGG_LYSINE_DEGRADATION	0.221674755806196	0.231402926897493	0.235223535935038	0.226942529188033	0.229943902898902	0.239203358234308	0.257127610311315	0.242389620731617	0.22695522735771	0.245756529800834	0.224256435635697	0.243670581887612	0.241532026729076	0.204685417700967	0.218889589660938	0.207815725195464	0.237463504661792	0.196512756174769	0.232126583745252	0.257853007206984	0.240006731414555	0.245519061411515	0.218607777858097	0.248232136650675	0.211533874502787	0.225436940909361	0.211710185854855	0.23121666021498	0.230944790093127	0.204151261372403	0.201371841719748	0.25339920338712	0.209616938448992	0.212983631762443	0.215170361665317	0.244002525069657	0.240225819926455	0.258468888035613	0.242420887555123	0.223683603986683	0.248054198627771	0.194248031331689	0.213420550502534	0.246959390576753	0.225739249477378	0.239067294703607	0.236275996988794	0.268736513875696	0.240110184432724
KEGG_ARGININE_AND_PROLINE_METABOLISM	0.283886801201134	0.229596447841997	0.220285218783389	0.271590640765017	0.231997539178587	0.238945379665574	0.279569996468861	0.228920842955677	0.209375814128926	0.258400780780153	0.238356850218858	0.261096312841094	0.260382304582081	0.273700457902635	0.253614364730556	0.23685510876107	0.267141438337048	0.245753127656216	0.25794475334083	0.256637632495909	0.259044134609053	0.239705510773164	0.269688983240822	0.200171804487242	0.222081976016806	0.228023259148193	0.252599219729902	0.259885346337945	0.268566977229824	0.213553178262556	0.221271736809665	0.252568560787451	0.235250303979839	0.232160000104399	0.255899155290291	0.246902986333996	0.237819599187167	0.251191892801232	0.247324393613331	0.26660566360515	0.227129846588224	0.129393278051413	0.235001342337452	0.241886107300454	0.230243942301861	0.255873074967176	0.253762254481669	0.255181931194496	0.225809573992151
KEGG_HISTIDINE_METABOLISM	0.140641148730304	0.124585983200245	0.122602911875996	0.139369103602095	0.125718748343295	0.114532780475181	0.130268575719447	0.107125389472626	0.090720213191439	0.126387185875028	0.126097185434513	0.113336882208279	0.151173043651456	0.145416638043728	0.121159816825736	0.121645622890866	0.141372075425349	0.128351083503068	0.1417008738464	0.123661898826851	0.171779830588201	0.124488471981704	0.157320447069091	0.0823516451784238	0.126474091869269	0.0736662148299372	0.117081513732969	0.142645611872838	0.123760439494151	0.105177691459504	0.100949318786467	0.12597755883314	0.167135442747034	0.13076007975196	0.120156821243796	0.143613359308448	0.153988042098279	0.170021397366612	0.12316730303421	0.176030030790308	0.114609279113486	0.0356814051772787	0.112945702890736	0.112097696441796	0.144255286190474	0.146460590772206	0.123255945233067	0.147425008773355	0.134866963066905
KEGG_TYROSINE_METABOLISM	0.047898668374264	0.0662815893095561	0.0455466220741784	0.0657743893143076	0.0526627943602002	0.0117904183653388	0.0529876101389633	0.044108915243933	0.0244283530499157	0.0600911251501244	0.0436237012997363	0.0434916293549017	0.0757783957233031	0.0520932991896151	0.0625545451199413	0.0402896694794537	0.057936327046887	0.0405400731777954	0.0656476716259501	0.0301093231390491	0.0658254924339341	0.047068410652699	0.0516723337369561	-0.0113507736002982	0.0301822844125588	0.0177104876629474	0.0421794035427407	0.0418480836682209	0.0788587727700049	0.0305471104635984	0.0247663268284323	0.0426216582055748	0.0697453750053723	0.04701884996421	0.0434239868331883	0.0310832548724913	0.0439775307581318	0.069349188149098	0.0438067783253945	0.0852718922723442	0.0537873344728002	-0.0968296547667679	0.0585426451021853	0.0206988018337467	0.0622274043050842	0.0486505026037923	0.0367004475077202	0.0587508907626813	0.0377054592114604
KEGG_PHENYLALANINE_METABOLISM	0.182459597481544	0.194823778860415	0.131616202971831	0.135844650985713	0.123551446100352	0.130909428730848	0.190738546783533	0.157783034025509	0.121487376336124	0.13809788936209	0.121824836762272	0.138116716585239	0.170497228226472	0.170423808058016	0.139381861605199	0.134165759992227	0.150456332192456	0.147956604985213	0.126791688137643	0.131973179708144	0.168083553125658	0.140034200444094	0.165678788498276	0.096112605274602	0.154540340663442	0.114167972188527	0.144470677494385	0.158004354864583	0.165852034458397	0.14134207769467	0.130483300110315	0.127504939516112	0.160685977658636	0.170009108372045	0.13655875156739	0.121406953443604	0.151966956066849	0.153591227003606	0.149041734353631	0.201363256996865	0.155741495274294	-0.00796365948378469	0.15339345047714	0.115869822479303	0.181155399939392	0.171769855416277	0.116355981768419	0.163882216728997	0.107976206839886
KEGG_TRYPTOPHAN_METABOLISM	0.166979534654095	0.16534767953622	0.128345692702917	0.163376118248346	0.133735394817031	0.150460938465827	0.1665216631972	0.148802933400931	0.121217735642007	0.15128945229104	0.142336828069139	0.150197985257526	0.159555243034397	0.172149215649871	0.124215959457691	0.150914109416492	0.153272133122131	0.136489416114526	0.155154288554801	0.14368145830679	0.16533027934397	0.155548206337031	0.14323400357582	0.140267723942173	0.155598575190421	0.11426165044331	0.137309922867987	0.153889568934465	0.155201685160514	0.120537153262013	0.160554188364449	0.138064119514939	0.171120343939232	0.157500823520928	0.159279107970464	0.139620330393318	0.132238614862623	0.161921166302769	0.134107872398435	0.194478035565501	0.150771305006629	0.0733606067635477	0.133532946684345	0.139894832343786	0.152466986844679	0.172688373070667	0.127310455331471	0.151850856130346	0.148395057736365
KEGG_BETA_ALANINE_METABOLISM	0.180788081360837	0.185828312045292	0.173132964301977	0.17405456310152	0.178947804256243	0.176893086693297	0.181042882578926	0.167154847583752	0.149701845600806	0.173218222200631	0.166365636189276	0.17822219032424	0.150217008032543	0.184899060195587	0.184575850395965	0.16627292095981	0.159887058308846	0.152161084509989	0.17020874087233	0.187578882359552	0.227013387144738	0.176478119565411	0.184165175875477	0.127724674946958	0.187858621905676	0.144212967040621	0.174731775160955	0.18704584187817	0.140204522562244	0.191540116530925	0.187327694461897	0.15296847162602	0.161432949026714	0.196736132089744	0.175431296491642	0.204180310295467	0.193764028619829	0.167828246819057	0.168541245383069	0.209135657292447	0.166325431987372	0.161915988266443	0.162452415133662	0.159933020799643	0.190199646680261	0.173198667830517	0.147473330952015	0.19710857845031	0.177396377498295
KEGG_TAURINE_AND_HYPOTAURINE_METABOLISM	0.023238808746293	0.0406643102365683	0.00488779542072533	0.0512585957229086	0.0455828256565075	0.0670108945124879	0.0678441985187015	0.0619697016060605	0.0203062086889332	0.0401372254902097	0.0426725866157371	0.065199548817685	0.121053303729309	0.0326616495174023	0.0847658356737665	-0.0292483990148913	0.10330130402876	0.0631144354183988	0.026989868982373	0.150707278277248	0.0922442047948242	0.0228628901910538	-0.00592699340708777	0.00169325705154129	0.0682005223517706	-0.0193181831020874	0.0151904462570466	0.036246466408062	0.0786506044210759	0.018881172506289	-0.0348385705678217	0.0350439703456249	-0.0079494950016105	-0.0142691247903425	-0.0488722501176925	0.033282915969467	0.00298577302847627	0.133484054772915	0.077903950318911	0.0651689012345703	0.016850148208435	-0.063722916835995	0.0325211522367325	-0.0441049145735916	0.0957082400964585	-0.0148079617173687	0.0172216712197161	0.0483930027707368	0.0543527950308363
KEGG_SELENOAMINO_ACID_METABOLISM	0.234833146012355	0.225941309745096	0.236790463733952	0.283732409011214	0.238007606065648	0.244477403727196	0.246265108638439	0.259657642425204	0.237986400070802	0.272888822613228	0.251316231450726	0.263309642730495	0.245993875731152	0.242981768352059	0.254411817321712	0.224141214615202	0.271667313383268	0.250089328553307	0.266304621477374	0.258801900559765	0.26849707700805	0.243069477533783	0.229454893139428	0.204060964341976	0.239120063902757	0.220383114876202	0.222899248669546	0.225363008263	0.272120428098175	0.203934975573952	0.227485017247904	0.253739128759648	0.253172299600288	0.253735206089557	0.240946242087383	0.243253433579892	0.246956709598475	0.269531731597658	0.266272700617972	0.253968911177337	0.228131735750136	0.143121921653784	0.242734404794909	0.238415262756288	0.251037947691501	0.217492256131983	0.260075702650215	0.283956827669761	0.275595073422523
KEGG_GLUTATHIONE_METABOLISM	0.268745308035371	0.278032594651338	0.273685967468031	0.300688127355172	0.264735349510044	0.266561418736182	0.299162885872145	0.266656402616711	0.268010047838082	0.301829472901408	0.265312399322716	0.272383983997836	0.293606076394499	0.28473608011333	0.307004027225254	0.257229088497707	0.27480732962042	0.275164679466959	0.280842982613728	0.283742669435492	0.270273300358969	0.268210929296714	0.27132009493437	0.216142523839746	0.277790434361381	0.264238800812922	0.279444031940017	0.280959184105427	0.265581167199999	0.27277987011973	0.265099805727686	0.272841758750066	0.273999900833335	0.292454705767694	0.277549097890408	0.277498410331915	0.257071042219866	0.286988779079412	0.262474976193392	0.285836091609872	0.266442532041444	0.146058614131916	0.275899108564455	0.251912668920243	0.285966282521732	0.264813446370341	0.265688014538746	0.275943903528446	0.285141029254361
KEGG_STARCH_AND_SUCROSE_METABOLISM	-0.0077768259677105	-0.0281991531429439	-0.0214376565354425	-0.00400527924677447	-0.00230580960424327	-0.0324523865062861	0.00526778422904996	-0.0369397546373135	-0.00322159727783936	0.046641129036911	-0.0159221460156918	0.0451192626639449	-0.0277271694960171	-0.00156971227191466	-0.0324478086226224	-0.0154571794789602	-0.0139601953390271	0.0163358850650728	0.00198042173762835	0.00148169433411705	0.0244792705847281	-0.00132453866117621	-0.0271034486658424	-0.0736219113781067	-0.0356155119069276	0.00478919756245161	0.00648428337439698	-0.0168637838968381	-0.0671602713540907	-0.0473822991457588	-0.053473743974695	-0.0215755584426499	0.0277991147242986	0.0410589510273868	0.0332177878508157	-0.0070748102536921	-0.00192973015063501	-0.0197367168561674	-0.0150513863962096	0.00126001879801861	-0.0654890900386368	-0.0435353661379636	0.00618863167372683	-0.0205070986021308	-0.0305070960006322	-0.0255606525767808	-0.0161380103736604	-0.00119971324262126	0.00490350928425305
KEGG_N_GLYCAN_BIOSYNTHESIS	0.284669565922523	0.268349482194931	0.300427378407717	0.300501477615811	0.275147421655433	0.280307971252628	0.281436749623252	0.285828289251836	0.271171485260682	0.302783383522872	0.288406734736951	0.295094513801211	0.280079604323352	0.287186397497932	0.279893880280946	0.286491121827614	0.259453922113686	0.281613287278872	0.294234844587152	0.295076961186877	0.270791682322169	0.286733192242407	0.300339962221494	0.26415954605574	0.276257533780635	0.30604585128807	0.26721707666219	0.305800695119457	0.284838451793101	0.268263951472853	0.291112492694738	0.296541955165726	0.284778986516769	0.301434011083101	0.280532525749265	0.298393497459303	0.2689342129674	0.283901302980174	0.28953518407772	0.280637326705875	0.26230909131944	0.231199470845266	0.288665553725664	0.287961601685725	0.286510839675738	0.275807476887987	0.283951115549226	0.306893828877615	0.287959916323415
KEGG_OTHER_GLYCAN_DEGRADATION	0.230845465840658	0.285515236186216	0.246449943083132	0.285841040987653	0.252554429199417	0.286089190554676	0.270342291533717	0.288595060733049	0.274459610896668	0.280851152271808	0.275072628968517	0.302075285316767	0.29232641836337	0.257358703519031	0.263049413926556	0.235172018222358	0.30281511560738	0.303232784486745	0.283513307192189	0.278959120915763	0.278258533494572	0.274206011704008	0.258322134394627	0.264676763269632	0.265331748050708	0.279841011395201	0.270726005800878	0.274565066940188	0.28529366526847	0.250230321751413	0.235906158820557	0.294539718762411	0.244676809187369	0.276699105685169	0.232423130127962	0.255726075578779	0.261801647742347	0.283250371413302	0.281722213758062	0.252863178487297	0.249549483349112	0.141894798802595	0.282441759225963	0.255968602141391	0.28192064347533	0.235277864530239	0.296911744957515	0.282094078381255	0.277412407480849
KEGG_O_GLYCAN_BIOSYNTHESIS	0.0927689068559685	0.0563381219167382	0.0943667444156062	0.115627145334582	0.0992460027562707	0.0850788455424426	0.10286081299583	0.0897865261868841	0.121976852471304	0.147031565911403	0.0952312989556239	0.165100778653457	0.10917837429994	0.12147427127798	0.1174189079476	0.10381249156204	0.0807291400942542	0.0862030777235146	0.115813264568043	0.0729728910184395	0.111645158855731	0.151217407907314	0.15003498856296	0.0714141068950461	0.104085973818857	0.112352969567942	0.17857712723078	0.120111341543978	0.109361019913423	0.127613299848105	0.106036259179523	0.0944296749824189	0.115581317840537	0.0977651283468819	0.112071551908684	0.103423970493652	0.120890505632146	0.0879307156004838	0.129909906230595	0.1313925889251	0.0730947019682378	0.115914446584406	0.10824251413887	0.0988325048741795	0.0771535450133099	0.0771259791358086	0.144656366960084	0.0711265013632939	0.127116333484549
KEGG_AMINO_SUGAR_AND_NUCLEOTIDE_SUGAR_METABOLISM	0.269534000000823	0.23193017021334	0.22948994469401	0.25502382044298	0.233155069197652	0.238134648316899	0.270523100424861	0.231337170111768	0.237083783677879	0.268806840753084	0.233613943531213	0.26490629832877	0.254626985179061	0.261138652855846	0.220864481534639	0.271261768776155	0.245573678895298	0.26219511202356	0.246778726255231	0.248374229953596	0.247608499656838	0.242148383395187	0.261995577092117	0.199758273647177	0.235602491611676	0.279323765907599	0.25118432403715	0.258097466429888	0.266605414019887	0.21089424575932	0.27825277619644	0.23962606295987	0.270048860617029	0.267960591333789	0.272567427340913	0.251427558090385	0.23098608916301	0.254550948397116	0.240709942484614	0.258876465442451	0.230652698140482	0.190879115726349	0.239029870111991	0.240846337221343	0.254134399086427	0.227926481993148	0.256714255835833	0.259278490576198	0.232924986412833
KEGG_GLYCOSAMINOGLYCAN_DEGRADATION	0.115887083217961	0.146807242071554	0.129764557911022	0.148555440876066	0.122685182962157	0.127480787034779	0.163872547685641	0.131120199185405	0.14533349514664	0.150774118205645	0.117304437293278	0.142139911946818	0.166589753734219	0.169462732534289	0.114758116455256	0.131474511958207	0.154921927121393	0.155024587135039	0.129460424632435	0.133951824011776	0.14353263103061	0.149294078405895	0.152842357570734	0.135283508261156	0.126382719671381	0.162168451525562	0.163105112605185	0.135000530435904	0.14636907913576	0.153881807664799	0.160021751567937	0.140658852800375	0.132248596068133	0.166699569181067	0.164658113278876	0.115393263969851	0.153529056320217	0.149336435540536	0.128924166031254	0.148671908549029	0.145984883556111	0.109098783286289	0.166921788024181	0.130296222844422	0.132391819096322	0.110437070899598	0.126911491512417	0.131870632922608	0.124434653945146
KEGG_GLYCOSAMINOGLYCAN_BIOSYNTHESIS_CHONDROITIN_SULFATE	0.0816022575608345	0.136293272359047	0.0560217345393704	0.0153428990411029	0.072401923422058	0.0904777234882162	0.0438655239708697	0.0742435657687345	0.0824135429804054	0.000487703965410064	0.0701955834729138	0.0530348123178374	0.0948322698594763	0.0715934770405812	0.0802015620823631	0.084358570573308	0.099667153308361	0.0630318866000565	0.0287438673795197	0.0406638254175755	0.0713744701979287	0.0638508560901267	0.0582575339577421	0.0544172576499019	0.0968133045952426	0.10206474634094	0.0815152368284279	0.0871674233655287	0.0794324741508832	0.126919223268333	0.0701606809125526	0.0640447817051183	0.0344208662773858	0.0911126496976521	0.0777803617385726	0.0449972424429662	0.0243152886441862	0.0802118915474713	0.0361612829319614	0.0807631981542509	0.0927668023223349	0.147860852554349	0.0977999043974037	0.0558996789459636	0.0845818149430692	0.0724444219335613	0.0445197335277587	0.0362138695176219	0.0335364601764128
KEGG_GLYCOSAMINOGLYCAN_BIOSYNTHESIS_KERATAN_SULFATE	0.168670847861836	0.162338312695735	0.11980630404918	0.143168866403754	0.137457999296146	0.115938483207565	0.149177607889114	0.141624868178726	0.139336577715047	0.154518899570273	0.142832020209291	0.194166777652627	0.139104233434133	0.189640587752448	0.177612481042853	0.211086862497956	0.175368185493704	0.16243602868354	0.165301037569606	0.117685221419463	0.13480490687737	0.198854535463462	0.216346953315444	0.120774559643907	0.127535044643627	0.16933775738463	0.214092266362797	0.19163218094772	0.170076174270349	0.157250423453609	0.190528145299027	0.123874061833334	0.169101012035109	0.153366891676174	0.15830933533206	0.121489408868383	0.107830039514652	0.160463601069703	0.136941052281936	0.144919813937738	0.127991489181697	0.115921023729917	0.195637627093097	0.174211426906911	0.119264036736088	0.125202745272697	0.167010741640869	0.0730356785687354	0.11470751223451
KEGG_GLYCOSAMINOGLYCAN_BIOSYNTHESIS_HEPARAN_SULFATE	0.019844299033388	0.0430573630294021	-0.00619305909666324	0.00355138590971792	0.0318571352835393	0.0404958303552609	0.0343230274391521	0.0342989913892842	0.041022899750264	0.00853473122319278	0.0141521746265632	0.0239618217363369	0.0263220831003126	0.033347307569302	0.0261266164597959	0.0245603541800405	0.0231498128170495	0.0243058789297353	0.0170884626909841	0.0503793017351191	0.0402846248718934	0.0442667929836205	0.00413845255804783	0.0184395805569947	0.0395469274709315	0.0475733154261567	0.0175395027950753	0.0331152314737133	0.0213643412693449	0.00451861307430376	0.0282296573961751	0.0527425057461905	-0.00493310459502812	0.0130008409450036	0.0301193156596392	-0.00121341116888017	0.0115085181095525	0.0346675457340126	0.0441193163119004	0.0238491065028015	0.00874756992952311	0.0276617530625878	0.0425873982088035	0.0182993750889384	0.0152284291775214	0.0433079130814152	0.03409278518481	0.00668870292735814	0.0165745435671068
KEGG_GLYCEROLIPID_METABOLISM	0.1429191282272	0.135007001583323	0.130135318369148	0.160079114082012	0.146035937115763	0.13608396990393	0.158944948833544	0.120727893263267	0.134938438939036	0.15325237898518	0.142968872496186	0.166272954273331	0.146621420220579	0.138677141483085	0.136475642512761	0.137938101652066	0.172032200053691	0.160282989116303	0.154303138589456	0.158110440887081	0.167063069350684	0.132044578122222	0.144321472852036	0.138132213542565	0.132691721802382	0.138889526559506	0.130963827287099	0.175490923182139	0.143006559372856	0.120132680123907	0.123438489612402	0.148632233749188	0.121111100834803	0.134741701458931	0.125492444703257	0.128767035719204	0.146690368256226	0.169844488251883	0.1613023463568	0.134970224883182	0.137360292995285	0.108014151021516	0.157061600682677	0.135352002216274	0.166065243221553	0.156163573132478	0.159981334900499	0.164633760567881	0.147640058870452
KEGG_INOSITOL_PHOSPHATE_METABOLISM	0.159671657907746	0.166939827300101	0.133450168513023	0.152927483144664	0.163140541340645	0.15503666782284	0.151608155492497	0.173974037122496	0.156648149017372	0.166206875776962	0.161734291036723	0.174222736139179	0.150022647823086	0.162366947456134	0.150977106375735	0.142193546464627	0.156710832955765	0.173979396835829	0.157408406264484	0.141061883321578	0.151758367143659	0.162543341466217	0.161912714332363	0.154157452850651	0.143607041021781	0.15166189459544	0.160907252614129	0.163330894346169	0.151613121195062	0.160520989253545	0.13538061838458	0.15471588758809	0.155538289561047	0.138166599557359	0.148499006513496	0.124442213559625	0.163961604041253	0.138249696104149	0.159724334523342	0.132658330019227	0.147316605472044	0.178501247564051	0.165937233604939	0.157378860795426	0.152680106169712	0.137668222992743	0.157048168994729	0.143851446862994	0.166791730276724
KEGG_GLYCOSYLPHOSPHATIDYLINOSITOL_GPI_ANCHOR_BIOSYNTHESIS	0.166169575554873	0.123728449177036	0.165700181109622	0.195365677394238	0.145694240499174	0.144217613751453	0.164380413964913	0.168590183404288	0.176928559937152	0.21525667013568	0.173867335626068	0.161116422712135	0.171818331581823	0.150018480495926	0.165154414907736	0.133339642218514	0.148077289544454	0.178726824292855	0.195270119386558	0.192829319909772	0.155785746843221	0.14892697953256	0.169916567145047	0.195669892779105	0.127002749027806	0.163906812410383	0.157274280304978	0.135134510122219	0.188604425582254	0.141671168182955	0.155897164096656	0.203384414825141	0.173447557434349	0.157065932252973	0.158082331894947	0.18624860255393	0.171249299494228	0.167593595554882	0.186207644356008	0.155399633642927	0.128118394657749	0.103292359408958	0.150202383271915	0.174032429574956	0.152582623098063	0.132774078856191	0.176978080016993	0.182801468831034	0.167313698448646
KEGG_GLYCEROPHOSPHOLIPID_METABOLISM	0.139405763964961	0.101172706925386	0.120001628217592	0.150011712102266	0.139649196054025	0.10403070614671	0.142824631452517	0.124815892692818	0.120141146436499	0.157641650671876	0.128216382960824	0.140444522706675	0.130598995007281	0.150492418783359	0.138074492983253	0.145404344113961	0.143436642324435	0.150808603763614	0.145319391960371	0.121755209663712	0.123719739927285	0.124015150688703	0.134417895930178	0.103293053482065	0.102957158988478	0.144255301123754	0.139435127969871	0.156862744633851	0.158280641008129	0.105682458953996	0.120306379645763	0.141351400505134	0.130263761045909	0.117480153928801	0.130679032829029	0.119839043315159	0.138830462126453	0.141538035254114	0.147790280638923	0.110634203647665	0.122319686359815	0.100724771662612	0.151224520188955	0.127742194570059	0.138247719138647	0.110315461045414	0.147319653156953	0.125460991437468	0.132734085877475
KEGG_ETHER_LIPID_METABOLISM	0.123010326130056	0.0914643997096583	0.0578610702127343	0.109869185499876	0.0956303271252586	0.0708467800682657	0.104387417788293	0.0831554561826551	0.0653048482332895	0.108956252106272	0.102490374097887	0.11851037097356	0.0817860314840049	0.124576422169644	0.091786294555336	0.131455894329203	0.0995661129083774	0.104205907048759	0.106028440800101	0.0657897697844818	0.0775789586616085	0.103250124504222	0.0937834839141586	0.0285593331261018	0.100989374851608	0.123730635771628	0.114713736423201	0.111436087423003	0.112513099185193	0.10712323889586	0.118530077532496	0.0773399413380897	0.106347006466555	0.089678480437076	0.106603413338445	0.0940183229153027	0.0779424975883758	0.0803546602434644	0.105645677366398	0.101919324927634	0.0636448142264219	0.0831484959569081	0.122561876433419	0.0823233362671473	0.108540696810779	0.0827816199624928	0.0959206057660152	0.066336007985784	0.109231386707577
KEGG_ARACHIDONIC_ACID_METABOLISM	0.0316002099210697	0.0283547931055023	0.01022391079113	0.0322526521453656	0.00973059796310583	0.0186154092080523	0.0526304300074908	0.00443334844534036	0.0149062889949112	0.0482893141030423	0.0257560536089142	0.0381878591292026	0.0383178659667551	0.0645943268257923	0.0427334434013049	0.0284191861324978	0.0618838618911924	0.0515106547516881	0.0250609436461282	0.014481840336987	0.0339532146955685	0.0216352965142877	0.00861619424846218	-0.0376686893369481	0.0442407507488159	0.00239229331861904	0.0720989874796184	0.063516860379485	0.0335931141055593	0.0236260514324243	0.0142629320490565	-0.000831236451303288	0.0394129111607232	0.0280965655749688	0.0110034424569379	0.0290724561083457	0.0137921312588663	0.0361550531199687	0.0401401099612024	0.0490901154581669	0.0107248719791803	-0.0320454891726424	0.0449586730068597	-0.00930661070314288	0.078626713138593	0.00140697613226241	0.00311717577369214	0.0211555464386003	0.0258111092245429
KEGG_LINOLEIC_ACID_METABOLISM	-0.0883349768735179	-0.181136598537417	-0.115067670443771	-0.0890334192032879	-0.123077878047398	-0.168023147151227	-0.0740173743849374	-0.145640190435804	-0.113270767151251	-0.0502188384353853	-0.136436242295324	-0.0837299343498857	-0.0962729508666906	-0.0483391165166337	-0.0972136547255439	-0.0774180725421945	-0.0896420665127085	-0.0836522678065013	-0.0779720677866726	-0.139796369729231	-0.0932864736851233	-0.0985569555986874	-0.0790950382166407	-0.203008501972654	-0.112501460115481	-0.119735031871957	-0.0433267532812723	-0.0550211393597377	-0.0924211014546057	-0.155298320198967	-0.157628950746387	-0.126466472241103	-0.0937485590608546	-0.14711632999596	-0.107831865164126	-0.102660006521937	-0.068801209378136	-0.0899302850700723	-0.0801821043534635	-0.126567590548831	-0.190906568233418	-0.189865585391456	-0.111213813822994	-0.144625920070849	-0.128373627906141	-0.123784155746192	-0.115024048238516	-0.152918018076499	-0.108074922287701
KEGG_ALPHA_LINOLENIC_ACID_METABOLISM	-0.0104848037918925	-0.085449917592498	-0.0531466071041855	-0.0260772277988629	-0.0188870743859274	-0.0841627805951058	0.0205536523875536	-0.0195970734704692	-0.0455026134725258	-0.00702270175648805	-0.0513368566791091	-0.0221271561706884	-0.0385353960186058	0.00854726377948448	-0.0314195446880837	-0.0167505422335324	-0.0145322702138001	-0.00750702532662848	-0.0216014498791146	-0.0687217854270736	-0.065606262804158	-0.00910193129078847	-0.0557287461792953	-0.119867230873125	-0.0496468142880802	0.00873941425955182	-0.0154872479464033	-0.0119674537560657	0.00144796419445238	-0.0578878195290655	-0.0619519417787943	-0.0449375149479162	-0.0422616251348166	-0.0758165166730675	-0.0324716781461642	-0.0148361983173077	-0.0306140794532216	-0.0120412876467212	-0.00651734355664338	-0.0383866509370439	-0.0656505346976385	-0.0805874620040211	-0.00277322309912922	-0.047409654609606	-0.0328771160603252	-0.0625155303176888	-0.0511718918433357	-0.0732800151962096	-0.0329217583131347
KEGG_SPHINGOLIPID_METABOLISM	0.211706836298112	0.193343459712429	0.19088742685419	0.197899702291921	0.187067541235577	0.179944278346191	0.194865206745324	0.178065032146288	0.196364486156282	0.214977062356657	0.21534120562239	0.23278738536009	0.203933199919472	0.231149765116756	0.198439103213469	0.229977716899366	0.194536621859374	0.21559295393245	0.205038067972618	0.196329681414446	0.206237905298958	0.213000752821227	0.221637443436256	0.154196875951671	0.191145546906369	0.246218553588303	0.233167597592097	0.238740967870357	0.218088674065408	0.188173122615966	0.228010277640078	0.191091121635393	0.220812999283264	0.232319547943186	0.227951542506621	0.20135736179626	0.183564896276871	0.202403241432275	0.197733041785827	0.210270357042311	0.17055873551839	0.174404872983687	0.227657856729923	0.166614091994366	0.188229010458385	0.195890840590372	0.196060515714932	0.19322171229245	0.201736155073489
KEGG_GLYCOSPHINGOLIPID_BIOSYNTHESIS_LACTO_AND_NEOLACTO_SERIES	0.154212406112252	0.0678101633723467	0.112243022559562	0.120229748469818	0.117004117146683	0.0638167009592113	0.135042647035514	0.0635918120189213	0.115432836527427	0.160953106194494	0.100384088571025	0.174134887480533	0.135415663907574	0.160179341487423	0.151248991214426	0.136309922186784	0.141005040350791	0.132505768924392	0.144457941320173	0.10593356820832	0.120406962154492	0.143323180299069	0.161708436673529	0.091360776957842	0.0879913025194272	0.119190596718418	0.156984550186547	0.15080381334174	0.146915831137783	0.0636630866322765	0.141156665447268	0.114579804264801	0.117604007703005	0.0896146151651035	0.118594782190537	0.105280607031882	0.141149995431839	0.111244819994422	0.144548523854687	0.109046412525992	0.110651946736161	0.0749203346454576	0.143722124894989	0.125231700670315	0.0968637889355599	0.121426260662489	0.126127653612279	0.10499919008146	0.116435121186273
KEGG_GLYCOSPHINGOLIPID_BIOSYNTHESIS_GLOBO_SERIES	0.129777868316131	0.140056881866195	0.0919174196852833	0.109080615925867	0.0999866928584582	0.120392669140114	0.164425475194122	0.0706949942266654	0.107631272342399	0.0996098511800458	0.107904456259643	0.151597136420119	0.118078155280904	0.15704329161432	0.152103479367436	0.160692767350108	0.159306626534782	0.14536990963448	0.125566004824915	0.108879821741874	0.132909536463213	0.149379097758895	0.175170162076661	0.0948445103657433	0.147559042036844	0.142139680295668	0.146214838004321	0.188200643981786	0.141017022843599	0.114829526109263	0.117738295051454	0.109247684999271	0.0797913127133528	0.108423475621381	0.130652085622477	0.0875845805337192	0.0487544194247393	0.11052462080217	0.117277205261356	0.104852649669992	0.118786668478409	0.120734781293176	0.138386208151738	0.0777241292006113	0.0786132623390652	0.116445792539007	0.118010965677203	0.0756657536301869	0.0869310098391633
KEGG_GLYCOSPHINGOLIPID_BIOSYNTHESIS_GANGLIO_SERIES	0.0583639629377928	0.110872058008975	0.042075975604082	0.0467904414090873	0.0441764702272557	0.0704110646882634	0.0416579078575702	0.0466543626731229	0.0665645121210573	0.0215693504333725	0.0391959544643496	0.100196009325072	0.052257390837004	0.111640990454873	0.0555536064119015	0.0833478988625352	0.0929162425062271	0.0929516627888915	0.0707090398680568	0.0569050582074653	0.0685814412638203	0.0706616721940867	0.0783857951079544	0.0543881945179767	0.076591247598971	0.0939375204984055	0.103917407035492	0.0834919121397496	0.0890769986721818	0.0864991327591825	0.0792386986327248	0.0282367572955406	0.0767072950719225	0.0699121434332203	0.0744931272517363	0.0512601258339426	0.0304579000994834	0.0468671439687543	0.0430871324570221	0.0541380350385601	0.0648661824751613	0.0828196508300628	0.101715377476263	0.0282552063609127	0.0589907122124086	0.0597138897517711	0.091865304904896	0.0252319502626606	0.0150613207104036
KEGG_PYRUVATE_METABOLISM	0.276295004551979	0.222184930784812	0.270344813592052	0.282841264029298	0.241306073504092	0.238838281627737	0.284645228714993	0.231878197757844	0.244762066168013	0.279421298749395	0.248997510923283	0.281589515595763	0.260152694234846	0.259996818581755	0.253669399426504	0.23481747374336	0.261894799173629	0.274523575374359	0.257761966311981	0.261463464703818	0.256188101932134	0.245626692705225	0.230472795179979	0.227770255962911	0.2296988822278	0.254978940294869	0.242400715050333	0.259677346428593	0.274156367430075	0.218973533618728	0.243264563645863	0.262694533510651	0.272264388338745	0.251203193603636	0.250615281758757	0.261581248869824	0.260304141459198	0.273470081841113	0.277367538817094	0.269346183518458	0.263925532461897	0.13623095537884	0.253955994447957	0.259479801767926	0.264017548383209	0.23809770448449	0.254133107326921	0.275247437461142	0.248315362017992
KEGG_GLYOXYLATE_AND_DICARBOXYLATE_METABOLISM	0.298623594030429	0.226322265773935	0.276429373863708	0.270076558525474	0.25347431100492	0.251169008144125	0.298841486726802	0.252252519549233	0.245193032386525	0.289006207731915	0.269819112052113	0.273034463052364	0.290273588888814	0.282819059227059	0.281953995392436	0.271837943093182	0.293678096095238	0.259747644745502	0.286933874070664	0.275812314538516	0.269437100114769	0.274192148581746	0.271006864393	0.254584422305402	0.225999136865539	0.279954427478032	0.228137957750751	0.265750560920295	0.297431183293434	0.184952742345299	0.269840617335467	0.299249334388795	0.258645546369003	0.287184293632364	0.296699520018268	0.272464717065971	0.255702103924913	0.29424077020579	0.268972103032783	0.261820548008658	0.274538139749685	0.0948594835423851	0.260830328485828	0.28540234694744	0.269118726239848	0.288373566547955	0.281720322404391	0.285709595349436	0.273569965114166
KEGG_PROPANOATE_METABOLISM	0.262853600496309	0.230455302793043	0.286055381248706	0.289839329505785	0.275841394798023	0.258157530848777	0.281444197609727	0.250923586149837	0.246061326304157	0.302485542977934	0.248980248436938	0.273275758141763	0.241658157234686	0.262761712959163	0.264976568031794	0.233825610608538	0.233708322762617	0.253940786491715	0.269426674208167	0.293326900758957	0.311774947637386	0.255290222839354	0.258762457256684	0.209144593094954	0.235928028607334	0.236652025431186	0.247032935043077	0.259393308806312	0.250688624642759	0.23847205673501	0.263781315762134	0.262670258842084	0.273438061549741	0.259970365423786	0.241120072172194	0.308747164004999	0.290295785903451	0.263800551009285	0.274245021855431	0.287717200899618	0.249816931871464	0.200193455438938	0.256920671361451	0.251157583818036	0.270786764539869	0.249082547453526	0.246123121450728	0.30467002801384	0.277657663459544
KEGG_BUTANOATE_METABOLISM	0.208302864837231	0.173333264983094	0.211564649111333	0.231961868218541	0.193951971997536	0.184225213231807	0.236137060872152	0.174423427142858	0.175741083493893	0.25214563336434	0.177806269646359	0.223299294542107	0.213678659256722	0.197088209176467	0.183779646850839	0.182845933476263	0.189425520321475	0.193018648498504	0.214885012802137	0.214173734635353	0.245581817957991	0.233558339504095	0.217329305362828	0.121976367235201	0.171371752199464	0.194252733736272	0.20848464350344	0.209182730526807	0.186328149097216	0.160118459023505	0.173387072765283	0.203331125528437	0.206726445824575	0.191631074743388	0.193416963202787	0.211236292826273	0.243192286481224	0.200577662412312	0.206510641854811	0.229834319476049	0.155913941733223	0.055521653346658	0.214281861984321	0.19853634544941	0.190769573600195	0.165755521421902	0.193299292580213	0.217603579990197	0.202911731394359
KEGG_ONE_CARBON_POOL_BY_FOLATE	0.239283727271202	0.13702532295276	0.204358273762968	0.183058510780961	0.167568411565167	0.181944921689956	0.186858509423095	0.187706547177632	0.156968167004721	0.211299128174062	0.168050587291657	0.215405601625822	0.17409304007353	0.18658825200283	0.165472563273962	0.194538081363816	0.177256192150164	0.12082071810678	0.212043372138335	0.224081600515151	0.183974988970383	0.224811547276572	0.232011081718869	0.179426677515782	0.133368374672251	0.208471466405854	0.159476699177578	0.195822216180679	0.220013136067779	0.101711780525763	0.195015611776162	0.22318503591054	0.207990980758579	0.21196616111441	0.253951039316969	0.202451911709762	0.220289684689672	0.179620097138264	0.163600941637977	0.186946033512103	0.197056134738658	0.0827342145736702	0.129976476706123	0.214627087791914	0.144140536730626	0.216313717947485	0.18843408083748	0.224400042041058	0.202246819060474
KEGG_RIBOFLAVIN_METABOLISM	0.128817056420494	0.134041878582083	0.139606129466782	0.178476688971466	0.155911099186306	0.148227120397325	0.144273520344418	0.12974298107866	0.160895739200471	0.186708485924641	0.188875163779852	0.1750240130198	0.137181750063727	0.142626370151599	0.144380999440545	0.160346801600217	0.137802755924586	0.187178830071674	0.174662346019806	0.164999533803631	0.149373615606904	0.155583491524185	0.189648033280133	0.13900452171513	0.142713212553196	0.167673037786079	0.124561415764791	0.148154435322915	0.163556796465317	0.120262867698123	0.164281929337877	0.151858610725633	0.190041070373635	0.207405856156446	0.165683384471229	0.20315288456809	0.143438175032263	0.162419450915812	0.160604353898767	0.18160266436467	0.135526256181832	0.104489825377143	0.155975684961305	0.12180217820167	0.177282915936062	0.148255529761367	0.161748363203888	0.149573689164987	0.179816308856915
KEGG_NICOTINATE_AND_NICOTINAMIDE_METABOLISM	0.106755594315848	0.110126258765822	0.0963413672242486	0.174819658946536	0.131815437213081	0.126747631103341	0.0969473055437708	0.108874091708839	0.113427638918792	0.144499071769867	0.140080491696638	0.137384335302172	0.106841079630722	0.0982200188402587	0.098687904873355	0.131870937084927	0.128765629442419	0.169036541087617	0.137032267174906	0.13725058266216	0.137165598252945	0.0992477017137673	0.1307983151116	0.0952955676199317	0.124673956695634	0.103764218145295	0.139970210263057	0.117730731191697	0.122424657141971	0.132528410780548	0.130747606589454	0.137391966505061	0.169224471809259	0.143911882841741	0.107549404335509	0.152839882288893	0.12466626055253	0.128182580961377	0.149531787024475	0.14801625365502	0.0985791470236277	0.122939514278605	0.130580800317506	0.117902582013309	0.152081084083032	0.110894895362124	0.132441474095473	0.14061780339909	0.127325766962312
KEGG_PANTOTHENATE_AND_COA_BIOSYNTHESIS	0.0947134592926293	0.0468454284452061	0.0163822108321072	0.0710204322970886	0.0423532020531196	0.0479893002750434	0.070470397719816	0.0331940893224106	0.0576868574872949	0.0991373831756795	0.0956921370303318	0.117183703417184	0.054795828119577	0.119824922533019	0.0584168581091425	0.125780789313426	0.0625447068197858	0.0926533264730628	0.0554506695547837	0.0732023196123036	0.0717225512222407	0.0615487290724846	0.127731246289867	0.0246285500578584	0.00822111907656716	0.0377921000264234	0.0925893865328267	0.0723158174995508	0.0570980011269116	-0.00189053103448268	0.121975082197628	0.0575886429652703	0.0741186674386811	0.129569528029226	0.0717034883776998	0.0654755577373999	0.0547137200999794	0.0290280789274945	0.0897582412718298	0.0728716972776888	0.0267666548684435	0.158502461774799	0.0428553382477729	0.0467090203442039	0.0795928563059464	0.033603837242078	0.0497147007427716	0.0550909175761148	0.078613998500525
KEGG_FOLATE_BIOSYNTHESIS	0.217136083453039	0.119046255387004	0.200267591993392	0.18194660057257	0.155013396118864	0.156613791053406	0.183948266932487	0.124135062402592	0.146706761919066	0.193253554624704	0.161926138664778	0.199393927085381	0.150293501134933	0.295066004478983	0.221797164969059	0.216314773643251	0.162502868975848	0.170935204653994	0.181482106872321	0.179768330680346	0.17281565977301	0.176918895868339	0.159902811879013	0.140218387596004	0.143733085901814	0.226491584948108	0.168847314961059	0.176818361501785	0.214808772157599	0.10679698098087	0.230547193261926	0.185110877147204	0.230995154590444	0.23866551543868	0.284393968557032	0.210818469234731	0.179521759335347	0.167843241093132	0.180022065981425	0.199269125386241	0.131253422101833	0.125581828761666	0.175428096127064	0.18491450323622	0.182006808266948	0.1703102832682	0.1685577316958	0.191193185324219	0.173382594146782
KEGG_RETINOL_METABOLISM	-0.125059571766789	-0.134118789594778	-0.123119221157757	-0.0911907351306348	-0.109060245840431	-0.14251064731087	-0.0815521542853663	-0.136644605635399	-0.108379462589166	-0.0405101768952202	-0.110076362329981	-0.0536417255601955	-0.107202936832816	-0.104769522989324	-0.111514016351681	-0.115693816098752	-0.104514101287265	-0.102434100946173	-0.0696624953271577	-0.103925900781897	-0.0570365977996851	-0.101363636915941	-0.122720651933026	-0.204865176932752	-0.126990745686711	-0.130587171575744	-0.0658057004654318	-0.101265617205456	-0.13136788793499	-0.162809775077414	-0.151502883193469	-0.0938156030098625	-0.0611790279820214	-0.114573628054188	-0.101554984950962	-0.125382654372808	-0.0837289718774594	-0.0947821090075331	-0.0994092638064311	-0.118035915098123	-0.176096009474378	-0.215053344869494	-0.0870472000004946	-0.13566637425891	-0.126171294638058	-0.144497772962528	-0.119817726294954	-0.116096458550088	-0.113140671135112
KEGG_PORPHYRIN_AND_CHLOROPHYLL_METABOLISM	0.0933636488136737	0.0597936570252971	0.0704175807767161	0.0776834028776034	0.0717683639853144	0.0700694873312738	0.0978457974664827	0.040351543858056	0.0783787304375314	0.108715306074478	0.0718424956970305	0.112342591830199	0.0881189561152989	0.0954896217866546	0.0734843769140799	0.093861931908416	0.103170902103402	0.111026131714696	0.103850883848191	0.0816054542292375	0.131762825239634	0.0852578666411756	0.0603190975315506	0.0371555516791286	0.0227528178638178	0.0931080978535123	0.0598424581546061	0.067256715517399	0.0705190519849469	0.0487991089415526	0.0778411200959956	0.0712503817173754	0.124615137674665	0.126604504654654	0.115925292360404	0.0624900750551011	0.0802739739531523	0.0909503905001046	0.0683614291699077	0.0855685073375488	0.0523280582556852	-0.0356197551320231	0.0958738558743967	0.0665079580673776	0.0557641217883299	0.0693276497434647	0.0715144614488546	0.0915282078310262	0.0765980492091811
KEGG_TERPENOID_BACKBONE_BIOSYNTHESIS	0.318019530936545	0.226737523014381	0.329856073530763	0.35964212723792	0.263526524889262	0.293946320331718	0.389598690102189	0.300169369564488	0.346304307376753	0.365315120618507	0.283474712229942	0.342389298033401	0.277742916897851	0.301743669480047	0.352023974576595	0.270974280725071	0.245685326075546	0.307768141210978	0.344302141490315	0.350723987727759	0.339718574934093	0.355648057402747	0.306654856259788	0.272613493233919	0.230195318838876	0.337527102560467	0.307139677729626	0.285247437402668	0.375504743254589	0.263886263925909	0.289250121073039	0.345221089691714	0.33122420175908	0.282254410517924	0.303538054099072	0.322714339105207	0.334545964243333	0.261514426391689	0.329566129966954	0.366653880711677	0.268777307226996	0.120210069694527	0.341184827464925	0.329353901809748	0.350569035434418	0.267550570309702	0.294814439729075	0.342628701628812	0.319923521337873
KEGG_LIMONENE_AND_PINENE_DEGRADATION	0.359541325036513	0.338074817921245	0.354873199239961	0.347704984255377	0.361362056435704	0.326370883302023	0.364931785128286	0.309733776309638	0.333659607336265	0.356346435490287	0.352403024340908	0.360743212993154	0.352439345634624	0.342797634950557	0.367605964159362	0.342962093522029	0.34406977539279	0.321521810420455	0.362578514088384	0.380473417193225	0.419792049465615	0.369485356741415	0.361844127864832	0.348829169347119	0.323573405779552	0.323222895579872	0.356444999034626	0.356400196132878	0.329572853620088	0.335600086074972	0.330099847608946	0.347593314023877	0.346659735379466	0.354065634684968	0.357716967220312	0.388496050780534	0.406135322925593	0.35316702579195	0.336403043838196	0.379182478514778	0.339488926991242	0.305467092369476	0.324422605182749	0.350293981559176	0.353177432320976	0.355492838813534	0.335861312682952	0.364280852715798	0.365590880878413
KEGG_NITROGEN_METABOLISM	0.0669033711690013	-0.0871718814993834	0.0957753255834475	0.0854947751371247	0.0604575675100146	-0.0210932781431454	0.0448776501968089	-0.0234099690394287	0.0537004039386815	0.0491242723621236	0.0705633851922511	0.102450030351716	0.0227719480447636	0.0460828893830985	0.0362932483146285	0.0516321184457127	0.0495187424415753	0.0508143490723056	0.12164108330943	0.0261028379132643	0.0227712044508124	0.085584170390836	0.105261866200317	-0.0577663788262738	-0.000296068868933926	0.0550466634653009	0.0923443054937657	0.0853078298410961	0.0891469316150106	-0.0508725908597485	-0.00269725746820757	0.0635123607874213	0.0876444462744287	0.0537503414358027	0.103173449439448	0.00749137314360134	0.0947319983128247	0.0399476182918949	0.0447013922899036	0.04989733969615	-0.0313094986005692	0.0497883043621752	0.0540744357025497	0.0286000526652832	-0.0437498972326068	-0.00224794310955854	0.0734373895520909	0.0384859065143348	0.0737411410651726
KEGG_SULFUR_METABOLISM	0.0527734293783514	0.0407836300801708	0.0109389394779679	0.0687115050178543	0.0590430757367175	0.0466261495086278	0.0630842586386019	0.0100664813338726	0.0322877561530338	0.0611608804019865	0.0485149664105852	0.038618160742133	0.0471152889139398	0.0680123021640054	0.0875665225225022	0.0420061377741353	0.135686102696621	0.0774719945911905	0.0659151133638302	0.114867813974277	0.0781241093297095	0.06342081502648	0.0808030557182155	-0.00689827345868323	0.0253694470526281	0.0531159863380893	0.0720504529921601	0.0691497957376593	0.076077884970611	-0.0239053823564682	0.00724373410745213	0.0883829450231962	0.0564788360039339	0.0316650829411592	0.0277379824165509	0.0247850036988533	0.0778971574869891	0.037872904620232	0.0633209607072136	0.0409070987495728	0.0457882115869483	-0.0208170908369628	0.0707345587712003	0.0218267110342758	0.0326900865400871	0.0643678973014513	0.0180073540473513	0.0417074366233174	0.0564296786555207
KEGG_AMINOACYL_TRNA_BIOSYNTHESIS	0.345118070489204	0.303832980451184	0.329090738434101	0.348526939468964	0.333045097903922	0.333997837712394	0.348313682507998	0.340950880531475	0.322585751123213	0.345566147440375	0.334064056889958	0.345190374076973	0.336675523112924	0.321007588072188	0.340930262485047	0.328286458457345	0.340654056584548	0.30285801052759	0.356299818583811	0.344704160194157	0.340202223804206	0.345531731323612	0.321922871647188	0.345886520518438	0.30933740509598	0.336283227427779	0.306408169647498	0.32999942548938	0.336688362750239	0.284789885333387	0.314319313605767	0.356821005085445	0.34320467036148	0.345077570240342	0.332508562084426	0.355624467451387	0.341478305030793	0.347953637676017	0.340714601690954	0.334457505868659	0.339845952204256	0.200780946039456	0.311321168914283	0.361207278732028	0.321692911822865	0.336067700954212	0.353397504013796	0.367415434092311	0.35621854500015
KEGG_METABOLISM_OF_XENOBIOTICS_BY_CYTOCHROME_P450	-0.0705799319802513	-0.0520283515709764	-0.0514991756202085	-0.044090209061857	-0.0608540835378872	-0.0867368997075757	-0.0373205387581885	-0.0814934281081765	-0.0570867943399596	0.00380155214266656	-0.0625134553777878	-0.0262876435114026	-0.0259734559606284	-0.0393775654426696	-0.0187615681475145	-0.0690800628768829	-0.0407413323859764	-0.0252535286335813	-0.00747689392569682	-0.0528175851022794	0.00447476699720976	-0.0587208384491623	-0.0423961142837083	-0.137998319273739	-0.0506501488794217	-0.0853111438708716	-0.0215269875901176	-0.0405826510578016	-0.0811001534012347	-0.070321983631246	-0.101720931893015	-0.0584572865813997	0.0124464048881892	-0.0205085198739843	-0.0431364181941521	-0.0532408450300809	-0.0289308589782145	-0.0270626099042285	-0.0557601863538398	-0.0565919353837757	-0.0933256208604303	-0.150808300568541	-0.0298924720364968	-0.0742720750240084	-0.0422292555596391	-0.0793486062285978	-0.0631760903332199	-0.0419241660512941	-0.0292819974738861
KEGG_DRUG_METABOLISM_CYTOCHROME_P450	-0.0805819030899455	-0.0684847095946095	-0.0870070939169026	-0.0717577481419837	-0.0767089887768119	-0.104310268645963	-0.0602165837086887	-0.0926929482789316	-0.0842756995693468	-0.0190178497001739	-0.081211486022254	-0.0504411967251412	-0.0523313175872028	-0.0640564271659249	-0.0605868650653385	-0.0956738969291323	-0.0733070126575716	-0.0469708230216474	-0.034543698358554	-0.0854638872327964	-0.0230898089896333	-0.0829675293217253	-0.0687448882952375	-0.157549769176202	-0.085449003892345	-0.103662069567721	-0.0453826915600671	-0.0593807463730282	-0.10726338254907	-0.0917754586820922	-0.11734951991089	-0.0827588410103216	-0.0148095548979449	-0.0597935546324952	-0.0637998176007432	-0.0852726325728419	-0.0576763029976412	-0.0601664144944277	-0.0737947426619891	-0.0742172901580379	-0.125643778717282	-0.163946333032659	-0.0684131522328525	-0.104013442444621	-0.0735463648277771	-0.102706147802881	-0.0906069327507494	-0.0651195414394695	-0.0447122042460479
KEGG_DRUG_METABOLISM_OTHER_ENZYMES	0.0291981017720696	0.0185153667705179	0.00840949552852772	0.043783120525735	0.0408275693551234	0.0245490671276469	0.0505424643209079	-0.00142762960783502	0.0430583207928863	0.0749290961659077	0.02563415534437	0.0852663521779133	0.016372308826497	0.0512086644114029	0.0373211252136529	0.0381217867834175	0.051550410027532	0.0734211399292076	0.0679399801318413	0.02763035503018	0.0676303634753984	0.0270398925257134	0.00681079654853864	-0.0198125189137226	-0.00569580745690441	0.0135332250395551	0.035425137789443	0.0420822105584293	0.00575856035351523	-0.000975095483514055	0.00964802413130322	0.0306303753843836	0.0716838370173286	0.0590546772881086	0.0645459034760672	0.00635769155764474	0.0248210780940806	0.0686492649539603	0.0373005782685732	0.0253654931752526	-0.019352450232026	-0.0799482360545138	0.0481865531346229	-0.00636297520771914	0.00933734078287964	0.0255221725739065	0.0493742957881644	0.0600619457215658	0.0242951258674052
KEGG_BIOSYNTHESIS_OF_UNSATURATED_FATTY_ACIDS	0.195380401841696	0.174250305276518	0.196477483783752	0.195343600070731	0.164121469312261	0.157830528212082	0.199891209434677	0.177455985311126	0.195810580161386	0.193888485446138	0.185120236157193	0.178805864241526	0.162730361794672	0.188613770748605	0.150237561021486	0.176065608548276	0.158414558924326	0.188290607962641	0.200036459352086	0.243781226805725	0.186394358124289	0.211859897818067	0.189701627081256	0.200879175053195	0.152076117255116	0.235335162226932	0.171802558506307	0.17523365495607	0.168017730497846	0.165465367478698	0.193752755268745	0.207207608314398	0.181742701378158	0.200185864227836	0.220842726999216	0.197223671328916	0.187537211992789	0.198650911759084	0.183533876293646	0.208304458103271	0.178446601613575	0.153618795835015	0.225382147287231	0.168457642679328	0.158919296157056	0.17417969944139	0.185143594755217	0.185299507409815	0.170041385965017
KEGG_ABC_TRANSPORTERS	-0.0200703584546067	-0.0268347193982	-0.0528616321251591	-0.0202703042627994	-0.0358222757315721	-0.0196001507390782	-0.011792075680365	-0.0184606438602005	-0.0361795978416671	-0.023057362497616	-0.0452580077729712	-0.00554044846157309	0.00293972908187445	-0.0176646360209634	-0.0255972778343374	-0.00869546092534851	0.0235324727508541	-0.00262483735301708	-0.0181278172722204	-0.0117102563586958	-0.0131559116472597	-0.0131743169362966	-0.0389073915678372	-0.00645342544192397	-0.0136463309311128	-0.0112237720461085	-0.0276691480231722	-0.0042003440275597	-0.0313878087326305	-0.0279989454808476	-0.0750134588166228	-0.0107580419063095	-0.0432538467428369	-0.0628456426368999	-0.0385670958945303	-0.0304084196936964	-0.000448246272558333	-0.0299043698337659	-0.00550470700403538	-0.0510965364603254	-0.0272054033183057	-0.0560375395208055	-0.0448369304940206	-0.039372896646402	-0.0268268240205728	-0.00839521165069868	-0.0119117932531455	-0.0225429007664643	-0.0245350464880494
KEGG_RIBOSOME	0.530147464891769	0.529246486873494	0.530160207796595	0.535957197305559	0.531511827604719	0.533645265643641	0.53693512850117	0.523253744036733	0.529701760157967	0.528475888550592	0.525464992274496	0.524033500541199	0.532863008593784	0.531783819684616	0.531504754121041	0.525022137830461	0.521356117791101	0.523601758193799	0.530430525409351	0.537248158602455	0.539775612999357	0.534570825045894	0.532238437960911	0.534606642956768	0.536803104128511	0.523533822336324	0.533866057477731	0.518428561041768	0.525417119558746	0.52727814318941	0.536027704431294	0.529854165425444	0.541199923052475	0.530302643031034	0.528513954339192	0.547760051891663	0.533477980195025	0.529118891064337	0.530838607797464	0.535912117144171	0.516419282444374	0.496194670827415	0.527233389062649	0.531233894150975	0.537147737177889	0.538007279841839	0.536351831226912	0.528957060166775	0.541358542179028
KEGG_RNA_DEGRADATION	0.279308656503495	0.250644193354217	0.284625939114199	0.294401142335626	0.289896014047574	0.272676498539222	0.278934069062688	0.259741470730422	0.277521039860806	0.288215424039361	0.291567958638346	0.26279741176337	0.260611421140866	0.265257429148742	0.282388038688085	0.284924093309035	0.26117498697718	0.25412671490091	0.285620307251932	0.297123620895704	0.279700464396264	0.275684676046754	0.282048445302757	0.296832918094472	0.275969137695524	0.289053333755997	0.249243003811786	0.254599807794939	0.266613449566337	0.256537906236333	0.289834723129181	0.291255801729116	0.282742209042542	0.298407219620758	0.292949664476108	0.316267663578877	0.27997137587219	0.283483437022789	0.268813168153171	0.274401669890335	0.268010266418287	0.267825502927162	0.254703747356202	0.298159053873081	0.278831762723689	0.284417974289208	0.28804517836079	0.300453272836913	0.295844263168931
KEGG_RNA_POLYMERASE	0.277386143081204	0.252408937197937	0.292317313405143	0.28320092797223	0.292583044237161	0.266832818588631	0.281119090331887	0.271730248848917	0.29627151104007	0.281957316331058	0.27342608013598	0.262518304593369	0.292703305799516	0.26528037002557	0.288744374244344	0.264761404614738	0.282063934777016	0.251355824179559	0.289339188153314	0.290513199557194	0.287049401966959	0.276086330891091	0.277409468677796	0.291290962691242	0.243019666434487	0.272226104707238	0.25688112590838	0.262663402940482	0.318370235884314	0.238716166570372	0.277595248570953	0.302464046213541	0.262119129696098	0.295862273458239	0.290681760763068	0.309506858338836	0.277913289034027	0.299352008174702	0.26809574673149	0.267457184870259	0.299801370929511	0.107173171218369	0.253484447683973	0.304944181002808	0.273241698097614	0.296943602410611	0.286150756599464	0.287941885254921	0.26611566079848
KEGG_BASAL_TRANSCRIPTION_FACTORS	0.154468448067153	0.160497244348927	0.201526693245878	0.189867410467247	0.184291290576765	0.172298128204038	0.15909425185226	0.174478215197538	0.18257068357285	0.18536025193213	0.187213234212474	0.15520636513632	0.136331837010924	0.145002859635283	0.162735984321454	0.173016462318437	0.135535711675344	0.158801083341897	0.174627200347044	0.193349823525654	0.151555416608344	0.174352133037295	0.171089659265786	0.189746842010342	0.192277244888046	0.168809350687215	0.157474919231725	0.15439814792864	0.159377956515375	0.176278288857276	0.180825718812607	0.18238422101881	0.180292173867948	0.178329954321568	0.16766486341271	0.218302825895426	0.177451243369702	0.211048059947273	0.172619665109741	0.169883251082391	0.148646680982037	0.170477541313844	0.159984031791431	0.185033536875389	0.166658109317735	0.194063872220979	0.200052355788829	0.19332826729742	0.190316145774531
KEGG_DNA_REPLICATION	0.33272651783491	0.287930047562717	0.307979590638784	0.326163514336055	0.276038448456432	0.325884779161913	0.32458600322659	0.307174896230065	0.306556447786231	0.315863130413845	0.34911032804104	0.301770610311298	0.32656505758234	0.306169084248717	0.29310867438438	0.312655492267769	0.282379244908172	0.259004924750972	0.314023591575101	0.323913764131356	0.272283202807238	0.333116985238938	0.280124527362178	0.306744477538332	0.249696891985506	0.326720013248589	0.238659060664067	0.266684191715474	0.345119451770777	0.22682854757379	0.329143736063373	0.351961989431943	0.315962772525065	0.325128344234298	0.324051484623467	0.345159152836062	0.283950981549583	0.307976178231959	0.314250968398249	0.287470847797236	0.316346893111913	0.0983374765358152	0.269052543112576	0.327068238587234	0.299937423865751	0.342983029399203	0.32683095210826	0.330622377049927	0.291806999244906
KEGG_SPLICEOSOME	0.372784764639443	0.380813326559498	0.405084263230823	0.384785214904367	0.39385005214701	0.389078832943169	0.379853512566143	0.394913356629348	0.390189973673252	0.398487594155037	0.393890503597678	0.379656400545753	0.367489888059145	0.366613876328595	0.382332854891031	0.379497758093705	0.359980673870181	0.357043362841803	0.38566087126	0.399085526111369	0.38806332270868	0.39293603455726	0.387732273834536	0.416059082100736	0.385701546732239	0.380776904092746	0.365769621249505	0.365245039133944	0.368105666454284	0.384402674195731	0.374686276602488	0.390896594060434	0.376215052282853	0.381474305372232	0.382148021406394	0.406056714950797	0.387789842197014	0.396839420884083	0.380387099140708	0.379089612512152	0.385996008263658	0.308702073272723	0.346663053459746	0.407872427655508	0.386730717918663	0.397217963989455	0.401400459542744	0.394797960160372	0.390306097868337
KEGG_PROTEASOME	0.413201240722634	0.387964868504168	0.403896495039511	0.431202891417849	0.394537925540419	0.395849971004005	0.40205695146127	0.390995164642489	0.403288354059046	0.414238397114456	0.406953592749091	0.399086165431113	0.406762801181006	0.401237263114529	0.398192941565517	0.43166502324373	0.387349313209563	0.393955060478149	0.396515720156238	0.41107653036591	0.399538531069879	0.40604937762254	0.410155202177246	0.401059270822048	0.397333057792863	0.425667573914653	0.395546338031116	0.385602019899744	0.405869516982133	0.392672498113026	0.434864646546738	0.407511294654346	0.418461744464487	0.440247720563099	0.433387430822935	0.422666559370927	0.393408419096785	0.426927035527337	0.394753471085169	0.414657169473742	0.406632931282676	0.277301167751862	0.375806390401181	0.416037855914545	0.406508182028416	0.420033728266166	0.415658965253825	0.413544540110783	0.394151955042627
KEGG_PROTEIN_EXPORT	0.380641683395086	0.374861388104368	0.408528250518755	0.402842622224373	0.374957610051377	0.371624221609869	0.361405465041818	0.349983449493627	0.373179899394916	0.396035651062728	0.38935643115834	0.3778591549658	0.348773543585423	0.362168466043046	0.367330420945161	0.397747838356186	0.320783151117166	0.346696422528595	0.382359832142107	0.397450464833028	0.365492312304405	0.3765582000112	0.408887245782628	0.378721403453947	0.382012624423003	0.403775433211282	0.381034833384482	0.355922054328421	0.357925815718041	0.392303058327578	0.405862704258727	0.380210672108009	0.395255782724864	0.426103510075207	0.389511982559012	0.429539725862257	0.379448174183308	0.40487632585555	0.366734527112242	0.397848900256555	0.347381157417201	0.390593463664249	0.36589765576996	0.37441486626212	0.3868452015827	0.378646862877219	0.38907019028913	0.393546706984462	0.39095123901264
KEGG_PPAR_SIGNALING_PATHWAY	0.104900725515127	0.116894558497264	0.133127784278033	0.122941011248623	0.116539358502598	0.122482551047901	0.16203717633166	0.115889911698058	0.136157489323341	0.139112389080481	0.105787829539714	0.127858798879357	0.116640042129324	0.115456133233496	0.111002306308322	0.106239419461948	0.129429031899749	0.140454159792541	0.115196039396007	0.136178685671551	0.126934471138981	0.12888901418319	0.0909600618385639	0.0819788383181127	0.13618179723455	0.127653019311641	0.155037554582834	0.173754778483905	0.112793193606686	0.128226463946582	0.101549737063962	0.132819793299918	0.118552041354488	0.0961244192114207	0.109459922374586	0.102923542732359	0.116429398333781	0.129690449988344	0.132889884825813	0.140569732677121	0.143132881509327	0.0635539750059774	0.143620115401011	0.106918501076172	0.19065065839797	0.0881526726363585	0.113494746182895	0.129799279063726	0.109351366494364
KEGG_BASE_EXCISION_REPAIR	0.30560355287896	0.26310663605031	0.273748225379368	0.288314936530015	0.274283775609977	0.295599240918576	0.303063897909261	0.288089576081596	0.286637100478376	0.302674843913226	0.289292423108127	0.287043705579897	0.338195129464889	0.288032393073732	0.276381079534008	0.296623122622921	0.306613657946528	0.277922081200431	0.30188846165339	0.295802942045824	0.296676067180005	0.301116401122283	0.29564323779482	0.293876479255241	0.233974585025046	0.294539924567734	0.257980991435682	0.276238784779023	0.30855616714466	0.227302763666051	0.289720344158245	0.318234945991863	0.284677051860431	0.263211994699116	0.292207849674546	0.308790053810468	0.296501792634907	0.309945479726601	0.293020914426908	0.266203562466077	0.300055133178759	0.123953623553637	0.263261111921877	0.306911691594235	0.276072501983954	0.303374774767482	0.303536037217404	0.29994268462037	0.272915955932766
KEGG_NUCLEOTIDE_EXCISION_REPAIR	0.255952130730524	0.230490304480056	0.25790005599293	0.256502293646824	0.230693217734884	0.24789775518676	0.248586148395636	0.233123224095055	0.241142622860812	0.252877934686917	0.262833233010173	0.233701096914019	0.247756074583047	0.233673362359288	0.239574056168582	0.248104378325295	0.220485182043223	0.21840048519315	0.248846184423007	0.266294197471586	0.235893674704571	0.265653615163295	0.242563126255253	0.252706239708943	0.218653982972806	0.249408040047844	0.2159027176774	0.222266956190614	0.250600184343407	0.215116875436226	0.253204617277454	0.264847474229357	0.254633148220752	0.256442948696511	0.264665388361796	0.296362922759333	0.249804641710463	0.25287212991082	0.25538110642164	0.233511354357925	0.237238097918606	0.160344257911534	0.213957793263555	0.258537992474152	0.243315521937239	0.257694304005719	0.254393976806275	0.264912341562422	0.243736380709195
KEGG_MISMATCH_REPAIR	0.276062671746358	0.244407457845055	0.266229778670818	0.283592162999198	0.246774465732757	0.282359328925869	0.263777398248111	0.262386566756809	0.253294823183502	0.273451763387245	0.293106718376512	0.26365230369353	0.265094929757935	0.240813373580772	0.24382609927372	0.25302357012877	0.228363010835582	0.225294803990583	0.266368084969234	0.2786119585328	0.231304883914462	0.295681028371193	0.243782613755853	0.272639096460479	0.209419041761656	0.258138970153573	0.205885274988545	0.228180695145122	0.274328764116585	0.206189853061646	0.274966037133396	0.292569668249898	0.2765731958478	0.286244531002345	0.254720635873892	0.307362410923763	0.249275031103817	0.261266452098804	0.271720064157266	0.248086135610073	0.271981507669384	0.124686996989964	0.209397571489872	0.286522616320505	0.253079291620923	0.286759546460897	0.278767788720385	0.286553154553087	0.255014134833098
KEGG_HOMOLOGOUS_RECOMBINATION	0.13776171688163	0.0811914827794581	0.135780398785664	0.156705907378606	0.121248439154234	0.143833706415722	0.145087187869269	0.128382310456823	0.123807724032174	0.14156270045902	0.154988579300418	0.130617187016248	0.167766968092076	0.121628175387583	0.109204116450943	0.131723387382099	0.118444863493623	0.085157389612178	0.142562758821865	0.150529369558193	0.0953402559727169	0.150021170268389	0.119929270808921	0.153718576048235	0.0750817559796833	0.146721316748792	0.071364017851896	0.0938774074917441	0.164851314421106	0.0759011945581809	0.125224649297936	0.18145242633795	0.12106812163868	0.125938615433131	0.123737698323794	0.172286797095162	0.129735441985425	0.147709544129916	0.145024306382588	0.0984077018513275	0.137710792815053	0.0378340972185174	0.0912703267617656	0.160677143380955	0.107443639607345	0.16068188273767	0.144936934041101	0.163283631495217	0.116973710532802
KEGG_NON_HOMOLOGOUS_END_JOINING	0.167670743448075	0.16035553450372	0.198286368491871	0.21128507629322	0.205614727056935	0.215497420516909	0.165103602445721	0.198937631622931	0.194000640504352	0.193152631027961	0.200537105643464	0.18649787640213	0.172134698725386	0.148732856188376	0.201197604551319	0.1677895245805	0.184586071191477	0.168840415254934	0.19535934115661	0.224167109750329	0.185452837610368	0.210861403083617	0.201835789583484	0.246314114175525	0.206392427919441	0.182521825496952	0.152146861190164	0.162883775820971	0.176691188489951	0.169668134989687	0.143328553327206	0.215098450142595	0.199389630490809	0.159889997532829	0.174176806608647	0.23684265758856	0.221250574397662	0.178504413915368	0.229140733713592	0.152290606486933	0.168646909467434	0.173984892019878	0.148404653815409	0.207469897223587	0.211762681875477	0.226546898091845	0.200051798861196	0.241354185066915	0.217183276074083
KEGG_MAPK_SIGNALING_PATHWAY	0.103883870044196	0.134878410065813	0.111645846466337	0.103260454899998	0.115332265184359	0.111709055747353	0.115962290745439	0.120031721408374	0.114636483247622	0.109212782710852	0.104622919713898	0.123847571142129	0.107057746080871	0.110044921716627	0.112119320965477	0.121782390444792	0.108818475768599	0.116238869322708	0.107223420471745	0.0941706771761883	0.105230347578575	0.11868184640261	0.11206225962666	0.105693930310264	0.133479443270231	0.109146325279504	0.128499448866941	0.125739526314703	0.10403263664921	0.139306391128684	0.11140073316707	0.093923698906766	0.10673109823971	0.118022003884995	0.115720877301095	0.100608204703199	0.107757043125692	0.100994004577861	0.106861062635576	0.122993224995432	0.113673918051766	0.167991523319223	0.11187284880551	0.111940813546162	0.116124167581817	0.104074489830716	0.113801404065817	0.0841095189475178	0.109133975544987
KEGG_ERBB_SIGNALING_PATHWAY	0.167972439759992	0.201443011917557	0.179365832780769	0.184293792309091	0.190774589471138	0.195354669499906	0.180332407798624	0.200592065383882	0.197018005793952	0.199611660005797	0.179526020091062	0.20740334972921	0.17907335098485	0.165767076619589	0.18488964683809	0.184468158231752	0.173826085281264	0.194492990169038	0.187740247155766	0.189284636205384	0.180973948741445	0.193844873642407	0.186020543777363	0.185983273360572	0.201841480686811	0.171242470301007	0.194634458133412	0.184923292589189	0.169877220569782	0.192680385886363	0.170324890413702	0.190254553445858	0.179286410920111	0.175815177520636	0.183222048687235	0.185150716093999	0.196164947337446	0.183706295413897	0.193879894495954	0.182715510889565	0.186408779750139	0.214805764251149	0.184130616275	0.188965155593111	0.193837151548539	0.194832808416139	0.19241628849169	0.18477101259953	0.197251117006431
KEGG_CALCIUM_SIGNALING_PATHWAY	-0.0353116415255108	0.0132660087652261	-0.0312317488293379	-0.0301500804716223	-0.0299539166830404	-0.0215712248953492	-0.0233596350678307	-0.0115301348042493	-0.0336137312915694	-0.022983518464528	-0.0303563046488231	-0.0177550656309146	-0.0274079573577426	-0.0328432309579491	-0.0343944311929712	-0.0287772910019172	-0.0231218996098431	-0.0169466405506462	-0.0313753790678226	-0.0455705958802021	-0.0262779261635179	-0.0171090307896624	-0.026359092494496	-0.0451979515122706	-0.0137997492400734	-0.0353960867839995	-0.00817067276668289	-0.00110975563277855	-0.0392404551321939	0.0214528014144465	-0.0343969484167397	-0.0420103013441495	-0.0390520776438366	-0.0413010672439831	-0.0327777572403726	-0.0555421402589807	-0.0238446471354252	-0.0442385558628675	-0.0239565016942165	-0.0250275499573787	-0.0185343197352824	-0.00477535789965736	-0.0166133633523775	-0.0431197324294337	-0.0275412723701149	-0.0391034082462391	-0.0350793295983987	-0.0478471121210666	-0.0360475892283977
KEGG_CYTOKINE_CYTOKINE_RECEPTOR_INTERACTION	-0.00750214308828245	0.0148287591174243	-0.0915866715788783	-0.0149830974901726	-0.064326756502529	0.00237860490719137	-0.0305581793326072	-0.0407054238782678	-0.0224627396670833	-0.0642301866876223	-0.0185977724915934	0.0131627803162476	-0.0416900077727733	0.0109447026865399	-0.0587286651441923	0.0500200638275907	-0.0305834695824638	0.0099566705899175	-0.0465554145128145	-0.0658054950003405	-0.0602627761810756	-0.0103476633377459	-0.054851416619598	-0.0755784750693511	0.0381645417472333	-0.00607951801253424	-0.0116945752972459	-0.0282694355072663	-0.0439117281736275	-0.0039463187510052	0.0524271569131249	-0.0887579459746262	0.0148039400631669	0.0481329922137564	0.012831954012183	-0.0751929132697066	-0.0936367624810748	-0.0727239636507749	-0.0539174268255748	0.0202120757593317	-0.0216648404347088	0.087078621211513	-0.0407036315035647	-0.0436315397354179	0.0025155515093728	-0.020250269017196	-0.0177906123801337	-0.0805686776950694	-0.0316132228827158
KEGG_CHEMOKINE_SIGNALING_PATHWAY	0.136896557082688	0.164329093452784	0.0722553719237165	0.136092762263734	0.0969871967255835	0.153030500580985	0.105365258249807	0.118731459656804	0.128670882390962	0.108059994801323	0.131781389662922	0.144676788210421	0.0936877275664966	0.150858968079244	0.0910845603767636	0.171894036234445	0.110500222635388	0.138338580476628	0.102317051821431	0.087480811505748	0.0912621415012899	0.126548320458335	0.0899864877658817	0.0748221348320763	0.174663399023657	0.135739341590986	0.130319174949706	0.117443729934	0.106781661285668	0.14368478546533	0.181222902481483	0.079398060263093	0.148721370764896	0.17062039790697	0.14012976901522	0.088537024199612	0.0654293705433242	0.0871179222457101	0.102411159705852	0.14727307032937	0.126055172277721	0.198680606731111	0.108821450351073	0.103965174249606	0.138899195492228	0.127639923239193	0.128204271937053	0.0870409164100279	0.111891518096132
KEGG_PHOSPHATIDYLINOSITOL_SIGNALING_SYSTEM	0.131574457339524	0.13531290273489	0.107466296050909	0.118327942981637	0.135115810004522	0.129343533941628	0.127378691585526	0.140493144039253	0.131253036622744	0.147382008228439	0.126262750721429	0.145270785068902	0.129631972284955	0.127901811245953	0.134123765611911	0.117434575140968	0.128951111705695	0.144336885690991	0.131060112057471	0.124305587337638	0.135360308841989	0.139746736609487	0.131487714850978	0.127995407282032	0.118920503230459	0.134425321830204	0.131896152429213	0.144990701505918	0.125693365268146	0.134663930051856	0.0927770099876444	0.125720672153328	0.120152349440693	0.110127029657733	0.1034145835021	0.0987095847765311	0.139834676186094	0.107681030639522	0.136050243381573	0.104513134031978	0.135872853291789	0.162706115983139	0.127015156227344	0.125103546541796	0.12860674938925	0.132107438542351	0.12784071472241	0.124267731943295	0.138557710334361
KEGG_NEUROACTIVE_LIGAND_RECEPTOR_INTERACTION	-0.225915075603667	-0.198398069386124	-0.246681358564132	-0.233739949373213	-0.247896620343716	-0.232310101905738	-0.23365272980458	-0.239468257445129	-0.244843222272023	-0.246529005438203	-0.236227303832246	-0.22208319284528	-0.218938642913286	-0.217677014247593	-0.24711657113199	-0.219523152105482	-0.222999249062999	-0.220573344160503	-0.236699903110091	-0.247009147657207	-0.248376146790942	-0.234712979848904	-0.225552242401328	-0.24416396300125	-0.212492886261124	-0.233810453617767	-0.218264550587447	-0.216174682459026	-0.225009524911104	-0.19916933736852	-0.220808479297882	-0.250182498853777	-0.236817389707583	-0.212318110196136	-0.227048084853244	-0.266720985524655	-0.242217389994578	-0.259628645031011	-0.232978329407296	-0.219038508696873	-0.217055933843441	-0.204368429232754	-0.223643838240019	-0.240491484401703	-0.226554449774852	-0.2210710537028	-0.245159473137032	-0.253327036249728	-0.2331001191296
KEGG_CELL_CYCLE	0.282339615393831	0.257743059192528	0.27730467767564	0.286920364935088	0.263164103408921	0.280843692458008	0.279479717094084	0.271576877358735	0.276601651712235	0.26672080023514	0.290649440868335	0.269004206527734	0.261714723742606	0.26116431023938	0.271831992443839	0.275914848604228	0.253615169449654	0.23292880361485	0.282212974156177	0.289563706374729	0.250854454221559	0.282458323724535	0.257806200378014	0.279016388577036	0.248013601470604	0.28693761861858	0.229462323528591	0.257419210335274	0.27754769176591	0.226759256391449	0.284484351467314	0.301608258643732	0.269471605106518	0.297039610092964	0.290005572310565	0.289658374917817	0.257312898420137	0.269447430154067	0.266016293684528	0.263495576891026	0.274353200525763	0.214995403096214	0.25542211369368	0.289080552948652	0.263957993141684	0.294232902333411	0.284811495148939	0.289161734200617	0.275680095615822
KEGG_OOCYTE_MEIOSIS	0.206076879969972	0.198172813763235	0.204547180692518	0.211120827546386	0.196007440718306	0.203396913961713	0.197560512419973	0.1998141638846	0.202338293836215	0.218857237300364	0.212086498796789	0.198175182603181	0.180355133274541	0.188306688677334	0.192718550701961	0.209880294959272	0.176874032623999	0.176866894751174	0.205435149512222	0.207916694871796	0.193229226122135	0.209532690741309	0.202378415883263	0.183175754865281	0.188262859236792	0.211619279787282	0.183470815985062	0.186918381445597	0.184801296297656	0.191209864766621	0.205663526970805	0.210056431038445	0.209317152096081	0.210831949964498	0.211137298921693	0.217984300141783	0.209042110911611	0.203930086325458	0.202761692493407	0.192516771276478	0.193329249938379	0.17325491255482	0.190325183295499	0.199522824397235	0.189858879460561	0.201691543923932	0.20324453410468	0.213576762434847	0.205746311315546
KEGG_P53_SIGNALING_PATHWAY	0.251189187530929	0.217329416586019	0.218376433705481	0.249782923113287	0.244423159581042	0.233643598983012	0.254991332236292	0.217997618239329	0.244124163451764	0.214069314338477	0.236626264649535	0.253702581682497	0.245253042523751	0.245641875089614	0.250903458805678	0.262587393446913	0.219734593080021	0.241695743139536	0.262007297688399	0.233508027846572	0.256995698668571	0.252935454678725	0.258135261795286	0.233085657595411	0.244250585319898	0.256750733020671	0.245359878410775	0.229210950829821	0.236055727124914	0.220051368446027	0.275523442895395	0.232476818342665	0.251715426751825	0.285701499491925	0.290801107261119	0.242604011880269	0.238144454518273	0.235182210036785	0.229790954261593	0.271339251437661	0.224979278551566	0.25360107829977	0.241811916843899	0.238187266137055	0.239023492050454	0.244929677225489	0.245152457325903	0.23028898813844	0.281338891198926
KEGG_UBIQUITIN_MEDIATED_PROTEOLYSIS	0.252871089165371	0.246386975110893	0.251464801065142	0.262118181976085	0.259762300365974	0.261627111131431	0.247613702541572	0.250627838598771	0.262555120155497	0.251915554135173	0.25941554088926	0.246928684997329	0.231334670016262	0.240715744304784	0.256965456363588	0.26081269027872	0.22982741789473	0.244249694900093	0.257506908430736	0.268381716696243	0.246873089218736	0.257685973923273	0.259572712526301	0.245120872908648	0.264508085556806	0.252851036282803	0.245420236141108	0.244718129585183	0.237645799983335	0.253572710410502	0.265382369849831	0.257926347775974	0.252182474514556	0.266847621257166	0.261546919095825	0.268629594606637	0.250953203780365	0.259773385648637	0.254155214244827	0.253321679022988	0.25347040958849	0.277129002541324	0.251093773474537	0.252944962270311	0.249718394268059	0.259280055498841	0.259816636241234	0.267618805802116	0.271308701321257
KEGG_SNARE_INTERACTIONS_IN_VESICULAR_TRANSPORT	0.212525844301482	0.222258763793084	0.218199668167099	0.238632580377552	0.208796356579572	0.218547585620744	0.200231100866046	0.210740772709902	0.219374567471409	0.2146555902108	0.216392604307083	0.218988438641154	0.218937341455401	0.22288338924925	0.213381794846431	0.236585694294983	0.21580019123959	0.24679784216129	0.208240068619794	0.211746396698812	0.209964265743748	0.20562872724532	0.232076694381316	0.222145873393017	0.238297906850854	0.221362209676914	0.222833359790082	0.208438849127955	0.223418251309656	0.234135515791511	0.235596554187001	0.202154245084026	0.236221520860353	0.231608786682547	0.210823810075603	0.224948836839719	0.214844047771424	0.242608283272888	0.227040857581975	0.214899831938483	0.215924606427045	0.256370760719162	0.206369989894826	0.209455841640523	0.232562110571079	0.215977338955825	0.233779279785252	0.23432651594626	0.21419852736326
KEGG_REGULATION_OF_AUTOPHAGY	-0.0152949444083874	-0.00604341875958222	-0.0146312392233013	-0.013230971021929	-0.0222194016765409	-0.0174058971281853	-0.031551467349728	-0.0256430378766742	-0.0160766550955077	-0.0119174024730839	-0.0201971006421881	-0.00234309247228714	-0.0411618708355131	-0.0168629082159895	-0.0148812750338096	-0.00171265081808507	-0.0302903023528841	0.00507584102586975	-0.0121063486037987	-0.0316277924716484	-0.0140222535443431	-0.0224055675317571	-0.0166706892227954	-0.0127659612710758	-0.0132953771405119	-0.0177144255099312	-0.00523193556721998	-0.0286723651179452	-0.0414122507044792	0.000659674213665861	0.00533733684352685	-0.0471622621093621	-0.000812769073774626	0.00235574989704586	-0.00775581889825389	-0.0140142345770634	-0.00971063286923854	-0.0228159354473455	-0.00657209805725586	-0.0128496014908686	-0.0374770349343482	0.0143485000375929	-0.0263366037382796	-0.0323229519950377	-0.00716291845192963	-0.0279113965470173	-0.0184297595325175	-0.00884362136634425	-0.0095962478794855
KEGG_LYSOSOME	0.267958139250056	0.298037103350835	0.276602384847683	0.293043855273667	0.261739102939133	0.285034199540118	0.278236684453941	0.277700709084639	0.285702761339424	0.275351581305391	0.2831736020458	0.281927611375856	0.281083244849026	0.287477333363849	0.265948211906978	0.296270867666564	0.287446801231941	0.298517424284283	0.272610617644425	0.267415762405762	0.262559281211875	0.291909849125679	0.281450491042324	0.266508884600665	0.288900333656702	0.297282038967159	0.289942515180714	0.294662603230059	0.270563148298478	0.28824634462349	0.29065478851369	0.268793610257051	0.274780353440445	0.296586068385127	0.287454637860893	0.258357286206488	0.263861371442514	0.27571851345304	0.27345528555685	0.284913541277871	0.269927035526475	0.23396204186903	0.301449593824843	0.256429867985508	0.290925695671281	0.270528307733495	0.285395392786929	0.272265738857238	0.26583982640813
KEGG_ENDOCYTOSIS	0.217526243434182	0.240632905646621	0.209574298522944	0.211083627125505	0.221597326896733	0.236075503631078	0.214515102571171	0.23378144774436	0.223129947984003	0.218340117999166	0.218796333134471	0.232178773532637	0.208811064593603	0.225318513107781	0.212887614107567	0.222424490545587	0.222924278345896	0.239739287188985	0.220219318432833	0.215972561701228	0.21388200196484	0.226340755835781	0.217866061264932	0.216900293293929	0.237250252238979	0.213277488046722	0.227755000186488	0.224601897055491	0.21673848390537	0.234309740518856	0.206141119209736	0.211577519847744	0.213272145993287	0.208750394267535	0.210581355512639	0.207176463870405	0.2194055232065	0.209138374463412	0.224014931999347	0.216935790790851	0.230485512749595	0.239624169294215	0.238678977037892	0.21925622815907	0.224451167855453	0.209844486399902	0.225332378368907	0.212353949320664	0.220565787787567
KEGG_PEROXISOME	0.234221268103126	0.186430659857812	0.219327016349334	0.259873531342568	0.204063368920463	0.219802437137712	0.251708116336973	0.199170183167109	0.205509972625065	0.268256399703394	0.215912959476692	0.243736598372532	0.235571226735084	0.232865291930128	0.227500541962902	0.204305788998795	0.23325560141402	0.253112487202721	0.249642894684847	0.256040281303564	0.249728166465191	0.211036487414679	0.219247457830654	0.1852572620099	0.209436598443779	0.200336431022291	0.218714482712515	0.218977249964743	0.239822044162687	0.180491408897376	0.220228026712876	0.243070309974247	0.252849856824491	0.218431038064427	0.210825842229621	0.25895514521937	0.239045223398568	0.256175281630809	0.245349750202229	0.228002012152856	0.200786209164086	0.105484759789875	0.220089590513551	0.206949173134856	0.227999243232396	0.207062650627248	0.227664538533752	0.270292821494462	0.217825596312206
KEGG_MTOR_SIGNALING_PATHWAY	0.158779329200687	0.186091323700242	0.163948196264262	0.156742279479338	0.169080623526531	0.180935094847408	0.169953250887008	0.173707495609958	0.174869128110386	0.169197802133259	0.157935455920914	0.175978482860102	0.164813135454056	0.152625526962405	0.170646913071132	0.158349607993739	0.162150997449432	0.161953617242032	0.165399683330426	0.172947292991006	0.165001361345353	0.179226071725289	0.169437990403124	0.159902273586051	0.183062487454809	0.160670948803522	0.163314863216441	0.168887774977624	0.158751753547286	0.179938882353399	0.154291349680724	0.17321900866333	0.159316366648995	0.174355910920654	0.149222131581758	0.165130170225428	0.163303586497084	0.153149604788333	0.187291311653848	0.161446643472548	0.170115790433234	0.204876512752994	0.185270712631322	0.167695786497325	0.182374869611028	0.182921137625862	0.171698335622967	0.179093413137221	0.1663128166443
KEGG_APOPTOSIS	0.200411106167982	0.194905932471784	0.166599588758271	0.203745344298225	0.191879351625671	0.196019545804662	0.198015351301706	0.186948967334452	0.187593775500386	0.208282017905162	0.195246491495435	0.225387387756462	0.172198315049565	0.203727741524334	0.182425748885522	0.24174834470745	0.176655028262896	0.211924628936899	0.20335465648518	0.180019527378003	0.201477182359433	0.20289155651851	0.218056811805555	0.158649749189963	0.213707402406785	0.200162271668115	0.19812166398371	0.189899112040164	0.177274120569636	0.203593502336821	0.222932627468974	0.166992198617348	0.214903286873016	0.219347356615063	0.224981566065033	0.175967533276838	0.200858618550264	0.181222131266754	0.18617162377331	0.205941166099277	0.175667707206326	0.24548061657141	0.188215310803998	0.190058258694117	0.203399543113417	0.184881994616691	0.201193444167797	0.187068034888644	0.202792619035414
KEGG_CARDIAC_MUSCLE_CONTRACTION	0.120612610993406	0.144019407971771	0.150939246934414	0.132727537593748	0.120789482796554	0.118434646153996	0.131343814725142	0.127640174762065	0.122596500365599	0.138059573097273	0.104252614317326	0.112030475334469	0.144450767018621	0.123345789502813	0.127656190866022	0.115194806337827	0.125968860892099	0.117475713290332	0.122767045298125	0.123406039173321	0.128988974687497	0.116177668839384	0.134907089683487	0.113100162714709	0.114902907879312	0.101763996194011	0.139025444679092	0.135626350762666	0.126303202853822	0.150721871711927	0.124812421758201	0.119391193743898	0.117523858837791	0.120665743869969	0.113715493303431	0.12524663903757	0.153094255268515	0.12231996832337	0.123048911605961	0.126364543299975	0.142650620050517	0.0813324580410144	0.136992049333169	0.123480841217889	0.135884286329909	0.119556049358935	0.115254094326644	0.120483190354815	0.117716074362157
KEGG_VASCULAR_SMOOTH_MUSCLE_CONTRACTION	0.0698112438196939	0.14556489057689	0.0742922143780379	0.069984956891214	0.0899725438799553	0.0999131821233847	0.0929293625681646	0.118862015380364	0.0739871579435589	0.0679328583008103	0.0904412987076196	0.0772827389436347	0.0755091423051964	0.0725741789190008	0.0779909437624943	0.0766471011444295	0.0789202494975667	0.0786210258224285	0.0709145699121859	0.0693968374844969	0.0780306838737235	0.0810826798188077	0.0773795871445308	0.0818444387040239	0.122464499168988	0.0659330507406072	0.103956374730298	0.113718697084569	0.076324283838875	0.173190090882976	0.0788327361645047	0.0600226107008143	0.0665455504764144	0.0735259761474972	0.0608279468511274	0.0682420643569939	0.0677692587404873	0.0675077359887014	0.0793118110953441	0.109654227946448	0.0984911075951882	0.122056153355102	0.10875238440439	0.0697557283432698	0.0848378034233578	0.0853552924535499	0.0649721679964041	0.0575534265828745	0.0747990348967406
KEGG_WNT_SIGNALING_PATHWAY	0.120323343294573	0.17732017655697	0.144827962469471	0.131596343894759	0.158643956695631	0.141387880113337	0.129222595213866	0.152999409486915	0.159704735121763	0.123567984819606	0.154344460324436	0.130761388570307	0.136811245875563	0.125623572628435	0.167184801304574	0.11690577356194	0.142069861019723	0.133737994177468	0.13630903117971	0.153650303116528	0.157178711665832	0.151956944492757	0.150428453138778	0.145983417161475	0.175217344279249	0.129960584994366	0.168842520813495	0.149206473189963	0.133329094947849	0.167297054662516	0.116677398880483	0.139331334312343	0.128201689822003	0.129403041733513	0.138351630626864	0.139848176550051	0.143122481087998	0.131506402094165	0.138833851906848	0.153799536120006	0.144202072518475	0.185620335474227	0.166265360086759	0.144321865691902	0.14992291091374	0.15280269255811	0.135605735275552	0.130832566621806	0.140706557599527
KEGG_DORSO_VENTRAL_AXIS_FORMATION	0.170361388903687	0.172260143254941	0.145539108399252	0.145568900350127	0.177345827245122	0.188969181106515	0.152869114778852	0.197508206705188	0.167516032631913	0.152585817005342	0.185940847448138	0.176280611886983	0.137034820222633	0.163529665959782	0.158195574344472	0.187183999155013	0.156351377502205	0.153974911485612	0.151872333758177	0.154000242532885	0.158437554037375	0.188042495448503	0.161700289699432	0.170383186201095	0.202848976158911	0.188421084338102	0.178532246526341	0.178292175022205	0.12541350442009	0.204282200417328	0.137520416010603	0.141336037190172	0.154622134862205	0.147997840031372	0.152687503472905	0.15263068070679	0.15570315393532	0.131616755926943	0.174078059109292	0.141441701845865	0.171340215131662	0.230356770988261	0.151336358521949	0.144692424993838	0.183888653358084	0.173672365168061	0.161062810616137	0.155954821904147	0.160200300921499
KEGG_NOTCH_SIGNALING_PATHWAY	0.227427495407418	0.264694551997643	0.244413168258922	0.211074301483203	0.249191585245151	0.242533694407774	0.235891214549731	0.272359280839209	0.252367160065289	0.221814196772325	0.237097818973119	0.246633460755846	0.247116371885555	0.240164396062705	0.240348766404655	0.210537589968676	0.248785506795626	0.240006859583335	0.221332553851614	0.223064240018586	0.24325972086711	0.24971430970522	0.238179897941812	0.264306579377526	0.251502637500912	0.224569562377338	0.250801712209373	0.253159379083215	0.236715880332586	0.27137528858863	0.212963639696582	0.235791866600345	0.202512571644656	0.207603291496137	0.21892324616071	0.212385759627163	0.22991824499566	0.224061838167332	0.226029425536767	0.22491376592482	0.261389951338097	0.20643941805182	0.249970493069924	0.256714220063094	0.251615538209399	0.242476833158651	0.231904181988099	0.224648487189121	0.229765727762987
KEGG_HEDGEHOG_SIGNALING_PATHWAY	-0.0341645373105313	0.0202523442471837	-0.000193574850655501	0.00336837452972886	0.00631224634846712	0.0012369472503516	-0.00385878743701972	0.00145953221699144	0.0149915015871685	-0.0433254569365404	0.00451152133136171	0.00894570755674176	-0.0124642128778867	-0.00190003182335751	0.0224691528658217	-0.0260909792688504	0.0161084732595473	-0.00218801461665531	0.00248820690202696	-0.00460876751407933	0.013951961424775	0.00184945553558279	-0.00871624299413417	0.00473249325888445	0.0194984624513567	-0.0224850350348522	0.0157561209009808	-0.0185006189417563	-0.00852270649190719	0.00176322417437551	-0.0397707035733738	-0.010489434642186	-0.0362442970405478	-0.0267126141464331	-0.00991270052538374	-0.0219982142321376	-0.00567240173308185	-0.0372213548329115	-0.0083159555746714	-0.00194420773403751	0.00142755033732295	0.0270876404550653	0.0189697771716847	0.000327487451369673	-0.00746117719288192	-0.00622969195164867	-0.00817418689964099	-0.027381360649311	-0.00700345994646086
KEGG_TGF_BETA_SIGNALING_PATHWAY	0.120445172603051	0.196296094839283	0.160637153767463	0.147399620725906	0.149871531174031	0.174837321383095	0.122692575712287	0.170692266894423	0.160977755712673	0.116896797659926	0.148170158715586	0.153841828412587	0.126410054233725	0.125945447280714	0.151648723723626	0.138430156632698	0.129686590302295	0.135403860273872	0.145150025593411	0.15585894114684	0.174139207632191	0.163994211228585	0.172868480409084	0.149473188539527	0.191496290231192	0.118120988087686	0.180000918642712	0.143398468720859	0.117765771308296	0.200890910253343	0.148039819368578	0.13346667279508	0.129869405783061	0.146040990071434	0.139343881702154	0.139523567767378	0.132678179366924	0.110740497863915	0.125341786221462	0.180925154689507	0.162776810498599	0.227875446218868	0.182158990721479	0.13708880282167	0.166007320200335	0.146277731265682	0.135909785938325	0.116200035999823	0.150473359977115
KEGG_AXON_GUIDANCE	0.127615356417671	0.173984636534533	0.126889803667824	0.118188102825124	0.14447026248306	0.138091197095071	0.123857266358645	0.136822404629301	0.142026691626948	0.121868785006586	0.116959674739335	0.136655887085318	0.126971168662045	0.129224379453002	0.132281089863695	0.125569719451521	0.135129093961348	0.142247200919701	0.117354933374287	0.120341365088983	0.140687451865529	0.133217531530031	0.129161835403614	0.111600666213328	0.145254678877113	0.124562870929767	0.15613052994435	0.15114465094902	0.12531697820457	0.163702776101451	0.104306739967101	0.119829900925684	0.114664338473415	0.108755985785628	0.129025141116751	0.109990897539583	0.133854640107394	0.116233826130022	0.128365864507705	0.12499366998876	0.142097202921674	0.14968313208861	0.153427572276853	0.126201651313211	0.149358969779268	0.121253615971541	0.121690782558497	0.111651393673109	0.12114690950464
KEGG_VEGF_SIGNALING_PATHWAY	0.15058030277462	0.162424998451218	0.13121254487511	0.135944694115733	0.150038572094847	0.133886715280119	0.148028930116666	0.144234243069397	0.139482768496484	0.146925990441402	0.142076689404436	0.157925587481531	0.136604819298266	0.157867953827117	0.15147737607965	0.158795162490691	0.154033644605721	0.157128814097516	0.149354954085849	0.118448881604877	0.129378706383529	0.149479851078197	0.144779752108792	0.123799644234591	0.159378996092904	0.157690481274886	0.144649912011075	0.168755612927384	0.147411701000743	0.164966219583694	0.138005136500238	0.124938301722675	0.129817715985227	0.149578969407509	0.157081698221957	0.131042756304989	0.133274908732284	0.13954369949512	0.139291453844077	0.141690918844997	0.133775703333821	0.155479028659153	0.149683859750532	0.136107757811787	0.149108369218453	0.134243104526956	0.146763053842808	0.129263537632121	0.130780588788746
KEGG_FOCAL_ADHESION	0.176671972451101	0.255943881399993	0.196338178007207	0.168952607427681	0.194313688543209	0.226664130606451	0.188248384880024	0.229706690719025	0.216339114449975	0.158458926223259	0.192070561826232	0.208469951303085	0.16827635039612	0.179981378227275	0.174199065920443	0.193349900508443	0.181838843082352	0.191158033646635	0.17760999717427	0.177382425892162	0.197249017539325	0.214480654303057	0.193809131385966	0.203661099648398	0.235754112695147	0.187537716381626	0.219942964293443	0.213193009540088	0.15185013491337	0.25344854316872	0.182821090821601	0.147917056667263	0.154518564315412	0.203335197645856	0.184612485764088	0.15709181407034	0.156508404854888	0.167389041328672	0.176228815301511	0.203320053906917	0.211800637062975	0.260977901918253	0.214983213215031	0.175645643871894	0.213805636643466	0.205935707743996	0.176942279678101	0.170161197904819	0.171000720992973
KEGG_ECM_RECEPTOR_INTERACTION	0.137497610068509	0.250744237117688	0.174617695559888	0.115279446006528	0.15587484108123	0.227618272310253	0.146983932339779	0.217149063789026	0.207166588021723	0.0862063151865721	0.153179227786285	0.174280270802124	0.128711217117974	0.140263621128056	0.125998798813563	0.16360235629413	0.149770478696172	0.155675829120775	0.134610935402148	0.141455292518928	0.171823325861105	0.200289865158283	0.168011604566357	0.188915442434241	0.211018099799543	0.147353930779099	0.202746647304996	0.196401462464248	0.090485987753282	0.244546335790697	0.144745774583358	0.0869597484741731	0.0947927622229884	0.173814793282005	0.148830230797724	0.104715259521521	0.0950947606678451	0.115175329417261	0.126695629064246	0.185359346690733	0.194993642124728	0.22061888181973	0.193562024951869	0.130821225283204	0.198955722947004	0.182533259264743	0.127393577503786	0.124998623686472	0.108806043761259
KEGG_CELL_ADHESION_MOLECULES_CAMS	0.107605653761564	0.190234434931644	0.046239129579817	0.0937067976105859	0.0681880679818947	0.139506814749106	0.0646083249927083	0.103680447116891	0.107254594337957	0.0539183028883966	0.101039190702667	0.0900023642743489	0.0746394269686096	0.119218544566709	0.0596177007675959	0.154709206239875	0.115019880325399	0.130988677770124	0.0739554761283801	0.0379057901755624	0.0707378366580886	0.113696674122863	0.0800860685730326	0.0708724944073251	0.179798486876816	0.119241874651014	0.108837757603684	0.116723471996808	0.0659750048261046	0.163544731631488	0.14644539025423	0.0247452436714584	0.105497692838073	0.161818221287698	0.107947684913846	0.0594333708839654	0.0314260740666684	0.0565018987147672	0.0548325218396937	0.131379142003087	0.102882224429773	0.164879295121187	0.111095456262244	0.0708687898513548	0.1228925224633	0.125313204279084	0.0889392610411013	0.0587327120843292	0.0822147149324954
KEGG_ADHERENS_JUNCTION	0.257019315796634	0.301892714270851	0.276892452288109	0.257045914724998	0.284345077434178	0.2789685472393	0.248554929812497	0.288928175635722	0.283699075822816	0.257264431447033	0.269300039492075	0.271386509520692	0.240975938641784	0.254601039913901	0.269614448892613	0.248260958683037	0.251046596335756	0.25497418288108	0.254543954953349	0.272156203727113	0.255787769569663	0.274537100693034	0.278158217482985	0.270016497947105	0.295795614536533	0.259315075839312	0.284909032899941	0.273397106760197	0.247178123902632	0.297537517034028	0.247112545386671	0.259595454809346	0.238442763874638	0.250828368980173	0.262295151084347	0.254583009625977	0.262017118730047	0.24669386356202	0.261973336305284	0.268292899652993	0.28693592826386	0.337646049791066	0.278246464003343	0.261018894003362	0.269757003546389	0.278103250480639	0.25561709520336	0.263975894532067	0.271607919205655
KEGG_TIGHT_JUNCTION	0.150433287094584	0.186535259913506	0.168305600545068	0.158302645410109	0.178211587639374	0.177162026222508	0.164743613481273	0.178847203886492	0.1745555830251	0.160240664291027	0.171620870711798	0.17184502759532	0.15309240247625	0.15231222362646	0.162403365652027	0.155067592599857	0.171485914161913	0.170541465160249	0.168132895960287	0.162306000809601	0.165766513596611	0.173250383350334	0.174847856126757	0.171067275137853	0.179133868972967	0.16296412359727	0.184323252877379	0.19725756342389	0.149797114152201	0.195152328247119	0.144267109648399	0.155188310913383	0.158665009099653	0.156315386849741	0.159221320310864	0.160221170227326	0.162275076734495	0.169924542787753	0.169208342278406	0.166313208900582	0.17164972707053	0.186070973767942	0.169140999785115	0.167659998081427	0.170179700540712	0.171859508940169	0.166115017008981	0.162023116679098	0.161211912530148
KEGG_GAP_JUNCTION	0.0810660428256325	0.152645485383312	0.103217149146608	0.100215895510944	0.108924801422268	0.126338285372124	0.109770645161078	0.122745001203958	0.117896473955181	0.111277104532995	0.112887545073501	0.128193012955136	0.0972574468552105	0.0928110835852796	0.0949264896519474	0.0995572067454645	0.0962951283304904	0.0991958236423654	0.100781454454189	0.104895146431638	0.119459892734797	0.115380675771501	0.0993567211344667	0.108501965408196	0.128754512449829	0.101463064724012	0.131448735769433	0.114371480209287	0.0926025549374211	0.162087220200006	0.0961973038986788	0.083374466037575	0.0961403005812545	0.116012862636095	0.101467505381429	0.0872430437656031	0.100605637788785	0.0908200907823633	0.114354441077033	0.115748805610674	0.11165425161163	0.155224196376733	0.109252247216354	0.0848108350106453	0.123248123700977	0.105974592839194	0.0925421759745569	0.0956561560402781	0.105569179846051
KEGG_COMPLEMENT_AND_COAGULATION_CASCADES	0.0507942658081852	0.135738723808879	-0.014583316100068	0.0741574708370713	0.0515291140344102	0.0914922782409085	0.0570800108547317	0.0462035708597252	0.0554899094702082	-0.0246808281256212	0.0602152420242605	0.0782285207997411	0.0374157541394873	0.0634976441610557	0.0432512398711734	0.0810161517244304	0.0658836028849958	0.108719175461472	0.0239705427030884	-0.00215626203477147	0.0533133668923099	0.0630965421517696	0.0447290233875652	0.0165336900970219	0.12005357813253	0.0579369902586017	0.0881892784352166	0.126961776128671	0.0457070694357687	0.110944064295227	0.0841569073244278	-0.0062933231170786	0.0687742088266918	0.0937471125006641	0.0683073752821183	-0.0286162726481027	-0.0252403732060092	0.0125795083056104	0.0432971931555288	0.0983258446996955	0.0755156448589911	0.11133579844348	0.0540546981297862	0.0238817540784788	0.127774761260529	0.0447267822502274	0.0435037958343149	-0.0231623545385153	0.0379354454557999
KEGG_ANTIGEN_PROCESSING_AND_PRESENTATION	0.217573130596676	0.224566470589045	0.14824129878455	0.183885080371753	0.168545167137153	0.204507361924106	0.158274052063557	0.203920440808837	0.194252884680638	0.173879524025235	0.194858205937315	0.179266030242877	0.165986932921067	0.225885487280189	0.16630695204567	0.254274320491328	0.212157980345653	0.2214828267049	0.172001454875742	0.128968221028989	0.161493558639369	0.20503257933163	0.179326805908426	0.164706311186356	0.239084958624283	0.221822667511768	0.18854397578673	0.181479907716453	0.170579596727731	0.20768185471913	0.242348791309436	0.121707868837436	0.226705194288034	0.226967270935113	0.222652223815792	0.156424624693711	0.143398901793053	0.134684476102127	0.150047367797728	0.210705036607367	0.192982758652833	0.220143218230053	0.177994114879956	0.171448725364159	0.198520320632776	0.206304084433048	0.193099934360907	0.15992727214048	0.187241710794144
KEGG_RENIN_ANGIOTENSIN_SYSTEM	-0.0502456341043542	0.149514828485439	-0.0427420660359917	0.0536695130068749	0.0362870058843027	0.0948587963466119	0.0844696259078172	0.0365974512223208	0.052224714601331	0.0340370655947904	0.028370145107682	0.0686199163441506	-0.0223309718959198	0.0188040279606239	-0.0171419411281035	-0.021697869142744	0.0164898567678146	0.0377940783003821	0.0721029511698392	0.0753061284610519	0.00946065159557005	0.0574020380718618	-0.00721973072077617	-0.0355176588824573	0.130686766557459	-0.00214501390573713	0.0341477744336977	0.0264263884844372	-0.0145235736656185	0.113676158873511	-0.0105412890266377	0.0145429755329357	0.0612439420862799	-0.00722004630614111	-0.0236291120559457	0.0056772179270633	0.000489477052823377	0.0196820426509899	0.029311000283423	0.113835116151468	-0.0101243701413316	0.00559809571898103	0.0614571683017424	-0.0186608600538759	0.0384879531732687	-0.030999446407195	0.0770793046974592	0.0196784946576216	0.0396382586688923
KEGG_TOLL_LIKE_RECEPTOR_SIGNALING_PATHWAY	0.132701355186683	0.127475748357705	0.0660503943696587	0.103567274529811	0.0790504137744296	0.127336383386171	0.0894416630263437	0.112504571574229	0.11437065181031	0.0757523742349791	0.101074807863595	0.123734580597739	0.0786565969067203	0.142634901254331	0.0841209007099441	0.166635811800843	0.104505184278744	0.126271340471538	0.0832191453325015	0.067619510020832	0.0735383410850852	0.118293965207036	0.080475485958179	0.0805837695765656	0.15717916108019	0.131460099117726	0.107019315855041	0.103351338547197	0.0992634830079523	0.105685973139876	0.173405335207939	0.0538433043618467	0.131262416997268	0.172011068530835	0.137263434370187	0.0860231949835528	0.0525560651461786	0.0720270172466098	0.0688304934750295	0.132652929810751	0.118548483502725	0.183785942343076	0.0889042623645611	0.091572936630927	0.129518297022495	0.129883438396836	0.113205068940567	0.0728717820356226	0.0879788783183106
KEGG_NOD_LIKE_RECEPTOR_SIGNALING_PATHWAY	0.165879452079345	0.147043072491559	0.105863900036283	0.185356737287423	0.1411826665807	0.165767377469703	0.141523616429392	0.134481549752486	0.165874199262005	0.148848732306571	0.164049287097932	0.197806570287072	0.119103586409449	0.175689915365516	0.139371896856179	0.20733157631762	0.134756384969564	0.177166482950152	0.146749861665113	0.123516846239516	0.103362330425778	0.164722694033121	0.127164793316033	0.108194661487766	0.203489879906926	0.165193879113861	0.138167289568752	0.143895025134399	0.148000281123948	0.155969720114352	0.226356117348107	0.114328617760362	0.195639179414602	0.207235961176681	0.201902977131642	0.136306357501351	0.118531627632291	0.144881571149567	0.1402489030829	0.182690346438084	0.153913523438435	0.244289098354839	0.126558222739589	0.150159014269421	0.17898469560402	0.14900234884578	0.184745517681812	0.119985044305814	0.159832057204505
KEGG_RIG_I_LIKE_RECEPTOR_SIGNALING_PATHWAY	0.115438659949589	0.0745467867548689	0.066841407859625	0.0987896487125705	0.068618913970843	0.0872625934466511	0.0894733512871945	0.103130159012847	0.102146910716518	0.084402473458548	0.0823964253400022	0.101740113770196	0.0798488560938261	0.123817170394107	0.0907602000321791	0.132246591029537	0.0921924362830946	0.10039868320388	0.0786812147028061	0.0785233952007219	0.0719726222000675	0.0921838333322188	0.0728929900713492	0.0947082892820686	0.108412962365	0.106674274972019	0.0729726752853549	0.0770430808811067	0.0899750471251499	0.0800328797528103	0.119664898515493	0.0584144425549202	0.108315582832958	0.0993604581298405	0.118408786479779	0.0724471099824327	0.0648019961976631	0.0753648062340655	0.0805124087950992	0.095051927733097	0.103383101975123	0.104890118046817	0.0717102587832736	0.095286057663248	0.0881453172351822	0.100633022002707	0.103065284666622	0.0864503703869265	0.0836767945771415
KEGG_CYTOSOLIC_DNA_SENSING_PATHWAY	0.130460123138792	0.0995530855508634	0.0629852202753851	0.117820344635546	0.0775980979580346	0.112032929801523	0.114305876538603	0.0963453708323715	0.129858833988558	0.0982963091893766	0.105494609185158	0.133995355462268	0.101371866619903	0.15374077092483	0.0948105369358688	0.167678003328588	0.119644005686193	0.138101180065173	0.0813813671277551	0.0702312305223035	0.0877076713315687	0.131378776956485	0.0996776853475684	0.0791288945031949	0.130989700187997	0.129349615534957	0.0899846600488884	0.0927184649329096	0.110134040048926	0.0954799030044445	0.172416446658295	0.058439438127006	0.149626978013212	0.146534786545237	0.161417679558078	0.0828211989540381	0.0824777095912219	0.0866283801170202	0.0812593898794242	0.12196309623758	0.117527482726448	0.0986937555083491	0.0597662637289169	0.113023526961382	0.133782183026765	0.133797551303947	0.124460075084163	0.0909970317813546	0.0909912292545161
KEGG_JAK_STAT_SIGNALING_PATHWAY	0.0148667446546594	0.0397983110463303	-0.0184957932264062	0.00213991811929184	-0.00419260211435807	0.0243103640405609	0.00268447849064571	0.0100508842111994	0.0160639025118144	-0.0070326978768046	0.00966368177439475	0.0446153369437643	-0.00520874795246461	0.0242883591666551	-0.00503955201239525	0.0567577689137704	0.0148600460684482	0.0388781574236726	0.0013176594714513	-0.0122774135714601	-0.00939145630243956	0.02325474011241	-0.00463546736297755	0.00182692123474905	0.0549927509044676	0.0270648673227449	0.0177332734323254	0.00544312165351757	-0.00822000987662184	0.0288502431795955	0.0431602317329	-0.0214411107385216	0.0331222853866836	0.0478305739084209	0.0303125580692487	-0.0233854704952592	-0.00980591516951068	-0.00891250025875577	0.00632291772619411	0.0203785177139629	0.0145582729278412	0.101118886916907	0.00155066929168125	0.0103137061356666	0.034405771177062	0.00865432941571319	0.0221478067123114	-0.00740978561902875	0.0077034843829046
KEGG_HEMATOPOIETIC_CELL_LINEAGE	0.0147161789014753	0.0846879827498739	-0.0775911810973458	0.0132720914373886	-0.0396192299149667	0.0279761757689418	0.00657311045660205	-0.0227688151943389	0.0270152304962989	-0.0324997720554259	0.0131001295819076	0.0671437865492824	-0.025271393152159	0.0426861471883813	-0.0367694885865003	0.083791016362878	0.00436564964105049	0.051614036831863	-0.0115475442406805	-0.0564181715341831	-0.040404890991554	0.0304265272343072	-0.0263463065881771	-0.0559504270564304	0.0803208459236468	0.0490381018881034	0.0140933788188292	0.00657397422865546	-0.0247996430186479	0.0519164140923428	0.0991196223584473	-0.0953838338452553	0.0414303905175564	0.0987415485028137	0.0506876102242052	-0.0705917150443175	-0.0649146646262313	-0.0614296476147524	-0.0381285244184642	0.0503908892305943	-0.00261737107689481	0.119015602018466	0.00219438309288106	-0.0183257457268802	0.0320583878319121	0.00776016622743919	0.0108610252180433	-0.0461074939282185	0.00395104427336751
KEGG_NATURAL_KILLER_CELL_MEDIATED_CYTOTOXICITY	0.0972401203049569	0.10306638550317	0.0343724376815874	0.0764485761403007	0.0553761196786538	0.0872558519145733	0.0618073050289866	0.0612768592461939	0.0675297454516805	0.0573032091852798	0.0739693541713763	0.0868398424148879	0.0644391126246278	0.109768701114648	0.0542503543529455	0.14049099057933	0.0833991379526421	0.106534969530987	0.0657400160035839	0.0388447562947997	0.0611816590826557	0.085817035313717	0.0619994455923985	0.0358619928765396	0.112720635487324	0.109189183633253	0.0737335946987563	0.0791434308675371	0.0555831586841611	0.0762632216780856	0.128414551646689	0.030177266804842	0.0857287300258644	0.115885526448795	0.0983432730372624	0.0481873223078892	0.0406232253794482	0.043062766189183	0.0444244205254011	0.0837894667647008	0.0627895440436758	0.133313140050376	0.0648024481502344	0.0507286042486209	0.0865306241621051	0.0846545617678136	0.0727322208308901	0.0572177317967494	0.0764927812382913
KEGG_T_CELL_RECEPTOR_SIGNALING_PATHWAY	0.137761428286211	0.163938019864615	0.110445865554962	0.142883776219574	0.134460276288863	0.145733589991002	0.124050344248	0.139014401860401	0.142504047378901	0.134332398806468	0.141997906486274	0.152224117107664	0.116252408199878	0.161471640469508	0.13244002382952	0.1787379326517	0.138141489226769	0.164088340631584	0.127132057619177	0.115487820769094	0.127263457300745	0.141118335235952	0.129699242801171	0.111830329953839	0.177572487407034	0.146645170083611	0.12327637314306	0.129435084746365	0.11783785362125	0.144027251389916	0.166390483898177	0.109979943272211	0.157432570501093	0.160705676691686	0.146097186626772	0.112310042632016	0.110346988375178	0.120278775744796	0.126333814126974	0.135319656202278	0.131848707031656	0.188260309267525	0.131736951638924	0.137430889531772	0.143349952346792	0.13700874674401	0.149113433773859	0.11323480946968	0.143436076042003
KEGG_B_CELL_RECEPTOR_SIGNALING_PATHWAY	0.180865510328257	0.221759901412969	0.163524471206343	0.187519810116477	0.179253349996441	0.192905053693331	0.171262317208097	0.176772481284467	0.217006615477692	0.190786880562933	0.184699667759909	0.196183357387405	0.146494592154171	0.192324283466744	0.169847450634839	0.205039840124053	0.163441508798507	0.200691700214219	0.176082264810395	0.164793429469612	0.181136704139626	0.191145996680265	0.183175743533655	0.141027550014757	0.21459392485225	0.202879866570562	0.180710806649465	0.189034762717511	0.165080527383249	0.203289989401811	0.20275507665776	0.163626681370669	0.184031039231825	0.192485294926065	0.184791034458206	0.166422226269896	0.16885555874142	0.166249896268212	0.176855654388079	0.178306281493261	0.172938600450829	0.235945171642206	0.185827669120789	0.168430466349888	0.186960962278047	0.171767332485644	0.190964766934819	0.169743939703998	0.195365339542544
KEGG_FC_EPSILON_RI_SIGNALING_PATHWAY	0.111979274201154	0.118756437155959	0.0683479828267451	0.10517530010513	0.0972849072200702	0.0978493619577102	0.0999165391154658	0.0961395702895556	0.0892318163270285	0.0993959563084713	0.0935284649436547	0.122900564386484	0.0835612847621	0.11283629973272	0.0997957723357312	0.111302314669463	0.0957524736027479	0.108822493072969	0.104642715891273	0.0796123580110193	0.0875490052611659	0.104268419702817	0.0853255956232812	0.0823571257795924	0.120490118559337	0.109104358242894	0.092501511655778	0.103922574674806	0.104763725226528	0.106292641567158	0.106265164017323	0.0754383408840854	0.105990391552174	0.111872816291338	0.100056133839034	0.0871092706824907	0.0743875812208373	0.0770273735326204	0.0947712707059952	0.0999077376939228	0.0927337849977282	0.139216024252015	0.100131835274228	0.0891535627588514	0.105956228676729	0.0967731989325245	0.0999718955110435	0.0766158472260371	0.106758689993351
KEGG_FC_GAMMA_R_MEDIATED_PHAGOCYTOSIS	0.202289220399781	0.234530645280766	0.184990679162134	0.198441507689845	0.191465178645242	0.219095491329336	0.184132629781374	0.213867980172215	0.206202911283239	0.20179578843312	0.201364145202154	0.215227210984159	0.192797017543433	0.217545476377066	0.199150276872055	0.221277240413073	0.195318988140952	0.206306215612886	0.196474078028441	0.192566651703319	0.201103283720101	0.213881280147777	0.210800080133295	0.188047538040525	0.228769561548578	0.208475023162217	0.206999729429632	0.218032768557533	0.204884688179509	0.223721905067184	0.205345442236525	0.17956994740459	0.194756710798383	0.216570491309343	0.196805984862203	0.176563151614652	0.175930441750534	0.17109297894971	0.189844429667088	0.209545814265582	0.212857365188763	0.253934933645379	0.208369559583056	0.189410808067468	0.217895518610077	0.210501255436411	0.194964040199267	0.189095801859912	0.200582008922548
KEGG_LEUKOCYTE_TRANSENDOTHELIAL_MIGRATION	0.173688980810048	0.23188000225508	0.156844415541491	0.167262099010776	0.169904478811205	0.212834865896373	0.162835973425076	0.181127193602708	0.189595371002232	0.144553146438657	0.182077329270455	0.184863114102871	0.157209233743543	0.179084541166555	0.148697881805109	0.192068037993918	0.182223430986547	0.192016233022513	0.167075194162656	0.162272536940601	0.166480305572169	0.182494444229713	0.164287794935839	0.163091030149473	0.223718411602413	0.174861644521006	0.191568730175466	0.204941567315532	0.149246901324907	0.217478701808086	0.184002533706739	0.132029259932153	0.164142865051502	0.206081291891134	0.161471425010121	0.150880316819189	0.132260074285375	0.155758148457327	0.15830574414789	0.193499797496918	0.184552220045469	0.225980988599492	0.178888725625625	0.159092578018465	0.19130377214644	0.183681432678644	0.172121574964148	0.153208486164041	0.16137700740329
KEGG_INTESTINAL_IMMUNE_NETWORK_FOR_IGA_PRODUCTION	0.106042428661792	0.0946959747144893	-0.0595984220307324	0.0567658210001524	-0.00383761221519329	0.0724740553938206	0.014771083323645	0.0121674984861901	0.0528825900360885	-0.0153169900580192	0.0622512050416561	0.0621396623734079	-0.0140568324086465	0.116268137054562	-0.0058072488101001	0.162059614351472	0.0612747901473487	0.115192194885056	0.016019683819784	-0.0658519465216452	-0.00328799132808055	0.0687302179280191	0.0218809065915247	-0.0582324584588179	0.147501079342111	0.121913144277648	0.0323143337699394	0.0399513406834374	0.0185757866513119	0.0781825755319819	0.158925249411311	-0.0843451889063116	0.110297768622708	0.108295827493063	0.100677723736268	-0.0265313608652257	-0.0399201470766188	-0.0837011612514222	-0.0119016853889566	0.0906356725623238	0.0315664589349712	0.140607840634123	0.0441492045480021	-0.0161565555587043	0.0790660998560545	0.0811246748964597	0.03954487048597	-0.0389893518063453	0.0448737054115286
KEGG_CIRCADIAN_RHYTHM_MAMMAL	0.191746925549144	0.183666485532756	0.226621415419405	0.153388512710834	0.191410152072865	0.167072622495644	0.171337454907596	0.200282034763474	0.208153029927629	0.206079272254983	0.149077489999577	0.173476376458811	0.174372269522041	0.168215417483109	0.199159534707207	0.178325797608355	0.212202522899	0.206648093784145	0.160777816948312	0.214770153486923	0.19977215073912	0.200500617306695	0.213632782722479	0.227538232438779	0.223071735834468	0.210161715599262	0.233186523261	0.232107362406131	0.158945655666722	0.202761387740531	0.114277161915295	0.181541510817478	0.175301575199644	0.161771392670741	0.169926509645544	0.164240520157553	0.218819599439559	0.19392041708979	0.208787133515356	0.156123420363219	0.189965347446038	0.27506075686462	0.177648900503688	0.191103482476559	0.199972680245665	0.217481882012704	0.222433482673966	0.212318462362133	0.170078238056184
KEGG_LONG_TERM_POTENTIATION	0.136168901895839	0.155097844790086	0.146071892139021	0.139643796765294	0.15026507315059	0.143967297501361	0.142544295727944	0.154404604173281	0.137415770614346	0.174309829595631	0.14709175465316	0.147701332373827	0.126778930525278	0.129282904988288	0.14411739081592	0.148300975914207	0.115623608497043	0.141656267014388	0.143376809907462	0.1380380068901	0.147927244591046	0.155026075688725	0.158317996212168	0.112780333769898	0.157984192018882	0.1456949605917	0.166167080913259	0.147103116358287	0.116770234115157	0.167862885845966	0.133397374338081	0.139534346420587	0.152521695928426	0.128765530119815	0.141903424257011	0.144235548030531	0.169045954530555	0.139553824816346	0.156962464425047	0.146108272051571	0.133189278453158	0.169305463735449	0.13452278183631	0.129474859513937	0.144489551229778	0.137147688721091	0.136899282672118	0.146954550540962	0.161126533296404
KEGG_NEUROTROPHIN_SIGNALING_PATHWAY	0.205679726232832	0.23762156864389	0.201422388002161	0.207755893641658	0.219414608177902	0.221105006374923	0.212475104404456	0.230718206186785	0.211565209433703	0.216060150049042	0.214440336324468	0.221447500403624	0.207257821745221	0.212566713703947	0.209156508506516	0.217213895114994	0.211969090466076	0.218116563342402	0.211419448292485	0.207028167600631	0.210133806662818	0.218506518455951	0.214283598213749	0.218430594095187	0.232981712588944	0.214759489773827	0.221844836940907	0.218365860762507	0.201570961292915	0.232111939137829	0.212121776517486	0.209754589865441	0.208439133542071	0.218367850708735	0.212035818343942	0.193428548120751	0.209171015336928	0.204629295735256	0.211437320401665	0.208985155608565	0.222955139707664	0.247180819907142	0.219372113654697	0.214484401876308	0.218932315177824	0.215963572026584	0.217362262054934	0.20789347242707	0.218846483790252
KEGG_LONG_TERM_DEPRESSION	0.0732073266275415	0.0831425445350444	0.0462684055450791	0.0683407016080773	0.0652555442258426	0.0694079325975544	0.0759551776708133	0.0704766691402403	0.0627758285983223	0.0733873635436254	0.0715592870083779	0.0758176229389615	0.0534356003997562	0.0745012778311052	0.0649860271880134	0.071115602680589	0.0445490457010608	0.0619632185341121	0.0642268007909084	0.057295856488027	0.0552163972512005	0.0793564768860308	0.0632484846091576	0.0469256331879477	0.0818618182140649	0.0746210316237864	0.0805440577953344	0.0826987209229119	0.0656346548397702	0.112003325901021	0.0624203273290138	0.054519770637522	0.0673444659084539	0.0785900861663299	0.0723571917358604	0.0656895462049414	0.0612549902093273	0.056347998117535	0.0668947655357389	0.0768305286601596	0.0478664372655457	0.108168183513369	0.0661444981951868	0.0551851764188609	0.0641003304593168	0.0710001137355688	0.0574380735366197	0.0513053754724337	0.0740235310593093
KEGG_OLFACTORY_TRANSDUCTION	-0.425718731488554	-0.445890863748501	-0.431421022035734	-0.41537326614973	-0.401962576100305	-0.436588649718665	-0.429010271445432	-0.438755891705336	-0.430845129822027	-0.420049863633979	-0.426013908550484	-0.425456182905508	-0.418531516098111	-0.425385676821558	-0.423980745829428	-0.42292186714057	-0.418304943644695	-0.430729518215076	-0.424563820443706	-0.437372757817307	-0.436723751555138	-0.431362831523179	-0.43655647628246	-0.42814439903942	-0.429286515026343	-0.399931696104998	-0.434433389614001	-0.427968474312397	-0.413680407947061	-0.433942440288518	-0.415131113332704	-0.418927752842002	-0.412659248352977	-0.416406073102233	-0.414588727256802	-0.430161167068391	-0.418379723589738	-0.430953004361168	-0.425319409211852	-0.425853179835056	-0.41932378347991	-0.400620305563523	-0.418504853803399	-0.418936319564852	-0.439303487538976	-0.433678043077197	-0.42504810334142	-0.434390812888949	-0.420267990513062
KEGG_TASTE_TRANSDUCTION	-0.171782270697494	-0.192146766529517	-0.168999040740737	-0.173036126009247	-0.168249484199183	-0.185288714745907	-0.164877314321588	-0.15574919681059	-0.178324211251446	-0.14696170011161	-0.163979213441344	-0.155263572303661	-0.110209232773417	-0.191212425363774	-0.1695543362448	-0.176308553031334	-0.164531368538	-0.181006516865779	-0.152728027158457	-0.190794102109326	-0.148191333285232	-0.170634190896552	-0.174548873751786	-0.169313102684869	-0.194362021518602	-0.177923454541304	-0.176373693843159	-0.177081176674865	-0.179439268366079	-0.165596132177723	-0.200403993032144	-0.158986819418852	-0.189839595583821	-0.220237382678818	-0.183978858244012	-0.174044657520197	-0.124815780754287	-0.181300605752031	-0.150513584493001	-0.161081868941042	-0.172310628254821	-0.0954503960643127	-0.168543573679158	-0.167204726920894	-0.171629357808687	-0.181709737175076	-0.180779309876868	-0.167910503866121	-0.15375032799426
KEGG_REGULATION_OF_ACTIN_CYTOSKELETON	0.147686304521718	0.20414332740417	0.156575734860279	0.155829516036654	0.152680818399881	0.176554374330088	0.151123733922279	0.17624778732541	0.169561113308376	0.146914146271511	0.156819765240929	0.167090497770386	0.131966131774355	0.158157735715594	0.145632035058709	0.156554719478456	0.145830819702173	0.154371973757452	0.146777236057438	0.153665250335786	0.159622842648252	0.167686587255307	0.159639486932638	0.157190039482612	0.18949778344117	0.156803717481005	0.171131090339511	0.172906382808432	0.135717188330775	0.197985027957378	0.152964387007261	0.130188744643495	0.139101260609323	0.160769096943245	0.15314203900875	0.146137355015015	0.136209244293469	0.135696265403774	0.152520680604585	0.165687097468456	0.164232124037372	0.218607051617018	0.170365659112105	0.146661320129639	0.165753967522669	0.162538255928527	0.149272962812955	0.144369442895991	0.150106819682792
KEGG_INSULIN_SIGNALING_PATHWAY	0.18202243671469	0.209774913145386	0.183536307381153	0.187173579425725	0.195676855757814	0.193059099285099	0.194604281154939	0.201563252028497	0.185595414158373	0.196104326643356	0.18857382501753	0.196996636470276	0.181529100247635	0.182730811524698	0.173601818354951	0.1807348866497	0.187129487972772	0.201212337698239	0.183211747621532	0.184425827514284	0.1874295989212	0.186364184334211	0.182971789818026	0.184088908596117	0.198202235724098	0.189940725911196	0.196564163927872	0.194897627158996	0.177997251821824	0.20246565992504	0.175641618641459	0.185478400912461	0.190324315987988	0.176972127218382	0.187397322929442	0.179844730789777	0.191198532080346	0.177215211601106	0.198618848821074	0.182998403242425	0.200791134616316	0.205502620158969	0.192727730513556	0.187645419545963	0.195317967017878	0.185881173495821	0.19049013541807	0.191722618069787	0.189812502018448
KEGG_GNRH_SIGNALING_PATHWAY	0.1221553182927	0.130038958842855	0.113263566924473	0.117247501315883	0.135004575056336	0.122262149420065	0.132996206073281	0.129600908868761	0.120490607705746	0.139651425549561	0.120649733305274	0.147837952768747	0.122826259574529	0.125028018182841	0.129598773174784	0.120581337635816	0.12958377430504	0.130582923005964	0.124625904344294	0.114459613602676	0.126598610624854	0.129789320497379	0.119838729996501	0.126826883193625	0.128302659620225	0.127369854409416	0.134397140533402	0.128327858209075	0.119118500036456	0.140229682195799	0.100365355881141	0.116116748727414	0.119216850934513	0.100431512526568	0.116368088021363	0.118042321084029	0.138337163389785	0.118355474950893	0.134582389369001	0.116380762785869	0.124941649929219	0.139707350025139	0.117964368385247	0.11207372129816	0.127546071569884	0.113267430971167	0.119210285155087	0.109281275093076	0.131332897918241
KEGG_PROGESTERONE_MEDIATED_OOCYTE_MATURATION	0.155412554934354	0.158223619174369	0.144775605833984	0.153338175711828	0.137476131217851	0.156114566808707	0.153501623666279	0.148988347419201	0.148289046462674	0.16117084754228	0.154969920118273	0.151025332883985	0.143719165211771	0.140492059659843	0.130992695898301	0.150584046544748	0.137337660501395	0.120543805901421	0.153486308648334	0.155214343434443	0.143887198965297	0.160349632034779	0.144238670203559	0.139609504670195	0.135181021631538	0.15370905366391	0.125437226133954	0.141341619847979	0.148613345641434	0.148823701652397	0.157509608585014	0.15978678261794	0.15706581471369	0.16457537536254	0.163872391965394	0.16154037879577	0.149178634925194	0.146534579910126	0.146947994959804	0.143301027379738	0.158247705021804	0.149751100972297	0.140760580987008	0.154354050905117	0.144397172757307	0.155993695440728	0.145584157317065	0.16154280819641	0.147886061750262
KEGG_MELANOGENESIS	0.0579522810730398	0.111128603690212	0.0782935125464824	0.0687719112352295	0.0841022084664027	0.0740172328594112	0.0752318704729078	0.0830414102022777	0.0838742460480335	0.0740121186854277	0.0848670160036171	0.0808848486510925	0.0789836782803102	0.07465149238189	0.0955142933796161	0.0582661728131158	0.0693461174897432	0.0822001942605657	0.0759057428856487	0.0754517734443317	0.0855974257377555	0.0827864438432293	0.0863181269165036	0.0700394508040148	0.099643683086222	0.0664847088626568	0.0991036212411207	0.0747521691694883	0.0766872668603605	0.123938238064384	0.0555551080394025	0.0670450172321634	0.0664477671327314	0.0605557584146534	0.080515357970729	0.0629100126219856	0.0793251329842155	0.056118583232147	0.0793368345396325	0.0881051306268635	0.0868152863726023	0.112846888161051	0.0932557487513687	0.0646262036311001	0.0737511514028727	0.0780560150907449	0.0602246610242492	0.0464298541420185	0.0819001444696377
KEGG_ADIPOCYTOKINE_SIGNALING_PATHWAY	0.153052061507267	0.154448946320643	0.143099724468292	0.141432320959273	0.149873302300201	0.149092756136122	0.163943309488035	0.163421753325182	0.151579121731015	0.147742757466717	0.142457726524767	0.157308800288292	0.130891017692136	0.162377344492268	0.144338295057329	0.152831997275029	0.154568014483864	0.169764075482002	0.141396879186546	0.139102064549672	0.130577766860827	0.156267328474899	0.133527377377959	0.144939979656621	0.16379018362402	0.149467420043064	0.161973598108389	0.175664351899931	0.154269496539239	0.165753962526876	0.14630793832455	0.137896977803914	0.154684506597349	0.145868517271409	0.148503943644132	0.129789186478234	0.137005697164643	0.129640723014993	0.160726546587463	0.135375100107958	0.160923097138068	0.161296587114947	0.158707724857967	0.146153985031471	0.185541495062296	0.14694391258241	0.160222338225822	0.146656990728418	0.138645336811302
KEGG_TYPE_II_DIABETES_MELLITUS	0.0375066717503458	0.0533327166626374	-0.00595744317827853	0.0253172917073745	0.0381464678843787	0.0252165918558292	0.0282019421878462	0.0291790069357322	0.0225100889784956	0.0231961018938206	0.0122592688078737	0.042189254461576	0.0174133907664689	0.0438097886102404	0.0204427990108524	0.0335514868152695	0.0569169925675593	0.0495270268106446	0.0125361536535862	0.0187122568090646	0.03093067590662	0.0259051771250933	0.00390351663964545	0.0195579694117149	0.0398656953458091	0.0532775652046694	0.0356411702545778	0.0398322512655843	0.0294854483237004	0.0297321321705884	0.0304779327501262	0.0257606068904048	0.0380732657685266	0.0337597219903637	0.0340503599254202	0.00358758524422132	0.00679266735226587	0.0217711474507824	0.0214364831485883	0.0133196086707765	0.0497453954334571	0.0832771115415949	0.0181948140047192	0.0319510256745012	0.0411862692633029	0.0262189629368011	0.0253923010114474	0.0154662935192859	0.00753695124129531
KEGG_TYPE_I_DIABETES_MELLITUS	0.216119694625786	0.188018581484892	0.024163707070567	0.167309102613154	0.113088929809165	0.182231421027302	0.120051110235391	0.15086008266947	0.14292992380276	0.102222746126181	0.165268254191765	0.160221979822687	0.126481860426979	0.206845739942992	0.0950710711715727	0.272489422498463	0.208990614539449	0.22775410661024	0.125619171752453	0.056456048982616	0.105828103244264	0.154813759662964	0.106647375911445	0.0944220760882037	0.2330939945054	0.214398626431988	0.154034658016596	0.139975104423495	0.139762514008522	0.153014582991451	0.269475891137924	0.0533798770283395	0.224644925770141	0.258372338248312	0.222561409366489	0.124641170744371	0.0607515252466642	0.0725117105825484	0.0929740336718913	0.192097947236944	0.142600681574863	0.247121316095239	0.152555294444633	0.113400942472783	0.187001216830744	0.169641534525975	0.160099665462763	0.0987654694456379	0.151970404688647
KEGG_MATURITY_ONSET_DIABETES_OF_THE_YOUNG	0.0101118333989941	-0.0809397543262201	-0.0418981314047737	-0.0384144805006378	0.0139483612848521	-0.0248459438350569	-0.0348166180468669	-0.0467458362406708	-0.0469983657705778	-0.0244690600596954	-0.0331453210134838	-0.0262383105520312	0.0305748657146997	-0.0217601637744703	-0.0190155475067208	-0.0233714597036383	0.0196866533841191	-0.00796187796033378	-0.0228482005062184	0.00137744834576399	-0.0100166070849431	-0.0438611618815552	-0.00511020618450865	-0.0591765456281656	-0.0462107947136452	0.0345986924888905	-0.00959133289227744	0.00325717881577	0.0248737341843333	-0.101678155353913	-0.0465309743538174	0.019839174886729	-0.011723030492353	-0.0753941047645382	-0.069903352824327	-0.0190149599156633	-0.0478545633678049	0.0114716849570591	-0.0128039605285694	-0.0702101667668	-0.0317992640103564	-0.174771206584424	-0.0256986446690691	0.0138575233827317	-0.0502660402834536	-0.0399130113424474	-0.0261558937733604	-0.00901239678181948	-0.0517392827480892
KEGG_ALDOSTERONE_REGULATED_SODIUM_REABSORPTION	0.0710412021602326	0.0893683239983661	0.0419754387247419	0.0642380318983524	0.0719438858648562	0.0461648588402294	0.0617336151786559	0.0736765185098454	0.0655811261517942	0.064978567342114	0.0644536947178705	0.113851704846116	0.0533004719738076	0.0793814432969567	0.0492762786644401	0.0762002692741188	0.0751120161362859	0.0781184176730134	0.0718848840093722	0.0450693243993984	0.0649188229945637	0.0811967010559533	0.0548946848759792	0.0491635663997781	0.0868536372912114	0.0601418747551251	0.0962118610409448	0.0907317157535515	0.061860134893419	0.0992493351872718	0.083648381571413	0.0411742348645739	0.0780150298035115	0.0577847220672338	0.0743577610838298	0.0429966234409549	0.0756025354712411	0.0285222971087284	0.101008913742405	0.0688834406293733	0.0760071486748979	0.126961389796133	0.0777761893915415	0.0500734114646795	0.0887871127573044	0.0646352625499491	0.0559834631387965	0.0557958775142276	0.0725155585945012
KEGG_VASOPRESSIN_REGULATED_WATER_REABSORPTION	0.225865400451216	0.253566108157225	0.260082469531053	0.233891023122448	0.233693697234117	0.245673959717414	0.23153702064033	0.230896249542875	0.248082327534897	0.255555612447284	0.235411713010269	0.252107631053053	0.235539089913684	0.228685275878674	0.228105421148864	0.244383138577739	0.225454498145911	0.243867549356184	0.241307574519133	0.225196688547372	0.248789913981762	0.248530199530934	0.254994935532646	0.220910923688457	0.24449331478789	0.237323443801677	0.265017737478236	0.237307206994995	0.219662480644399	0.27589188510366	0.234226437673675	0.214268587750535	0.230000515993774	0.229953856675736	0.241106446735716	0.237517458243654	0.267033260206095	0.228561407275372	0.246594298402124	0.244301879003248	0.233508906245706	0.272516920372727	0.228487651512888	0.226196129146353	0.249161764355842	0.214686402827053	0.214481779903258	0.239504764969396	0.245499546852742
KEGG_PROXIMAL_TUBULE_BICARBONATE_RECLAMATION	0.145105329971512	0.161870785996573	0.19701421747818	0.207219574027482	0.182150311251568	0.108013469276015	0.163642541103264	0.107714628452756	0.188310162570247	0.203557726114378	0.176658671081665	0.204120319810394	0.128723650513362	0.156755773132874	0.0971960475588843	0.149589159016523	0.180939051111682	0.182097786568651	0.182916117562976	0.124378998486694	0.130822924265315	0.147501803938452	0.162981050997097	0.121292904913531	0.140330593775695	0.179282420789862	0.15221978863859	0.204703702469289	0.13850379526125	0.126334971028046	0.104977016759084	0.179409090205922	0.175222140678484	0.0784773040931677	0.178564181395979	0.116756072055363	0.153148614385272	0.146428324018407	0.204479793268208	0.128251559934247	0.101015502503329	0.0489234449414737	0.212549101895099	0.138360942398875	0.127953329187242	0.117363621840624	0.189818733656651	0.120842652334302	0.111937657525753
KEGG_ALZHEIMERS_DISEASE	0.327423869300631	0.311463647523532	0.313220310029465	0.322891899211757	0.311998344390584	0.301363647825843	0.319647210842262	0.292530897088241	0.305099706965984	0.3324276061432	0.305466392974268	0.316108135039862	0.309665259577136	0.324830475498059	0.314243159159743	0.325184846143707	0.304257990741041	0.318459553152508	0.319850779409617	0.306923214540918	0.31812476863057	0.304979186017966	0.32600304220924	0.28509790719248	0.300234215555573	0.311416022952489	0.321166517515048	0.308921193854143	0.315749867436797	0.31410828933157	0.333443203871787	0.308949061424313	0.33991783627008	0.327693330608338	0.323021834493894	0.318907752107757	0.323748192401778	0.319334623429758	0.314158442956453	0.322412726409347	0.310198996733172	0.231301689975153	0.3088047903517	0.315237904582258	0.319037712991972	0.307535911516369	0.316145213769264	0.313961594811921	0.311620598456343
KEGG_PARKINSONS_DISEASE	0.387545711068606	0.363263785380752	0.369362674410279	0.380637851762765	0.355949384752164	0.348438971033826	0.37607174884599	0.337374847388689	0.350558774783698	0.383602040772651	0.355227164485947	0.363844267706785	0.367526587379207	0.386652018461542	0.373543500527054	0.37809441207232	0.360427084257184	0.366904943613695	0.374843286485485	0.360154809639869	0.36718337702868	0.351688577402881	0.373649594446589	0.335653440738562	0.340495860477106	0.358550285070762	0.367488454889796	0.35825757827459	0.375831275627796	0.371179330109875	0.398997184466453	0.36359297267614	0.39178916475676	0.387429175552542	0.3792527151684	0.379662890054716	0.376288329743124	0.369120248118911	0.363905912121574	0.380448846362792	0.362823864436969	0.239783203176622	0.356779425981622	0.376456953423807	0.372050472138177	0.363823056560026	0.362586699617116	0.375799750286812	0.362395634244488
KEGG_AMYOTROPHIC_LATERAL_SCLEROSIS_ALS	0.188004515316701	0.180566495250574	0.16540788801534	0.186129461997867	0.182639689664663	0.162956360219902	0.181355921941094	0.170622374385799	0.161874077818305	0.181062900148894	0.1742800632431	0.188864668220753	0.164968005774001	0.194876935341816	0.188782714775538	0.189799852445313	0.1645501587494	0.191592934963984	0.186777722083996	0.161793850658006	0.170555011271599	0.184753004894378	0.178545741604012	0.153359064561646	0.182680308993523	0.187620522017476	0.182944711977509	0.184601320794562	0.1717076392235	0.164019987682241	0.18837302382517	0.164282525707454	0.194002596436026	0.18610580329142	0.190147945103005	0.157617069826855	0.188276256600168	0.179399292821305	0.176127787818841	0.188788459080654	0.161078994062458	0.137997433756079	0.175158899110082	0.181660928052343	0.169186292481028	0.16503534121425	0.189070562395079	0.178390862906316	0.173182986682779
KEGG_HUNTINGTONS_DISEASE	0.334914398126591	0.316770571922413	0.31993843053398	0.328255242684169	0.315183017832762	0.308091033384914	0.329154710588547	0.306220676300672	0.31303140196789	0.335481559498379	0.31017381714174	0.319865630743324	0.319539491396932	0.332377418479645	0.320816078040899	0.322751565814566	0.316857643067542	0.318494468232961	0.332615265862937	0.320545764511435	0.321211162748777	0.31375165242609	0.331762718980571	0.298246391109895	0.298520707620434	0.307734276211887	0.322025718172624	0.310840584721808	0.328503265543505	0.318310919456059	0.333285184281957	0.325159037720801	0.334468532656801	0.326688775637981	0.328705031454427	0.328719723609136	0.331516437802603	0.326451289165469	0.322952079137806	0.327470199468181	0.318450535608442	0.220296518551346	0.31242077735512	0.330621702709032	0.3225219524582	0.315539399790668	0.317561168512161	0.324574841209549	0.322628324406359
KEGG_PRION_DISEASES	0.218418640714698	0.261263303192428	0.193960746407292	0.208115646647356	0.21758668951781	0.232517706761904	0.217743638519926	0.237603844104577	0.227908981842191	0.184697595095982	0.220849330997149	0.24936971541074	0.209241329231901	0.227520319599601	0.206806617925697	0.24291075612644	0.208763619680321	0.235202983690845	0.195422555789391	0.170361864476031	0.192763553275806	0.222310310646943	0.213799606364692	0.196729090946185	0.245580244290331	0.247011133253355	0.230317810652894	0.261492012099349	0.218917602580617	0.267237596409566	0.239037217512045	0.176071755828574	0.251902115040968	0.263449177844649	0.235488634483176	0.176069539022163	0.15766076924753	0.169195564992211	0.193568419503561	0.258635790757468	0.242912844747399	0.257177832936279	0.206334436961813	0.227057122014715	0.26747862934095	0.22098232663236	0.212977027130122	0.181360181305726	0.218547591830712
KEGG_VIBRIO_CHOLERAE_INFECTION	0.291842001670496	0.292508165356248	0.312503165025901	0.309413014795611	0.295958291931673	0.287216791915914	0.29038003651523	0.288109530247489	0.302205355788693	0.312648316366934	0.300279395132854	0.308050285569859	0.300316847116753	0.290385400456677	0.285330524103293	0.305338802849983	0.290303724786642	0.302342270584876	0.298010797139467	0.289506274335072	0.299138971568858	0.291358417454108	0.295807706967414	0.272268624240156	0.291239052487397	0.300923560366637	0.303799075630123	0.304856653825688	0.290461295976108	0.301062795392546	0.278807778421312	0.295825038452994	0.294274513740197	0.295742980074403	0.292504103109384	0.293400196850734	0.317627449317978	0.299426427455104	0.313282550729417	0.291968734161318	0.288731675986827	0.269770246558437	0.297918287232588	0.289284494672528	0.288156135140574	0.295107248124155	0.300725799782162	0.299173532166847	0.300417682141454
KEGG_EPITHELIAL_CELL_SIGNALING_IN_HELICOBACTER_PYLORI_INFECTION	0.230063364034931	0.2463496066017	0.231673614786438	0.249112625597716	0.226306304432122	0.247623983621365	0.216667984801156	0.233171747626947	0.238797516412348	0.237377878158061	0.232199621420316	0.246646299273257	0.215928597855147	0.227897020931566	0.222855647412913	0.258918268737027	0.223720100901903	0.242198388414666	0.22089473354166	0.226846213143182	0.223843875251112	0.231232706853706	0.222038901695905	0.216011099203933	0.251436430335882	0.235095554844897	0.229495927974658	0.235548830839882	0.222596896349738	0.242047468736993	0.23871828653659	0.226920099147144	0.232553060846851	0.25108112023015	0.244101212143795	0.222982361993331	0.230275329252323	0.233612468213577	0.241083963630019	0.230754123760764	0.232975348522901	0.256008337751563	0.225266158666901	0.230561409071955	0.237529089572569	0.228745271102092	0.248385877981232	0.222454900514406	0.219243602248027
KEGG_PATHOGENIC_ESCHERICHIA_COLI_INFECTION	0.305503313271048	0.340097825881867	0.303154928143202	0.307930995184192	0.3013637376131	0.326098426273576	0.302652710676492	0.308025288776018	0.325958740246261	0.299340294036236	0.311033830053961	0.319292357230093	0.298489556900361	0.309791745912783	0.317502575764207	0.329839880414115	0.302056980260733	0.308657448666192	0.303398645901876	0.30078499216342	0.315516592488148	0.315047132578961	0.307177656610801	0.304340478008528	0.332399294617941	0.316809207708373	0.325320129460079	0.320408097960731	0.301881820722078	0.342358626274505	0.315421151252409	0.276482020208674	0.306517036467798	0.332903653606597	0.301452495898212	0.294794282208259	0.298501566206733	0.290057723755607	0.305175166369164	0.327649772137828	0.315848532236896	0.317186548458888	0.311235769776284	0.29940970681122	0.32915741697173	0.310598958321937	0.301456542109286	0.295392508937394	0.306253425714315
KEGG_LEISHMANIA_INFECTION	0.25074953176594	0.265502857364715	0.137414970761117	0.213440882973263	0.178713446760977	0.238917862432392	0.184445148568728	0.21706865357091	0.226781403737331	0.161132221607258	0.220270029301499	0.220728463867035	0.178594909311751	0.26046680308808	0.177140003442087	0.317291351438595	0.22260664243728	0.251262423516713	0.181380282300969	0.136288841455435	0.174001331007595	0.228764330162741	0.185930729987159	0.179224536593214	0.29087933766517	0.253996933874537	0.219068670557253	0.219614166882718	0.188647918242178	0.233087748214176	0.307927626878923	0.117844676485185	0.245313406608913	0.2952473222689	0.255718309495883	0.160715983146037	0.131679429785962	0.125811008874162	0.159554798319734	0.269591540217967	0.21890744232563	0.315238055706206	0.206945502726208	0.176245458994198	0.242099220933553	0.226984188202123	0.210590591696066	0.145442974944877	0.194634371915652
KEGG_PATHWAYS_IN_CANCER	0.160246000592764	0.19203703200639	0.157557632500578	0.15927741464012	0.166112409348647	0.179771359711746	0.161708817910631	0.173791551678708	0.179149667839631	0.148264889686523	0.168234185946705	0.181088593868372	0.151137867746032	0.165663848070763	0.169623592801036	0.168737158210564	0.161102212502458	0.16366993527144	0.162920568644655	0.163306284478662	0.16342166844074	0.184448651065341	0.168433904051256	0.167420753553603	0.192386794596636	0.166352607484105	0.175593093235071	0.172485342863627	0.149885578838897	0.183074830069646	0.15905543201517	0.146827824110852	0.145207304894318	0.168038919144428	0.173515015193717	0.152434526741358	0.14865517877569	0.138116611901822	0.157216890616979	0.174545863580941	0.171342678145482	0.211888350285951	0.170471645888848	0.161526625393923	0.174525446824507	0.176684394334764	0.16406046332479	0.14144031366667	0.160185122273426
KEGG_COLORECTAL_CANCER	0.224864505995291	0.255634188734352	0.223507724869858	0.223471496550127	0.226470463530465	0.238410415884431	0.226156853393702	0.228556955565901	0.224708126956998	0.21804592143218	0.23438758711209	0.237808843620001	0.210484152153659	0.221127432317149	0.232900542613654	0.21207992440321	0.213082457454947	0.21724020009308	0.234909265079833	0.229386678198715	0.23932930913082	0.244472776927691	0.230310867174884	0.230091017960184	0.2436041663012	0.224380734219748	0.230134212686682	0.225213828891755	0.208753691878257	0.249847777639186	0.225236882551081	0.225624620515004	0.218066650253828	0.235536659923871	0.218964458355649	0.230766261783678	0.220538399792284	0.203536685654881	0.210416411719158	0.243989567685855	0.232861967490376	0.278756675393328	0.22924886567265	0.230780145571449	0.236874279216191	0.252301288428168	0.21841970066186	0.224428007491011	0.2355904944708
KEGG_RENAL_CELL_CARCINOMA	0.223385111845007	0.259238981092558	0.230852952821107	0.228657090716369	0.224875857387256	0.23795785028926	0.232812022329341	0.24327811342841	0.239024466737676	0.22642714808139	0.229830679596487	0.242356074247375	0.205265277955034	0.225211309344639	0.221841632872886	0.243704403735556	0.206484328125643	0.223564626251426	0.222593991646063	0.229870029806023	0.222152472113972	0.256310503918447	0.238700115483489	0.220205325966958	0.262879395262947	0.240748356559888	0.243285963057012	0.241872586777784	0.211478640537542	0.259771330397956	0.232980137380999	0.218181607808726	0.217621068162893	0.252876489620174	0.228960321198138	0.225515029058245	0.212253286159522	0.21340862453033	0.225280047132737	0.245104520580843	0.233540970593117	0.296154028156898	0.249308307483474	0.229894056383396	0.245209697289401	0.238998582761216	0.230440097064344	0.213820431249986	0.231085755665871
KEGG_PANCREATIC_CANCER	0.216380505187022	0.236950631269724	0.212638123066314	0.220764456578889	0.21388293740501	0.223030240443977	0.204902407446853	0.226805720500681	0.217545331562604	0.211623284648964	0.217044207447501	0.220730384189453	0.196914354058483	0.214616324900142	0.210203838671865	0.219973134991362	0.20109508809306	0.207181894440426	0.210583149825098	0.206995921981969	0.203043082699955	0.233460064304933	0.216909339313647	0.210260130082974	0.227266003192003	0.224597002594288	0.21912402171949	0.223571175471843	0.199350968057056	0.228550896844505	0.222946420593987	0.198682207196909	0.202566538404399	0.227713012275133	0.23053647304812	0.200514121776383	0.199556978310061	0.189658542114891	0.199691843348065	0.220034059557052	0.215044069532429	0.27209838831246	0.227977099416104	0.212154312743957	0.225548329006391	0.240580952888102	0.215336433049894	0.211755940459927	0.212140974390635
KEGG_ENDOMETRIAL_CANCER	0.199874749246954	0.251230995709013	0.216501076843199	0.218702214268763	0.234559172173476	0.243155458313558	0.221630993694441	0.244276406959628	0.232062922784944	0.236528658603956	0.223749903392156	0.241120304587667	0.20461420560937	0.208978152398721	0.23499216505299	0.199390977046405	0.215030692159461	0.228711206199121	0.231467332229071	0.235299631481802	0.240034988200917	0.240445892186293	0.230974651604085	0.229749663415583	0.247100093736588	0.208555910511657	0.235186328364304	0.211184716301912	0.208118749821381	0.245432370622767	0.202061502191809	0.22641410900363	0.215171340973127	0.212395627439092	0.209852088038078	0.224464925049736	0.238959614661718	0.21585686151165	0.228233274381449	0.222887669064697	0.220744691534372	0.256545044706513	0.237531531205168	0.228961094726127	0.23756802726946	0.257709368675853	0.225864006654999	0.227980330386205	0.228398332524617
KEGG_GLIOMA	0.154927767800774	0.192599842890584	0.161190239617123	0.170116775360649	0.173322547785197	0.17292580937937	0.164067290729824	0.183121244468155	0.174600879685173	0.173878055819258	0.172969464368437	0.1876272647157	0.163401595563901	0.158745044245882	0.166910995153458	0.168782626590803	0.160355003845644	0.167529253092009	0.166231748693561	0.15535779532616	0.176098675603372	0.190539678468084	0.166024522873574	0.173368858033931	0.189783029403238	0.175652735600018	0.184281717578234	0.184980422313861	0.149688859373781	0.189337645113175	0.16699193358927	0.152462377002696	0.146958447678454	0.183531913697533	0.17633544699819	0.152897883514336	0.171720729297647	0.144788736309216	0.15996219068099	0.170543346064903	0.175306645998024	0.231536212274881	0.172900023567682	0.164603131190846	0.175136495199874	0.194121056099953	0.173337710725391	0.15781135873541	0.175553440145675
KEGG_PROSTATE_CANCER	0.187524363027036	0.222965509257427	0.196557236053131	0.19409558950624	0.202697278073175	0.20310998399185	0.198038800183562	0.211615631811319	0.210974521388601	0.203070809757504	0.197791395669047	0.212070285274491	0.18247265934986	0.193979001996008	0.191190693941981	0.195969745917335	0.18412600641971	0.198357278939208	0.196925859013174	0.189174901121698	0.197471660897554	0.215892619256158	0.207723137001099	0.193449996616504	0.214693050680067	0.203389979637451	0.208119438401346	0.194831745982737	0.179382867217228	0.218283596874339	0.1952019454076	0.18289340299749	0.1810153575911	0.21034793237481	0.199950674959274	0.184275190950207	0.200633334883978	0.182641726575665	0.198240719410958	0.195201288092324	0.200139861834477	0.271610165211035	0.210079606180674	0.194841453294738	0.207972283220011	0.208631470913736	0.198928689282332	0.183369277576448	0.202708565278837
KEGG_THYROID_CANCER	0.307092976941646	0.306670196747184	0.30010747722982	0.298927181622192	0.314826536052998	0.299857421926074	0.316722292483835	0.305918461491878	0.293212088027873	0.30169995172339	0.307543159716725	0.308665581596098	0.265697101862818	0.310137777753293	0.324422353529848	0.294122426873473	0.291712656801682	0.293313239624244	0.309815026185247	0.312244055480587	0.32602268161353	0.307780703102483	0.302033093912492	0.289549776487405	0.30606682732945	0.302187178808054	0.308931117682422	0.292685073122708	0.297886217468851	0.305440083742564	0.291544750309226	0.303997480558418	0.303851051275339	0.291342848674658	0.309643411933368	0.300236407755029	0.31258159076107	0.287082590502418	0.292955107239036	0.311574861815715	0.287318293995305	0.298537926632077	0.308094431563645	0.296855294375393	0.315453362892529	0.310922395291924	0.295032066224979	0.310504143149109	0.314366571484698
KEGG_BASAL_CELL_CARCINOMA	-0.00457433457140429	0.0669104796456728	0.015922147202071	0.0112169811486111	0.0412430949318667	0.0296473736508181	0.0261155691587876	0.035880053807982	0.0469304852744759	-0.0174517400225506	0.0476585763036209	0.0257112460866118	0.0500479967547948	0.0279838563930615	0.0758094701358557	-0.0298386954970599	0.0615711693457632	0.0368696699914806	0.0299701460060903	0.0464551838179978	0.0635786326855879	0.0276880564763848	0.0266729414483985	0.0417880383303459	0.0636425490016995	-0.00120462625311744	0.0384497158360294	0.015067849963297	0.036542578285836	0.0497216288302625	-0.0308488419798885	0.0313827340825625	-0.0106698631618441	-0.00399941137930597	0.00674850511562525	0.0218347291086402	0.0299730018638748	-0.00443903212289971	0.0339190364690058	0.0286245921586647	0.0419069289677178	0.0469783158433519	0.0596811446309024	0.0312729635955417	0.0350285537880489	0.051118049466863	0.0145421870705787	-0.0118789051995297	0.0166468372010705
KEGG_MELANOMA	0.0461632334429872	0.104632758167531	0.06206188095435	0.0692793253518101	0.0765575192198472	0.07891135663296	0.0633978262735627	0.0811697583116418	0.0754367557831237	0.0526047063401	0.0771197749601234	0.0719326532764055	0.0451079911076397	0.0559184479009845	0.0720196835858843	0.0580456644957319	0.0546339354793323	0.0607100783212596	0.0648909691289656	0.0565321560315077	0.0794334627195379	0.0800583585904724	0.0580333639604381	0.0756869325363306	0.101509234037354	0.0630248252528038	0.0785936730733438	0.074067246751994	0.0489392247250424	0.101310374325992	0.0625344641183316	0.0439350026388574	0.0530869923210374	0.0901705768864015	0.0846959408344915	0.0653224345917191	0.0551767838648371	0.0419097817458372	0.0562997200678246	0.0854679676992849	0.067869172213509	0.147242048443504	0.0774476505168571	0.0605250355544979	0.0812841501241289	0.100175269940315	0.0675429746100577	0.0511302695307619	0.0649162474334685
KEGG_BLADDER_CANCER	0.29828200326025	0.303031383366456	0.259791691138636	0.289380191503192	0.288328429528781	0.313149095407477	0.309840063641082	0.308418588043619	0.308752893898673	0.266367015007955	0.3013922575538	0.310188807286815	0.28084678467166	0.301101048228546	0.277613836956696	0.299171723819133	0.294623353169828	0.299811866476474	0.294981166707706	0.267266656627326	0.25742305217784	0.309451637112321	0.266253876283248	0.296243907034452	0.297876174813083	0.314270880775184	0.306323077021377	0.314764049345516	0.28551408939802	0.257569919601827	0.300509820176024	0.272208603632317	0.285659957877111	0.299026305223479	0.316312535086966	0.274839219331618	0.254027041363955	0.273739511173464	0.293463067710759	0.308940161431835	0.296023506448251	0.260946260833994	0.298381639530698	0.290295692206941	0.303668267649286	0.286360805729543	0.304743860728089	0.260634254787631	0.279400826763876
KEGG_CHRONIC_MYELOID_LEUKEMIA	0.249138806360726	0.282821341877024	0.25303492863538	0.251251903537019	0.256639112980108	0.265148878273765	0.252606140496469	0.27023274969653	0.263365263795276	0.249799169114577	0.2568893643944	0.263966358618013	0.245156840051313	0.246803261053785	0.259581958935628	0.254770528390202	0.242093425236625	0.244480981572864	0.25574111546785	0.246242542364484	0.262147994345485	0.273883108791721	0.266894688069831	0.266961110975679	0.277170248391354	0.26342771849812	0.266270360011494	0.267171407378157	0.238240110004285	0.275513737640991	0.255026290729049	0.245368255356868	0.240011358445267	0.26403305158591	0.270233219313446	0.247204963602385	0.254692466974311	0.22930933922476	0.245499088497943	0.260555324750094	0.255106221774113	0.287912115440256	0.267394322114827	0.257821302289006	0.266404066166559	0.281786320143896	0.259449238733699	0.254826102558301	0.264339691182139
KEGG_ACUTE_MYELOID_LEUKEMIA	0.211506188280477	0.261744424501887	0.21058181535149	0.211112279215306	0.221002520812571	0.235983878856162	0.231535690369406	0.230340328402511	0.232907658751548	0.220153826005882	0.217268316206926	0.235277821603364	0.207661998881218	0.22728316873064	0.219129940407315	0.230927764259219	0.218990805087871	0.225399338158324	0.216298594011525	0.220550185068235	0.214826169091291	0.237658270594795	0.225898835953815	0.210560571364902	0.253409044073363	0.224428619403151	0.2286067915016	0.215613622270756	0.208789129589402	0.247519932832918	0.216149971829411	0.202391335585098	0.211029602992153	0.217573283722699	0.221148506802627	0.205533204036748	0.211018433543085	0.207201888704044	0.218714436877413	0.234443667991087	0.226920292860939	0.254304182117578	0.229053223511681	0.218945357297937	0.235755077568241	0.253529086178286	0.228816009704369	0.214263114407443	0.211204384517332
KEGG_SMALL_CELL_LUNG_CANCER	0.21094700628263	0.21995906630707	0.200182654058298	0.199123863663503	0.214032427442346	0.2291060573785	0.202384889982498	0.220741376732548	0.226650674793007	0.193992760659628	0.211969672466133	0.238194076555884	0.18540556106531	0.201632801042283	0.204564339050288	0.223026908474964	0.193251561821853	0.199173581172315	0.200950372231008	0.196797339303241	0.20114332598494	0.239378297259466	0.216191581411999	0.231997030161913	0.226646285258116	0.211635776173302	0.204593919428909	0.205451621299679	0.193483210494522	0.215067280356637	0.203714439106696	0.192153623200927	0.182007459619609	0.212499702239546	0.223541424110759	0.179446718244026	0.196144916284616	0.171994819536777	0.195321124148558	0.19679681080172	0.20109566870994	0.246025902814942	0.202836784557437	0.209240922922252	0.211638067231117	0.225403319334086	0.217011277108413	0.187366336606356	0.194731447302608
KEGG_NON_SMALL_CELL_LUNG_CANCER	0.185293981895024	0.206309254450318	0.180810435778063	0.19295349140379	0.193177159510159	0.196987187655213	0.173773816175786	0.204243301190529	0.191018070447603	0.201939726062753	0.190963068329873	0.19497471980693	0.176137703548285	0.185589646621306	0.190882169406022	0.185836731183273	0.180158835053941	0.189708187974309	0.188386468340876	0.180131807376424	0.180102121317544	0.202702431298813	0.180889258376129	0.192584254731799	0.201427429025667	0.189295813031817	0.187457685623422	0.205804059543073	0.17125358862576	0.191968659367672	0.174147189523742	0.178784632240111	0.167418084742725	0.181474062832061	0.19063350652563	0.171154681546911	0.188306477492714	0.174046282297946	0.18239514392952	0.17380209213452	0.178472630809714	0.220041071893124	0.193737409409589	0.187413684404828	0.194505009211716	0.214289163875707	0.19611904180468	0.187947069976974	0.188366568191386
KEGG_ASTHMA	0.1133765084527	0.166189947956068	-0.0695853883133139	0.081793585114147	0.011913229052082	0.0983178986583658	-0.00168961434500586	0.0615031921306225	0.0761894556309343	-0.0090591669691885	0.0867588348512091	0.0502354277772274	-0.00518917761457534	0.113700739456976	-0.0178232637689392	0.185256345472838	0.0953226240997245	0.130126728375543	0.0435314531065997	-0.0971409161312287	-0.00464550857223472	0.082670233196158	0.00763945590396762	-0.00827766548130799	0.169496208647678	0.117175227011113	0.0495973043262439	0.0744216161919768	0.0268535560332863	0.13200339551711	0.179483347074663	-0.114367944629658	0.136421077798246	0.154642216208572	0.126249418079502	7.6359697168309e-05	-0.0623183899875385	-0.100963265182344	-0.0310340616379683	0.129320818584522	0.0491581829727887	0.162717709965548	0.0752054336543883	-0.0130634930556979	0.0898200278280109	0.0755876833552436	0.0534238357205512	-0.0379237428979309	0.0621233727749268
KEGG_AUTOIMMUNE_THYROID_DISEASE	0.0693973617379756	0.07340024241013	-0.0885579171873206	0.0333760951660494	-0.0185432145391618	0.048298822740985	0.000114633212683072	0.0161664027471092	0.0138476872515257	-0.0239400026348205	0.0310108160043892	0.0186714457392745	-0.00210929308946435	0.0790432492818541	-0.0236972358129247	0.136601162734091	0.0658339829663897	0.0797808084861558	-0.00909503546389116	-0.0771337253425853	-0.0241898021412352	0.0297944227457386	-0.0244456566188805	-0.0287847686356824	0.106620093758431	0.0798375748725421	0.00488412252113237	0.00112499886439417	0.00633332774300315	0.0322186081275213	0.119967002715733	-0.0812764633817191	0.0779864423473534	0.100290212572529	0.0832580241836439	-0.010153550409003	-0.0635169016264045	-0.0663552460501971	-0.0347655611802769	0.0616679856179199	0.0142563088862022	0.0877391573889095	0.0248080119579481	-0.0236039821755847	0.0420960383338928	0.0422826052701381	0.0155138374017126	-0.0261325935343379	0.0141904692567846
KEGG_SYSTEMIC_LUPUS_ERYTHEMATOSUS	0.0128813773628018	0.00164282601877968	0.00778775371027199	0.0112856509183559	-0.0370161221657815	-0.0131634891131045	-0.0312988192926101	0.0137356877231193	-0.00767149178633987	-0.0363894436134772	0.0330668756112232	-0.0163728780764681	-0.0262913975311835	0.0293583068762098	-0.0110990413524786	0.0571927559111372	0.0117338549092804	0.00515123922717095	-0.0268922718374041	-0.0329818874865318	-0.0216287798792365	0.00756539833503572	0.00217138686250308	-0.0170099415407478	0.0243800522472391	0.00951243887800601	-0.0159649280277687	0.0637060973310301	0.0344239712990879	-0.00195965687030225	0.0541753204456764	-0.0443974830399105	0.0113457572806517	0.0415081972917319	0.0291439450478786	-0.0278431092696995	-0.0763095312047237	-0.0415213800353663	-0.0483355928685091	0.0252128657254628	0.00360271059078783	0.145339261727556	0.0122457163246394	-0.0225255810531912	0.00664983287316617	-0.00423425211221748	0.00476558469911389	-0.046214048821405	-0.0310654105608065
KEGG_ALLOGRAFT_REJECTION	0.210727479682868	0.20359597754889	0.0174272661896011	0.160418232385935	0.10454431704923	0.174812827065773	0.10975993022948	0.140903456336465	0.140176147697536	0.0974776897708486	0.163314579717388	0.138977564107635	0.105859443832093	0.221017587510128	0.0891372303902092	0.295706311374672	0.201663357920107	0.221924440778806	0.111101066960185	0.0311265263983443	0.094617232258715	0.153218482723417	0.095904553825915	0.0841093497519137	0.24815454004271	0.223804222540647	0.124321088383328	0.124785995928954	0.125919494771873	0.153279972367941	0.278084233417155	0.0245638026981213	0.22568920305611	0.246891485444949	0.229577510645714	0.116687076137063	0.0431529011961487	0.0446242592317349	0.0799347704389321	0.190188800959186	0.135319722904316	0.219784698177323	0.151130389103612	0.0923080390852299	0.175947336593189	0.174877946649318	0.142457673316212	0.0873065412493332	0.144721973035162
KEGG_GRAFT_VERSUS_HOST_DISEASE	0.198915095535369	0.16618902918098	-0.0178965661369646	0.135176856901743	0.0770377097651041	0.14700084172588	0.101495441080433	0.115701075446066	0.128758744726307	0.0725944220223403	0.143763310544905	0.140971013529724	0.0815853840681618	0.192974345570387	0.0671813387369925	0.273940068468055	0.172012141906898	0.202332044748156	0.0881373856243321	0.012592613578785	0.0645876259724426	0.136857668838323	0.069799331555687	0.0579059194625096	0.220622666619802	0.203295109918962	0.109508604538816	0.115144264626971	0.104779202600187	0.125171669274709	0.277567324485123	0.000741775337004872	0.213539992861462	0.254780286903995	0.218911450907635	0.0835537862331309	0.0244889356400705	0.0167537258224137	0.0571123538500401	0.180144177618567	0.117237152179576	0.248907161626077	0.112690817981926	0.0858407584092318	0.169813848651999	0.147108537011904	0.129475863680101	0.0619889781000673	0.113429683272212
KEGG_PRIMARY_IMMUNODEFICIENCY	0.0802586344970253	0.108713593806193	-0.067407821944796	0.0659906877601395	-0.0273761815445327	0.0730248458120555	0.0100514328500883	-0.000476942251743374	0.0419696729174613	-0.0134706680767075	0.0289788071734173	0.0465903333897215	0.0132924113821379	0.117330970184801	-0.00196402550390015	0.144465209796908	0.0617123334030853	0.0951302055243633	0.00480781250423723	-0.0251492412908666	-0.011079117383885	0.0774583786943994	-0.0066066465129347	-0.0564160772639048	0.107240061650822	0.0674352467139994	-0.0137490511554743	-0.0120045457084767	0.00200759539082237	0.0386784414544213	0.134611283775491	-0.066017633521112	0.0721133406198886	0.0694768173850644	0.0495171751205226	-0.0407324764734537	-0.02894559021048	-0.00416719861086866	-0.00534284973715491	0.0295592118075862	0.00649881141176882	0.0547691525947085	-0.0056585319131908	0.00250868736087527	0.0419648616525968	0.052425707442016	0.0372701421721276	0.00390922634993687	0.0559969373708107
KEGG_HYPERTROPHIC_CARDIOMYOPATHY_HCM	0.0207122332942787	0.0859357159397778	0.0450842346468301	0.0243014097501795	0.0248700805900722	0.0570968735206831	0.0284006546495767	0.0585456571913475	0.0433237435965921	0.00960666823916104	0.0216979973191926	0.0327940869376254	0.0266557779551109	0.0110702327779237	0.0228823320282484	0.0187240731274541	0.016218020269597	0.0341124735891754	0.0270857798912672	0.0216834360020845	0.0325519344266555	0.0439439068875797	0.0344309478892133	0.0463686281300036	0.0671270315711291	0.00858313447552685	0.0676572764326537	0.0618845304479625	0.00601134266921829	0.110439077629783	0.0367473480994894	-0.00358333465441334	0.0144304406743963	0.033999280316678	0.0183186752228924	0.0167624774576075	0.0380804242542816	0.00655931718371808	0.0132128273133913	0.052730639713186	0.0504585481479473	0.112196628525927	0.0623300528218578	0.0131183154647336	0.0504273185566992	0.0378980588198474	0.0205785415042399	0.00143974118971426	0.0187308086302678
KEGG_ARRHYTHMOGENIC_RIGHT_VENTRICULAR_CARDIOMYOPATHY_ARVC	0.0698387379555276	0.140700267054071	0.0998185649201195	0.0763840860619075	0.0863433311555457	0.116474762472131	0.085464404721116	0.115316264823611	0.0986744719596648	0.0695482784313336	0.0819394838250658	0.102011905690979	0.0700621364019627	0.0672831775096004	0.092030528867511	0.0742675555028221	0.0770206865610902	0.0884605492300299	0.0843178692016142	0.0887706162349834	0.0950579186114086	0.103200035036235	0.0885897171022611	0.101114743808438	0.131103231942895	0.0682946809302515	0.124491108389508	0.100442840300223	0.0600787466126669	0.157845381921834	0.078935112085682	0.0555600330050736	0.062303425493442	0.0873016282260573	0.0745126888120519	0.0745739514484966	0.0997302445682484	0.0655942792341287	0.0748175269613181	0.111196428112214	0.10315385449523	0.156123510443642	0.110044251508069	0.0755443127215685	0.0948689213595604	0.111329747067285	0.0740728093211484	0.0663552888332872	0.0772217164371207
KEGG_DILATED_CARDIOMYOPATHY	0.00371868172242818	0.0851822030346466	0.0420802042774262	0.011212352946168	0.0131268345332713	0.0470212122092484	0.0230294402718352	0.0576843430805571	0.0351097738898894	0.00689058507101299	0.00979253781027432	0.0266711523112233	0.0176255637912306	-0.00165236753099497	0.013667809520473	0.0118786753251009	0.0117563813783354	0.0173943978448192	0.0150375497623911	0.0116822341158453	0.0254237517652767	0.0323944819873187	0.0216217707867562	0.0324186054268859	0.0575744386243112	-0.00281123295712905	0.0567844038984228	0.0448798428832433	-0.000790201609542592	0.107723274722996	0.0217241048337618	-0.0110885066090843	-0.00601271869901397	0.0160713722973256	0.00908211956900066	0.00328027044416916	0.0307704441552123	-0.00238856234949726	0.00354430615663683	0.0420233402605262	0.0493075337449758	0.0886327759942191	0.0561475892943238	0.00310490822597964	0.0345823037812287	0.0294538023220785	0.00203896541048566	-0.00127134460080272	0.00986203840656061
KEGG_VIRAL_MYOCARDITIS	0.23206388803952	0.277556279187234	0.150861167753154	0.195574841416849	0.173699051620683	0.231905503562301	0.182648340530115	0.220459960417992	0.211741783913331	0.169741316933644	0.206805262451228	0.199369231247908	0.165475159555879	0.232878986894359	0.176047753895488	0.269121463563925	0.217912044371709	0.239956439260651	0.179805060569481	0.15144702630278	0.171293774789424	0.22440492217235	0.17390345860492	0.188205342646819	0.277557954896498	0.242783666250582	0.210484695381556	0.221893976993166	0.174098592548204	0.254989388511302	0.260391944720129	0.11796737343831	0.220017522595529	0.247386113729423	0.237146627542277	0.169367210319334	0.144450310485526	0.141641758344069	0.158996671545599	0.245486971134605	0.210981746375689	0.282243807776186	0.210267561812103	0.165700329323143	0.228872069346114	0.223453952040198	0.194538361709481	0.162935641881338	0.191684661687797
[truncated: 382 more columns]
