# Supplementary material for: Single-cell and WGCNA uncover a prognostic model and potential oncogenes in colorectal cancer
Source: Biol Proced Online. 2022 Sep 19;24:13. doi: 10.1186/s12575-022-00175-x (PMC9484253; doi:10.1186/s12575-022-00175-x)
Supplement: Supplementary file 15 — Additional file 15: Supplementary Table S8. The correlations between biological function and risk scores were further calculated. [file 12575_2022_175_MOESM15_ESM.xls]

V1
KEGG_GLYCOLYSIS_GLUCONEOGENESIS	-0.0724031955704686
KEGG_CITRATE_CYCLE_TCA_CYCLE	-0.237354384725681
KEGG_PENTOSE_PHOSPHATE_PATHWAY	-0.0769417906997314
KEGG_PENTOSE_AND_GLUCURONATE_INTERCONVERSIONS	-0.22848524467257
KEGG_FRUCTOSE_AND_MANNOSE_METABOLISM	-0.180944027312733
KEGG_GALACTOSE_METABOLISM	0.045339842728824
KEGG_ASCORBATE_AND_ALDARATE_METABOLISM	-0.265266991156014
KEGG_FATTY_ACID_METABOLISM	-0.292640938392922
KEGG_STEROID_BIOSYNTHESIS	-0.110879531439882
KEGG_PRIMARY_BILE_ACID_BIOSYNTHESIS	-0.0574623332823566
KEGG_STEROID_HORMONE_BIOSYNTHESIS	-0.297395389141562
KEGG_OXIDATIVE_PHOSPHORYLATION	-0.316920871958781
KEGG_PURINE_METABOLISM	-0.374306505257478
KEGG_PYRIMIDINE_METABOLISM	-0.38899351891524
KEGG_ALANINE_ASPARTATE_AND_GLUTAMATE_METABOLISM	-0.28865752678704
KEGG_GLYCINE_SERINE_AND_THREONINE_METABOLISM	-0.0621355259674856
KEGG_CYSTEINE_AND_METHIONINE_METABOLISM	-0.314943135144119
KEGG_VALINE_LEUCINE_AND_ISOLEUCINE_DEGRADATION	-0.386040790509143
KEGG_VALINE_LEUCINE_AND_ISOLEUCINE_BIOSYNTHESIS	-0.175794446532269
KEGG_LYSINE_DEGRADATION	-0.218859151093792
KEGG_ARGININE_AND_PROLINE_METABOLISM	-0.284434214607909
KEGG_HISTIDINE_METABOLISM	-0.210879793655783
KEGG_TYROSINE_METABOLISM	-0.0211451791579165
KEGG_PHENYLALANINE_METABOLISM	0.232381629496846
KEGG_TRYPTOPHAN_METABOLISM	-0.149668824220466
KEGG_BETA_ALANINE_METABOLISM	0.0344604577973208
KEGG_TAURINE_AND_HYPOTAURINE_METABOLISM	0.159423238318186
KEGG_SELENOAMINO_ACID_METABOLISM	-0.269391040747287
KEGG_GLUTATHIONE_METABOLISM	-0.105725535854232
KEGG_STARCH_AND_SUCROSE_METABOLISM	-0.156779834428642
KEGG_N_GLYCAN_BIOSYNTHESIS	-0.168871933088487
KEGG_OTHER_GLYCAN_DEGRADATION	0.104647577273818
KEGG_O_GLYCAN_BIOSYNTHESIS	-0.0092196606533118
KEGG_AMINO_SUGAR_AND_NUCLEOTIDE_SUGAR_METABOLISM	-0.271596434190914
KEGG_GLYCOSAMINOGLYCAN_DEGRADATION	0.164109557794737
KEGG_GLYCOSAMINOGLYCAN_BIOSYNTHESIS_CHONDROITIN_SULFATE	0.532642229225018
KEGG_GLYCOSAMINOGLYCAN_BIOSYNTHESIS_KERATAN_SULFATE	0.111374740187232
KEGG_GLYCOSAMINOGLYCAN_BIOSYNTHESIS_HEPARAN_SULFATE	0.219576708903377
KEGG_GLYCEROLIPID_METABOLISM	-0.0375068781536705
KEGG_INOSITOL_PHOSPHATE_METABOLISM	0.138791363153833
KEGG_GLYCOSYLPHOSPHATIDYLINOSITOL_GPI_ANCHOR_BIOSYNTHESIS	-0.379021382612354
KEGG_GLYCEROPHOSPHOLIPID_METABOLISM	-0.233167782337527
KEGG_ETHER_LIPID_METABOLISM	-0.0280116171835978
KEGG_ARACHIDONIC_ACID_METABOLISM	0.105993653235401
KEGG_LINOLEIC_ACID_METABOLISM	-0.349205098880669
KEGG_ALPHA_LINOLENIC_ACID_METABOLISM	-0.115232328690183
KEGG_SPHINGOLIPID_METABOLISM	-0.00488576210023955
KEGG_GLYCOSPHINGOLIPID_BIOSYNTHESIS_LACTO_AND_NEOLACTO_SERIES	-0.260043350191191
KEGG_GLYCOSPHINGOLIPID_BIOSYNTHESIS_GLOBO_SERIES	0.242761703294465
KEGG_GLYCOSPHINGOLIPID_BIOSYNTHESIS_GANGLIO_SERIES	0.306566910172054
KEGG_PYRUVATE_METABOLISM	-0.350634222185817
KEGG_GLYOXYLATE_AND_DICARBOXYLATE_METABOLISM	-0.457924985558731
KEGG_PROPANOATE_METABOLISM	-0.334379940284565
KEGG_BUTANOATE_METABOLISM	-0.376664197522624
KEGG_ONE_CARBON_POOL_BY_FOLATE	-0.48398011332462
KEGG_RIBOFLAVIN_METABOLISM	-0.135594302375774
KEGG_NICOTINATE_AND_NICOTINAMIDE_METABOLISM	-0.108088481345993
KEGG_PANTOTHENATE_AND_COA_BIOSYNTHESIS	-0.257455052918587
KEGG_FOLATE_BIOSYNTHESIS	-0.298712433759962
KEGG_RETINOL_METABOLISM	-0.313519873853558
KEGG_PORPHYRIN_AND_CHLOROPHYLL_METABOLISM	-0.295389525491713
KEGG_TERPENOID_BACKBONE_BIOSYNTHESIS	-0.320455863580425
KEGG_LIMONENE_AND_PINENE_DEGRADATION	-0.295276238755203
KEGG_NITROGEN_METABOLISM	-0.319336573862532
KEGG_SULFUR_METABOLISM	-0.142608486941645
KEGG_AMINOACYL_TRNA_BIOSYNTHESIS	-0.418276390068262
KEGG_METABOLISM_OF_XENOBIOTICS_BY_CYTOCHROME_P450	-0.264186461586035
KEGG_DRUG_METABOLISM_CYTOCHROME_P450	-0.245758125222634
KEGG_DRUG_METABOLISM_OTHER_ENZYMES	-0.239290062082631
KEGG_BIOSYNTHESIS_OF_UNSATURATED_FATTY_ACIDS	-0.181455692490043
KEGG_ABC_TRANSPORTERS	-0.0364935580067107
KEGG_RIBOSOME	-0.187119475628411
KEGG_RNA_DEGRADATION	-0.432026397278061
KEGG_RNA_POLYMERASE	-0.248288467825253
KEGG_BASAL_TRANSCRIPTION_FACTORS	-0.271844689494358
KEGG_DNA_REPLICATION	-0.35412515175722
KEGG_SPLICEOSOME	-0.0958340465072403
KEGG_PROTEASOME	-0.24286546403556
KEGG_PROTEIN_EXPORT	-0.194166806938212
KEGG_PPAR_SIGNALING_PATHWAY	0.130040009531791
KEGG_BASE_EXCISION_REPAIR	-0.330103788371768
KEGG_NUCLEOTIDE_EXCISION_REPAIR	-0.448302981267755
KEGG_MISMATCH_REPAIR	-0.354065380535248
KEGG_HOMOLOGOUS_RECOMBINATION	-0.4627768094079
KEGG_NON_HOMOLOGOUS_END_JOINING	-0.159618512917169
KEGG_MAPK_SIGNALING_PATHWAY	0.49753197558185
KEGG_ERBB_SIGNALING_PATHWAY	0.227501993662081
KEGG_CALCIUM_SIGNALING_PATHWAY	0.539763902462572
KEGG_CYTOKINE_CYTOKINE_RECEPTOR_INTERACTION	0.264564327724196
KEGG_CHEMOKINE_SIGNALING_PATHWAY	0.319917049570155
KEGG_PHOSPHATIDYLINOSITOL_SIGNALING_SYSTEM	0.152662270948248
KEGG_NEUROACTIVE_LIGAND_RECEPTOR_INTERACTION	0.445171605757212
KEGG_CELL_CYCLE	-0.390538922002408
KEGG_OOCYTE_MEIOSIS	-0.328898013492869
KEGG_P53_SIGNALING_PATHWAY	-0.299104587776036
KEGG_UBIQUITIN_MEDIATED_PROTEOLYSIS	-0.219254443110248
KEGG_SNARE_INTERACTIONS_IN_VESICULAR_TRANSPORT	-0.0133903111040562
KEGG_REGULATION_OF_AUTOPHAGY	0.0373568869771083
KEGG_LYSOSOME	0.329130791812241
KEGG_ENDOCYTOSIS	0.463134310609
KEGG_PEROXISOME	-0.460812728413756
KEGG_MTOR_SIGNALING_PATHWAY	0.317059330919188
KEGG_APOPTOSIS	-0.00330979966172502
KEGG_CARDIAC_MUSCLE_CONTRACTION	0.277896331798514
KEGG_VASCULAR_SMOOTH_MUSCLE_CONTRACTION	0.687867802999104
KEGG_WNT_SIGNALING_PATHWAY	0.471949967472675
KEGG_DORSO_VENTRAL_AXIS_FORMATION	0.334230217841337
KEGG_NOTCH_SIGNALING_PATHWAY	0.520595807524889
KEGG_HEDGEHOG_SIGNALING_PATHWAY	0.398879484474912
KEGG_TGF_BETA_SIGNALING_PATHWAY	0.543899210080754
KEGG_AXON_GUIDANCE	0.594254250631874
KEGG_VEGF_SIGNALING_PATHWAY	0.294282321258995
KEGG_FOCAL_ADHESION	0.653314568797769
KEGG_ECM_RECEPTOR_INTERACTION	0.647028048404316
KEGG_CELL_ADHESION_MOLECULES_CAMS	0.494444090659998
KEGG_ADHERENS_JUNCTION	0.479356555452553
KEGG_TIGHT_JUNCTION	0.472140420089611
KEGG_GAP_JUNCTION	0.585750578802722
KEGG_COMPLEMENT_AND_COAGULATION_CASCADES	0.489878398014203
KEGG_ANTIGEN_PROCESSING_AND_PRESENTATION	0.271557287870995
KEGG_RENIN_ANGIOTENSIN_SYSTEM	0.246619249062346
KEGG_TOLL_LIKE_RECEPTOR_SIGNALING_PATHWAY	0.191794735292845
KEGG_NOD_LIKE_RECEPTOR_SIGNALING_PATHWAY	0.0390333150293844
KEGG_RIG_I_LIKE_RECEPTOR_SIGNALING_PATHWAY	0.0645820299340896
KEGG_CYTOSOLIC_DNA_SENSING_PATHWAY	-0.0285856728432788
KEGG_JAK_STAT_SIGNALING_PATHWAY	0.25848296526064
KEGG_HEMATOPOIETIC_CELL_LINEAGE	0.310313072027662
KEGG_NATURAL_KILLER_CELL_MEDIATED_CYTOTOXICITY	0.178547091812541
KEGG_T_CELL_RECEPTOR_SIGNALING_PATHWAY	0.281551785293887
KEGG_B_CELL_RECEPTOR_SIGNALING_PATHWAY	0.358289451862722
KEGG_FC_EPSILON_RI_SIGNALING_PATHWAY	0.258590395137801
KEGG_FC_GAMMA_R_MEDIATED_PHAGOCYTOSIS	0.47376224847143
KEGG_LEUKOCYTE_TRANSENDOTHELIAL_MIGRATION	0.567988140441969
KEGG_INTESTINAL_IMMUNE_NETWORK_FOR_IGA_PRODUCTION	0.205244423946446
KEGG_CIRCADIAN_RHYTHM_MAMMAL	0.209440972220295
KEGG_LONG_TERM_POTENTIATION	0.105580263064625
KEGG_NEUROTROPHIN_SIGNALING_PATHWAY	0.407019934629765
KEGG_LONG_TERM_DEPRESSION	0.281544005283454
KEGG_OLFACTORY_TRANSDUCTION	-0.403908414822693
KEGG_TASTE_TRANSDUCTION	-0.0486926010625933
KEGG_REGULATION_OF_ACTIN_CYTOSKELETON	0.631717493038389
KEGG_INSULIN_SIGNALING_PATHWAY	0.336723757149448
KEGG_GNRH_SIGNALING_PATHWAY	0.230845152238079
KEGG_PROGESTERONE_MEDIATED_OOCYTE_MATURATION	-0.2131332689837
KEGG_MELANOGENESIS	0.499204537392153
KEGG_ADIPOCYTOKINE_SIGNALING_PATHWAY	0.242391648536283
KEGG_TYPE_II_DIABETES_MELLITUS	0.156099598048365
KEGG_TYPE_I_DIABETES_MELLITUS	0.182632008862857
KEGG_MATURITY_ONSET_DIABETES_OF_THE_YOUNG	-0.140717472467155
KEGG_ALDOSTERONE_REGULATED_SODIUM_REABSORPTION	0.266864693097575
KEGG_VASOPRESSIN_REGULATED_WATER_REABSORPTION	0.339403100637702
KEGG_PROXIMAL_TUBULE_BICARBONATE_RECLAMATION	0.0297368762595841
KEGG_ALZHEIMERS_DISEASE	-0.274945099177462
KEGG_PARKINSONS_DISEASE	-0.315826913878616
KEGG_AMYOTROPHIC_LATERAL_SCLEROSIS_ALS	-0.179832618840233
KEGG_HUNTINGTONS_DISEASE	-0.32118049898872
KEGG_PRION_DISEASES	0.456720345891961
KEGG_VIBRIO_CHOLERAE_INFECTION	0.115850695546775
KEGG_EPITHELIAL_CELL_SIGNALING_IN_HELICOBACTER_PYLORI_INFECTION	0.282782841566332
KEGG_PATHOGENIC_ESCHERICHIA_COLI_INFECTION	0.499946321543395
KEGG_LEISHMANIA_INFECTION	0.28215991671889
KEGG_PATHWAYS_IN_CANCER	0.505564067468438
KEGG_COLORECTAL_CANCER	0.238922162265054
KEGG_RENAL_CELL_CARCINOMA	0.400977345829275
KEGG_PANCREATIC_CANCER	0.282596288175916
KEGG_ENDOMETRIAL_CANCER	0.250825893207078
KEGG_GLIOMA	0.34133796861333
KEGG_PROSTATE_CANCER	0.365718812742739
KEGG_THYROID_CANCER	-0.0195372476826802
KEGG_BASAL_CELL_CARCINOMA	0.381369792192454
KEGG_MELANOMA	0.451722235161792
KEGG_BLADDER_CANCER	0.237567231270282
KEGG_CHRONIC_MYELOID_LEUKEMIA	0.372435840184489
KEGG_ACUTE_MYELOID_LEUKEMIA	0.467812517852577
KEGG_SMALL_CELL_LUNG_CANCER	0.311005846635534
KEGG_NON_SMALL_CELL_LUNG_CANCER	0.237466874675452
KEGG_ASTHMA	0.276111453767231
KEGG_AUTOIMMUNE_THYROID_DISEASE	0.191947140481856
KEGG_SYSTEMIC_LUPUS_ERYTHEMATOSUS	-0.0130415688574485
KEGG_ALLOGRAFT_REJECTION	0.174652606271653
KEGG_GRAFT_VERSUS_HOST_DISEASE	0.144069899748382
KEGG_PRIMARY_IMMUNODEFICIENCY	0.193797757544915
KEGG_HYPERTROPHIC_CARDIOMYOPATHY_HCM	0.659877817063045
KEGG_ARRHYTHMOGENIC_RIGHT_VENTRICULAR_CARDIOMYOPATHY_ARVC	0.62331111410982
KEGG_DILATED_CARDIOMYOPATHY	0.693036395300121
KEGG_VIRAL_MYOCARDITIS	0.412522565350485
