# Supplementary material for: Single-cell and WGCNA uncover a prognostic model and potential oncogenes in colorectal cancer
Source: Biol Proced Online. 2022 Sep 19;24:13. doi: 10.1186/s12575-022-00175-x (PMC9484253; doi:10.1186/s12575-022-00175-x)
Supplement: Supplementary file 16 — Additional file 16: Supplementary Table S9. 12489 genes with mutation frequencies greater than 3. [file 12575_2022_175_MOESM16_ESM.xls]

Tag	High	Low
A1BG	4	4
A1CF	2	4
A2M	8	8
A2ML1	14	22
A3GALT2	1	4
A4GALT	3	3
A4GNT	4	2
AAAS	3	2
AACS	5	3
AADAC	5	2
AADACL2	3	4
AADACL3	6	7
AADACL4	7	2
AAK1	9	0
AANAT	3	1
AAR2	1	3
AARD	1	3
AARS	5	4
AARS2	6	4
AASDH	9	5
AASDHPPT	3	1
AASS	2	12
AATK	5	5
ABAT	3	4
ABCA1	16	15
ABCA10	10	9
ABCA12	19	18
ABCA13	32	38
ABCA2	14	12
ABCA3	12	13
ABCA4	18	18
ABCA5	6	16
ABCA6	10	10
ABCA7	13	10
ABCA8	11	10
ABCA9	7	10
ABCB1	11	11
ABCB10	3	3
ABCB11	8	11
ABCB4	10	9
ABCB5	11	7
ABCB6	4	1
ABCB7	4	3
ABCB8	5	7
ABCB9	3	3
ABCC1	8	11
ABCC10	2	6
ABCC11	6	7
ABCC12	12	8
ABCC2	4	7
ABCC3	3	8
ABCC4	4	8
ABCC5	7	5
ABCC6	3	6
ABCC8	9	9
ABCC9	6	9
ABCD1	4	7
ABCD2	3	7
ABCD3	3	2
ABCD4	2	5
ABCE1	2	5
ABCF1	4	3
ABCF2	1	4
ABCF3	5	10
ABCG1	3	4
ABCG2	6	3
ABCG4	4	8
ABCG5	4	3
ABCG8	6	5
ABHD12	2	3
ABHD13	2	2
ABHD14A-ACY1	3	1
ABHD15	2	2
ABHD16A	5	1
ABHD2	3	3
ABI1	2	2
ABI2	3	1
ABI3	3	3
ABI3BP	8	11
ABL1	10	7
ABL2	9	8
ABLIM1	4	0
ABLIM2	5	7
ABLIM3	10	5
ABO	3	4
ABR	6	10
ABRA	3	1
ABT1	5	2
ABTB1	8	4
ABTB2	2	3
AC004381.6	5	7
AC104809.3	2	3
ACAA1	3	5
ACACA	17	11
ACACB	15	17
ACAD10	0	5
ACAD11	6	4
ACAD9	3	4
ACADL	4	0
ACADM	1	3
ACADS	2	2
ACADSB	2	5
ACADVL	2	3
ACAN	10	16
ACAP1	6	5
ACAP2	4	4
ACAP3	6	3
ACAT1	1	3
ACAT2	3	3
ACBD3	1	4
ACBD4	2	2
ACCS	1	3
ACD	2	3
ACE	12	6
ACE2	3	5
ACER1	5	2
ACHE	2	2
ACIN1	8	7
ACKR1	1	5
ACKR2	2	2
ACKR3	2	7
ACKR4	3	2
ACLY	9	7
ACMSD	4	2
ACO1	5	2
ACO2	6	3
ACOT11	1	3
ACOT12	3	7
ACOT2	3	1
ACOT4	2	2
ACOT7	3	5
ACOX1	5	3
ACOX2	4	2
ACOX3	2	2
ACOXL	3	3
ACP1	2	3
ACP2	5	1
ACP5	2	3
ACPT	3	1
ACRBP	6	1
ACRC	4	4
ACRV1	2	2
ACSBG1	8	3
ACSBG2	4	4
ACSF3	5	2
ACSL1	5	3
ACSL3	1	4
ACSL4	2	5
ACSL5	3	5
ACSL6	6	3
ACSM1	6	4
ACSM2A	5	4
ACSM2B	2	9
ACSM3	5	1
ACSM4	3	7
ACSM5	3	5
ACSS1	3	3
ACSS2	6	4
ACSS3	5	4
ACTA1	7	6
ACTA2	2	3
ACTB	3	5
ACTBL2	4	6
ACTC1	3	2
ACTG1	3	2
ACTG2	3	3
ACTL6A	4	4
ACTL6B	5	4
ACTL7A	6	1
ACTL7B	2	6
ACTL8	2	3
ACTL9	5	9
ACTN1	3	8
ACTN2	5	3
ACTN3	3	5
ACTN4	6	5
ACTR10	2	2
ACTR1B	6	5
ACTR3B	5	3
ACTR6	2	4
ACTR8	0	4
ACTRT1	5	3
ACTRT2	4	2
ACTRT3	2	3
ACVR1	3	3
ACVR1B	11	12
ACVR1C	3	5
ACVR2A	11	20
ACVR2B	4	10
ACVRL1	3	3
ADA	1	4
ADAD1	3	7
ADAD2	3	2
ADAM10	4	3
ADAM11	4	6
ADAM12	7	11
ADAM15	3	5
ADAM17	6	4
ADAM18	7	5
ADAM19	2	8
ADAM2	7	8
ADAM20	2	3
ADAM21	9	6
ADAM22	7	3
ADAM23	4	8
ADAM28	5	3
ADAM29	4	13
ADAM30	5	6
ADAM32	6	5
ADAM33	5	3
ADAM7	10	10
ADAM8	3	9
ADAM9	5	5
ADAMDEC1	4	4
ADAMTS1	5	11
ADAMTS10	5	11
ADAMTS12	8	15
ADAMTS13	6	12
ADAMTS14	5	8
ADAMTS15	6	5
ADAMTS16	17	17
ADAMTS17	9	10
ADAMTS18	14	10
ADAMTS19	4	7
ADAMTS2	8	21
ADAMTS20	11	14
ADAMTS3	6	8
ADAMTS4	6	10
ADAMTS5	9	11
ADAMTS6	2	6
ADAMTS7	9	8
ADAMTS8	6	3
ADAMTS9	8	15
ADAMTSL1	12	15
ADAMTSL2	9	7
ADAMTSL3	16	14
ADAMTSL4	10	10
ADAMTSL5	2	2
ADAP2	5	2
ADAR	7	7
ADARB1	9	4
ADARB2	5	6
ADAT1	2	3
ADCK1	2	5
ADCK2	5	2
ADCK3	6	1
ADCK4	1	5
ADCK5	5	1
ADCY1	14	12
ADCY10	4	11
ADCY2	10	8
ADCY3	5	6
ADCY4	2	9
ADCY5	11	10
ADCY6	5	9
ADCY7	7	6
ADCY8	9	20
ADCY9	11	10
ADCYAP1	1	4
ADCYAP1R1	1	4
ADD1	7	2
ADD2	6	5
ADD3	6	7
ADGB	12	17
ADGRA1	6	3
ADGRA2	9	1
ADGRA3	8	7
ADGRB1	10	11
ADGRB2	10	13
ADGRB3	11	13
ADGRD1	6	8
ADGRD2	5	5
ADGRE1	6	7
ADGRE2	5	5
ADGRE3	4	5
ADGRE5	7	4
ADGRF1	4	6
ADGRF2	1	6
ADGRF3	6	8
ADGRF4	5	4
ADGRF5	5	8
ADGRG1	2	2
ADGRG2	10	4
ADGRG3	3	10
ADGRG4	9	16
ADGRG5	4	1
ADGRG6	4	9
ADGRG7	3	4
ADGRL1	12	9
ADGRL2	13	16
ADGRL3	14	21
ADGRL4	4	9
ADGRV1	25	33
ADH1A	3	2
ADH1B	3	3
ADH1C	2	3
ADH5	3	1
ADHFE1	6	3
ADIPOR2	3	3
ADK	0	6
ADM2	3	1
ADNP	1	10
ADNP2	3	10
ADORA1	3	5
ADORA2A	2	3
ADORA3	5	4
ADPGK	2	4
ADPRHL1	2	3
ADRA1A	4	6
ADRA1D	1	5
ADRA2A	2	3
ADRA2B	4	3
ADRA2C	1	3
ADRB2	3	3
ADRB3	5	2
ADRBK1	3	3
ADRBK2	4	3
ADSL	4	7
ADSS	3	1
ADSSL1	6	4
ADTRP	2	2
AEBP1	4	7
AEBP2	2	2
AFAP1	1	8
AFAP1L1	2	4
AFAP1L2	6	4
AFF1	8	7
AFF2	9	19
AFF3	11	12
AFF4	12	5
AFG3L2	5	1
AFM	3	4
AFP	2	8
AFTPH	4	3
AGA	3	3
AGAP1	6	7
AGAP2	4	5
AGAP3	3	5
AGAP4	2	2
AGAP5	0	5
AGAP6	1	5
AGAP9	3	5
AGBL1	5	9
AGBL2	1	3
AGBL3	9	10
AGBL4	6	5
AGBL5	7	6
AGER	2	2
AGFG1	4	5
AGFG2	3	4
AGGF1	4	5
AGL	5	8
AGMO	4	5
AGO1	4	6
AGO2	3	5
AGO3	4	9
AGO4	6	7
AGPAT1	3	3
AGPAT3	2	2
AGPAT4	2	4
AGPAT6	4	2
AGPAT9	4	3
AGPS	2	2
AGRN	9	12
AGT	2	6
AGTPBP1	7	5
AGTR1	2	7
AGTR2	3	5
AGXT2	4	1
AHCTF1	7	11
AHCY	3	4
AHCYL1	4	2
AHCYL2	2	5
AHDC1	13	10
AHI1	3	3
AHNAK	14	27
AHNAK2	23	23
AHR	4	7
AHRR	7	8
AHSG	4	3
AICDA	4	3
AIDA	3	4
AIFM1	4	4
AIFM3	4	5
AIM1	8	5
AIM1L	4	7
AIM2	1	4
AIMP2	2	2
AIRE	2	2
AJAP1	4	3
AJUBA	3	1
AK1	1	3
AK3	1	3
AK5	4	5
AK7	3	5
AK9	11	10
AKAP1	4	0
AKAP11	10	13
AKAP12	11	21
AKAP13	13	21
AKAP17A	1	5
AKAP3	3	9
AKAP4	7	8
AKAP5	3	2
AKAP6	15	16
AKAP7	2	4
AKAP8	6	3
AKAP8L	4	2
AKAP9	18	16
AKNA	6	5
AKNAD1	5	4
AKR1B1	1	5
AKR1B10	2	6
AKR1B15	2	3
AKR1C1	1	3
AKR1C4	1	3
AKR1D1	2	2
AKR1E2	1	5
AKT1	5	6
AKT1S1	3	2
AKT3	3	7
ALAS1	3	3
ALAS2	6	2
ALB	5	3
ALCAM	2	4
ALDH16A1	5	5
ALDH18A1	3	7
ALDH1A1	1	4
ALDH1A2	4	8
ALDH1A3	9	7
ALDH1B1	2	6
ALDH1L1	4	7
ALDH1L2	6	4
ALDH2	2	3
ALDH3A1	6	3
ALDH3B2	3	3
ALDH4A1	2	5
ALDH5A1	1	3
ALDH6A1	3	2
ALDH7A1	1	3
ALDH8A1	3	4
ALDH9A1	3	2
ALDOB	5	3
ALG1	2	4
ALG10	5	4
ALG10B	2	4
ALG11	3	6
ALG12	3	5
ALG13	6	6
ALG2	1	3
ALG5	1	3
ALG8	4	4
ALK	12	16
ALKBH4	3	1
ALKBH5	2	2
ALKBH8	3	3
ALLC	5	0
ALMS1	12	19
ALOX12	1	5
ALOX12B	4	4
ALOX15	3	2
ALOX15B	6	6
ALOX5	8	5
ALOXE3	5	3
ALPI	3	5
ALPK1	5	10
ALPK2	11	17
ALPK3	12	9
ALPL	4	3
ALPP	5	4
ALS2	10	8
ALS2CL	6	8
ALS2CR11	4	3
ALX4	5	6
AMACR	1	3
AMBN	4	3
AMBRA1	7	8
AMD1	2	3
AMDHD1	2	3
AMER1	21	27
AMER2	5	6
AMER3	8	6
AMHR2	5	2
AMICA1	3	4
AMIGO1	3	4
AMIGO2	4	5
AMIGO3	7	1
AMMECR1	1	4
AMMECR1L	3	5
AMOT	7	12
AMOTL1	12	12
AMOTL2	3	2
AMPD1	5	7
AMPD2	7	4
AMPD3	3	8
AMPH	6	13
AMY2A	2	8
AMY2B	3	4
AMZ1	3	3
ANAPC1	6	4
ANAPC2	4	4
ANAPC4	3	2
ANAPC5	3	2
ANAPC7	2	4
ANGEL1	4	5
ANGPT1	4	3
ANGPT2	7	5
ANGPT4	6	3
ANGPTL1	4	5
ANGPTL2	6	5
ANGPTL5	2	5
ANGPTL6	2	2
ANGPTL7	2	4
ANK1	8	18
ANK2	15	30
ANK3	22	28
ANKAR	10	9
ANKDD1A	4	3
ANKEF1	2	5
ANKFN1	7	2
ANKFY1	2	7
ANKHD1-EIF4EBP3	11	13
ANKIB1	6	5
ANKK1	5	4
ANKLE1	2	6
ANKLE2	6	4
ANKMY1	5	6
ANKMY2	1	7
ANKRD11	18	17
ANKRD12	9	12
ANKRD13A	7	4
ANKRD13B	2	3
ANKRD13C	2	3
ANKRD13D	2	2
ANKRD17	11	7
ANKRD18A	5	7
ANKRD18B	2	2
ANKRD2	3	1
ANKRD20A1	2	3
ANKRD23	2	3
ANKRD24	4	7
ANKRD26	9	11
ANKRD27	5	7
ANKRD28	5	6
ANKRD30A	8	10
ANKRD30B	12	12
ANKRD32	5	9
ANKRD33	4	1
ANKRD34A	2	6
ANKRD34B	2	2
ANKRD34C	4	3
ANKRD35	6	7
ANKRD36	8	5
ANKRD36B	5	1
ANKRD36C	5	5
ANKRD40	3	4
ANKRD44	5	6
ANKRD45	4	2
ANKRD49	0	5
ANKRD50	8	9
ANKRD52	7	6
ANKRD53	4	4
ANKRD55	5	5
ANKRD6	3	7
ANKRD65	2	3
ANKRD7	1	3
ANKS1A	4	7
ANKS1B	6	8
ANKS4B	1	4
ANKS6	4	6
ANKUB1	2	3
ANKZF1	5	1
ANLN	2	2
ANO1	2	4
ANO10	4	4
ANO2	8	6
ANO3	7	7
ANO4	3	12
ANO5	8	8
ANO6	8	4
ANO7	3	5
ANO8	6	4
ANO9	4	4
ANP32B	4	0
ANPEP	4	4
ANTXR1	3	7
ANTXR2	4	3
ANXA1	2	3
ANXA10	1	5
ANXA11	2	6
ANXA13	2	3
ANXA2	2	2
ANXA3	1	3
ANXA4	1	4
ANXA5	0	4
ANXA6	5	8
ANXA7	1	3
ANXA8	4	2
ANXA9	0	4
AOAH	1	3
AOC1	8	3
AOC2	8	6
AOC3	4	5
AOX1	3	6
AP1B1	1	4
AP1G1	4	4
AP1G2	6	4
AP1M1	2	7
AP1M2	0	6
AP1S1	2	2
AP1S3	2	2
AP2A1	5	6
AP2A2	10	11
AP2B1	6	5
AP2M1	4	3
AP3B1	3	9
AP3B2	7	6
AP3D1	7	7
AP3M2	3	2
AP4B1	2	6
AP4E1	4	2
AP4M1	3	2
AP4S1	1	3
AP5B1	1	5
AP5S1	2	2
AP5Z1	8	7
APAF1	7	5
APBA1	6	5
APBA2	10	11
APBA3	3	4
APBB1	10	6
APBB1IP	6	3
APBB2	5	4
APBB3	4	5
APC	131	144
APC2	3	6
APCDD1	3	5
APCDD1L	3	6
APCS	4	1
APEH	5	2
APEX1	3	1
APEX2	3	3
API5	3	3
APLNR	3	4
APLP1	6	12
APLP2	2	3
APMAP	5	5
APOA4	5	4
APOA5	4	4
APOB	20	20
APOBEC1	6	2
APOBEC3A	2	2
APOBEC3B	3	4
APOBEC3C	2	2
APOBEC3D	2	2
APOBEC3G	3	1
APOBEC4	5	5
APOBR	4	6
APOD	2	4
APOE	1	3
APOH	0	4
APOL2	3	1
APOL3	3	2
APOL4	1	3
APOL5	3	4
APP	4	9
APPBP2	2	4
APPL1	4	6
APPL2	4	2
APTX	2	3
AQP10	1	3
AQP2	1	5
AQP3	1	3
AQP4	1	5
AQP7	0	6
AQP9	2	4
AQR	3	6
AR	6	14
ARAF	7	7
ARAP1	13	7
ARAP2	8	16
ARAP3	10	10
ARC	2	7
AREL1	2	4
ARFGAP1	2	3
ARFGAP3	2	6
ARFGEF1	11	17
ARFGEF2	10	9
ARFGEF3	8	8
ARFIP1	3	6
ARG2	3	3
ARGLU1	4	2
ARHGAP1	3	2
ARHGAP10	4	6
ARHGAP11A	10	6
ARHGAP12	2	5
ARHGAP15	4	5
ARHGAP17	5	2
ARHGAP18	2	7
ARHGAP19	3	5
ARHGAP20	7	12
ARHGAP21	12	14
ARHGAP22	12	8
ARHGAP23	5	3
ARHGAP24	3	5
ARHGAP25	2	7
ARHGAP26	3	3
ARHGAP27	4	6
ARHGAP28	9	9
ARHGAP29	5	7
ARHGAP30	9	8
ARHGAP31	13	12
ARHGAP32	4	11
ARHGAP33	10	7
ARHGAP35	10	9
ARHGAP36	10	10
ARHGAP39	4	5
ARHGAP4	6	4
ARHGAP40	2	2
ARHGAP42	5	6
ARHGAP44	8	4
ARHGAP5	11	10
ARHGAP6	6	4
ARHGAP9	4	3
ARHGDIB	3	4
ARHGEF1	6	8
ARHGEF10	11	10
ARHGEF10L	5	9
ARHGEF11	7	7
ARHGEF12	2	9
ARHGEF15	9	8
ARHGEF16	3	3
ARHGEF17	13	8
ARHGEF18	7	8
ARHGEF19	3	4
ARHGEF2	4	3
ARHGEF25	7	3
ARHGEF26	7	8
ARHGEF28	3	4
ARHGEF3	5	6
ARHGEF33	8	6
ARHGEF37	2	5
ARHGEF4	3	5
ARHGEF40	6	11
ARHGEF5	3	5
ARHGEF6	4	6
ARHGEF7	4	5
ARHGEF9	0	8
ARID1A	20	28
ARID1B	12	13
ARID2	18	12
ARID3B	2	5
ARID4A	3	8
ARID4B	6	1
ARID5A	5	2
ARID5B	5	6
ARL11	2	5
ARL13B	4	1
ARL14	2	2
ARL14EP	6	3
ARL2BP	3	2
ARL6	3	2
ARL6IP6	2	3
ARL8B	3	3
ARMC1	2	2
ARMC12	2	3
ARMC2	5	4
ARMC3	8	7
ARMC4	8	12
ARMC5	2	2
ARMC8	3	1
ARMC9	3	4
ARMCX1	4	4
ARMCX2	2	2
ARMCX3	2	3
ARMCX5	2	3
ARMT1	2	3
ARNT	0	5
ARNT2	3	3
ARNTL	5	6
ARNTL2	7	7
ARPC1A	5	3
ARPP21	6	8
ARR3	2	3
ARRDC3	3	1
ARSA	4	0
ARSB	6	3
ARSD	1	6
ARSE	4	5
ARSF	4	3
ARSG	4	7
ARSH	2	3
ARSI	3	4
ARSJ	3	3
ARSK	0	5
ART1	3	4
ART3	2	4
ART5	4	7
ARV1	1	4
ARVCF	4	4
ASAH1	4	3
ASAH2	4	3
ASAP1	10	4
ASAP2	7	8
ASAP3	5	2
ASB11	4	2
ASB13	2	3
ASB14	2	2
ASB15	5	7
ASB16	3	2
ASB17	3	3
ASB18	2	7
ASB2	5	4
ASB4	3	2
ASB5	6	9
ASB7	3	2
ASB8	0	4
ASCC1	2	2
ASCC2	2	7
ASCC3	4	9
ASCL4	3	2
ASH1L	13	26
ASH2L	3	5
ASIC1	3	3
ASIC2	1	9
ASIC3	5	7
ASIC4	6	4
ASIC5	5	7
ASMT	3	2
ASMTL	5	5
ASNSD1	6	5
ASPA	1	4
ASPDH	5	1
ASPG	7	3
ASPH	4	6
ASPHD2	5	1
ASPM	20	18
ASPN	4	1
ASPRV1	2	4
ASPSCR1	1	4
ASS1	1	4
ASTE1	3	2
ASTL	0	5
ASTN1	11	9
ASTN2	10	13
ASUN	6	4
ASXL1	15	8
ASXL2	7	10
ASXL3	5	7
ASZ1	3	2
ATAD1	3	2
ATAD2	7	6
ATAD2B	10	8
ATAD3A	2	4
ATAD3B	4	4
ATAD3C	1	4
ATAD5	8	17
ATAT1	1	6
ATCAY	4	7
ATE1	4	4
ATF2	5	2
ATF5	4	4
ATF6	5	4
ATF6B	4	4
ATF7	3	4
ATF7IP	3	6
ATF7IP2	3	3
ATG10	3	2
ATG101	4	2
ATG13	3	2
ATG16L1	4	2
ATG2A	14	12
ATG2B	8	14
ATG4B	2	3
ATG4C	4	1
ATG4D	4	6
ATG5	1	4
ATG7	2	3
ATG9A	2	3
ATG9B	10	6
ATHL1	4	2
ATIC	5	6
ATL1	6	5
ATM	18	33
ATN1	7	5
ATOH1	4	6
ATP10A	18	20
ATP10B	9	8
ATP10D	9	10
ATP11A	10	7
ATP11B	3	6
ATP11C	6	12
ATP12A	9	11
ATP13A1	4	3
ATP13A2	8	3
ATP13A3	7	10
ATP13A4	3	4
ATP13A5	9	8
ATP1A1	7	6
ATP1A2	7	9
ATP1A3	5	6
ATP1A4	10	5
ATP1B2	2	5
ATP1B3	1	4
ATP1B4	1	7
ATP2A1	6	8
ATP2A2	6	8
ATP2A3	4	7
ATP2B1	5	6
ATP2B2	10	12
ATP2B3	11	9
ATP2B4	6	10
ATP2C1	6	7
ATP2C2	3	8
ATP4A	5	11
ATP4B	1	4
ATP5A1	2	2
ATP5B	4	2
ATP5C1	2	2
ATP6AP1	2	3
ATP6AP1L	2	2
ATP6AP2	1	5
ATP6V0A1	0	4
ATP6V0A2	3	1
ATP6V0A4	8	6
ATP6V0D1	2	2
ATP6V0D2	3	5
ATP6V1B1	8	5
ATP6V1C1	0	4
ATP6V1C2	3	1
ATP6V1E2	4	0
ATP6V1H	3	2
ATP7A	9	7
ATP7B	4	8
ATP8A1	6	2
ATP8A2	7	11
ATP8B1	8	6
ATP8B2	11	10
ATP8B3	10	8
ATP8B4	5	11
ATP9A	7	6
ATP9B	8	6
ATR	8	11
ATRIP	2	3
ATRN	4	9
ATRNL1	8	8
ATRX	14	18
ATXN1	4	9
ATXN1L	3	1
ATXN2	7	5
ATXN2L	10	6
ATXN3L	3	3
ATXN7	5	6
ATXN7L1	6	6
ATXN7L2	3	3
ATXN7L3	3	3
AURKB	3	1
AURKC	2	4
AUTS2	10	8
AVIL	3	3
AVL9	4	0
AVPI1	2	2
AVPR1A	6	6
AVPR1B	3	6
AVPR2	2	2
AWAT1	1	3
AWAT2	7	0
AXDND1	8	7
AXIN1	5	8
AXIN2	9	14
AXL	6	14
AZIN2	2	3
B2M	8	9
B3GALNT1	3	1
B3GALT1	4	2
B3GALT2	4	3
B3GALT4	3	1
B3GALTL	3	5
B3GAT1	6	2
B3GNT2	6	2
B3GNT4	3	4
B3GNT7	1	4
B3GNT8	1	3
B3GNT9	4	2
B4GALNT1	5	7
B4GALNT2	2	4
B4GALNT3	0	4
B4GALNT4	5	7
B4GALT1	3	3
B4GALT2	4	2
B4GALT3	0	4
B4GALT4	2	3
B4GALT5	3	3
B4GALT6	2	4
B4GALT7	4	2
B4GAT1	5	1
B9D2	1	4
BABAM1	1	4
BACE1	2	4
BACE2	5	4
BACH1	3	4
BACH2	9	8
BAG2	2	3
BAG3	4	1
BAG4	2	3
BAG6	3	5
BAHCC1	11	10
BAHD1	2	4
BAIAP2	2	3
BAIAP2L1	4	8
BAIAP2L2	2	2
BAIAP3	6	4
BANK1	4	9
BANP	2	6
BAP1	2	4
BARD1	5	4
BARHL1	5	3
BARHL2	5	5
BATF2	2	2
BAX	2	3
BAZ1A	10	11
BAZ1B	8	5
BAZ2A	8	6
BAZ2B	7	9
BBOX1	4	5
BBS12	2	8
BBS2	4	6
BBS4	2	4
BBS5	3	1
BBS7	5	2
BBS9	4	6
BBX	5	6
BCAM	3	5
BCAN	2	4
BCAP29	4	4
BCAR1	4	4
BCAR3	6	2
BCAS1	3	4
BCAS3	7	8
BCAT1	4	6
BCCIP	0	4
BCDIN3D	1	3
BCHE	7	9
BCKDHA	7	8
BCKDHB	3	2
BCKDK	5	3
BCL10	0	4
BCL11A	7	8
BCL11B	3	6
BCL2A1	3	2
BCL2L1	3	1
BCL2L11	4	1
BCL2L13	3	3
BCL2L14	1	3
BCL3	2	4
BCL6	7	5
BCL6B	3	4
BCL7C	3	2
BCL9	17	17
BCL9L	15	14
BCLAF1	8	4
BCO1	1	6
BCO2	2	5
BCOR	14	12
BCORL1	11	11
BCR	5	8
BCS1L	3	2
BDKRB1	2	3
BDKRB2	2	2
BDNF	1	3
BDP1	6	11
BEAN1	2	5
BEGAIN	2	4
BEND2	5	7
BEND3	8	10
BEND4	4	4
BEND5	4	4
BEND7	2	3
BEST1	4	4
BEST2	3	4
BEST3	3	2
BEST4	3	5
BFAR	3	2
BFSP1	5	1
BFSP2	3	5
BGN	4	3
BHLHE22	4	3
BHLHE40	1	3
BHMT	5	0
BHMT2	2	3
BICC1	8	10
BICD1	4	4
BICD2	5	7
BIN1	1	5
BIN2	3	4
BIN3	4	3
BIRC2	2	2
BIRC3	3	3
BIRC6	14	23
BIRC8	2	2
BIVM-ERCC5	4	3
BLK	2	6
BLM	10	9
BLMH	2	3
BLOC1S2	3	1
BLZF1	1	4
BMF	3	3
BMP1	9	12
BMP10	5	5
BMP15	3	2
BMP2	3	5
BMP2K	5	2
BMP3	1	6
BMP4	2	5
BMP5	3	6
BMP7	5	5
BMP8A	3	1
BMPER	5	9
BMPR1A	4	5
BMPR1B	9	4
BMPR2	14	19
BMS1	4	6
BNC1	7	10
BNC2	21	14
BNIP2	2	3
BNIP3L	3	1
BNIPL	3	1
BOC	7	11
BOD1	1	3
BOD1L1	13	12
BOLL	3	3
BOP1	5	2
BPHL	1	3
BPI	3	2
BPIFA2	1	3
BPIFA3	2	6
BPIFB1	5	6
BPIFB2	6	3
BPIFB4	6	6
BPIFB6	5	6
BPNT1	2	4
BPTF	8	12
BRAF	27	30
BRAT1	3	3
BRCA1	6	5
BRCA2	16	18
BRD1	6	10
BRD2	3	8
BRD3	5	4
BRD4	10	9
BRD7	4	3
BRD8	9	6
BRD9	3	6
BRDT	2	3
BRE	2	7
BRF1	5	4
BRF2	3	4
BRINP1	6	11
BRINP2	8	9
BRINP3	9	20
BRIP1	8	6
BRMS1	2	3
BRMS1L	1	4
BROX	2	2
BRPF1	5	7
BRPF3	8	8
BRS3	1	5
BRSK1	4	8
BRSK2	4	6
BRWD1	12	13
BRWD3	16	17
BSCL2	5	0
BSDC1	2	2
BSG	3	1
BSN	18	21
BSND	1	4
BST1	2	3
BSX	0	5
BTAF1	8	9
BTBD1	1	4
BTBD10	2	5
BTBD11	12	11
BTBD16	1	5
BTBD2	3	3
BTBD3	3	6
BTBD7	7	10
BTBD9	1	5
BTD	4	2
BTG3	3	1
BTG4	1	3
BTK	3	4
BTN1A1	3	6
BTN2A1	6	3
BTN2A2	4	3
BTN3A2	4	2
BTN3A3	4	3
BTNL3	3	3
BTNL8	3	4
BTNL9	3	3
BTRC	3	3
BUB1	8	5
BUB1B	1	3
BUB3	3	1
BYSL	3	1
BZRAP1	4	14
BZW1	5	4
C10orf12	5	9
C10orf120	6	6
C10orf2	7	3
C10orf54	2	5
C10orf71	9	4
C10orf76	3	5
C10orf88	2	2
C10orf90	3	12
C11orf1	1	4
C11orf24	1	3
C11orf30	6	8
C11orf42	6	0
C11orf49	3	1
C11orf53	4	2
C11orf57	2	3
C11orf63	4	13
C11orf65	1	3
C11orf80	4	3
C11orf84	1	3
C11orf86	2	2
C11orf87	2	7
C12orf29	3	2
C12orf4	3	4
C12orf40	1	5
C12orf42	3	3
C12orf50	3	3
C12orf66	2	4
C14orf105	2	4
C14orf169	2	2
C14orf177	1	3
C14orf180	2	3
C14orf28	3	2
C14orf37	3	3
C14orf39	6	5
C14orf80	3	2
C14orf93	5	2
C15orf27	2	2
C15orf39	7	6
C15orf52	2	8
C15orf59	2	3
C16orf45	3	3
C16orf58	3	3
C16orf59	2	3
C16orf62	4	3
C16orf70	1	3
C16orf72	3	3
C16orf89	2	3
C16orf96	3	10
C17orf104	6	5
C17orf47	2	2
C17orf53	5	6
C17orf70	2	6
C17orf74	5	2
C17orf75	1	3
C17orf78	2	3
C17orf80	3	2
C17orf97	2	2
C17orf98	2	3
C17orf99	4	0
C18orf25	2	3
C18orf8	7	7
C19orf44	6	4
C19orf45	5	1
C19orf47	2	2
C19orf54	1	3
C19orf57	3	2
C19orf66	6	2
C1D	2	3
C1GALT1	4	2
C1GALT1C1	2	2
C1orf100	3	3
C1orf101	7	6
C1orf106	6	3
C1orf112	5	4
C1orf116	3	2
C1orf127	4	6
C1orf141	5	1
C1orf159	1	4
C1orf167	3	5
C1orf168	8	4
C1orf177	3	2
C1orf189	4	1
C1orf194	2	2
C1orf228	5	1
C1orf27	1	3
C1orf56	2	2
C1orf74	2	2
C1orf87	4	1
C1orf94	3	7
C1QL2	3	2
C1QTNF1	3	1
C1QTNF3	3	4
C1QTNF7	3	2
C1R	7	7
C1RL	4	2
C1S	5	7
C20orf173	4	0
C20orf194	5	6
C20orf85	1	5
C21orf58	6	1
C21orf59	2	2
C21orf91	2	2
C22orf23	1	5
C22orf29	2	2
C2CD2	3	3
C2CD3	7	9
C2CD4C	2	3
C2CD5	5	7
C2orf16	7	9
C2orf42	3	1
C2orf44	3	6
C2orf49	1	3
C2orf66	4	0
C2orf71	8	12
C2orf73	3	1
C2orf74	3	3
C2orf78	3	7
C2orf80	2	2
C2orf81	5	5
C3	8	12
C3AR1	3	3
C3orf17	5	4
C3orf20	7	7
C3orf58	3	2
C3orf67	2	3
C4orf22	2	2
C4orf29	4	4
C4orf46	2	2
C4orf47	0	6
C4orf50	6	1
C5	9	10
C5AR2	2	2
C5orf22	3	1
C5orf30	2	2
C5orf34	3	3
C5orf42	15	18
C5orf45	1	5
C5orf47	4	4
C5orf52	3	2
C5orf60	1	3
C6	5	12
C6orf10	4	6
C6orf106	1	4
C6orf118	7	8
C6orf136	1	3
C6orf15	4	2
C6orf165	4	2
C6orf201	2	2
C6orf203	0	4
C6orf222	3	6
C6orf25	2	3
C6orf58	4	2
C7	5	8
C7orf25	3	3
C7orf31	4	9
C7orf33	3	2
C7orf43	3	3
C7orf49	4	2
C7orf50	3	3
C7orf55-LUC7L2	5	1
C7orf62	6	5
C7orf72	4	2
C8A	4	5
C8B	7	9
C8orf33	1	3
C8orf34	3	7
C8orf48	7	2
C8orf74	3	2
C9	5	2
C9orf114	1	5
C9orf131	7	5
C9orf135	2	2
C9orf152	1	3
C9orf156	2	2
C9orf171	6	5
C9orf172	1	4
C9orf173	3	1
C9orf3	5	2
C9orf41	3	6
C9orf43	2	3
C9orf47	4	0
C9orf64	1	3
C9orf72	3	3
C9orf78	2	2
C9orf84	7	11
C9orf89	3	1
C9orf9	1	3
CA12	4	1
CA14	2	2
CA3	1	5
CA4	2	2
CA5A	3	1
CA6	6	1
CA7	2	4
CA8	3	2
CA9	5	2
CAB39L	2	7
CABIN1	11	9
CABLES1	2	4
CABLES2	3	1
CABP2	2	4
CABP4	4	2
CABP7	2	2
CABS1	3	3
CABYR	1	6
CACHD1	6	13
CACNA1A	16	21
CACNA1B	16	17
CACNA1C	20	13
CACNA1D	12	20
CACNA1E	28	20
CACNA1F	11	13
CACNA1G	14	12
CACNA1H	24	18
CACNA1I	11	8
CACNA1S	12	13
CACNA2D1	10	10
CACNA2D2	6	8
CACNA2D3	6	16
CACNA2D4	6	7
CACNB1	4	5
CACNB2	3	4
CACNB3	2	3
CACNB4	5	1
CACNG1	3	4
CACNG2	3	2
CACNG3	5	4
CACNG4	2	3
CACNG5	4	4
CACNG7	2	5
CACTIN	3	4
CACUL1	3	7
CACYBP	3	1
CAD	9	9
CADM1	6	8
CADM2	5	4
CADM3	5	5
CADM4	3	1
CADPS	11	12
CADPS2	4	12
CAGE1	5	1
CALB2	3	2
CALCOCO1	2	2
CALCR	2	6
CALCRL	3	1
CALD1	11	9
CALHM1	2	2
CALHM2	1	3
CALHM3	2	3
CALML4	1	4
CALN1	1	3
CALR	4	1
CALR3	2	6
CALU	1	3
CAMK1	2	2
CAMK1D	6	3
CAMK2A	3	3
CAMK2B	2	5
CAMK2D	2	5
CAMK2G	5	8
CAMK4	2	4
CAMKK1	3	2
CAMKK2	5	4
CAMKV	3	2
CAMLG	2	2
CAMSAP1	10	9
CAMSAP2	8	11
CAMSAP3	7	6
CAMTA1	8	17
CAMTA2	5	9
CAND1	8	10
CAND2	7	9
CANT1	1	4
CANX	3	2
CAP1	1	4
CAP2	3	2
CAPN1	3	2
CAPN10	2	4
CAPN11	4	4
CAPN12	5	5
CAPN13	2	3
CAPN14	7	5
CAPN15	3	4
CAPN2	3	6
CAPN3	4	3
CAPN5	6	5
CAPN6	3	6
CAPN7	2	8
CAPN9	6	0
CAPNS2	4	2
CAPRIN1	1	9
CAPRIN2	5	7
CAPS2	5	4
CAPSL	2	4
CAPZA1	0	5
CAPZA2	1	3
CAPZA3	2	4
CAPZB	3	4
CARD10	8	5
CARD11	15	10
CARD14	2	5
CARD6	10	6
CARD9	5	3
CARF	2	5
CARKD	4	3
CARM1	2	3
CARNS1	4	3
CARS	2	7
CARS2	2	4
CASC1	4	6
CASC5	11	10
CASD1	2	7
CASK	3	4
CASKIN1	6	6
CASKIN2	7	4
CASP10	3	2
CASP2	4	5
CASP4	1	4
CASP5	3	7
CASP7	3	1
CASP8	9	7
CASP8AP2	9	10
CASP9	3	1
CASQ1	3	2
CASQ2	3	3
CASR	11	5
CASS4	10	4
CAST	3	2
CASZ1	8	17
CATIP	3	2
CATSPER1	7	4
CATSPER2	3	3
CATSPER3	4	4
CATSPER4	4	2
CATSPERB	6	8
CATSPERD	9	8
CATSPERG	5	1
CBFA2T2	3	6
CBFA2T3	5	5
CBL	3	5
CBLB	4	5
CBLL1	2	3
CBLN2	5	1
CBLN3	3	2
CBLN4	2	3
CBR3	3	2
CBX1	5	2
CBX3	1	5
CBX4	2	2
CBX6	3	5
CBX8	7	7
CC2D1A	7	9
CC2D1B	4	6
CC2D2A	10	10
CC2D2B	2	3
CCAR1	6	7
CCAR2	6	6
CCBE1	4	6
CCBL1	2	3
CCBL2	6	2
CCDC102A	3	2
CCDC102B	4	6
CCDC105	5	3
CCDC108	7	15
CCDC109B	4	2
CCDC110	8	6
CCDC112	5	0
CCDC114	3	1
CCDC116	6	5
CCDC117	2	2
CCDC120	3	4
CCDC125	4	6
CCDC127	2	3
CCDC129	4	9
CCDC13	5	4
CCDC132	5	12
CCDC134	1	3
CCDC136	9	3
CCDC138	2	5
CCDC14	6	4
CCDC140	4	5
CCDC141	9	14
CCDC142	2	3
CCDC144A	4	7
CCDC146	3	7
CCDC148	1	6
CCDC15	6	5
CCDC150	6	7
CCDC151	2	6
CCDC153	2	2
CCDC154	1	5
CCDC155	5	1
CCDC157	4	3
CCDC158	6	8
CCDC160	2	8
CCDC168	23	38
CCDC169	3	1
CCDC17	2	5
CCDC170	4	5
CCDC171	7	6
CCDC172	1	6
CCDC173	6	2
CCDC174	3	3
CCDC176	1	3
CCDC178	8	9
CCDC18	2	7
CCDC180	8	9
CCDC181	1	4
CCDC183	1	3
CCDC185	3	4
CCDC186	4	4
CCDC22	4	2
CCDC24	1	4
CCDC27	5	4
CCDC28A	2	6
CCDC28B	3	2
CCDC30	4	4
CCDC33	2	2
CCDC34	3	1
CCDC36	2	3
CCDC37	7	6
CCDC38	5	3
CCDC39	7	14
CCDC40	8	6
CCDC42	3	4
CCDC42B	3	3
CCDC50	3	2
CCDC51	4	1
CCDC54	4	1
CCDC57	8	1
CCDC59	2	3
CCDC6	2	6
CCDC60	2	7
CCDC61	5	2
CCDC62	6	5
CCDC63	2	2
CCDC64	8	6
CCDC64B	3	3
CCDC65	2	2
CCDC66	6	6
CCDC67	5	8
CCDC7	2	3
CCDC71	3	3
CCDC73	11	12
CCDC74B	4	3
CCDC77	3	3
CCDC78	2	3
CCDC79	3	7
CCDC8	5	4
CCDC80	9	7
CCDC81	1	5
CCDC82	4	5
CCDC85A	5	7
CCDC87	7	6
CCDC88A	8	13
CCDC88B	4	11
CCDC88C	9	7
CCDC89	2	2
CCDC9	2	7
CCDC91	4	3
CCDC92	3	8
CCDC93	4	6
CCDC96	2	5
CCDC97	1	3
CCER1	4	3
CCIN	2	2
CCKAR	3	4
CCKBR	8	7
CCL14	3	2
CCM2	4	2
CCM2L	4	4
CCNA1	8	10
CCNB1	5	2
CCNB1IP1	2	2
CCNB2	4	1
CCNB3	3	7
CCNE1	2	2
CCNE2	2	2
CCNF	7	1
CCNG2	3	1
CCNJ	3	2
CCNJL	1	5
CCNK	3	3
CCNL1	3	8
CCNL2	7	2
CCNT1	5	5
CCNT2	4	4
CCNYL1	1	3
CCP110	5	6
CCPG1	6	7
CCR1	3	5
CCR2	5	2
CCR3	6	5
CCR5	3	4
CCR7	1	6
CCRL2	2	2
CCS	1	3
CCSAP	1	4
CCSER1	9	6
CCSER2	6	2
CCT3	3	3
CCT4	2	4
CCT5	2	4
CCT6A	4	3
CCT6B	7	2
CCT8L2	6	7
CCZ1	4	3
CD101	3	4
CD109	9	10
CD14	3	4
CD160	2	2
CD163	9	10
CD163L1	8	7
CD177	1	3
CD180	5	7
CD19	5	5
CD1A	2	2
CD1B	4	0
CD1C	4	0
CD1D	1	4
CD1E	9	6
CD2	4	1
CD200	1	5
CD200R1	2	3
CD200R1L	2	5
CD207	5	3
CD22	6	5
CD244	1	3
CD248	8	4
CD276	2	8
CD28	3	1
CD2AP	1	4
CD2BP2	6	2
CD300A	1	3
CD300LF	2	2
CD300LG	4	3
CD320	4	2
CD33	4	2
CD34	2	3
CD37	3	3
CD38	3	2
CD3EAP	2	3
CD4	2	3
CD40	3	1
CD40LG	3	1
CD5	2	2
CD53	2	2
CD58	6	7
CD5L	4	3
CD6	1	4
CD63	2	2
CD70	3	1
CD72	3	1
CD74	3	1
CD84	2	6
CD8B	1	3
CD9	0	4
CD93	10	9
CD96	4	5
CD99L2	3	2
CDADC1	2	3
CDAN1	7	8
CDC14A	6	6
CDC14B	1	3
CDC16	4	3
CDC20B	9	3
CDC23	4	6
CDC25A	4	5
CDC25B	6	4
CDC25C	2	3
CDC27	3	6
CDC37	4	2
CDC40	3	4
CDC42BPA	9	13
CDC42BPB	13	11
CDC42BPG	6	8
CDC42EP4	1	4
CDC45	3	3
CDC5L	6	4
CDC7	2	4
CDC73	4	7
CDCA2	1	6
CDCA4	4	1
CDCA7	3	1
CDCA7L	2	8
CDCA8	2	2
CDCP1	5	1
CDH1	8	7
CDH10	17	19
CDH11	8	12
CDH12	10	10
CDH13	5	10
CDH15	2	3
CDH16	8	5
CDH17	7	3
CDH18	14	11
CDH19	6	6
CDH2	9	16
CDH20	6	5
CDH22	6	7
CDH23	11	23
CDH24	2	6
CDH26	3	4
CDH3	5	4
CDH4	8	13
CDH5	3	5
CDH6	9	9
CDH7	7	5
CDH8	11	11
CDH9	9	16
CDHR1	3	6
CDHR2	7	8
CDHR3	9	8
CDHR4	2	8
CDHR5	3	7
CDK1	3	3
CDK10	4	0
CDK11A	5	1
CDK11B	4	7
CDK12	11	14
CDK13	3	6
CDK14	5	9
CDK15	4	2
CDK16	2	4
CDK17	3	4
CDK18	4	1
CDK19	3	3
CDK5	3	2
CDK5R1	3	2
CDK5RAP1	4	2
CDK5RAP2	8	12
CDK7	1	4
CDK8	1	6
CDK9	2	2
CDKAL1	0	5
CDKL2	1	6
CDKL3	2	5
CDKL4	4	2
CDKL5	4	4
CDKN1B	2	2
CDKN2AIP	4	2
CDNF	3	2
CDO1	0	4
CDON	14	10
CDR1	2	4
CDR2	3	5
CDR2L	2	4
CDRT1	1	3
CDRT15	4	5
CDS2	2	2
CDX2	3	4
CDYL	5	7
CDYL2	6	5
CEACAM16	4	1
CEACAM18	1	5
CEACAM20	2	3
CEACAM4	5	1
CEACAM5	2	3
CEACAM6	3	2
CEBPE	4	0
CEBPZ	6	5
CECR1	3	7
CECR2	9	10
CECR5	2	4
CECR6	2	2
CEL	7	4
CELA1	3	2
CELA2B	4	1
CELA3B	2	2
CELF1	3	1
CELF2	5	4
CELF3	3	3
CELF4	2	9
CELF6	3	1
CELSR1	13	17
CELSR2	16	10
CELSR3	8	18
CEMIP	8	9
CENPA	1	3
CENPB	0	4
CENPC	9	5
CENPE	13	8
CENPF	12	15
CENPH	2	2
CENPI	5	4
CENPJ	10	7
CENPK	1	4
CENPN	2	3
CENPQ	4	0
CENPU	4	3
CEP104	3	9
CEP112	6	6
CEP120	4	10
CEP126	4	8
CEP128	6	7
CEP131	10	4
CEP135	10	2
CEP152	8	8
CEP162	12	10
CEP164	8	7
CEP170	13	10
CEP170B	8	6
CEP192	8	14
CEP250	9	12
CEP290	11	13
CEP295	7	14
CEP295NL	4	6
CEP350	9	8
CEP41	3	4
CEP55	5	3
CEP57	2	2
CEP57L1	3	1
CEP63	4	9
CEP68	5	2
CEP70	4	5
CEP72	2	5
CEP76	0	4
CEP78	10	4
CEP83	4	5
CEP85	4	1
CEP85L	7	8
CEP89	4	4
CEP95	6	3
CEP97	4	3
CEPT1	2	3
CER1	3	3
CERK	5	3
CERKL	5	7
CERS3	4	4
CERS4	2	2
CERS6	2	3
CES1	4	6
CES2	2	3
CES3	5	6
CES5A	4	7
CETN3	6	1
CETP	4	2
CFAP221	1	6
CFAP43	12	8
CFAP44	4	8
CFAP45	8	6
CFAP46	14	16
CFAP47	11	15
CFAP52	1	4
CFAP53	2	3
CFAP54	6	11
CFAP57	5	3
CFAP58	7	6
CFAP61	8	9
CFAP69	9	7
CFAP70	5	6
CFAP74	4	1
CFH	7	18
CFHR1	2	2
CFHR2	2	4
CFHR3	3	2
CFHR4	7	3
CFHR5	6	4
CFI	5	5
CFP	1	4
CFTR	2	11
CGB1	6	0
CGN	7	5
CGNL1	4	8
CH25H	3	2
CHAD	3	3
CHADL	4	2
CHAF1A	10	3
CHAT	6	10
CHCHD5	1	4
CHD1	11	13
CHD1L	3	5
CHD2	10	10
CHD3	12	13
CHD4	14	17
CHD5	5	15
CHD6	14	12
CHD7	15	25
CHD8	15	15
CHD9	12	13
CHEK1	5	2
CHEK2	4	2
CHERP	4	3
CHFR	4	1
CHGA	4	2
CHGB	5	3
CHI3L1	4	1
CHI3L2	6	1
CHIA	2	6
CHIC2	2	2
CHIT1	3	5
CHKB	2	2
CHL1	8	14
[truncated: 10,490 more rows]
