# Supplementary material for: Single-cell and WGCNA uncover a prognostic model and potential oncogenes in colorectal cancer
Source: Biol Proced Online. 2022 Sep 19;24:13. doi: 10.1186/s12575-022-00175-x (PMC9484253; doi:10.1186/s12575-022-00175-x)
Supplement: Supplementary file 17 — Additional file 17: Supplementary Table S10. 464 genes were obtained by the selection threshold p < 0.05. [file 12575_2022_175_MOESM17_ESM.xls]

Tag	High	Low	High.pvalue	Low.pvalue
AAK1	9	0	0.00112406771199539	1
AASS	2	12	0.998629785771794	0.00935165921423322
ABCA5	6	16	0.987142571064129	0.0386571533744152
ACAD10	0	5	1	0.0385702046134308
ACRBP	6	1	0.0466244197720889	0.99480608795285
ACSM2B	2	9	0.991771714173554	0.0437913308835153
ACTL7A	6	1	0.0466244197720889	0.99480608795285
ADAM29	4	13	0.990566847539015	0.0350016761452398
ADAMTS2	8	21	0.993544139720391	0.0188239580981679
ADCK3	6	1	0.0466244197720889	0.99480608795285
ADCY4	2	9	0.991771714173554	0.0437913308835153
ADCY8	9	20	0.981176041901832	0.0466990270452992
ADGRA2	9	1	0.0065565483803786	0.999479541251158
ADK	0	6	1	0.0199645232551905
ADNP	1	10	0.999286165501997	0.00822828582644611
AFAP1	1	8	0.997273300804879	0.0259616572301452
AFF4	12	5	0.0444058632258286	0.98666902423606
AGAP5	0	5	1	0.0385702046134308
AHNAK	14	27	0.977741120251549	0.0474599327427712
ALLC	5	0	0.0237025038549055	1
AMIGO3	7	1	0.0246109347411267	0.997579948337704
ANK2	15	30	0.986853608202611	0.0290269270241266
ANKMY2	1	7	0.994691638800987	0.0453036328783484
ANKRD49	0	5	1	0.0385702046134308
ANO4	3	12	0.994550380556713	0.0249598182980189
AP1M2	0	6	1	0.0199645232551905
AQP7	0	6	1	0.0199645232551905
ARHGEF12	2	9	0.991771714173554	0.0437913308835153
ARHGEF9	0	8	1	0.00530836119901292
ARID4B	6	1	0.0466244197720889	0.99480608795285
ARNT	0	5	1	0.0385702046134308
ARSK	0	5	1	0.0385702046134308
ASH1L	13	26	0.980893766393322	0.0422761809955749
ASIC2	1	9	0.998603033563047	0.0146942940186405
ASTL	0	5	1	0.0385702046134308
ATM	18	33	0.980173559155296	0.0400814391644879
ATP1B4	1	7	0.994691638800987	0.0453036328783484
AWAT2	7	0	0.0051939120471498	1
BHMT	5	0	0.0237025038549055	1
BRINP3	9	20	0.981176041901832	0.0466990270452992
BSCL2	5	0	0.0237025038549055	1
BSX	0	5	1	0.0385702046134308
BZRAP1	4	14	0.994311577298294	0.0225397066184602
C10orf90	3	12	0.994550380556713	0.0249598182980189
C11orf42	6	0	0.0111125560078554	1
C11orf63	4	13	0.990566847539015	0.0350016761452398
C21orf58	6	1	0.0466244197720889	0.99480608795285
C4orf47	0	6	1	0.0199645232551905
C4orf50	6	1	0.0466244197720889	0.99480608795285
CA6	6	1	0.0466244197720889	0.99480608795285
CACNA2D3	6	16	0.987142571064129	0.0386571533744152
CAPN9	6	0	0.0111125560078554	1
CAPRIN1	1	9	0.998603033563047	0.0146942940186405
CAPZA1	0	5	1	0.0385702046134308
CCDC112	5	0	0.0237025038549055	1
CCDC136	9	3	0.0496224800859056	0.988397045515333
CCDC57	8	1	0.0127879232647005	0.998875932288005
CCNF	7	1	0.0246109347411267	0.997579948337704
CDC20B	9	3	0.0496224800859056	0.988397045515333
CDH23	11	23	0.980686793001139	0.0448356971974051
CDKAL1	0	5	1	0.0385702046134308
CELF4	2	9	0.991771714173554	0.0437913308835153
CEP135	10	2	0.0116029544846667	0.998333076175038
CETN3	6	1	0.0466244197720889	0.99480608795285
CFH	7	18	0.988660677805025	0.0326408545425527
CFTR	2	11	0.997489579345218	0.0158600807626844
CGB1	6	0	0.0111125560078554	1
CHAF1A	10	3	0.0293524015194993	0.993721879625783
CHD5	5	15	0.991045164318665	0.0303491126712375
CHI3L2	6	1	0.0466244197720889	0.99480608795285
CHRNE	0	6	1	0.0199645232551905
CLIP3	9	2	0.0211078358849765	0.996677071065088
CMTM3	5	0	0.0237025038549055	1
CNTNAP1	11	3	0.0170162899930741	0.996650471340017
COL5A2	7	19	0.992663348488946	0.0222037140513327
COL6A6	11	28	0.997273429772736	0.0076815161302253
CPSF3L	6	1	0.0466244197720889	0.99480608795285
CREM	0	5	1	0.0385702046134308
CTSH	0	6	1	0.0199645232551905
CUL9	8	19	0.985101652886563	0.0395539605288348
CYP46A1	0	6	1	0.0199645232551905
DAB2	0	10	1	0.00139696643695261
DAO	2	10	0.995435785482464	0.0265486423709969
DBN1	6	1	0.0466244197720889	0.99480608795285
DCAF12	5	0	0.0237025038549055	1
DCAF4L1	8	2	0.0377134228019881	0.993443451619621
DDN	5	0	0.0237025038549055	1
DDX10	5	0	0.0237025038549055	1
DEAF1	8	2	0.0377134228019881	0.993443451619621
DEGS1	0	5	1	0.0385702046134308
DLG2	17	8	0.0277680092955123	0.99035627277333
DLGAP4	10	3	0.0293524015194993	0.993721879625783
DNAI1	1	11	0.999636200049227	0.00456421451753596
DNAJC3	0	5	1	0.0385702046134308
DNMT3A	7	1	0.0246109347411267	0.997579948337704
DRAP1	0	6	1	0.0199645232551905
DSCAM	28	14	0.00671030142515456	0.99750290338891
DTNB	6	1	0.0466244197720889	0.99480608795285
DYNC1I1	7	1	0.0246109347411267	0.997579948337704
EBF2	1	8	0.997273300804879	0.0259616572301452
EEF2	7	1	0.0246109347411267	0.997579948337704
ELP3	0	6	1	0.0199645232551905
ENGASE	6	1	0.0466244197720889	0.99480608795285
EPN2	0	5	1	0.0385702046134308
EPS15	2	9	0.991771714173554	0.0437913308835153
ERO1LB	0	6	1	0.0199645232551905
ERP44	7	1	0.0246109347411267	0.997579948337704
ESR1	3	11	0.990648340785767	0.0397242931070054
EXOSC8	0	5	1	0.0385702046134308
FAF1	8	2	0.0377134228019881	0.993443451619621
FAM13A	2	10	0.995435785482464	0.0265486423709969
FAM179B	6	17	0.991798938442744	0.0260504698419446
FAM186B	2	9	0.991771714173554	0.0437913308835153
FAM189A1	0	5	1	0.0385702046134308
FAM212B	5	0	0.0237025038549055	1
FAM222B	8	2	0.0377134228019881	0.993443451619621
FAM49A	6	0	0.0111125560078554	1
FAM83D	0	8	1	0.00530836119901292
FAM83G	1	7	0.994691638800987	0.0453036328783484
FANCB	0	6	1	0.0199645232551905
FAT4	38	58	0.974208575600159	0.0438500963941653
FBXL18	10	3	0.0293524015194993	0.993721879625783
FBXO10	4	14	0.994311577298294	0.0225397066184602
FFAR3	8	2	0.0377134228019881	0.993443451619621
FGD2	1	10	0.999286165501997	0.00822828582644611
FIGNL1	1	7	0.994691638800987	0.0453036328783484
FKTN	0	6	1	0.0199645232551905
FMO5	8	1	0.0127879232647005	0.998875932288005
FNIP2	9	3	0.0496224800859056	0.988397045515333
FOXI2	0	5	1	0.0385702046134308
FURIN	3	12	0.994550380556713	0.0249598182980189
FZD3	6	1	0.0466244197720889	0.99480608795285
FZD9	5	0	0.0237025038549055	1
GABRA5	6	16	0.987142571064129	0.0386571533744152
GALNT2	8	2	0.0377134228019881	0.993443451619621
GAP43	0	5	1	0.0385702046134308
GAS2L3	0	5	1	0.0385702046134308
GCKR	0	5	1	0.0385702046134308
GIF	6	1	0.0466244197720889	0.99480608795285
GJB3	7	1	0.0246109347411267	0.997579948337704
GLI4	6	1	0.0466244197720889	0.99480608795285
GLTSCR2	0	7	1	0.0103077701589299
GMPPA	1	7	0.994691638800987	0.0453036328783484
GNA14	1	7	0.994691638800987	0.0453036328783484
GNB5	6	1	0.0466244197720889	0.99480608795285
GP1BA	8	1	0.0127879232647005	0.998875932288005
GPR137	5	0	0.0237025038549055	1
GPR155	7	1	0.0246109347411267	0.997579948337704
GPR158	20	10	0.0229244912417252	0.991486362042332
GPRASP1	3	15	0.998985000037873	0.00568842270170636
GPS2	0	5	1	0.0385702046134308
GRID2	5	14	0.985696595071189	0.0456013513494783
GRIN2C	2	11	0.997489579345218	0.0158600807626844
HAS1	0	10	1	0.00139696643695261
HDGFRP2	9	2	0.0211078358849765	0.996677071065088
HECA	1	8	0.997273300804879	0.0259616572301452
HIF1A	7	1	0.0246109347411267	0.997579948337704
HIPK3	0	6	1	0.0199645232551905
HIST2H2AC	5	0	0.0237025038549055	1
HK3	2	12	0.998629785771794	0.00935165921423322
HLF	6	1	0.0466244197720889	0.99480608795285
HNRNPF	5	0	0.0237025038549055	1
HOMEZ	0	5	1	0.0385702046134308
HOXC10	1	7	0.994691638800987	0.0453036328783484
HPS6	0	6	1	0.0199645232551905
HPX	6	0	0.0111125560078554	1
HR	8	1	0.0127879232647005	0.998875932288005
HRSP12	0	6	1	0.0199645232551905
HS3ST4	1	7	0.994691638800987	0.0453036328783484
HTR6	6	0	0.0111125560078554	1
HVCN1	1	7	0.994691638800987	0.0453036328783484
IFIT1	0	7	1	0.0103077701589299
IFIT2	7	1	0.0246109347411267	0.997579948337704
IFT80	10	3	0.0293524015194993	0.993721879625783
IL10RB	7	0	0.0051939120471498	1
IL1B	5	0	0.0237025038549055	1
IL1RL1	9	2	0.0211078358849765	0.996677071065088
IL20RA	6	1	0.0466244197720889	0.99480608795285
IL3RA	6	1	0.0466244197720889	0.99480608795285
INPP5K	0	5	1	0.0385702046134308
INSM2	9	2	0.0211078358849765	0.996677071065088
IRAK4	1	7	0.994691638800987	0.0453036328783484
ISL1	2	9	0.991771714173554	0.0437913308835153
ITGA10	12	5	0.0444058632258286	0.98666902423606
ITIH2	3	15	0.998985000037873	0.00568842270170636
ITK	3	11	0.990648340785767	0.0397242931070054
KAL1	0	9	1	0.00272669919512139
KCNAB3	1	7	0.994691638800987	0.0453036328783484
KCNC3	10	3	0.0293524015194993	0.993721879625783
KCNK13	1	7	0.994691638800987	0.0453036328783484
KCNK17	5	0	0.0237025038549055	1
KCNQ5	16	5	0.0060931354644619	0.998591501995071
KCNT1	8	2	0.0377134228019881	0.993443451619621
KCTD9	7	1	0.0246109347411267	0.997579948337704
KDM3A	1	8	0.997273300804879	0.0259616572301452
KIAA0319	3	11	0.990648340785767	0.0397242931070054
KIAA0319L	5	14	0.985696595071189	0.0456013513494783
KIAA0922	5	15	0.991045164318665	0.0303491126712375
KIAA1456	0	6	1	0.0199645232551905
KIF5B	11	3	0.0170162899930741	0.996650471340017
KIFAP3	8	2	0.0377134228019881	0.993443451619621
KLC3	6	1	0.0466244197720889	0.99480608795285
KLHL13	0	7	1	0.0103077701589299
KLHL20	1	8	0.997273300804879	0.0259616572301452
KLK4	1	7	0.994691638800987	0.0453036328783484
KRT10	6	1	0.0466244197720889	0.99480608795285
KRT76	0	5	1	0.0385702046134308
LOXL4	2	11	0.997489579345218	0.0158600807626844
LPPR5	10	3	0.0293524015194993	0.993721879625783
LRIT3	0	5	1	0.0385702046134308
LRP2BP	1	7	0.994691638800987	0.0453036328783484
LRP4	12	5	0.0444058632258286	0.98666902423606
LRRC49	3	12	0.994550380556713	0.0249598182980189
LRRC66	3	11	0.990648340785767	0.0397242931070054
LTV1	5	0	0.0237025038549055	1
LUZP1	4	13	0.990566847539015	0.0350016761452398
LUZP2	1	7	0.994691638800987	0.0453036328783484
MAATS1	10	3	0.0293524015194993	0.993721879625783
MAGEE1	2	15	0.999786031776381	0.0017939037520566
MAGEL2	2	12	0.998629785771794	0.00935165921423322
MALT1	1	7	0.994691638800987	0.0453036328783484
MAN2B1	1	7	0.994691638800987	0.0453036328783484
MAPKBP1	2	11	0.997489579345218	0.0158600807626844
MARVELD3	6	1	0.0466244197720889	0.99480608795285
MASTL	2	11	0.997489579345218	0.0158600807626844
MCAM	1	7	0.994691638800987	0.0453036328783484
MCCC1	1	9	0.998603033563047	0.0146942940186405
MCF2	5	17	0.996616798331599	0.0128574289358707
METTL15	1	7	0.994691638800987	0.0453036328783484
METTL16	0	5	1	0.0385702046134308
MGAT1	1	7	0.994691638800987	0.0453036328783484
MIA	0	5	1	0.0385702046134308
MIA3	7	18	0.988660677805025	0.0326408545425527
MICU3	6	1	0.0466244197720889	0.99480608795285
MIER3	3	11	0.990648340785767	0.0397242931070054
MISP	6	1	0.0466244197720889	0.99480608795285
MKL1	3	15	0.998985000037873	0.00568842270170636
MKS1	6	1	0.0466244197720889	0.99480608795285
MLK4	11	4	0.0371652721529018	0.9903106126105
MMP19	1	8	0.997273300804879	0.0259616572301452
MOCS3	6	1	0.0466244197720889	0.99480608795285
MOV10L1	3	12	0.994550380556713	0.0249598182980189
MPDZ	16	6	0.0128524612795381	0.996441611716192
MRPL19	0	6	1	0.0199645232551905
MTHFSD	0	7	1	0.0103077701589299
MTMR11	1	8	0.997273300804879	0.0259616572301452
MTMR6	9	2	0.0211078358849765	0.996677071065088
MUC15	0	5	1	0.0385702046134308
MYH6	8	19	0.985101652886563	0.0395539605288348
MYO1F	5	14	0.985696595071189	0.0456013513494783
MYO1G	4	13	0.990566847539015	0.0350016761452398
MYOD1	0	6	1	0.0199645232551905
NCKAP5	10	24	0.992732750056652	0.019313206998861
NCLN	5	0	0.0237025038549055	1
NCOR1	20	9	0.0133172557190202	0.995545033733742
NDUFA10	1	8	0.997273300804879	0.0259616572301452
NDUFS1	9	2	0.0211078358849765	0.996677071065088
NEBL	6	0	0.0111125560078554	1
NELFE	1	8	0.997273300804879	0.0259616572301452
NELL1	3	11	0.990648340785767	0.0397242931070054
NETO1	2	9	0.991771714173554	0.0437913308835153
NFASC	13	27	0.986554969680161	0.0308641173562676
NFX1	8	2	0.0377134228019881	0.993443451619621
NKD1	5	0	0.0237025038549055	1
NKX6-1	0	7	1	0.0103077701589299
NLGN3	2	10	0.995435785482464	0.0265486423709969
NOX4	11	4	0.0371652721529018	0.9903106126105
NSRP1	9	3	0.0496224800859056	0.988397045515333
NSUN7	0	5	1	0.0385702046134308
NUDT7	8	2	0.0377134228019881	0.993443451619621
NUP62	0	5	1	0.0385702046134308
OR10C1	6	1	0.0466244197720889	0.99480608795285
OR10J1	6	1	0.0466244197720889	0.99480608795285
OR12D2	6	1	0.0466244197720889	0.99480608795285
OR13C9	0	6	1	0.0199645232551905
OR2B6	1	7	0.994691638800987	0.0453036328783484
OR52E4	8	1	0.0127879232647005	0.998875932288005
OR52I2	6	1	0.0466244197720889	0.99480608795285
OR6C4	0	7	1	0.0103077701589299
OR6K2	2	15	0.999786031776381	0.0017939037520566
OR8D2	0	5	1	0.0385702046134308
OR8H2	6	1	0.0466244197720889	0.99480608795285
OR8H3	0	5	1	0.0385702046134308
OR8J1	2	9	0.991771714173554	0.0437913308835153
P2RY14	0	5	1	0.0385702046134308
PABPC1L	9	2	0.0211078358849765	0.996677071065088
PAM	12	5	0.0444058632258286	0.98666902423606
PAPL	9	2	0.0211078358849765	0.996677071065088
PCDH10	11	24	0.986638912957981	0.0322996505410613
PCDHAC2	2	11	0.997489579345218	0.0158600807626844
PCYOX1	8	1	0.0127879232647005	0.998875932288005
PDE5A	1	7	0.994691638800987	0.0453036328783484
PEX5L	2	9	0.991771714173554	0.0437913308835153
PFAS	10	2	0.0116029544846667	0.998333076175038
PGS1	6	1	0.0466244197720889	0.99480608795285
PHF14	10	3	0.0293524015194993	0.993721879625783
PIEZO1	16	6	0.0128524612795381	0.996441611716192
PIM2	0	5	1	0.0385702046134308
PINK1	8	2	0.0377134228019881	0.993443451619621
PIP5K1C	2	11	0.997489579345218	0.0158600807626844
PIPOX	1	7	0.994691638800987	0.0453036328783484
PITRM1	9	3	0.0496224800859056	0.988397045515333
PLSCR5	5	0	0.0237025038549055	1
POC1A	0	7	1	0.0103077701589299
POLI	2	9	0.991771714173554	0.0437913308835153
POP1	2	10	0.995435785482464	0.0265486423709969
PPM1K	0	5	1	0.0385702046134308
PPRC1	14	6	0.0328450013004346	0.989724494662231
PRAMEF20	0	9	1	0.00272669919512139
PRAMEF8	0	6	1	0.0199645232551905
PROC	6	1	0.0466244197720889	0.99480608795285
PROM2	1	8	0.997273300804879	0.0259616572301452
PRRG1	5	0	0.0237025038549055	1
PSG6	0	5	1	0.0385702046134308
PTCH2	3	11	0.990648340785767	0.0397242931070054
PTPN1	7	1	0.0246109347411267	0.997579948337704
PURG	2	9	0.991771714173554	0.0437913308835153
PUS3	1	7	0.994691638800987	0.0453036328783484
RALGDS	8	1	0.0127879232647005	0.998875932288005
RANBP17	10	3	0.0293524015194993	0.993721879625783
RASEF	9	3	0.0496224800859056	0.988397045515333
RASSF4	0	5	1	0.0385702046134308
RBM47	6	1	0.0466244197720889	0.99480608795285
RBM4B	0	5	1	0.0385702046134308
RBP3	3	12	0.994550380556713	0.0249598182980189
RFX2	1	7	0.994691638800987	0.0453036328783484
RFX3	0	5	1	0.0385702046134308
RHOXF2	0	5	1	0.0385702046134308
RIMBP2	7	17	0.982696248747703	0.0472925007025177
RIN3	6	1	0.0466244197720889	0.99480608795285
RNF216	1	11	0.999636200049227	0.00456421451753596
RNF34	0	5	1	0.0385702046134308
ROPN1B	1	8	0.997273300804879	0.0259616572301452
RORC	5	0	0.0237025038549055	1
ROS1	21	10	0.0151325763846476	0.994638237483751
RXRA	2	9	0.991771714173554	0.0437913308835153
SALL4	7	18	0.988660677805025	0.0326408545425527
SASH1	3	12	0.994550380556713	0.0249598182980189
SBNO2	13	4	0.0133309757639404	0.99700242030712
SCARB2	1	7	0.994691638800987	0.0453036328783484
SCIN	9	2	0.0211078358849765	0.996677071065088
SEC31B	8	1	0.0127879232647005	0.998875932288005
SELPLG	0	6	1	0.0199645232551905
SERAC1	9	2	0.0211078358849765	0.996677071065088
SERPINB2	2	9	0.991771714173554	0.0437913308835153
SERPINC1	0	6	1	0.0199645232551905
SFPQ	1	7	0.994691638800987	0.0453036328783484
SGCD	1	8	0.997273300804879	0.0259616572301452
SGOL1	9	3	0.0496224800859056	0.988397045515333
SH3GL3	1	7	0.994691638800987	0.0453036328783484
SHQ1	0	7	1	0.0103077701589299
SIGLEC11	7	1	0.0246109347411267	0.997579948337704
SIPA1L3	10	3	0.0293524015194993	0.993721879625783
SLC14A1	6	1	0.0466244197720889	0.99480608795285
SLC16A10	6	1	0.0466244197720889	0.99480608795285
SLC20A1	0	5	1	0.0385702046134308
SLC22A7	0	7	1	0.0103077701589299
SLC25A12	2	11	0.997489579345218	0.0158600807626844
SLC26A9	9	2	0.0211078358849765	0.996677071065088
SLC5A1	0	5	1	0.0385702046134308
SLC9A1	9	3	0.0496224800859056	0.988397045515333
SLIT1	18	7	0.00964372722667043	0.997218140881698
SLIT3	16	7	0.0243191747158281	0.992164225848839
SMARCA2	3	13	0.996857993534603	0.0154492756808097
SNAP91	3	12	0.994550380556713	0.0249598182980189
SNX19	1	9	0.998603033563047	0.0146942940186405
SOAT2	0	6	1	0.0199645232551905
SON	2	12	0.998629785771794	0.00935165921423322
SPOCK2	0	5	1	0.0385702046134308
SPTBN1	20	11	0.0370916091636845	0.984867423615352
SRGAP3	12	3	0.00968938738950039	0.998235436022396
SS18L1	5	0	0.0237025038549055	1
SSBP4	6	1	0.0466244197720889	0.99480608795285
STAB2	6	19	0.996782375878795	0.0113393221949751
STARD13	2	9	0.991771714173554	0.0437913308835153
STC2	1	7	0.994691638800987	0.0453036328783484
STIM2	1	9	0.998603033563047	0.0146942940186405
STON1-GTF2A1L	9	2	0.0211078358849765	0.996677071065088
STXBP3	9	1	0.0065565483803786	0.999479541251158
SUN1	2	9	0.991771714173554	0.0437913308835153
SURF4	0	5	1	0.0385702046134308
SYNE3	11	3	0.0170162899930741	0.996650471340017
SYT10	0	5	1	0.0385702046134308
TAF1L	8	22	0.995825475286397	0.0127295330861242
TANGO6	1	7	0.994691638800987	0.0453036328783484
TAS2R7	5	0	0.0237025038549055	1
TASP1	0	6	1	0.0199645232551905
TBR1	1	9	0.998603033563047	0.0146942940186405
TBX19	0	5	1	0.0385702046134308
TCAF2	0	5	1	0.0385702046134308
TCEA3	0	5	1	0.0385702046134308
TCEANC	5	0	0.0237025038549055	1
TEX38	0	5	1	0.0385702046134308
THBS2	16	8	0.0420705291700847	0.9845565025113
THOP1	0	7	1	0.0103077701589299
TLL2	4	13	0.990566847539015	0.0350016761452398
TMCO3	9	2	0.0211078358849765	0.996677071065088
TMEM130	0	5	1	0.0385702046134308
TMEM181	6	1	0.0466244197720889	0.99480608795285
TMPRSS11D	2	9	0.991771714173554	0.0437913308835153
TMX2	0	5	1	0.0385702046134308
TNFRSF21	1	7	0.994691638800987	0.0453036328783484
TNN	7	17	0.982696248747703	0.0472925007025177
TNRC6C	1	11	0.999636200049227	0.00456421451753596
TOM1L2	6	1	0.0466244197720889	0.99480608795285
TOP2B	7	17	0.982696248747703	0.0472925007025177
TP53	108	97	0.0192912980897092	0.988620117815012
TPP1	8	1	0.0127879232647005	0.998875932288005
TRAPPC12	8	2	0.0377134228019881	0.993443451619621
TRAPPC9	5	14	0.985696595071189	0.0456013513494783
TRIM8	7	0	0.0051939120471498	1
TRPC7	11	4	0.0371652721529018	0.9903106126105
TSPYL4	5	0	0.0237025038549055	1
TSSK2	0	5	1	0.0385702046134308
TTI1	9	3	0.0496224800859056	0.988397045515333
TUBB2B	0	5	1	0.0385702046134308
TULP4	17	8	0.0277680092955123	0.99035627277333
UBE4A	7	1	0.0246109347411267	0.997579948337704
UBN1	2	11	0.997489579345218	0.0158600807626844
UBQLNL	7	1	0.0246109347411267	0.997579948337704
UGT2B7	5	0	0.0237025038549055	1
UQCRC1	0	6	1	0.0199645232551905
USP21	1	7	0.994691638800987	0.0453036328783484
USP3	2	9	0.991771714173554	0.0437913308835153
USP5	9	3	0.0496224800859056	0.988397045515333
VCP	8	1	0.0127879232647005	0.998875932288005
VPS33A	10	2	0.0116029544846667	0.998333076175038
VSTM4	0	5	1	0.0385702046134308
WDR36	2	10	0.995435785482464	0.0265486423709969
WDR37	6	1	0.0466244197720889	0.99480608795285
WFS1	8	2	0.0377134228019881	0.993443451619621
XKR7	8	2	0.0377134228019881	0.993443451619621
XRCC4	1	7	0.994691638800987	0.0453036328783484
YIPF3	0	5	1	0.0385702046134308
ZAR1L	6	1	0.0466244197720889	0.99480608795285
ZBTB8B	5	0	0.0237025038549055	1
ZC3H11A	1	7	0.994691638800987	0.0453036328783484
ZC3HAV1	7	1	0.0246109347411267	0.997579948337704
ZHX2	3	11	0.990648340785767	0.0397242931070054
ZMYM3	2	12	0.998629785771794	0.00935165921423322
ZNF155	6	0	0.0111125560078554	1
ZNF16	9	2	0.0211078358849765	0.996677071065088
ZNF18	0	5	1	0.0385702046134308
ZNF197	1	7	0.994691638800987	0.0453036328783484
ZNF30	8	1	0.0127879232647005	0.998875932288005
ZNF311	1	7	0.994691638800987	0.0453036328783484
ZNF334	5	14	0.985696595071189	0.0456013513494783
ZNF341	6	1	0.0466244197720889	0.99480608795285
ZNF396	0	5	1	0.0385702046134308
ZNF423	20	11	0.0370916091636845	0.984867423615352
ZNF507	2	10	0.995435785482464	0.0265486423709969
ZNF557	2	11	0.997489579345218	0.0158600807626844
ZNF563	5	0	0.0237025038549055	1
ZNF682	6	0	0.0111125560078554	1
ZNF689	8	2	0.0377134228019881	0.993443451619621
ZNF696	5	0	0.0237025038549055	1
ZNF735	2	11	0.997489579345218	0.0158600807626844
ZNF750	6	1	0.0466244197720889	0.99480608795285
ZNF780B	1	7	0.994691638800987	0.0453036328783484
ZNF814	3	11	0.990648340785767	0.0397242931070054
ZNF862	5	15	0.991045164318665	0.0303491126712375
ZP4	2	9	0.991771714173554	0.0437913308835153
ZSCAN5B	7	1	0.0246109347411267	0.997579948337704
ZYG11B	1	11	0.999636200049227	0.00456421451753596
